# Supplementary material for: Dichotomous intronic polyadenylation profiles reveal multifaceted gene functions in the pan-cancer transcriptome
Source: Exp Mol Med. 2024 Oct 1;56(10):2145–61. doi: 10.1038/s12276-024-01289-w (PMC11541570; doi:10.1038/s12276-024-01289-w)
Supplement: Supplementary file 2 — Supplementary Table 1 [file 12276_2024_1289_MOESM2_ESM.xlsx]

## Sheet: Tsc1 null vs WT (unsig)
	T1_minus_M	T1_plus_M	ratio difference	chisq pvalue	annotation
1110051M20Rik	0.896001	0.899187	-0.00318609	0.993833	refseq
2810006K23Rik	0.0107955	0.0351004	-0.0243049	0.588012	refseq
4933434E20Rik	0.4067	0.415673	-0.00897318	0.948457	refseq
6030458C11Rik	0.204696	0.255315	-0.0506187	0.572146	refseq
AU040320	0.961387	0.94117	0.0202169	0.70376	refseq
Acbd6	0.46208	0.398734	0.0633467	0.0567306	refseq
Aebp2	0.782308	0.8082	-0.0258917	0.655926	refseq
Agbl3	0.927984	0.950019	-0.0220349	0.943739	refseq
Agbl5	0.813842	0.776968	0.036874	0.907845	refseq
Agtpbp1	0.267672	0.251272	0.0164005	0.953938	refseq
Ahnak	0.836723	0.916276	-0.0795525	5.68114e-05	refseq
Aig1	0.0870324	0.0795432	0.00748913	0.981904	refseq
Ak2	0.0466018	0	0.0466018	2.45374e-05	refseq
Aktip	0.982626	0.956013	0.0266134	0.264068	refseq
Aldh2	0.745347	0.721845	0.0235019	0.418041	refseq
Als2	0.303442	0.245743	0.057699	0.539606	refseq
Amot	0.00968942	0.0187147	-0.00902528	0.679731	refseq
Ankra2	0.940942	0.948082	-0.00713912	0.977245	refseq
Ankrd10	6.88875e-05	0.0369722	-0.0369034	0.00225769	refseq
Ankrd27	0.190412	0.173698	0.0167142	0.89903	refseq
Ankzf1	0.205707	0.265781	-0.0600733	0.534998	refseq
Ap1s2	0.445712	0.426697	0.0190147	0.928815	refseq
Apol6	0.357514	0.423706	-0.0661929	0.743147	refseq
Apopt1	0.896675	0.899473	-0.00279829	0.99339	refseq
Aqr	0.0649711	0.0727738	-0.00780265	0.923903	refseq
Araf	0.572651	0.626167	-0.0535164	0.134941	refseq
Arhgef7	0.00692186	0.0275651	-0.0206433	0.223548	refseq
Arl6	0.95305	0.939863	0.0131867	0.856145	refseq
Armc8	0.309352	0.357478	-0.0481269	0.741924	refseq
Armc9	0.90594	0.858053	0.0478866	0.566279	refseq
Asph	0.55861	0.459868	0.0987414	0.00559983	refseq
Atat1	0.390312	0.428796	-0.0384843	0.811078	refseq
Atf2	0.0794403	0.108507	-0.0290666	0.488033	refseq
Atf7	0.924404	0.835479	0.0889249	0.00785117	refseq
Atp23	0.916477	0.977185	-0.0607081	0.0440616	refseq
Atp2a2	0.958042	0.906456	0.0515857	6.72753e-07	refseq
Atp2c1	0.25954	0.291166	-0.031626	0.615508	refseq
Atxn3	0.171594	0.105528	0.0660664	0.393991	refseq
Atxn7l1	0.733121	0.700721	0.0324002	0.918203	refseq
Azin2	0.908104	0.989767	-0.0816632	0.133633	refseq
B4galnt1	0.0626518	0.0912701	-0.0286182	0.324338	refseq
BC024978	0.488566	0.46279	0.0257755	0.967548	refseq
Bcl2l1	0.986879	0.982041	0.00483844	0.882795	refseq
Bcl2l11	0.105967	0.138168	-0.0322011	0.803664	refseq
Bcl7c	0.941744	0.95497	-0.0132257	0.625102	refseq
Brd4	0.0943879	0.143596	-0.049208	0.0324193	refseq
Brwd1	0.801935	0.72527	0.0766654	0.226893	refseq
Cacfd1	0.140259	0.151796	-0.0115371	0.923923	refseq
Cacnb1	0.830627	0.808948	0.0216785	0.974687	refseq
Camk2d	0.0213013	0.0165548	0.00474649	0.860519	refseq
Camta1	0.989455	0.981019	0.00843669	0.953518	refseq
Caprin1	0.331115	0.345416	-0.0143005	0.71884	refseq
Cav2	0.023257	0.014375	0.00888195	0.551805	refseq
Ccdc127	0.903582	0.90885	-0.00526864	0.972578	refseq
Ccdc136	0.116628	0.166572	-0.0499437	0.387912	refseq
Ccdc28a	0.144909	0.425206	-0.280297	0.492054	refseq
Ccnc	0.965439	1	-0.0345615	0.102098	refseq
Ccpg1	0.977346	0.985396	-0.00805038	0.879147	refseq
Cdadc1	0.95458	0.954189	0.000391463	0.999852	refseq
Cdc37l1	0.677688	0.732965	-0.055277	0.38881	refseq
Cdc42	0.0163534	0.00823335	0.00812005	0.0479202	refseq
Cdk12	0.208745	0.304955	-0.0962099	0.190927	refseq
Cdkal1	0.016763	0.0410734	-0.0243103	0.655323	refseq
Cfap74	0.924069	0.957427	-0.0333575	0.75391	refseq
Cflar	0.0942705	0.031859	0.0624115	0.0571297	refseq
Cklf	0.928616	0.895283	0.0333327	0.586039	refseq
Clasp2	0.00370601	0.017989	-0.014283	0.473123	refseq
Clip4	0.840191	0.920113	-0.0799222	0.779867	refseq
Cnbd2	0.997737	0.970062	0.0276752	0.0280435	refseq
Cnot2	0.00626946	0.0271462	-0.0208767	0.0329357	refseq
Cnot4	0.102474	0.159294	-0.0568201	0.36154	refseq
Cntln	0.0105214	0.0133468	-0.00282541	0.988338	refseq
Cntrl	0.211188	0.237795	-0.0266066	0.898018	refseq
Col6a2	0.0685356	0.130744	-0.0622081	2.17341e-08	refseq
Copg1	0.115231	0.0223708	0.0928599	1.77426e-18	refseq
Cops7a	0.731344	0.727707	0.00363767	0.979332	refseq
Coq7	1	0.996667	0.00333312	0.462447	refseq
Cox16	0.069896	0.086533	-0.0166369	0.886455	refseq
Cp	0.872625	0.719582	0.153043	0.0782534	refseq
Crem	0.281833	0.184905	0.0969282	0.454252	refseq
Cstf2	0.166389	0.113539	0.0528498	0.153478	refseq
Cstf3	0.274725	0.182938	0.091787	0.056418	refseq
Ctsc	0.422805	1	-0.577195	0.880109	refseq
Cux1	0.102387	0.0934152	0.00897147	0.877382	refseq
Cxadr	0.783399	0	0.783399	0.0849901	refseq
D3Ertd751e	0.944441	0.927502	0.0169393	0.969566	refseq
Dars	0.00131296	0	0.00131296	0.68716	refseq
Dcaf17	0.0264858	0.112352	-0.0858659	0.283686	refseq
Dclk1	0.864581	0.726129	0.138452	0.175291	refseq
Ddx17	0.216498	0.3044	-0.0879021	1.04572e-09	refseq
Dennd6a	0.208313	0.242023	-0.0337093	0.87657	refseq
Depdc5	0.468546	0.364662	0.103884	0.277924	refseq
Dffa	0.331765	0.399334	-0.0675697	0.569998	refseq
Dhrs4	0.37825	0.383771	-0.00552104	0.987195	refseq
Dhx15	0.00836491	0.0110813	-0.0027164	0.792779	refseq
Dido1	0.416846	0.404643	0.0122029	0.970595	refseq
Dnajb6	0.753711	0.725463	0.0282483	0.185226	refseq
Dnajc19	0.980769	0.930832	0.0499376	4.16142e-06	refseq
Dnm2	0.856828	0.843058	0.0137703	0.800266	refseq
Dock9	0.0863865	0.0804283	0.00595823	0.989986	refseq
Dst	0.029402	0.0155669	0.0138351	0.570219	refseq
Dtd2	0.695048	0.603714	0.0913338	0.510635	refseq
Dtna	0.363163	0.241043	0.122121	0.757372	refseq
Dvl3	0.442843	0.465995	-0.0231519	0.846169	refseq
E030030I06Rik	0.288582	0.274465	0.014117	0.986362	refseq
Eif2ak3	0.0144773	0.0176375	-0.00316016	0.974715	refseq
Eif2b3	0.016276	0.0149323	0.00134371	0.993901	refseq
Eif2d	0.0411296	0.0222829	0.0188467	0.326888	refseq
Eif3k	0.00634964	0.00328945	0.00306019	0.255386	refseq
Ensa	0.902143	0.811975	0.0901679	6.05088e-13	refseq
Epc1	0.172564	0.128931	0.0436324	0.564567	refseq
Eps15l1	0.406731	0.427044	-0.0203121	0.832946	refseq
Erc1	0.0250213	0.0673777	-0.0423564	0.219776	refseq
Ercc1	0.056088	0.0721961	-0.0161081	0.701629	refseq
Ercc6l2	0.0248826	0.0317848	-0.00690228	0.965298	refseq
Ewsr1	0.0951258	0.144164	-0.0490381	7.44585e-07	refseq
Exoc4	0.0523978	0.0399462	0.0124517	0.757916	refseq
Fam126a	0.98359	0.971007	0.0125828	0.719186	refseq
Fam149b	0.45183	0.403076	0.0487543	0.663891	refseq
Fas	0.0446656	0.129869	-0.085203	0.0218849	refseq
Fbln1	0.656506	0.549051	0.107455	0.188632	refseq
Fbxl5	0.0724881	0.0564142	0.0160739	0.681107	refseq
Fbxo3	0.802322	0.768394	0.0339271	0.429493	refseq
Fbxw2	0.424639	0.333635	0.0910039	0.0197126	refseq
Fdx1	0.0235547	0.0143229	0.00923172	0.708856	refseq
Fez2	0.995181	0.997188	-0.00200767	0.849949	refseq
Flvcr1	0.0982717	0.17233	-0.0740583	0.0997084	refseq
Fnbp1	0.136041	0.140588	-0.00454678	0.988553	refseq
Fut10	0.252286	0.175318	0.0769686	0.195843	refseq
Gas2l1	0.977066	0.967993	0.00907274	0.745745	refseq
Gcat	0.764265	0.79305	-0.0287849	0.44696	refseq
Gins1	0.0307752	0.10497	-0.0741951	0.000796517	refseq
Gm14326	0.589977	0.59389	-0.00391361	0.997205	refseq
Gm20498	0.0439293	0.0148102	0.0291191	0.169301	refseq
Gnao1	0.753465	0.707371	0.0460944	0.355662	refseq
Gnas	0.00188403	0.0020714	-0.000187375	0.96592	refseq
Gpcpd1	0.111986	0.0732449	0.0387407	0.665562	refseq
Grip1	1	0.893273	0.106727	0.970357	refseq
Grk4	0.979242	0.938619	0.0406224	0.435924	refseq
Grk6	0.16105	0.13274	0.0283094	0.519402	refseq
Gxylt1	0.215581	0.281565	-0.0659843	0.385435	refseq
Haghl	0.831348	0.845374	-0.0140259	0.866214	refseq
Hbp1	0.0328032	0.0481615	-0.0153583	0.607143	refseq
Hbs1l	0.0894189	0.0836271	0.00579187	0.926193	refseq
Hdac8	0.00432786	0	0.00432786	0.614336	refseq
Hdhd2	0.0542822	0.0184735	0.0358087	0.0788316	refseq
Hgf	0.104147	0	0.104147	0.992659	refseq
Hmbox1	0.409308	0.379979	0.0293299	0.877382	refseq
Hnrnpul1	0.00696544	0.00424921	0.00271623	0.738435	refseq
Hps3	0.101919	0.0817168	0.0202025	0.891285	refseq
Hyal1	0.591584	0.497032	0.0945517	0.507554	refseq
Ifi27l2a	0.978875	0.993294	-0.0144195	0.414723	refseq
Ifnar2	0.839395	0.862108	-0.0227125	0.583132	refseq
Ift74	0.00387078	0.00790794	-0.00403716	0.823183	refseq
Ikbip	0.43729	0.465277	-0.0279874	0.593358	refseq
Il1rap	0.998167	0.996904	0.00126378	0.978937	refseq
Il1rl1	0.937013	0.876815	0.0601976	1.14496e-40	refseq
Ilf3	0.305665	0.28196	0.0237048	0.590367	refseq
Inpp4a	0.126914	0.138669	-0.0117549	0.985414	refseq
Inpp4b	0.0291112	0.0503041	-0.0211929	0.915983	refseq
Irak1	0.278617	0.316631	-0.0380138	0.385184	refseq
Irf1	0.996597	0.997125	-0.000527444	0.987073	refseq
Itsn1	0.995182	0.982248	0.0129333	0.331806	refseq
Itsn2	0.0649874	0	0.0649874	0.0021736	refseq
Ivns1abp	0.0914799	0.10114	-0.00965981	0.914199	refseq
Kat5	0.176089	0.139125	0.036964	0.511756	refseq
Kdm4a	0.0877576	0.036858	0.0508996	0.0229846	refseq
Kdsr	0.764333	0.751565	0.0127684	0.946548	refseq
Klc1	0.199107	0.139293	0.0598142	0.0133603	refseq
Klf10	0.991817	1	-0.00818333	0.45443	refseq
Kng2	0.0528772	0	0.0528772	0.6414	refseq
Lamp2	0.979927	0.98415	-0.00422373	0.303755	refseq
Lats2	0.073211	0.0292169	0.0439941	0.194084	refseq
Lca5	0.87634	0.85623	0.02011	0.948283	refseq
Lcorl	0.230542	0.371621	-0.141078	0.252682	refseq
Ldah	0.0323256	0.0538937	-0.0215681	0.395906	refseq
Lmna	0.689998	0.633509	0.056489	5.11004e-10	refseq
Lrba	0.0645766	0.0394092	0.0251674	0.94241	refseq
Lrp4	0.462437	0.3991	0.0633372	0.948978	refseq
Lrrc27	0.579627	0.539464	0.0401627	0.930929	refseq
Lrrfip1	0.774449	0.726425	0.0480239	0.163995	refseq
Lsm2	0.0492803	0.0290816	0.0201987	0.0263483	refseq
Ltbp4	0.0322651	0.0195485	0.0127166	0.789208	refseq
Luc7l2	0.432364	0.421933	0.0104308	0.905279	refseq
Ly6c1	0.992135	0.984658	0.00747706	0.104035	refseq
Magi1	0.009559	0	0.009559	0.74432	refseq
Map3k20	0.609888	0.632809	-0.0229205	0.89682	refseq
Map4	0.00124201	0.000600527	0.000641481	0.889373	refseq
Map6	0.0896572	0.106036	-0.0163785	0.781166	refseq
March2	0.9729	0.935808	0.0370926	0.0814391	refseq
March5	0.652116	0.566787	0.0853285	0.0027692	refseq
Mbd2	0	0.0010187	-0.0010187	0.683695	refseq
Mbp	1	0.922822	0.077178	0.968236	refseq
Med1	0.492114	0.484759	0.00735536	0.986402	refseq
Med14	0.246736	0.276611	-0.0298744	0.787261	refseq
Med27	0.0136995	0.022737	-0.00903753	0.746987	refseq
Mical3	0.181121	0.0566748	0.124446	0.158456	refseq
Mindy4	0.305312	0.337461	-0.0321489	0.943731	refseq
Mkl2	0.051443	0.0160955	0.0353475	0.339806	refseq
Mlxip	0.0167445	0.0526678	-0.0359233	0.234825	refseq
Mpp7	0.1307	0.0719029	0.0587972	0.618386	refseq
Mpzl1	0.0912707	0.0144027	0.0768679	3.18494e-05	refseq
Mroh1	0.0297059	0.0299274	-0.000221488	0.999621	refseq
Mrpl21	0.995147	0.997892	-0.00274509	0.691623	refseq
Mtbp	0.0427178	0.109323	-0.0666056	0.00240777	refseq
Mxra7	0.188254	0.197495	-0.00924063	0.906403	refseq
Nadk2	0.149037	0.113982	0.0350551	0.381693	refseq
Ndst1	0.0135998	0.028169	-0.0145692	0.427792	refseq
Ndufb8	0.976511	0.958627	0.0178838	0.000303991	refseq
Nemp1	0.242202	0.133188	0.109014	0.106747	refseq
Nf2	0.0584999	0.114638	-0.0561384	0.0100045	refseq
Nfatc1	0.486284	0.486047	0.000236769	0.999997	refseq
Nin	0.393434	0.475109	-0.0816755	0.592894	refseq
Nisch	0.168933	0.207017	-0.0380839	0.021149	refseq
Nme7	0.0353909	0.0400596	-0.0046687	0.965203	refseq
Nmral1	0.0443446	0.0989109	-0.0545663	0.175973	refseq
Nol9	0.979999	0.938869	0.0411298	0.0681461	refseq
Nphp3	0.0655828	0.0718149	-0.00623204	0.991727	refseq
Npm1	0.128906	0.111323	0.017583	7.33829e-06	refseq
Nrf1	0.323819	0.410173	-0.086354	0.173628	refseq
Nsd3	0.637737	0.678807	-0.0410708	0.606957	refseq
Nsmce2	0.015431	0.0353141	-0.0198831	0.0203717	refseq
Nt5c3b	0.959879	0.956514	0.00336473	0.959868	refseq
Ntpcr	0.194032	0.17126	0.0227725	0.872367	refseq
Nudt7	0.228842	0.195499	0.0333429	0.902352	refseq
Nup98	0.191605	0.248186	-0.0565811	0.230056	refseq
Ociad1	0.0300552	0.0306097	-0.000554524	0.995689	refseq
Odf2	0.165439	0.196894	-0.0314551	0.525157	refseq
Ola1	0.178891	0.0990048	0.0798865	1.25645e-05	refseq
Olfm1	0.191629	0.155749	0.0358798	0.386161	refseq
Oraov1	0.875683	0.862797	0.0128857	0.95975	refseq
Orc4	0.216216	0.162228	0.0539883	0.370236	refseq
Palb2	0.254303	0.221575	0.0327283	0.941083	refseq
Palld	0	0.000498376	-0.000498376	0.827386	refseq
Pard3	0.379699	0.465326	-0.0856271	0.303078	refseq
Pbx1	0.678393	0.702603	-0.0242104	0.808235	refseq
Pcdh7	0.837898	0.753693	0.0842053	0.587596	refseq
Pcmt1	0.877478	0.826528	0.0509496	0.0339816	refseq
Pde1a	0.496018	0.425794	0.0702241	0.915303	refseq
Pde4b	0.00319673	0	0.00319673	0.995614	refseq
Pdgfra	0.11036	0.0330115	0.0773487	1.13719e-12	refseq
Pdlim5	0.083669	0.0654999	0.0181691	0.687408	refseq
Pdss2	0.994826	0.97148	0.0233458	0.291652	refseq
Pex3	0.814491	0.906081	-0.0915901	0.0281313	refseq
Pfkfb2	0.836296	0.821126	0.0151698	0.980283	refseq
Phf14	0.0101519	0.0170903	-0.00693841	0.843578	refseq
Phf8	0.0474665	0.0189418	0.0285247	0.545282	refseq
Phka2	0.74246	0.776935	-0.0344757	0.756031	refseq
Pias2	0.480007	0.428701	0.0513064	0.361886	refseq
Pigp	0.989306	0.997092	-0.00778529	0.310277	refseq
Pld2	0.0537803	0.079753	-0.0259726	0.619531	refseq
Plekhb2	0.141613	0.110433	0.0311805	0.606311	refseq
Ppih	0.0278559	0.0377851	-0.00992913	0.662379	refseq
Ppil3	0.0203185	0.0199454	0.000373088	0.999275	refseq
Ppm1b	0.8859	0.851125	0.0347756	0.25858	refseq
Ppm1h	0.0532627	0.170639	-0.117377	0.192733	refseq
Ppp6r2	0.0881481	0.0917612	-0.0036131	0.992675	refseq
Pqlc1	0.0273487	0.0142905	0.0130582	0.738556	refseq
Prdm2	0.264277	0.372005	-0.107727	0.183464	refseq
Prr3	0.103202	0.170634	-0.0674315	0.0430545	refseq
Prrx1	0.208526	0.30009	-0.0915637	2.65236e-08	refseq
Psip1	0.580053	0.528507	0.0515458	0.0985182	refseq
Ptk2	0.125158	0.120001	0.00515775	0.972002	refseq
Ptprj	1	0.977808	0.0221919	0.980878	refseq
Pwwp2a	0.378623	0.330371	0.0482521	0.741386	refseq
Rab28	0.171296	0.195094	-0.0237984	0.569466	refseq
Rabgap1	0.0267161	0.0315562	-0.00484013	0.931468	refseq
Rabgap1l	0.718203	0.735144	-0.0169411	0.963877	refseq
Rad51b	0.0346666	0.0519148	-0.0172482	0.829618	refseq
Rad52	0.396233	0.295916	0.100316	0.177859	refseq
Rad54b	0.081233	0.118404	-0.0371713	0.660345	refseq
Rapgef6	0.00727216	0.0175509	-0.0102787	0.746408	refseq
Rasgrf1	0	0.364234	-0.364234	0.982242	refseq
Rbm41	0.950703	0.984975	-0.0342723	0.528384	refseq
Rcn2	0.00620071	0.00946475	-0.00326403	0.655512	refseq
Rcor3	0.205257	0.216563	-0.0113059	0.978986	refseq
Rdx	0.0033332	0.0139509	-0.0106177	0.0696972	refseq
Recql	0.523217	0.654149	-0.130932	0.0712383	refseq
Rexo5	0.748077	0.699376	0.0487012	0.847023	refseq
Ripor2	0	0.27383	-0.27383	0.818822	refseq
Rnf13	0.228955	0.305484	-0.0765293	0.00729936	refseq
Rnf130	0.977429	0.967697	0.0097323	0.55363	refseq
Rnf145	0.0221424	0.032127	-0.00998461	0.593603	refseq
Rpap2	0.0921345	0.0412058	0.0509287	0.222239	refseq
Rpf1	0.0287468	0.0922915	-0.0635447	4.1172e-05	refseq
Rps6kb1	0.0301687	0.0600383	-0.0298697	0.228124	refseq
Rrbp1	0.0750286	0.098125	-0.0230964	0.122935	refseq
Rreb1	0.0782631	0.0907135	-0.0124504	0.971214	refseq
Rufy3	0.0681616	0.119025	-0.0508631	0.458771	refseq
Sae1	0.975219	0.96436	0.0108587	0.173727	refseq
Scarb1	0.0266483	0.0537904	-0.0271421	0.0140291	refseq
Scfd1	0.0212198	0.0465321	-0.0253123	0.118034	refseq
Scfd2	0.0794159	0.193722	-0.114306	0.209009	refseq
Sdf4	0.684302	0.616693	0.0676086	0.00121752	refseq
Seh1l	0.135319	0.157139	-0.0218207	0.480921	refseq
Senp7	0.297443	0.387945	-0.0905024	0.253218	refseq
Sept10	0.736095	0.703476	0.0326193	0.504821	refseq
Sept11	0.979014	0.953942	0.0250724	0.0279138	refseq
Sept8	0.935138	0.924273	0.0108649	0.714285	refseq
Serpinb8	0.315503	0.195756	0.119746	0.272874	refseq
Sfmbt2	0.0995747	0.197073	-0.0974978	0.243879	refseq
Sh2b2	0.29732	0.279644	0.0176762	0.989804	refseq
Shprh	0.0514454	0.0968671	-0.0454217	0.471336	refseq
Sin3b	0.947533	0.876971	0.0705625	3.08953e-15	refseq
Slc16a10	0.250564	0.16897	0.0815938	0.238516	refseq
Slc20a1	0.061935	0.143066	-0.0811306	3.28451e-05	refseq
Slc38a10	0.00684513	0.0225262	-0.015681	0.0594864	refseq
Slc44a1	0.302469	0.272936	0.0295331	0.880411	refseq
Slco3a1	0.586738	0.539488	0.04725	0.764303	refseq
Smcr8	0.115749	0.0585926	0.057156	0.0849303	refseq
Smim10l1	0.962119	0.97207	-0.00995082	0.732303	refseq
Smim4	0.976864	0.95188	0.0249844	0.176857	refseq
Snx12	0.799133	0.74756	0.0515723	0.0346942	refseq
Son	0.180433	0.162536	0.0178972	0.680256	refseq
Sp100	0.888305	0.73924	0.149065	0.443651	refseq
Spata24	0.557708	0.416979	0.140729	0.0900573	refseq
Specc1	0.224104	0.209415	0.0146894	0.947854	refseq
Speg	0.902857	0.94014	-0.0372828	0.648712	refseq
Spink2	0	0.0210238	-0.0210238	0.94079	refseq
Spred1	0.0400505	0.0249806	0.0150699	0.576334	refseq
Sptbn1	0.200227	0.21887	-0.0186428	0.654111	refseq
Ssbp1	0.536706	0.54836	-0.0116542	0.941212	refseq
Stard3nl	0.051413	0.0351078	0.0163052	0.498058	refseq
Stau2	0.918222	0.929473	-0.0112516	0.962944	refseq
Stk11	0.0235051	0.095016	-0.0715109	5.06065e-08	refseq
Syncrip	0.598243	0.60161	-0.00336658	0.990416	refseq
Syne1	0.00125124	0.000338115	0.000913125	0.959152	refseq
Syngr1	0.976828	0.880431	0.0963973	0.283175	refseq
Synj1	0.467642	0.496621	-0.0289794	0.929966	refseq
Synpo	0.0490076	0.0421679	0.00683969	0.962625	refseq
Taok2	0.501848	0.465443	0.0364046	0.71187	refseq
Tars2	0.0248755	0.0411306	-0.0162551	0.326435	refseq
Tasp1	0.376945	0.414881	-0.037936	0.830318	refseq
Tbc1d31	0.190214	0.227358	-0.0371435	0.50404	refseq
Tcf25	0.490476	0.503444	-0.0129678	0.767491	refseq
Terf2	0.279251	0.271939	0.00731221	0.984998	refseq
Thra	0.276728	0.277962	-0.00123344	0.998992	refseq
Tle1	0.799834	0.722431	0.077403	0.32783	refseq
Tlk2	0.397815	0.296786	0.101029	0.0628377	refseq
Tmc6	0.0475172	0.0927712	-0.045254	0.898765	refseq
Tmed5	0.178627	0.176389	0.00223795	0.996981	refseq
Tmem138	0.205701	0.254852	-0.0491501	0.47008	refseq
Tmem201	0.443267	0.560617	-0.117351	0.133471	refseq
Tmem29	0.803287	0.852607	-0.0493204	0.461031	refseq
Tmpo	0.262141	0.255779	0.00636272	0.908473	refseq
Tmtc3	0.00205918	0	0.00205918	0.766602	refseq
Tnrc18	0.222953	0.185251	0.0377018	0.418524	refseq
Tom1l2	0.0689641	0.119424	-0.0504602	0.140453	refseq
Tpgs2	0.973604	0.959318	0.0142864	0.80119	refseq
Tpm1	0.0460555	0.0595598	-0.0135042	0.00586867	refseq
Tpm3	0.00450999	0.00713465	-0.00262467	0.304207	refseq
Trappc12	0.0617792	0.00389504	0.0578841	0.00655103	refseq
Trappc8	0.0363108	0.01578	0.0205307	0.318336	refseq
Trappc9	0.330554	0.366382	-0.0358282	0.693887	refseq
Trim3	0.98006	0.962944	0.017116	0.390993	refseq
Trim45	0.072846	0.289056	-0.21621	0.126532	refseq
Trnt1	0.0187658	0.0347531	-0.0159874	0.320252	refseq
Trub1	0.256774	0.402331	-0.145557	0.165311	refseq
Tsc22d4	0.986843	0.986703	0.000139701	0.999778	refseq
Ttc23	0.0560192	0.0577764	-0.00175722	0.99861	refseq
Ttc5	0.148753	0.177333	-0.02858	0.636976	refseq
Tti2	1	0.989481	0.0105193	0.541636	refseq
Ttk	0.0857876	0.0167802	0.0690074	0.00286026	refseq
Ttll3	0.350666	0.340059	0.0106072	0.994988	refseq
Ttll7	0.174302	0.0689103	0.105392	0.0983366	refseq
Tubgcp2	0.0953859	0.0876966	0.00768928	0.955346	refseq
Txnl4a	0.871375	0.852822	0.0185528	0.317877	refseq
Tyw1	0.0342205	0.025781	0.00843947	0.886855	refseq
Uba3	0.321577	0.317778	0.00379929	0.98257	refseq
Ubap2l	0.898444	0.931521	-0.0330775	0.00690899	refseq
Ube2w	1	0.990009	0.00999089	0.529828	refseq
Ube3a	0.0152114	0.015999	-0.000787561	0.997782	refseq
Uros	0.259752	0.154636	0.105116	0.261484	refseq
Usp19	0.357766	0.306329	0.051437	0.17103	refseq
Vcan	0.00377232	0.0189188	-0.0151465	0.408427	refseq
Vegfa	0.313393	0.248717	0.0646757	0.0419758	refseq
Vegfd	0.407053	0.346393	0.0606606	0.109835	refseq
Vps25	0.0577617	0.049665	0.00809676	0.81156	refseq
Vps50	0.0152307	0.0355583	-0.0203276	0.26071	refseq
Washc3	0.0442055	0.0264265	0.017779	0.330575	refseq
Wasl	0.0109758	0.0333156	-0.0223398	0.121537	refseq
Wdfy1	0.278044	0.354706	-0.0766625	0.159309	refseq
Wdr20	0.801289	0.809773	-0.00848345	0.985224	refseq
Wdr33	0.53025	0.551233	-0.0209833	0.84223	refseq
Wdr36	0.00140443	0.0113326	-0.00992819	0.0695898	refseq
Wdr37	0.185891	0.2568	-0.0709087	0.526767	refseq
Wdsub1	0	0.0318607	-0.0318607	0.0250766	refseq
Wdyhv1	0.0361533	0.0423658	-0.0062125	0.916738	refseq
Whrn	0.0956073	0.0594001	0.0362072	0.899741	refseq
Xlr	0.967306	0.94517	0.0221356	0.651666	refseq
Xpnpep3	4.52439e-11	0.0255718	-0.0255718	0.266176	refseq
Yeats2	0.0133934	0.0146838	-0.00129036	0.993858	refseq
Zbp1	0.867779	0.667743	0.200036	0.061404	refseq
Zbtb24	0.234324	0.146175	0.0881496	0.239878	refseq
Zc3hav1	0.158284	0.217042	-0.0587581	0.0957318	refseq
Zc3hc1	0.00722409	0.0246826	-0.0174585	0.0977842	refseq
Zcchc4	0.101678	0.115352	-0.0136737	0.934634	refseq
Zfp410	0.0388908	0.0591654	-0.0202746	0.736498	refseq
Zfp451	0.406778	0.311781	0.0949973	0.18519	refseq
Zfp467	0.821931	0.829939	-0.0080081	0.998599	refseq
Zfp655	0.376371	0.287819	0.0885519	0.0809866	refseq
Zfp809	0.656136	0.589598	0.0665379	0.653645	refseq
Zmym3	0.493042	0.449491	0.0435509	0.547115	refseq
Zmynd8	0.209877	0.137049	0.0728281	0.00876431	refseq
Zscan29	0.651629	0.466184	0.185445	0.0736753	refseq
Zxdc	0.366998	0.410392	-0.0433936	0.733955	refseq
0610009O20Rik	0.0844479	0.141738	-0.0572905	0.137118	ucsc
0610010F05Rik	0.886177	0.907205	-0.0210276	0.863132	ucsc
0610037L13Rik	0.457815	0.458181	-0.000365949	0.99997	ucsc
1110008F13Rik	0.00556551	0.00839745	-0.00283194	0.624211	ucsc
1110037F02Rik	0.0871511	0.181381	-0.0942295	0.0287989	ucsc
1110038B12Rik	0.199245	0.104792	0.0944536	4.29776e-37	ucsc
1110051M20Rik	0.895229	0.898901	-0.00367197	0.993093	ucsc
1700001L05Rik	0.293815	0.130564	0.163251	0.743784	ucsc
1700017B05Rik	0.0374972	0.0456587	-0.00816152	0.936421	ucsc
1700025G04Rik	0.948646	0.968914	-0.0202674	0.863459	ucsc
1700037C18Rik	0.79049	0.878276	-0.0877862	0.66529	ucsc
1810043G02Rik	0.0837396	0.0936707	-0.00993104	0.955353	ucsc
2010111I01Rik	0.881579	0.87964	0.00193959	0.997779	ucsc
2310001H17Rik	0.883767	0.909081	-0.0253141	0.933693	ucsc
2310022A10Rik	0.0494476	0.0564669	-0.0070193	0.963342	ucsc
2310035C23Rik	0.256507	0.175817	0.08069	0.353492	ucsc
2410089E03Rik	0.0945332	0.0778206	0.0167125	0.874244	ucsc
2610005L07Rik	0.985394	0.969646	0.0157477	0.0429374	ucsc
2610020H08Rik	0.193802	0.160926	0.0328753	0.898906	ucsc
2700097O09Rik	0.200362	0.300687	-0.100325	0.332724	ucsc
2810004N23Rik	0.0214053	0.0166336	0.00477174	0.909665	ucsc
2810006K23Rik	0.0112058	0.0696716	-0.0584658	0.229806	ucsc
2810403A07Rik	0.0462011	0.0603046	-0.0141035	0.65487	ucsc
2810429I04Rik	0.575106	0.488317	0.086789	0.730365	ucsc
2810474O19Rik	0.149527	0.17191	-0.0223829	0.796924	ucsc
3110002H16Rik	0.144348	0.0887157	0.0556322	0.0381403	ucsc
3110039I08Rik	0.109098	0.0744004	0.0346973	0.378633	ucsc
3110043O21Rik	0.0785325	0.0684806	0.0100519	0.97086	ucsc
3110056K07Rik	0.879306	0.894074	-0.0147676	0.984199	ucsc
3300002I08Rik	0.639906	0.669219	-0.0293123	0.953448	ucsc
4833420G17Rik	0.11128	0.0644491	0.0468309	0.342301	ucsc
4833439L19Rik	1	0.986388	0.0136115	0.0325424	ucsc
4930430F08Rik	0.633987	0.553196	0.0807909	0.328901	ucsc
4930503L19Rik	0.0858271	0.106551	-0.0207239	0.656702	ucsc
4930523C07Rik	0.0561944	0.0871038	-0.0309095	0.683951	ucsc
4931428F04Rik	0.0899715	0.125061	-0.0350894	0.768744	ucsc
4932438A13Rik	0.0485488	0.041275	0.00727382	0.964663	ucsc
4933427D14Rik	0.00424983	0.00527379	-0.00102395	0.995208	ucsc
4933434E20Rik	0.564292	0.56619	-0.00189849	0.998008	ucsc
5430416N02Rik	0.157635	0.158982	-0.00134694	0.999035	ucsc
5530601H04Rik	0.217587	0.236453	-0.0188653	0.965869	ucsc
5730559C18Rik	0.0111616	0	0.0111616	0.985154	ucsc
6030458C11Rik	0.20842	0.262305	-0.0538846	0.590617	ucsc
6330416G13Rik	0.350926	0.283578	0.0673477	0.787091	ucsc
9030624J02Rik	0.0187677	0.0243683	-0.00560056	0.848037	ucsc
9130011E15Rik	0.00675642	0.0142787	-0.00752225	0.890816	ucsc
9130401M01Rik	0.00502623	0.0113961	-0.00636982	0.480042	ucsc
9430038I01Rik	0.0163992	0.0816693	-0.0652702	0.224214	ucsc
9530068E07Rik	0.00886802	0.00605343	0.0028146	0.677446	ucsc
9530077C05Rik	0.305808	0.200412	0.105396	0.614061	ucsc
9930104L06Rik	0.195691	0.189121	0.00657037	0.994245	ucsc
A630089N07Rik	0.99482	0.951906	0.0429132	0.11868	ucsc
A730017L22Rik	0.203254	0.19639	0.0068632	0.991309	ucsc
A930004D18Rik	0	0.00683221	-0.00683221	0.781534	ucsc
A930005H10Rik	0.120314	0.0606718	0.0596421	0.485496	ucsc
AI314180	0.0995031	0.124388	-0.024885	0.622337	ucsc
AI607873	0	0.0496875	-0.0496875	0.725531	ucsc
AK035187	1	0.983663	0.0163369	0.12391	ucsc
AK050117	0.5	0.5	0	1	ucsc
AK155239	0.576552	0.628794	-0.0522426	0.940877	ucsc
AU040320	0.961417	0.941219	0.0201982	0.739124	ucsc
AW554918	0.125043	0.0551753	0.0698677	0.472985	ucsc
Aagab	0.0218346	0	0.0218346	0.0226733	ucsc
Aak1	0.437663	0.448124	-0.0104603	0.981191	ucsc
Aasdh	0.934478	0.854792	0.079686	0.455032	ucsc
Aatf	0.00960854	0.0383142	-0.0287057	0.00828126	ucsc
Abca3	0.052436	0.0464597	0.00597631	0.972003	ucsc
Abca7	0.0821669	0.0763486	0.0058183	0.98631	ucsc
Abca8b	0	0.0110815	-0.0110815	0.84131	ucsc
Abcb1b	0.00726251	0.042117	-0.0348545	0.107414	ucsc
Abcb6	0.00655691	0.0240973	-0.0175404	0.702332	ucsc
Abcb7	0.00231149	0.00832837	-0.00601689	0.828685	ucsc
Abcb8	0.0636183	0.0348661	0.0287522	0.585028	ucsc
Abcc1	0.00594556	0.0040868	0.00185876	0.923774	ucsc
Abcd1	0.134052	0.0725289	0.0615234	0.45132	ucsc
Abce1	0.0176719	0.0490571	-0.0313851	0.00016299	ucsc
Abhd11	0.0740476	0.113345	-0.0392975	0.140028	ucsc
Abhd12	0.0189433	0.00494657	0.0139967	0.055899	ucsc
Abhd17a	0.00757575	0.0121246	-0.00454888	0.652485	ucsc
Abhd2	0.0338871	0.131084	-0.0971967	0.0051121	ucsc
Abhd4	0.0247148	0.0257165	-0.00100169	0.994987	ucsc
Abhd5	0.0466332	0.0316251	0.0150082	0.621586	ucsc
Abhd8	0.0605945	0.0289732	0.0316212	0.0398126	ucsc
Ablim1	0.0433893	0.0411658	0.00222348	0.997333	ucsc
Abr	0.295843	0.234663	0.0611797	0.156932	ucsc
Acaca	0.0372713	0.0757844	-0.0385131	0.149297	ucsc
Acad12	0.688659	0.25337	0.43529	0.077991	ucsc
Acad8	0.0658818	0.121356	-0.0554743	0.221944	ucsc
Acadsb	0.103491	0.181136	-0.0776451	0.03396	ucsc
Acbd6	0.462136	0.398472	0.0636638	0.0838369	ucsc
Acd	0.965486	0.962636	0.00284972	0.949637	ucsc
Acin1	0.221069	0.145096	0.0759734	5.52719e-05	ucsc
Acox3	0.203455	0.168468	0.0349876	0.865307	ucsc
Acsf3	0.439094	0.381578	0.0575166	0.680742	ucsc
Acss2	0.995146	0.96592	0.0292265	0.331788	ucsc
Actr2	0.00791724	0.0164945	-0.0085773	0.158132	ucsc
Actr5	0.0221045	0.0725007	-0.0503963	0.250667	ucsc
Acyp1	0.0407829	0.0362608	0.00452203	0.981489	ucsc
Adal	0.0261836	0.0375856	-0.0114019	0.978818	ucsc
Adam15	0.00856585	0.000219104	0.00834674	0.0469918	ucsc
Adam23	0	0.650343	-0.650343	0.893659	ucsc
Adam8	0.0259456	0.0280662	-0.00212054	0.996699	ucsc
Adamts10	0.201122	0.131458	0.0696638	0.35959	ucsc
Adamts7	0.279018	0.31317	-0.0341523	0.817334	ucsc
Adamts9	0.200698	0.167367	0.0333312	0.941685	ucsc
Adarb1	0.0682317	0.0858059	-0.0175742	0.942267	ucsc
Adat1	0.3199	0.423115	-0.103215	0.609356	ucsc
Adcy7	0.0198816	0.0135472	0.00633437	0.971724	ucsc
Add1	0.248238	0.303066	-0.0548278	0.0197591	ucsc
Adgra2	0.00802957	0.0224872	-0.0144577	0.263343	ucsc
Adgrl1	0.0848875	0.00226301	0.0826245	0.0345138	ucsc
Adgrl2	0.18096	0.190926	-0.00996627	0.940576	ucsc
Adipor2	0.0218471	0.0322869	-0.0104399	0.715154	ucsc
Adpgk	0.00239186	0.00362593	-0.00123407	0.9576	ucsc
Adss	0.0386713	0.0587191	-0.0200478	0.226846	ucsc
Aebp2	0.782265	0.808001	-0.0257358	0.701463	ucsc
Aff1	0.19355	0.210572	-0.0170222	0.908537	ucsc
Aff4	0.00720182	0.00764409	-0.000442262	0.9978	ucsc
Afg3l1	0.0175023	0.0401782	-0.0226759	0.29897	ucsc
Afg3l2	0.00413545	0.0090838	-0.00494835	0.595099	ucsc
Afmid	0.295305	0.256505	0.0388003	0.889101	ucsc
Aftph	0.0138943	0.00499504	0.00889928	0.535871	ucsc
Agbl3	0.990125	1	-0.00987527	0.763954	ucsc
Agbl5	0.61341	0.522608	0.0908018	0.601144	ucsc
Agfg2	0.0310742	0.02986	0.00121427	0.996726	ucsc
Aggf1	0.0098849	0.0146049	-0.00472	0.888142	ucsc
Agk	0.0317437	0.0343677	-0.00262393	0.990835	ucsc
Agl	0.715214	0.681048	0.0341669	0.778704	ucsc
Ago3	0.224838	0.268745	-0.0439066	0.896332	ucsc
Agpat2	0.0356925	0.00937229	0.0263202	0.239146	ucsc
Agpat3	0.531716	0.478393	0.0533226	0.31849	ucsc
Agps	0.0184996	0.032979	-0.0144794	0.687673	ucsc
Agrn	0.00968556	0.010842	-0.00115644	0.985937	ucsc
Agtpbp1	0.372235	0.295087	0.077148	0.437066	ucsc
Ahctf1	0.119115	0.144967	-0.0258515	0.722209	ucsc
Ahcyl2	0.0275166	0.0408272	-0.0133106	0.836716	ucsc
Ahnak	0.836737	0.916421	-0.0796839	0.000205118	ucsc
Ahnak2	0.356743	0.393948	-0.0372048	0.45638	ucsc
Aida	0.526164	0.470223	0.0559416	0.136488	ucsc
Aig1	0.238673	0.213569	0.025104	0.910191	ucsc
Ak2	0.065756	0.0539455	0.0118105	0.693298	ucsc
Akap10	0.0343916	0.0715729	-0.0371812	0.34438	ucsc
Akap13	0.453636	0.556498	-0.102862	0.147643	ucsc
Akap7	0.14912	0.037055	0.112065	0.25266	ucsc
Akap8l	0.0682582	0.0550285	0.0132297	0.816591	ucsc
Akap9	0.167822	0.0694242	0.0983974	0.23624	ucsc
Akr1a1	0.00787332	0.00875782	-0.000884502	0.892925	ucsc
Akr1b10	0.0535145	0.0861758	-0.0326614	0.429471	ucsc
Aktip	0.982643	0.956035	0.0266082	0.313959	ucsc
Alcam	0	0.00147338	-0.00147338	0.984274	ucsc
Aldh16a1	0.0405575	0.0861466	-0.0455891	0.129153	ucsc
Aldh18a1	0.00788135	0.00885358	-0.000972232	0.978236	ucsc
Aldh2	0.745323	0.721573	0.0237502	0.467209	ucsc
Alg3	0.113946	0.0692514	0.0446951	0.425348	ucsc
Alg5	0.0516688	0.0555172	-0.00384839	0.97206	ucsc
Alg9	0.0209295	0.0223386	-0.00140911	0.996164	ucsc
Alkbh1	0.146861	0.19704	-0.0501787	0.50975	ucsc
Alkbh3	0.118762	0.118145	0.000617134	0.999705	ucsc
Alkbh8	0.116648	0.162526	-0.045878	0.60742	ucsc
Als2	0.262292	0.214759	0.0475329	0.659115	ucsc
Alx4	0	0.0621291	-0.0621291	0.988722	ucsc
Ambra1	0.0385733	0.0344169	0.00415634	0.982425	ucsc
Amdhd2	0.0610593	0.0646871	-0.00362776	0.968797	ucsc
Ammecr1l	0.0508356	0.0803194	-0.0294838	0.48	ucsc
Amot	0.00968582	0.0186635	-0.0089777	0.718629	ucsc
Ampd3	0	0.045467	-0.045467	0.631039	ucsc
Amz2	0.0812758	0.083937	-0.00266115	0.996086	ucsc
Anapc15	0.966494	0.875384	0.0911104	3.73671e-05	ucsc
Anapc5	0.100801	0.137128	-0.0363269	0.00153255	ucsc
Anapc7	0.043794	0.0503622	-0.00656823	0.928454	ucsc
Angel2	0.038103	0.12575	-0.0876467	0.00203489	ucsc
Angpt1	0.0112658	0.148488	-0.137222	0.0693053	ucsc
Angptl2	0.0424735	0.0609039	-0.0184304	0.23317	ucsc
Ank2	0.415241	0.38054	0.0347015	0.857989	ucsc
Ankfy1	0.00613391	0.00683551	-0.000701601	0.994897	ucsc
Ankhd1	0.632038	0.667235	-0.0351969	0.616922	ucsc
Ankib1	0.022736	0.0133208	0.0094152	0.87426	ucsc
Ankmy2	0.0148577	0.0174021	-0.0025444	0.985361	ucsc
Ankra2	0.943267	0.950473	-0.0072058	0.978657	ucsc
Ankrd11	0.154082	0.246774	-0.0926918	0.0123729	ucsc
Ankrd16	0.134287	0.14501	-0.0107237	0.937799	ucsc
Ankrd17	0.176654	0.114467	0.0621872	0.0540616	ucsc
Ankrd24	0.224739	0.260364	-0.0356256	0.968527	ucsc
Ankrd26	0.176223	0.127678	0.0485444	0.737387	ucsc
Ankrd27	0.201864	0.191469	0.0103953	0.965962	ucsc
Ankrd46	0.0109254	0.0317276	-0.0208022	0.213329	ucsc
Ankrd52	0.0612063	0.129755	-0.0685483	0.00276976	ucsc
Ankrd54	0.0249192	0.0331957	-0.00827655	0.850289	ucsc
Anks3	0.226957	0.129565	0.0973924	0.0641757	ucsc
Ankzf1	0.172802	0.166721	0.00608152	0.990927	ucsc
Ano10	0.0223912	0.0202243	0.00216695	0.976833	ucsc
Antxr1	0.0109973	0.0147263	-0.00372898	0.90297	ucsc
Anxa11	0.00401178	0.0104063	-0.00639449	0.380503	ucsc
Anxa3	0.108932	0.117634	-0.00870201	0.691103	ucsc
Anxa4	0.00681732	0.00675335	6.3964e-05	0.999723	ucsc
Anxa6	0.0215574	0.0297321	-0.00817468	0.551539	ucsc
Anxa7	0.0582816	0.0731991	-0.0149175	0.522674	ucsc
Ap1s2	0.400387	0.351947	0.04844	0.669905	ucsc
Ap2a2	0.000724344	0.00647517	-0.00575083	0.211263	ucsc
Ap2b1	0.0118462	0.00580503	0.00604114	0.549016	ucsc
Ap4e1	0.123833	0.258086	-0.134253	0.103498	ucsc
Ap5m1	0.0640149	0.161876	-0.0978616	0.148226	ucsc
Ap5z1	0.143735	0.157352	-0.0136169	0.958659	ucsc
Apaf1	0.0805864	0.0734416	0.00714479	0.975736	ucsc
Apbb1ip	0.0538264	0.101633	-0.0478071	0.0625184	ucsc
Apbb3	0.687488	0.672991	0.0144972	0.905089	ucsc
Apc	0.094506	0.114368	-0.0198618	0.862648	ucsc
Apc2	0.332855	0.183934	0.148921	0.423329	ucsc
Aph1a	0.541773	0.514249	0.0275238	0.345722	ucsc
Apitd1	0.036164	0.0292813	0.00688269	0.943809	ucsc
Apmap	0.00975754	0.0290285	-0.019271	0.317165	ucsc
Apobec3	0.441028	0.506614	-0.0655853	0.484779	ucsc
Apol6	0.317555	0.403078	-0.0855233	0.649743	ucsc
Apool	0.00883294	0.00772306	0.00110988	0.992006	ucsc
Apopt1	0.909865	0.949049	-0.0391842	0.190259	ucsc
Appl1	0.212723	0.224456	-0.0117332	0.965488	ucsc
Aprt	0.0565087	0.0554872	0.00102156	0.986748	ucsc
Aqr	0.0808707	0.122511	-0.0416408	0.237579	ucsc
Araf	0.629585	0.705354	-0.0757686	0.0181662	ucsc
Arcn1	0.00219977	0.0038909	-0.00169113	0.762151	ucsc
Arel1	0.0316777	0.0353133	-0.00363555	0.988414	ucsc
Arfgef1	0.00744524	0.00991833	-0.00247308	0.962919	ucsc
Arglu1	0.174773	0.205781	-0.0310083	0.302833	ucsc
Arhgap11a	0.0293032	0.0210844	0.00821881	0.805103	ucsc
Arhgap12	0.248762	0.220632	0.0281306	0.812943	ucsc
Arhgap17	0.0431366	0.0792952	-0.0361586	0.464301	ucsc
Arhgap24	0.0169345	0.00973829	0.0071962	0.828722	ucsc
Arhgap29	0.364365	0.368993	-0.00462783	0.997398	ucsc
Arhgap31	0.00386859	0	0.00386859	0.798838	ucsc
Arhgap39	0.10093	0.0742538	0.0266763	0.852496	ucsc
Arhgap42	0.204853	0.151731	0.0531219	0.623276	ucsc
Arhgap44	0.0208437	0.0330857	-0.012242	0.883513	ucsc
Arhgap5	0.0324799	0.030654	0.0018259	0.995222	ucsc
Arhgef1	0.076959	0.134119	-0.0571605	0.0450302	ucsc
Arhgef11	0.367243	0.372705	-0.00546178	0.993216	ucsc
Arhgef12	0.0157051	0.0132553	0.00244977	0.97954	ucsc
Arhgef18	0.898479	0.853802	0.0446774	0.490639	ucsc
Arhgef2	0.182929	0.161192	0.0217368	0.480671	ucsc
Arhgef25	0.00638578	0.00323854	0.00314724	0.607351	ucsc
Arhgef40	0.452466	0.398625	0.0538416	0.272076	ucsc
Arhgef5	0.0168771	0	0.0168771	0.999576	ucsc
Arhgef7	0.0221644	0.0429926	-0.0208282	0.486277	ucsc
Arhgef9	0.591527	0.43066	0.160867	0.465154	ucsc
Arid1b	0.102841	0.0457251	0.0571163	0.317765	ucsc
Arid4a	0.475128	0.50326	-0.0281323	0.936428	ucsc
Arid5b	0.135504	0.146516	-0.011012	0.916596	ucsc
Arih2	0.00616161	0.0132969	-0.0071353	0.727589	ucsc
Arl13b	0.0011174	0.00530623	-0.00418882	0.84323	ucsc
Arl14ep	0.0716304	0.099023	-0.0273926	0.520664	ucsc
Arl4a	0.96316	0.959283	0.00387733	0.991785	ucsc
Arl4c	1	0.997443	0.00255669	0.668985	ucsc
Arl5b	0.391125	0.297404	0.0937214	0.512305	ucsc
Armc2	0.949963	0.848721	0.101243	0.150267	ucsc
Armc6	0.0694081	0.0910755	-0.0216673	0.832362	ucsc
Armc8	0.310038	0.358564	-0.0485263	0.770537	ucsc
Armc9	0.967929	0.930888	0.0370413	0.481272	ucsc
Armcx2	0.997677	0.99779	-0.000112704	0.999144	ucsc
Armt1	0.0271598	0.0566752	-0.0295154	0.307772	ucsc
Arnt	0.0663661	0.0443436	0.0220224	0.307993	ucsc
Arpp19	0.00245952	0.00484612	-0.0023866	0.844506	ucsc
Arrdc3	0.0202869	0.014394	0.00589286	0.908606	ucsc
Arrdc4	0.702194	0.500294	0.2019	0.0698883	ucsc
Arsb	0.00236665	0.000865758	0.00150089	0.772379	ucsc
Arsk	0.292408	0.219551	0.0728566	0.570115	ucsc
Asah2	0.108572	0.159796	-0.0512242	0.803909	ucsc
Asap1	0	0.00376876	-0.00376876	0.354529	ucsc
Asb3	0.100851	0.132762	-0.0319108	0.833861	ucsc
Ash1l	0.0171677	0.0244101	-0.00724232	0.899122	ucsc
Asnsd1	0.98854	0.993541	-0.00500054	0.829418	ucsc
Aspm	0.00178822	0.00309303	-0.00130481	0.981114	ucsc
Aste1	0.143069	0.103897	0.0391713	0.851709	ucsc
Asxl2	0.1523	0.153981	-0.00168132	0.999367	ucsc
Atad1	0.0301726	0.0278806	0.00229203	0.979437	ucsc
Atad2	0.135159	0.118952	0.0162067	0.709362	ucsc
Atad2b	0.369137	0.275464	0.0936731	0.588886	ucsc
Atad5	0.0722399	0.139554	-0.0673146	0.33072	ucsc
Atat1	0.4159	0.456535	-0.0406355	0.801531	ucsc
Atf2	0.070812	0.0936051	-0.0227931	0.651431	ucsc
Atf7	0.990397	0.967239	0.0231583	0.221456	ucsc
Atf7ip	0.196404	0.258138	-0.0617341	0.291323	ucsc
Atg16l1	0.127357	0.14329	-0.015933	0.895937	ucsc
Atg2a	0.0205068	0.0407563	-0.0202495	0.674733	ucsc
Atg2b	0.0195356	0.0144609	0.00507471	0.956767	ucsc
Atg4c	0.0179073	0.0548201	-0.0369128	0.545641	ucsc
Atg9a	0.186587	0.282492	-0.0959052	0.00812071	ucsc
Atic	0.00864853	0.0116253	-0.0029768	0.810019	ucsc
Atl1	0	0.179295	-0.179295	0.74161	ucsc
Atl2	0.00352752	0.0159601	-0.0124326	0.283237	ucsc
Atm	0.0553798	0	0.0553798	0.0678903	ucsc
Atn1	0.986621	0.966562	0.0200592	0.0421625	ucsc
Atp11a	0.0896201	0.0755763	0.0140438	0.796952	ucsc
Atp11b	0.121867	0.172066	-0.0501982	0.207536	ucsc
Atp13a2	0.0725947	0.0700083	0.00258637	0.99722	ucsc
Atp2c1	0.362017	0.350444	0.0115733	0.946315	ucsc
Atp5d	0.00641338	0.00811521	-0.00170183	0.705418	ucsc
Atp5f1	0.00358652	0.00385523	-0.00026871	0.987618	ucsc
Atp6ap1	0.0222972	0.0208688	0.00142838	0.931284	ucsc
Atp6v0a1	0.087891	0.0593292	0.0285618	0.414802	ucsc
Atp6v0a2	0.0776397	0.152387	-0.0747474	0.0233961	ucsc
Atp6v1a	0.00817345	0.00847708	-0.000303629	0.997126	ucsc
Atp6v1h	0.00091604	0.00178865	-0.000872608	0.896533	ucsc
Atp9b	0.00716285	0.00425316	0.00290969	0.919977	ucsc
Atr	0.0472012	0.0385972	0.00860398	0.964355	ucsc
Atrip	0.893843	0.768764	0.12508	0.0535018	ucsc
Atrx	0.221887	0.198883	0.0230038	0.762982	ucsc
Atxn2l	0.877964	0.905562	-0.0275987	0.162853	ucsc
Atxn3	0.171501	0.105477	0.0660239	0.450088	ucsc
Atxn7l1	0.910273	0.902192	0.0080806	0.989044	ucsc
Auh	0.247112	0.18178	0.0653317	0.228682	ucsc
Avl9	0.0634573	0.0477301	0.0157271	0.874016	ucsc
Axl	0.0598577	0.0684657	-0.00860796	0.595345	ucsc
Azin2	0.927832	0.990755	-0.0629228	0.257317	ucsc
B3galnt2	0.012813	0.0127746	3.83225e-05	0.999994	ucsc
B3gat3	0.0637948	0.132122	-0.0683268	0.00929783	ucsc
B4galnt1	0.0726711	0.0879369	-0.0152658	0.753364	ucsc
B4galnt4	0.315458	0	0.315458	0.164024	ucsc
B4galt7	0.0880002	0.107706	-0.0197057	0.840907	ucsc
B630005N14Rik	0.0543111	0.0600501	-0.00573892	0.975876	ucsc
BC031451	0.527613	0.532568	-0.00495471	0.989491	ucsc
BC055324	0.640336	0.631699	0.00863669	0.988299	ucsc
BC057675	0.0935276	0.101535	-0.00800694	0.875723	ucsc
BC068281	0.553313	0.64278	-0.0894666	0.647127	ucsc
Bace1	0.0062646	0.00380063	0.00246398	0.951335	ucsc
Bach1	0.0540071	0.0626727	-0.00866559	0.968972	ucsc
Bag6	0.494532	0.501993	-0.00746147	0.905037	ucsc
Baz1b	0.0295153	0.0435975	-0.0140821	0.346208	ucsc
Baz2a	0.132355	0.115128	0.0172271	0.840989	ucsc
Baz2b	0.184239	0.22307	-0.0388306	0.843845	ucsc
Bbs1	0.619251	0.416225	0.203025	0.257583	ucsc
Bbs7	0.0130567	0.0082115	0.00484519	0.94192	ucsc
Bbs9	0	0.0103252	-0.0103252	0.620642	ucsc
Bbx	0.12139	0.228059	-0.10667	0.067413	ucsc
Bcar1	0.216238	0.274802	-0.0585632	0.0666776	ucsc
Bcas3	0.288991	0.279494	0.00949709	0.989251	ucsc
Bcat1	0.757775	0.721147	0.0366282	0.507561	ucsc
Bcat2	0.0497036	0.113678	-0.0639749	0.0161328	ucsc
Bcl2l1	0.992085	0.995472	-0.00338779	0.857069	ucsc
Bcl2l11	0.139787	0.176634	-0.0368473	0.818658	ucsc
Bcl2l13	0.0234291	0.0510794	-0.0276503	0.387598	ucsc
Bcl7a	0.135218	0.169169	-0.0339511	0.916621	ucsc
Bcl7b	0.33703	0.288994	0.0480358	0.402764	ucsc
Bcl7c	0.933092	0.948693	-0.0156006	0.607393	ucsc
Bcl9l	0.183922	0.186767	-0.00284474	0.994629	ucsc
Bdp1	0.156092	0.182045	-0.0259527	0.904118	ucsc
Bend6	0.0179202	0.0080636	0.00985655	0.814178	ucsc
Bgn	0.00673403	0.00692563	-0.000191603	0.993519	ucsc
Birc3	0.219714	0.282271	-0.0625566	0.580963	ucsc
Birc6	0.13731	0.109685	0.0276254	0.651951	ucsc
Blm	0.0444307	0.130296	-0.0858652	0.139845	ucsc
Bloc1s1	0.0502471	0.0177686	0.0324785	7.98927e-06	ucsc
Bloc1s5	0.00907805	0	0.00907805	0.523572	ucsc
Blvra	0.0121686	0.0266921	-0.0145235	0.365392	ucsc
Bmp2k	0.440955	0.333665	0.10729	0.391301	ucsc
Bmpr1a	0.165878	0.220711	-0.0548329	0.184239	ucsc
Bms1	0.00710994	0.00957506	-0.00246512	0.92435	ucsc
Bnc2	0.0769671	0.110421	-0.0334537	0.807741	ucsc
Bnip1	0.0246012	0.0584191	-0.0338179	0.156785	ucsc
Bnip2	0.692733	0.664637	0.0280963	0.490565	ucsc
Bod1l	0.139871	0.132865	0.00700582	0.98903	ucsc
Bpgm	0.0152123	0.0157836	-0.000571349	0.998825	ucsc
Bphl	0.0118588	0.00963845	0.00222035	0.979108	ucsc
Bptf	0.413843	0.473139	-0.0592957	0.337825	ucsc
Braf	0.585451	0.640698	-0.0552473	0.65065	ucsc
Brap	0.0276717	0.0325582	-0.00488647	0.953472	ucsc
Brat1	0.241545	0.262711	-0.0211658	0.938728	ucsc
Brca1	0.0325847	0.0297776	0.00280709	0.989572	ucsc
Brca2	0.243205	0.248154	-0.00494945	0.998122	ucsc
Brd1	0.0355119	0.0454344	-0.00992256	0.848302	ucsc
Brd2	0.0235804	0.030915	-0.00733459	0.533545	ucsc
Brd3	0.0853244	0.0953461	-0.0100218	0.929694	ucsc
Brd8	0.475216	0.397089	0.0781267	0.131943	ucsc
Bre	0.0146572	0.020673	-0.00601577	0.857986	ucsc
Brms1l	0.13839	0.208432	-0.0700426	0.0968036	ucsc
Brpf1	0.0755829	0.0396063	0.0359766	0.421603	ucsc
Brpf3	0.10067	0.116496	-0.0158268	0.939564	ucsc
Brwd1	0.803098	0.725651	0.0774474	0.283716	ucsc
Brwd3	0.00385022	0.00795049	-0.00410026	0.963749	ucsc
Btaf1	0.00598508	0.00788423	-0.00189916	0.981884	ucsc
Btbd7	0.0708043	0.0536819	0.0171223	0.808466	ucsc
Btf3l4	0.114138	0.0577215	0.0564168	0.0404374	ucsc
Btrc	0.284407	0.409165	-0.124758	0.258671	ucsc
Bud13	0.0328912	0.113576	-0.0806852	0.0242465	ucsc
Bud31	0.054048	0.0243446	0.0297033	0.000129551	ucsc
Bzw2	0.212167	0.19047	0.0216971	0.620227	ucsc
C1ra	0.0529469	0.061536	-0.00858909	0.753577	ucsc
C2cd2l	0.34199	0.445755	-0.103766	0.447141	ucsc
C2cd3	0.0446186	0.0835977	-0.038979	0.664876	ucsc
C2cd5	0.0813067	0.170804	-0.089497	0.106455	ucsc
C530008M17Rik	0	0.0922189	-0.0922189	0.996571	ucsc
C87436	0.0868201	0.104608	-0.0177878	0.944205	ucsc
Caap1	0.0134082	0.0287666	-0.0153585	0.815909	ucsc
Cab39l	0.00555879	0.00514314	0.000415652	0.998299	ucsc
Cabin1	0.132462	0.12025	0.0122127	0.901973	ucsc
Cables2	0.0138446	0.0396809	-0.0258362	0.40346	ucsc
Cacfd1	0.0861062	0.0947106	-0.00860435	0.914908	ucsc
Cachd1	0.00178328	0.0104965	-0.00871325	0.702079	ucsc
Cacna1c	0.385752	0.226115	0.159637	0.271238	ucsc
Cacnb1	0.830539	0.807226	0.0233133	0.975557	ucsc
Cacnb2	0.0437673	0.0549861	-0.0112188	0.9851	ucsc
Calcoco1	0.105389	0.118656	-0.0132667	0.938736	ucsc
Camk1	0.02326	0.0465147	-0.0232547	0.0191112	ucsc
Camkk2	0.39288	0.281761	0.111119	0.112788	ucsc
Camkmt	0.0103798	0.00994321	0.000436549	0.999803	ucsc
Camsap1	0.0158641	0.0199027	-0.00403862	0.971135	ucsc
Camsap2	0.0465259	0.0351597	0.0113662	0.871287	ucsc
Camta1	0.992009	0.991098	0.000910159	0.99869	ucsc
Cant1	0.0173126	0.0471409	-0.0298284	0.0829943	ucsc
Capn10	0.283425	0.333329	-0.0499032	0.712746	ucsc
Capn15	0.34774	0.36736	-0.0196194	0.936936	ucsc
Capn2	0.00639468	0.0100819	-0.00368719	0.61252	ucsc
Capn6	0.00116932	0.00591365	-0.00474433	0.569984	ucsc
Caprin1	0.331099	0.345395	-0.0142959	0.7543	ucsc
Capza2	0.00526472	0.0134623	-0.00819755	0.0533597	ucsc
Capzb	0.0986236	0.0722569	0.0263666	0.0066198	ucsc
Carnmt1	0.0534006	0.0816863	-0.0282856	0.334949	ucsc
Cars2	0.0631405	0.0523435	0.010797	0.915617	ucsc
Casc4	0.00867571	0.0148078	-0.00613207	0.854356	ucsc
Casc5	0.159667	0.190005	-0.0303385	0.830836	ucsc
Casp12	0.136236	0.152939	-0.016703	0.844762	ucsc
Casp3	0.00876797	0.0429668	-0.0341988	0.000758825	ucsc
Casp4	0.185709	0.230595	-0.0448863	0.661192	ucsc
Casp8ap2	0	0.0401289	-0.0401289	0.0458845	ucsc
Casp9	0.0443254	0.0586087	-0.0142833	0.911724	ucsc
Cav2	0.0232295	0.0143614	0.00886807	0.606155	ucsc
Cblb	0.0026891	0	0.0026891	0.942085	ucsc
Cbr4	0.0155345	0.0372614	-0.0217268	0.512909	ucsc
Cbx1	0.0519854	0.107606	-0.0556207	0.000491724	ucsc
Cc2d1a	0.0609751	0.0891963	-0.0282213	0.262935	ucsc
Cc2d2a	0.738195	0.775679	-0.0374842	0.735527	ucsc
Ccar1	0.252902	0.24784	0.00506183	0.982108	ucsc
Ccbe1	1	0.963433	0.0365672	0.822544	ucsc
Ccdc127	0.902057	0.907047	-0.00498995	0.97932	ucsc
Ccdc136	0.74572	0.778685	-0.0329646	0.463339	ucsc
Ccdc138	0.529602	0.699994	-0.170391	0.226797	ucsc
Ccdc14	0.0854575	0.0766889	0.00876864	0.988973	ucsc
Ccdc159	0.15143	0.0694878	0.0819427	0.54013	ucsc
Ccdc174	0.055423	0.0449003	0.0105228	0.906126	ucsc
Ccdc186	0.311011	0.332655	-0.0216441	0.911758	ucsc
Ccdc191	0.460516	0.301788	0.158728	0.448243	ucsc
Ccdc28a	0.133893	0.419179	-0.285286	0.523438	ucsc
Ccdc28b	0.347675	0.419151	-0.0714758	0.672064	ucsc
Ccdc32	0.118763	0.13666	-0.0178976	0.890076	ucsc
Ccdc47	0.238963	0.184013	0.0549503	0.052812	ucsc
Ccdc50	0.0153805	0.0261139	-0.0107334	0.57241	ucsc
Ccdc53	0.0441815	0.0264092	0.0177723	0.385027	ucsc
Ccdc66	0.0755529	0.0368301	0.0387228	0.454132	ucsc
Ccdc77	0.148009	0.276453	-0.128444	0.0609676	ucsc
Ccdc82	0.0941211	0.0536517	0.0404694	0.344599	ucsc
Ccdc84	0.321141	0.375211	-0.0540704	0.565209	ucsc
Ccdc88a	0.00536712	0.00593858	-0.000571467	0.997797	ucsc
Ccdc91	0.00823114	0.0259293	-0.0176982	0.671148	ucsc
Ccdc93	0.138642	0.0669822	0.0716598	0.0483196	ucsc
Ccdc97	0.168192	0.190511	-0.0223187	0.840439	ucsc
Ccl25	0.314323	0.261443	0.0528794	0.843286	ucsc
Ccm2	0.000996765	0.00684723	-0.00585047	0.328195	ucsc
Ccnc	0.969107	1	-0.0308932	0.189651	ucsc
Ccnd1	0.0153878	0.00693893	0.00844891	0.223418	ucsc
Ccnd2	0.0961539	0.146113	-0.0499592	0.00090989	ucsc
Ccnd3	0.011067	0.0193105	-0.00824343	0.224447	ucsc
Ccnf	0.0275116	0.113041	-0.0855294	9.81985e-06	ucsc
Ccnk	0.0114354	0.0028987	0.00853671	0.535951	ucsc
Ccnl1	0.1363	0.169035	-0.0327349	0.374421	ucsc
Ccnl2	0.0514623	0.0663829	-0.0149206	0.587463	ucsc
Ccnt1	0.09435	0.107779	-0.0134293	0.908528	ucsc
Ccnt2	0.106069	0.130103	-0.0240341	0.782127	ucsc
Ccpg1	0.908866	0.94361	-0.0347436	0.625727	ucsc
Cct3	0.0105244	0.0179797	-0.00745535	0.0210002	ucsc
Cct4	0.00989131	0.0111986	-0.0013073	0.90897	ucsc
Cd200	0.0704855	0	0.0704855	0.995502	ucsc
Cd44	0.00705274	0.00734321	-0.000290477	0.997592	ucsc
Cdadc1	0.957132	0.957268	-0.000136183	0.999983	ucsc
Cdc123	0.147811	0.193161	-0.0453493	0.0271766	ucsc
Cdc14b	0.91313	1	-0.0868704	0.334998	ucsc
Cdc16	0.0694808	0.123387	-0.0539063	0.00121295	ucsc
Cdc20	0.013184	0.0231901	-0.0100061	0.326988	ucsc
Cdc23	0.717721	0.67285	0.0448712	0.349831	ucsc
Cdc25a	0.00579246	0	0.00579246	0.736687	ucsc
Cdc26	0.905629	0.902607	0.00302156	0.989362	ucsc
Cdc27	0.0238106	0.0266688	-0.00285818	0.978545	ucsc
Cdc37	0.245821	0.244564	0.00125701	0.995863	ucsc
Cdc37l1	0.697158	0.750075	-0.0529166	0.449326	ucsc
Cdc40	0.0591012	0.0772276	-0.0181264	0.681048	ucsc
Cdc42	0.246039	0.165548	0.0804914	1.91145e-10	ucsc
Cdc42bpa	0.126598	0.0853391	0.0412586	0.537816	ucsc
Cdc5l	0.0164441	0.0157279	0.0007162	0.995846	ucsc
Cdca2	0.0414582	0.0589991	-0.0175409	0.723712	ucsc
Cdca8	0.00771228	0.0145225	-0.00681026	0.52957	ucsc
Cdh11	0.000678915	0.00167651	-0.000997594	0.921321	ucsc
Cdk10	0	0.0390279	-0.0390279	0.0328575	ucsc
Cdk11b	0.00139711	0.00358255	-0.00218544	0.77355	ucsc
Cdk12	0.222917	0.291736	-0.0688187	0.404815	ucsc
Cdk13	0.0383763	0.0952913	-0.056915	0.150378	ucsc
Cdk14	0.0565235	0.086827	-0.0303035	0.510887	ucsc
Cdk5rap1	0.0118731	0.0205784	-0.00870534	0.890985	ucsc
Cdk5rap3	0.0730684	0.105115	-0.0320464	0.372782	ucsc
Cdkn3	0.0146667	0.00417869	0.010488	0.509141	ucsc
Cenpc1	0.0443086	0.109756	-0.0654473	0.0661088	ucsc
Cenpf	0.0102465	0.00486996	0.00537654	0.893326	ucsc
Cenpi	0.0218176	0.027525	-0.00570737	0.939945	ucsc
Cenpk	0.990226	0.969047	0.0211794	0.430222	ucsc
Cenpl	0.191393	0.310092	-0.118699	0.18522	ucsc
Cenpo	0.153091	0.263146	-0.110055	0.27014	ucsc
Cenpp	0.00305871	0.0299387	-0.02688	0.189239	ucsc
Cep120	0.0453879	0.019924	0.0254639	0.526667	ucsc
Cep128	0.0623233	0.015577	0.0467463	0.236968	ucsc
Cep152	0.0465171	0.0327591	0.013758	0.926012	ucsc
Cep164	0.44889	0.452119	-0.00322904	0.99823	ucsc
Cep170	0.028551	0.0198021	0.00874894	0.772163	ucsc
Cep192	0.0431821	0.063821	-0.0206388	0.636515	ucsc
Cep250	0.0314804	0.0116157	0.0198647	0.339011	ucsc
Cep295	0.56721	0.657035	-0.0898252	0.277216	ucsc
Cep350	0	0.0224008	-0.0224008	0.494211	ucsc
Cep41	0.128347	0.24611	-0.117763	0.317022	ucsc
Cep55	0.159184	0.176999	-0.0178151	0.850734	ucsc
Cep57l1	0.0671895	0.0426338	0.0245557	0.735452	ucsc
Cep63	0.033397	0.0454523	-0.0120554	0.897451	ucsc
Cep83	0.00788585	0.0235537	-0.0156678	0.379634	ucsc
Cep89	0.0233521	0.0395202	-0.0161681	0.803631	ucsc
Cers2	0.0139778	0.0294424	-0.0154646	0.000616556	ucsc
Cfap69	0	0.0510048	-0.0510048	0.464928	ucsc
Cfap74	0.99312	0.983343	0.00977688	0.895315	ucsc
Cfap97	0.202333	0.163284	0.0390493	0.758678	ucsc
Cfh	0.012338	0.007554	0.00478401	0.975435	ucsc
Cflar	0.139703	0.179044	-0.0393413	0.749788	ucsc
Cgrrf1	0.234916	0.26804	-0.0331237	0.588239	ucsc
Chaf1b	0.0187785	0.0281966	-0.0094181	0.670477	ucsc
Chchd3	0.0342776	0.0254167	0.00886087	0.488236	ucsc
Chchd6	0.000852134	0.000987396	-0.000135262	0.99906	ucsc
Chchd7	0.075939	0.132075	-0.0561358	0.0218163	ucsc
Chd1l	0.0200351	0.05373	-0.0336949	0.405234	ucsc
Chd2	0	0.010505	-0.010505	0.571682	ucsc
Chd4	0.0983176	0.11796	-0.0196429	0.40375	ucsc
Chd6	0.268734	0.249191	0.0195422	0.946032	ucsc
Chd8	0.233422	0.250837	-0.0174156	0.900493	ucsc
Cherp	0.154968	0.142652	0.0123166	0.856169	ucsc
Chfr	0.0819595	0.172984	-0.0910247	0.0261081	ucsc
Chp1	0.00704859	0.00216003	0.00488856	0.408958	ucsc
Chpf2	0	0.00572324	-0.00572324	0.399518	ucsc
Chpt1	0.594702	0.582479	0.0122225	0.940654	ucsc
Chuk	0.082473	0.122553	-0.04008	0.314948	ucsc
Ciapin1	0.738594	0.723874	0.0147195	0.871232	ucsc
Cic	0.0341863	0.0442721	-0.0100858	0.687667	ucsc
Cinp	0.315942	0.380545	-0.0646032	0.289365	ucsc
Cisd2	0.0531622	0.058567	-0.00540481	0.942303	ucsc
Cit	0.415789	0.401016	0.0147729	0.975724	ucsc
Ckap2l	0.0146995	0.0150408	-0.000341232	0.999267	ucsc
Ckap5	0.128701	0.126608	0.00209352	0.994371	ucsc
Cklf	0.94033	0.935374	0.00495626	0.981536	ucsc
Clasp1	0.0748368	0.0698688	0.00496801	0.982601	ucsc
Clasp2	0.0288602	0.0853298	-0.0564696	0.148343	ucsc
Clcf1	0.425718	0.494506	-0.0687884	0.225579	ucsc
Clcn2	0.0907939	0.13076	-0.0399659	0.748512	ucsc
Clcn3	0.0650034	0.134267	-0.0692638	0.096219	ucsc
Clcn4	0.128767	0.180875	-0.0521082	0.406096	ucsc
Clint1	0.0168591	0.0177048	-0.000845685	0.993313	ucsc
Clip1	0.0988926	0.0625153	0.0363773	0.406186	ucsc
Clip4	0.78823	0.843637	-0.0554072	0.900341	ucsc
Clk2	0.11031	0.0899645	0.0203458	0.726536	ucsc
Cln3	0.172959	0.148999	0.0239597	0.993628	ucsc
Cln5	0.11334	0.07474	0.0386	0.163759	ucsc
Clock	0.265771	0.239015	0.0267559	0.885503	ucsc
Clpb	0.947231	0.870832	0.0763989	0.0211566	ucsc
Clptm1	0.0399541	0.113853	-0.0738992	0.000178163	ucsc
Clpx	0.00961184	0.0338296	-0.0242177	0.16855	ucsc
Clspn	0.11765	0.136705	-0.0190543	0.888415	ucsc
Cltb	0.00679147	0.0173778	-0.0105863	0.467909	ucsc
Cltc	0.00103871	0.00152361	-0.000484892	0.918343	ucsc
Cluap1	0.159502	0.108824	0.0506784	0.452455	ucsc
Cluh	0.118131	0.0884947	0.0296361	0.29683	ucsc
Clvs1	1	0.997013	0.00298737	0.998811	ucsc
Cmip	0.0208072	0.0252014	-0.00439426	0.966637	ucsc
Cmss1	0.247995	0.335547	-0.0875521	0.209237	ucsc
Cmtm7	0.0151116	0.0275041	-0.0123924	0.307226	ucsc
Cnep1r1	0.092914	0.114058	-0.0211444	0.558993	ucsc
Cnot1	0.113586	0.108236	0.00534968	0.964319	ucsc
Cnot10	0.524486	0.48958	0.034906	0.640201	ucsc
Cnot2	0.00601271	0.0256412	-0.0196285	0.0584004	ucsc
Cnot4	0.102491	0.159325	-0.0568346	0.417487	ucsc
Cnst	0.128376	0.211194	-0.0828185	0.286716	ucsc
Cntln	0.00999754	0.0125673	-0.00256979	0.990096	ucsc
Cntrl	0.287066	0.340372	-0.0533068	0.658064	ucsc
Cobll1	0.251446	0.211763	0.0396826	0.616128	ucsc
Cog2	0.0315205	0.0434488	-0.0119284	0.830899	ucsc
Cog6	0.0400616	0.079564	-0.0395024	0.253617	ucsc
Col12a1	0.00750693	0	0.00750693	0.976746	ucsc
Col16a1	0.0668629	0.0632366	0.00362623	0.955232	ucsc
Col18a1	0.0635459	0.00774249	0.0558034	0.271575	ucsc
Col1a2	0.00173828	0.00293401	-0.00119573	0.207312	ucsc
Col3a1	0.000167792	0	0.000167792	0.995532	ucsc
Col4a3bp	0.0229275	0.0447004	-0.021773	0.549319	ucsc
Col5a2	0.00167991	0.0149358	-0.0132559	0.00366857	ucsc
Col6a2	0.119354	0.184123	-0.0647688	1.47305e-05	ucsc
Col6a3	0.00611344	0.00474522	0.00136822	0.954948	ucsc
Colgalt1	0.0153422	0.018196	-0.00285379	0.850341	ucsc
Commd6	0.0834738	0.10042	-0.0169462	0.694112	ucsc
Copa	0.0178589	0.0137891	0.00406973	0.704246	ucsc
Cope	0.0333954	0.0424367	-0.00904124	0.304012	ucsc
Copg1	0.11511	0.0223432	0.0927666	1.55869e-15	ucsc
Cops4	0.00378976	0.0109694	-0.00717961	0.219406	ucsc
Cops5	0.0193816	0.039345	-0.0199634	0.0707215	ucsc
Cops7a	0.731446	0.727828	0.00361793	0.98251	ucsc
Copz2	0.0130908	0.0190683	-0.00597753	0.683922	ucsc
Coq7	1	0.996687	0.00331338	0.506422	ucsc
Coro1c	0.000849618	0.00344906	-0.00259945	0.584927	ucsc
Coro7	0.207439	0.23562	-0.0281803	0.872493	ucsc
Cox10	0.015225	0.0432607	-0.0280356	0.371566	ucsc
Cox16	0.325034	0.364827	-0.0397929	0.771467	ucsc
Cp	0.880081	0.769418	0.110663	0.290218	ucsc
Cpd	0.00546246	0.00575791	-0.000295447	0.999099	ucsc
Cpeb4	0.0909463	0.0446004	0.0463459	0.435405	ucsc
Cpne2	0.0159946	0.0456012	-0.0296066	0.0667882	ucsc
Cpne3	0	0.00495238	-0.00495238	0.517865	ucsc
Cpox	0.0399612	0.0792536	-0.0392924	0.218757	ucsc
Cpped1	0.04842	0.0445641	0.0038559	0.975895	ucsc
Cpq	0.0664354	0.0434433	0.0229921	0.361599	ucsc
Cpsf3	0.570052	0.481293	0.0887588	0.00467801	ucsc
Cpsf7	0.019967	0.0338154	-0.0138484	0.505921	ucsc
Cpt1c	0.928116	0.954584	-0.0264682	0.635639	ucsc
Cr1l	0.704505	0.702887	0.00161789	0.9991	ucsc
Cradd	0.102836	0.110837	-0.00800086	0.992195	ucsc
Cramp1l	0.220475	0.213406	0.00706862	0.992446	ucsc
Crbn	0.055255	0.0728262	-0.0175712	0.831584	ucsc
Crebbp	0	0.0180899	-0.0180899	0.593425	ucsc
Crebrf	0.132177	0.0492805	0.0828967	0.252784	ucsc
Creld1	0.0879055	0.0800956	0.00780991	0.990247	ucsc
Crem	0.28051	0.223929	0.0565814	0.796259	ucsc
Crk	0.305193	0.243038	0.0621556	0.0954523	ucsc
Crlf3	0.0269882	0.113008	-0.0860195	3.7412e-05	ucsc
Crnkl1	0.0151302	0.0298671	-0.0147369	0.556864	ucsc
Crot	0.0364141	0.0638285	-0.0274144	0.394799	ucsc
Crtc3	0.0163753	0.0238514	-0.00747612	0.951116	ucsc
Cry2	0.0220009	0.0268751	-0.00487425	0.986602	ucsc
Cryl1	0.0871512	0.0610594	0.0260919	0.942031	ucsc
Csad	0.566219	0.532128	0.0340911	0.608016	ucsc
Csde1	0.00471389	0.0114149	-0.00670105	0.225643	ucsc
Cse1l	0.0265062	0.0725508	-0.0460446	0.000146658	ucsc
Csf1	0.00767615	0.00979336	-0.00211721	0.812509	ucsc
Csgalnact1	0.00454643	0.0334305	-0.0288841	0.168409	ucsc
Csnk1a1	0.024491	0.0239594	0.000531632	0.994382	ucsc
Csnk1d	0.976588	0.993237	-0.0166482	0.0401784	ucsc
Csnk1g1	0.0466743	0.0472309	-0.000556573	0.999854	ucsc
Csnk2a1	0.195852	0.219901	-0.0240491	0.54316	ucsc
Cspg4	0.152689	0.0951441	0.057545	0.985269	ucsc
Cspp1	0.130173	0.203592	-0.0734185	0.450652	ucsc
Cstf2	0.260972	0.212177	0.0487955	0.361918	ucsc
Cstf3	0.276234	0.186546	0.0896882	0.102718	ucsc
Ctage5	0.380539	0.350285	0.030254	0.628984	ucsc
Ctbp1	0.0241641	0.0397937	-0.0156297	0.0654461	ucsc
Ctc1	0.0257437	0	0.0257437	0.0983811	ucsc
Ctnnal1	0.0237476	0.0574008	-0.0336532	0.499413	ucsc
Ctnnb1	0.00307493	0.00445086	-0.00137592	0.642003	ucsc
Ctnnbl1	0.193275	0.26914	-0.0758647	0.09609	ucsc
Ctnnd1	0.0091756	0.0061876	0.00298799	0.862529	ucsc
Ctr9	0.0135754	0.0157365	-0.00216113	0.982248	ucsc
Ctso	0.162544	0.0971372	0.0654073	0.919287	ucsc
Cuedc1	0.0972671	0.202079	-0.104812	0.0587511	ucsc
Cuedc2	0.35195	0.438041	-0.0860914	1.35848e-05	ucsc
Cul1	0.218186	0.137365	0.0808215	0.00132067	ucsc
Cul4a	0.0955117	0.168952	-0.0734398	0.000327553	ucsc
Cul4b	0.11317	0.172667	-0.0594977	0.0164897	ucsc
Cul5	0.254267	0.162449	0.0918181	0.0833618	ucsc
Cul7	0.074451	0.0801577	-0.00570666	0.955537	ucsc
Cux1	0.110613	0.102946	0.00766656	0.92511	ucsc
Cwc22	0.00550344	0.0225563	-0.0170528	0.271414	ucsc
Cwc25	0.00290642	0	0.00290642	0.840856	ucsc
Cwf19l1	0.514575	0.549567	-0.0349919	0.848686	ucsc
Cwf19l2	0.0237636	0.0596036	-0.03584	0.433603	ucsc
Cxadr	0.78355	0	0.78355	0.128912	ucsc
Cxcl10	0.00797631	0.0153712	-0.00739486	0.820119	ucsc
Cyb5d2	0.0853249	0.109713	-0.0243884	0.92545	ucsc
Cyb5r1	0.0558114	0.05003	0.00578142	0.871341	ucsc
Cyb5r3	0.00197247	0.00203258	-6.01137e-05	0.997762	ucsc
Cyb5r4	0.149487	0.24572	-0.0962337	0.0165987	ucsc
Cyfip1	0.500432	0.499606	0.000826201	0.999696	ucsc
Cyld	0.431608	0.348093	0.0835152	0.225897	ucsc
Cyp1b1	0.956727	1	-0.043273	0.995283	ucsc
Cyp20a1	0.0882223	0.0877823	0.000439973	0.999784	ucsc
Cyp4f16	0.174522	0.171616	0.00290632	0.997197	ucsc
Cystm1	0.0549603	0.02396	0.0310003	0.50982	ucsc
Cyth2	0.201581	0.275972	-0.0743905	0.0679892	ucsc
D17H6S56E-5	0.00284875	0.00808429	-0.00523554	0.314308	ucsc
D17Wsu92e	0.0249491	0.0267945	-0.00184542	0.969324	ucsc
D230025D16Rik	0.214488	0.263768	-0.0492806	0.432432	ucsc
D2hgdh	0.54987	0.537626	0.0122447	0.989394	ucsc
D430042O09Rik	0.0207071	0.00977876	0.0109284	0.872465	ucsc
D5Ertd579e	0.018388	0.00916315	0.00922486	0.798378	ucsc
D630045J12Rik	0.13512	0.123848	0.0112721	0.982678	ucsc
D6Wsu163e	0.0285134	0.0454427	-0.0169293	0.737269	ucsc
D8Ertd82e	0.00789532	0	0.00789532	0.982707	ucsc
D930015E06Rik	0.101653	0.0427625	0.0588909	0.0720176	ucsc
Daam1	0	0.00901963	-0.00901963	0.855657	ucsc
Daam2	0.399571	0.559853	-0.160282	0.474201	ucsc
Dab2	0.0814507	0.115036	-0.0335851	0.125308	ucsc
Daglb	0.0812421	0.0394376	0.0418045	0.561068	ucsc
Dapk3	0.185504	0.248782	-0.0632782	0.0847053	ucsc
Dars	0.00133941	0	0.00133941	0.717709	ucsc
Dars2	0.460362	0.35964	0.100722	0.441898	ucsc
Dbf4	0.0354285	0.067639	-0.0322105	0.0465859	ucsc
Dbndd2	0.898752	0.877907	0.0208455	0.846014	ucsc
Dcaf10	0.0775688	0.185304	-0.107735	0.137858	ucsc
Dcaf7	0.0108969	0.00776112	0.00313577	0.890667	ucsc
Dcbld1	0.0206652	0.0344797	-0.0138146	0.844131	ucsc
Dclk1	0.875463	0.823893	0.0515696	0.766603	ucsc
Dclk2	0.329085	0.268874	0.0602114	0.692024	ucsc
Dclre1b	0.0647558	0.0895857	-0.0248299	0.895384	ucsc
Dcp1a	0	0.00809547	-0.00809547	0.691119	ucsc
Dctd	0.263988	0.284231	-0.0202434	0.893275	ucsc
Dctn4	0.0613749	0.0664379	-0.00506294	0.958472	ucsc
Dcun1d2	0.0447468	0.105395	-0.0606481	0.161889	ucsc
Ddr1	0.0403024	0.0210229	0.0192794	0.530616	ucsc
Ddx17	0.282408	0.375268	-0.0928601	1.53065e-08	ucsc
Ddx20	0.0311814	0.05007	-0.0188887	0.618827	ucsc
Ddx23	0.078464	0.155691	-0.0772274	6.95206e-07	ucsc
Ddx24	0.00961595	0.0228698	-0.0132539	0.261208	ucsc
Ddx27	0.0632691	0.0332194	0.0300497	0.0837652	ucsc
Ddx49	0.0898498	0.104168	-0.0143184	0.799156	ucsc
Ddx5	0.320655	0.325059	-0.00440424	0.907755	ucsc
Ddx50	0.0038093	0.00411398	-0.00030468	0.996454	ucsc
Ddx55	0.20376	0.307785	-0.104025	0.17738	ucsc
Ddx58	0.111887	0.12881	-0.0169237	0.903488	ucsc
Ddx59	0.067687	0.0991199	-0.0314329	0.759947	ucsc
Ddx6	0.00285791	0.00479648	-0.00193858	0.861512	ucsc
Ddx60	0	0.0460709	-0.0460709	0.990387	ucsc
Deaf1	0.0766799	0.0740922	0.00258768	0.99577	ucsc
Dedd2	0.125733	0.266107	-0.140374	0.132988	ucsc
Def8	0.0664785	0.0611491	0.00532941	0.975498	ucsc
Degs1	0.0101988	0.0107352	-0.000536384	0.991312	ucsc
Dek	0.00268162	0	0.00268162	0.313578	ucsc
Dennd2a	0.0642065	0.0729756	-0.00876912	0.968933	ucsc
Dennd4a	0.11644	0.124216	-0.00777558	0.988378	ucsc
Dennd4c	0.208488	0.180768	0.0277195	0.843816	ucsc
Dennd5a	0.0135946	0.00808806	0.00550654	0.743571	ucsc
Dennd6a	0.37976	0.365219	0.0145408	0.981564	ucsc
Depdc5	0.515245	0.421723	0.0935221	0.396077	ucsc
Dera	0	0.00112937	-0.00112937	0.84747	ucsc
Derl2	0.500482	0.590413	-0.0899315	0.0927193	ucsc
Dffa	0.379452	0.460933	-0.0814811	0.536425	ucsc
Dgcr2	0.099145	0.130161	-0.0310158	0.351304	ucsc
Dgcr8	0.0600713	0.0852346	-0.0251634	0.621237	ucsc
Dgkz	0.0140711	0.0170442	-0.00297306	0.956951	ucsc
Dguok	0.0802603	0.0949808	-0.0147205	0.874682	ucsc
Dhodh	0.0883553	0.0866845	0.00167084	0.999055	ucsc
Dhrs4	0.325492	0.34399	-0.0184988	0.877707	ucsc
Dhx15	0.0452998	0.0897595	-0.0444597	9.59537e-05	ucsc
Dhx29	0.0315271	0.0211853	0.0103418	0.888601	ucsc
Dhx30	0.00649295	0.012397	-0.00590406	0.73631	ucsc
Dhx33	0.0560008	0.118336	-0.062335	0.0819005	ucsc
Dhx35	0.033128	0.0998885	-0.0667604	0.099871	ucsc
Dhx38	0.153898	0.156677	-0.0027786	0.994572	ucsc
Dhx57	0.183211	0.234796	-0.0515846	0.460492	ucsc
Dhx58	0.257192	0.0562113	0.200981	0.173732	ucsc
Dhx9	0.262122	0.264304	-0.00218194	0.992829	ucsc
Diablo	0.998884	0.988812	0.0100717	0.356613	ucsc
Diaph2	0.385753	0.35565	0.0301025	0.947905	ucsc
Diaph3	0.048555	0.0266117	0.0219433	0.348917	ucsc
Dicer1	0.324438	0.346468	-0.0220295	0.939383	ucsc
Dido1	0.501801	0.484532	0.0172686	0.944095	ucsc
Dip2a	0.0391956	0.0680083	-0.0288126	0.461018	ucsc
Dis3l	0.00519263	0.00805224	-0.00285961	0.963309	ucsc
Dis3l2	0.0919352	0.0889888	0.00294638	0.998683	ucsc
Disp1	0.0873427	0	0.0873427	0.512163	ucsc
Dixdc1	0.354967	0.377354	-0.0223871	0.938092	ucsc
Dkk3	0	0.448511	-0.448511	0.889349	ucsc
Dlc1	0.158663	0.0799841	0.0786793	0.563476	ucsc
Dleu2	0.234285	0.204512	0.0297726	0.956303	ucsc
Dlgap2	0.0886927	0.0346724	0.0540203	0.91029	ucsc
Dlgap5	0.0843235	0.110659	-0.0263352	0.53392	ucsc
Dlst	0.00329892	0.000309145	0.00298978	0.334907	ucsc
Dmtf1	0.013176	0.0220544	-0.00887836	0.819861	ucsc
Dmxl1	0.18732	0.143147	0.044173	0.776361	ucsc
Dnaaf2	0.94838	0.930876	0.0175038	0.861305	ucsc
Dnaja3	0.0183497	0.0233193	-0.00496959	0.898366	ucsc
Dnajb12	0.073206	0.0825056	-0.00929959	0.903147	ucsc
Dnajb14	0.0269839	0.034938	-0.00795406	0.961363	ucsc
Dnajb6	0.752947	0.724934	0.0280132	0.240655	ucsc
Dnajc1	0.00705672	0	0.00705672	0.582952	ucsc
Dnajc10	0.00698905	0.00672874	0.000260302	0.998294	ucsc
Dnajc11	0.0228517	0.0340289	-0.0111772	0.709503	ucsc
Dnajc14	0.0101291	0.0100852	4.39461e-05	0.999983	ucsc
Dnajc19	0.980747	0.930768	0.0499791	1.95542e-05	ucsc
Dnajc2	0.0195252	0.018199	0.00132616	0.990735	ucsc
Dnajc21	0.00328181	0.00835304	-0.00507123	0.674096	ucsc
Dnajc9	0.0212396	0.0179614	0.00327821	0.906287	ucsc
Dnm1l	0.00148759	0.00630526	-0.00481767	0.487815	ucsc
Dnm2	0.808282	0.816285	-0.00800381	0.945574	ucsc
Dnmt3a	0.278789	0.10304	0.175749	0.0609918	ucsc
Dnttip1	0.0113475	0.0393958	-0.0280483	0.0224013	ucsc
Dock1	0.194273	0.170747	0.0235262	0.869542	ucsc
Dock4	0.30725	0.227021	0.080229	0.6328	ucsc
Dock5	0.00360814	0.00880925	-0.00520111	0.879945	ucsc
Dock9	0.0524649	0.0706557	-0.0181908	0.897662	ucsc
Dopey1	0.256808	0.340715	-0.083907	0.541701	ucsc
Dot1l	0.0333027	0.0501401	-0.0168374	0.722274	ucsc
Dpagt1	0.0176873	0.062427	-0.0447397	0.0111939	ucsc
Dpf2	0.0186396	0.0334311	-0.0147915	0.447643	ucsc
Dph5	0.0693698	0.00613871	0.0632311	0.0112412	ucsc
Dph6	0.044275	0.0871315	-0.0428566	0.382658	ucsc
Dpp3	0.0116497	0.0243623	-0.0127126	0.287369	ucsc
Dpp9	0.00159225	0.00303053	-0.00143828	0.913316	ucsc
Dpy19l4	0.0501527	0.037506	0.0126467	0.898963	ucsc
Drg1	0.0123736	0.0231277	-0.0107541	0.225248	ucsc
Drosha	0.083972	0.0917396	-0.00776766	0.918599	ucsc
Dst	0.0519912	0.0636353	-0.0116441	0.823148	ucsc
Dstyk	0.0580452	0.062247	-0.00420177	0.993508	ucsc
Dtd2	0.688205	0.59979	0.0884152	0.576997	ucsc
Dtl	0.0391172	0.0539887	-0.0148715	0.765073	ucsc
Dtna	0.386497	0.267908	0.118589	0.799431	ucsc
Dtnb	0.148485	0.201628	-0.0531429	0.526096	ucsc
Dtx3	0.716185	0.633379	0.0828057	7.50875e-05	ucsc
Dtx3l	0.106262	0.028944	0.0773185	0.0414349	ucsc
Dtx4	0.29608	0.261895	0.0341852	0.930367	ucsc
Dubr	0.651767	0.514767	0.137	0.184399	ucsc
Dusp12	0.0642218	0.106996	-0.0427746	0.177712	ucsc
Dusp16	0.00430225	0.00890206	-0.0045998	0.922651	ucsc
Dusp22	0.0107089	0.0311366	-0.0204277	0.590159	ucsc
Dut	0.00628531	0.00576318	0.000522133	0.994465	ucsc
Dvl1	0.0351555	0.0583385	-0.023183	0.270113	ucsc
Dvl2	0.0604115	0.142178	-0.0817661	4.02194e-05	ucsc
Dvl3	0.596925	0.682937	-0.0860119	0.131046	ucsc
Dym	0.00579034	0.00927625	-0.00348591	0.896735	ucsc
Dync1i2	0.0112001	0.0275866	-0.0163865	0.0562337	ucsc
Dync1li1	0.0112692	0.0115942	-0.000324967	0.999083	ucsc
Dync1li2	0.0247217	0.0512025	-0.0264808	0.0383046	ucsc
Dyrk1a	0.00832814	0.00653273	0.0017954	0.985714	ucsc
Dysf	0.152664	0.269854	-0.11719	0.684533	ucsc
Dzip1	0.212198	0.266276	-0.0540782	0.356066	ucsc
Dzip1l	0.268984	0.184212	0.0847721	0.177852	ucsc
Dzip3	0.282664	0.272962	0.00970178	0.984619	ucsc
E030030I06Rik	0.337862	0.298599	0.0392635	0.924099	ucsc
E2f3	0.0818495	0.129228	-0.0473784	0.452583	ucsc
E2f6	0.267204	0.173213	0.093991	0.509483	ucsc
E2f7	0.11794	0.165825	-0.0478847	0.547484	ucsc
E4f1	0.328659	0.221947	0.106713	0.122242	ucsc
Ebf1	0.0690841	0.00419787	0.0648862	0.0651205	ucsc
Ece1	0.285258	0.21052	0.0747381	0.151132	ucsc
Ece2	0.991018	0.996888	-0.00586999	0.699145	ucsc
Echs1	0.0117251	0.0155053	-0.00378024	0.817281	ucsc
Ect2	0.0617823	0.097208	-0.0354258	0.121909	ucsc
Eda2r	0	0.0118833	-0.0118833	0.861943	ucsc
Edem3	0.00809041	0.0136974	-0.00560702	0.921714	ucsc
Ednra	0.021977	0.446699	-0.424722	0.163356	ucsc
Edrf1	0.188616	0.10592	0.0826965	0.474765	ucsc
Eea1	0.0764106	0.0827666	-0.00635597	0.970892	ucsc
Eef1d	0.0135989	0.0161591	-0.00256013	0.776839	ucsc
Eef1e1	0.108838	0.0825968	0.0262416	0.351915	ucsc
Eef2	0.204888	0.179938	0.0249496	2.94947e-10	ucsc
Eef2kmt	0.568919	0.528185	0.0407335	0.826467	ucsc
Efcab14	0.445146	0.408639	0.0365072	0.726374	ucsc
Efl1	0.0917438	0.0482731	0.0434707	0.440138	ucsc
Efr3a	0.113477	0.122492	-0.00901511	0.894063	ucsc
Eftud2	0.00555274	0.0445378	-0.0389851	8.43679e-09	ucsc
Egln2	0.0556525	0.0624047	-0.00675217	0.921098	ucsc
Ehbp1	0.00386957	0.00721148	-0.0033419	0.955074	ucsc
Ehbp1l1	0.172163	0.130471	0.0416918	0.320828	ucsc
Ehmt1	0.0683341	0.115525	-0.0471912	0.241257	ucsc
Ehmt2	0.151593	0.209589	-0.0579952	0.000480077	ucsc
Eif2a	0.0494461	0.0747501	-0.025304	0.197319	ucsc
Eif2ak1	0.000490248	0.00221809	-0.00172784	0.803326	ucsc
Eif2ak3	0.0304749	0.0622201	-0.0317451	0.421715	ucsc
Eif2ak4	0.068866	0.0679454	0.000920614	0.999425	ucsc
Eif2b3	0.0111521	0.00936817	0.00178396	0.986767	ucsc
Eif2d	0.980983	0.972734	0.00824862	0.790451	ucsc
Eif2s2	0.00276285	0.0031494	-0.000386549	0.978843	ucsc
Eif2s3x	0.00283371	0.0434871	-0.0406534	3.91505e-15	ucsc
Eif3a	0.000530082	0.000403211	0.00012687	0.986776	ucsc
Eif3i	0.00361407	0.00610153	-0.00248746	0.506935	ucsc
Eif3k	0.00881192	0.00475445	0.00405747	0.235398	ucsc
Eif4b	0.116088	0.133891	-0.0178026	0.102261	ucsc
Eif4enif1	0.157553	0.074088	0.0834652	0.00305727	ucsc
Eif4g1	0.15562	0.156395	-0.000775103	0.996971	ucsc
Eif4g3	0.335109	0.304281	0.0308281	0.902913	ucsc
Eif5	0.0936255	0.0799542	0.0136713	0.513175	ucsc
Eif6	0.0227121	0.0291661	-0.00645409	0.502259	ucsc
Elf2	0.357234	0.425708	-0.0684738	0.18982	ucsc
Elk1	0.0793758	0.0309132	0.0484626	0.0528264	ucsc
Ell2	0	0.00244314	-0.00244314	0.766918	ucsc
Elmo2	0.137933	0.158242	-0.0203089	0.813388	ucsc
Elmod3	0.11955	0.0757115	0.0438389	0.588731	ucsc
Elovl1	0.680259	0.717356	-0.037097	0.342081	ucsc
Elp2	0.010958	0.0172066	-0.00624865	0.615511	ucsc
Emc1	0.0232958	0.0396602	-0.0163644	0.746791	ucsc
Emc7	0.0255051	0.005744	0.0197611	0.00165406	ucsc
Emc9	0.198291	0.194207	0.00408424	0.99779	ucsc
Emd	0.964952	0.910549	0.0544028	6.38772e-06	ucsc
Emilin1	0.0439117	0.0498718	-0.0059601	0.83832	ucsc
Eml1	0.0630655	0.133992	-0.0709265	0.00857597	ucsc
Emsy	0.122993	0.122299	0.000694244	0.99986	ucsc
Enpp1	0.612678	0.349087	0.263591	0.0975702	ucsc
Enpp2	0.00393398	0.00152975	0.00240423	0.956698	ucsc
Enpp3	0.0370235	0	0.0370235	0.396897	ucsc
Ensa	0.912871	0.821995	0.0908759	5.49465e-13	ucsc
Enthd2	0.17028	0.168507	0.00177288	0.999325	ucsc
Entpd4	0.513217	0.546971	-0.0337541	0.785587	ucsc
Entpd6	0.128529	0.126952	0.00157665	0.999386	ucsc
Entpd7	0.215655	0.25197	-0.0363153	0.929607	ucsc
Ep300	0.0195322	0.0216717	-0.00213952	0.986475	ucsc
Ep400	0.0284639	0.0447881	-0.0163243	0.60433	ucsc
Epb41	0.00641434	0.0185966	-0.0121822	0.546873	ucsc
Epb41l1	0.0631128	0.0782104	-0.0150976	0.67846	ucsc
Epb41l2	0.0212669	0.00864094	0.012626	0.240856	ucsc
Epb41l3	0.122875	0.154999	-0.0321246	0.0953431	ucsc
Epb41l4a	0.0345866	0.434345	-0.399758	0.670541	ucsc
Epc1	0.172448	0.128623	0.0438247	0.607938	ucsc
Epg5	0	0.00531151	-0.00531151	0.885998	ucsc
Ephb2	0.00930137	0	0.00930137	0.994127	ucsc
Epor	0.0415761	0	0.0415761	0.881484	ucsc
Eprs	0.0126513	0.0159564	-0.00330505	0.819977	ucsc
Eps15l1	0.445605	0.44378	0.0018252	0.998752	ucsc
Eps8	0.0776513	0.100475	-0.0228236	0.372618	ucsc
Erap1	0.0191429	0.013558	0.00558492	0.934553	ucsc
Erbb2ip	0.0350496	0.0558298	-0.0207802	0.445449	ucsc
Erc1	0.179667	0.209743	-0.0300759	0.828647	ucsc
Ercc1	0.0560975	0.072215	-0.0161175	0.735892	ucsc
Ercc5	0.200994	0.241746	-0.0407516	0.826549	ucsc
Ercc6	0.0818024	0.117251	-0.0354486	0.86806	ucsc
Ercc6l2	0.174641	0.0985943	0.0760462	0.386572	ucsc
Ercc8	0.00646917	0.0332374	-0.0267683	0.49906	ucsc
Ergic1	0.00488744	0.00601516	-0.00112772	0.916253	ucsc
Eri3	0.00116543	0.0186322	-0.0174668	0.00585255	ucsc
Ermard	0.335849	0.399895	-0.0640466	0.557937	ucsc
Ermp1	0.0106657	0.0137372	-0.00307151	0.926524	ucsc
Ern1	0.0300786	0.0487526	-0.0186741	0.81309	ucsc
Ero1lb	0.321454	0.285644	0.0358095	0.916964	ucsc
Erp29	0.995915	0.995232	0.000683163	0.96933	ucsc
Errfi1	0.065217	0.0528389	0.012378	0.84218	ucsc
Esrra	0.0296303	0.0570078	-0.0273775	0.381255	ucsc
Esyt1	0.029186	0.0440731	-0.0148871	0.484344	ucsc
Esyt2	0.00660336	0.0121346	-0.00553127	0.831184	ucsc
Etfdh	0.0501324	0.0781591	-0.0280267	0.260393	ucsc
Etnk1	0.0885683	0.187109	-0.0985404	0.000373801	ucsc
Etohi1	0.35999	0.437179	-0.0771891	0.520769	ucsc
Ets1	0.00734384	0.0223672	-0.0150233	0.469491	ucsc
Etv3	0.0570951	0.0584575	-0.00136236	0.999301	ucsc
Evc	0.0938522	0.0731717	0.0206805	0.672781	ucsc
Evc2	0.0240103	0.0262277	-0.00221733	0.98595	ucsc
Evi5	0.475156	0.47884	-0.00368432	0.996146	ucsc
Evi5l	0.952751	0.859562	0.0931896	0.0607684	ucsc
Evl	0.380054	0.390924	-0.0108699	0.940596	ucsc
Ewsr1	0.0959254	0.145303	-0.0493773	5.0609e-06	ucsc
Exd2	0.0113082	0.0833716	-0.0720633	0.172153	ucsc
Exoc1	0.0030612	0.00937797	-0.00631677	0.661812	ucsc
Exoc2	0.00981674	0	0.00981674	0.368763	ucsc
Exoc3l4	0.0129491	0	0.0129491	0.620684	ucsc
Exoc4	0.0135562	0.00992214	0.00363406	0.926554	ucsc
Exoc5	0.012875	0.032178	-0.019303	0.428026	ucsc
Exoc6b	0.0384987	0.0386463	-0.000147571	0.999977	ucsc
Exosc1	0.0290044	0.0440307	-0.0150262	0.643248	ucsc
Exosc3	0.0176009	0.064489	-0.0468881	0.0137939	ucsc
Exosc9	0.0171766	0.0207833	-0.00360664	0.93963	ucsc
Ext2	0.997444	0.992325	0.00511934	0.350227	ucsc
Ezh2	0.0152321	0.0349427	-0.0197106	0.187361	ucsc
Faap100	0.150571	0.175822	-0.0252504	0.923865	ucsc
Fads1	0.0115669	0.0142279	-0.00266097	0.817235	ucsc
Fads2	0.000283837	0.000678283	-0.000394447	0.877647	ucsc
Faf1	0	0.0295535	-0.0295535	0.00667951	ucsc
Faf2	0.0141377	0.0222234	-0.00808569	0.725117	ucsc
Faim	0.00591591	0.0186487	-0.0127328	0.394766	ucsc
Fam110b	0.209034	0.199536	0.00949834	0.979216	ucsc
Fam118a	0.133727	0.176432	-0.0427053	0.527448	ucsc
Fam120b	0.342453	0.277343	0.0651103	0.362266	ucsc
Fam120c	0.086147	0.0440928	0.0420541	0.746399	ucsc
Fam126a	0.990955	0.978863	0.0120919	0.658258	ucsc
Fam129a	0.00122072	0.00859695	-0.00737623	0.682192	ucsc
Fam133b	0.0332033	0.0473056	-0.0141023	0.765757	ucsc
Fam135a	0.0711961	0.117627	-0.0464305	0.621157	ucsc
Fam13b	0.025401	0.0277951	-0.00239406	0.986484	ucsc
Fam13c	0.0662241	0.42742	-0.361196	0.278189	ucsc
Fam149b	0.512155	0.454548	0.0576071	0.596227	ucsc
Fam173a	0.967467	0.955156	0.0123105	0.575002	ucsc
Fam174a	0.00930472	0.0115393	-0.00223458	0.989651	ucsc
Fam175b	0.0296065	0.0212943	0.00831224	0.903518	ucsc
Fam177a	0.5	0.5	0	1	ucsc
Fam179b	0	0.0323048	-0.0323048	0.443051	ucsc
Fam185a	0.0077136	0.039292	-0.0315784	0.389429	ucsc
Fam188a	0.169913	0.167	0.00291255	0.997208	ucsc
Fam188b	0.305135	0.337272	-0.0321366	0.951053	ucsc
Fam193a	0.212423	0.275376	-0.062953	0.444691	ucsc
Fam208a	0.0880301	0.119048	-0.0310181	0.916685	ucsc
Fam208b	0.0203807	0.0524523	-0.0320717	0.305238	ucsc
Fam20a	1	0.934352	0.0656479	0.967981	ucsc
Fam20b	0.00722114	0.0126704	-0.00544921	0.809335	ucsc
Fam21	0.0876471	0.123722	-0.0360752	0.107622	ucsc
Fam214a	0.0765205	0.0419842	0.0345364	0.763358	ucsc
Fam219b	0.55501	0.460713	0.0942964	0.174881	ucsc
Fam63a	0.0530921	0.101605	-0.048513	0.027527	ucsc
Fam63b	0.0670449	0.00834399	0.0587009	0.0784335	ucsc
Fam65b	0	0.346495	-0.346495	0.802232	ucsc
Fam73a	0.99538	0.97826	0.0171204	0.826603	ucsc
Fam73b	0.0719992	0.00546343	0.0665357	0.0286848	ucsc
Fam76b	0.266817	0.370219	-0.103402	0.0688208	ucsc
Fam98a	0.0478721	0.104147	-0.0562749	0.0133939	ucsc
Fanca	0.0971685	0.076276	0.0208925	0.869756	ucsc
Fancd2	0.0473832	0.0300906	0.0172927	0.835226	ucsc
Fance	0.337841	0.331668	0.00617338	0.991554	ucsc
Fanci	0.0334349	0.00972435	0.0237105	0.657078	ucsc
Fancl	0.0158381	0.0894526	-0.0736145	0.0125243	ucsc
Far1	0.0635503	0.12937	-0.0658202	0.0060206	ucsc
Farp2	0.876075	0.801488	0.0745873	0.363715	ucsc
Farsa	0.0126516	0.0463452	-0.0336936	3.09169e-07	ucsc
Fas	0.03926	0.129737	-0.0904765	0.0216475	ucsc
Fastk	0.970389	0.942192	0.0281975	0.0514494	ucsc
Fastkd1	0.0854072	0.218307	-0.1329	0.058906	ucsc
Fastkd2	0.315828	0.386356	-0.0705282	0.491331	ucsc
Fastkd5	0.840499	0.795974	0.0445254	0.797052	ucsc
Faxc	0.0140933	0.0111072	0.00298607	0.986043	ucsc
Fbln1	0.675533	0.569703	0.10583	0.242981	ucsc
Fbln2	0.0173315	0.00639314	0.0109383	0.0340567	ucsc
Fbln5	0.24635	0.187604	0.0587463	0.345114	ucsc
Fbn1	0.0572711	0.0668109	-0.00953979	0.983152	ucsc
Fbrsl1	0.586908	0.476677	0.110231	0.174865	ucsc
Fbxl18	0.0896099	0.171802	-0.0821923	0.332106	ucsc
Fbxl20	0.117021	0.0655344	0.0514869	0.658904	ucsc
Fbxl5	0.10301	0.110642	-0.00763199	0.952504	ucsc
Fbxo10	0.0451174	0.0801742	-0.0350568	0.605088	ucsc
Fbxo18	0.109721	0.101891	0.00782918	0.948993	ucsc
Fbxo21	0.00851158	0.00731354	0.00119804	0.993567	ucsc
Fbxo3	0.806243	0.77623	0.0300128	0.551018	ucsc
Fbxo38	0.0593133	0.0749758	-0.0156625	0.782322	ucsc
Fbxo8	0.00881189	0.0269493	-0.0181374	0.704285	ucsc
Fbxo9	0.129631	0.0794034	0.0502277	0.209231	ucsc
Fbxw11	0.0975721	0.0942597	0.00331241	0.986225	ucsc
Fbxw2	0.459263	0.380416	0.0788467	0.0754568	ucsc
Fbxw8	0.0454509	0.0895077	-0.0440569	0.0461572	ucsc
Fcgrt	0.127244	0.135198	-0.00795396	0.961629	ucsc
Fcho2	0.0391883	0.039319	-0.000130666	0.999984	ucsc
Fchsd2	0	0.00368131	-0.00368131	0.887172	ucsc
Fdx1	0.023571	0.0143559	0.00921515	0.748648	ucsc
Fech	0.0359988	0.0102233	0.0257755	0.0966802	ucsc
Fez2	0.995179	0.997187	-0.00200829	0.870175	ucsc
Fgd3	0.40438	0.262892	0.141488	0.202271	ucsc
Fgd4	0.979127	0.993118	-0.0139909	0.643107	ucsc
Fgfr1	0.378784	0.380604	-0.00181933	0.995033	ucsc
Fgfr1op	0.083556	0.130635	-0.0470786	0.12617	ucsc
Fgfr2	0.0625851	0.145722	-0.0831366	0.113184	ucsc
Fibp	0.28648	0.29897	-0.01249	0.901935	ucsc
Figf	0.406837	0.346356	0.0604812	0.147893	ucsc
Fignl1	0.994023	0.9865	0.00752236	0.706789	ucsc
Fip1l1	0.175714	0.090195	0.0855194	4.29006e-05	ucsc
Firre	0.974382	0.968667	0.00571429	0.903983	ucsc
Fiz1	0.0987082	0.173249	-0.0745403	0.151141	ucsc
Fkbp11	0.0322502	0.039962	-0.00771186	0.775892	ucsc
Fkbp15	0.189779	0.261062	-0.0712832	0.383148	ucsc
Fkbp1a	0.00125584	0.00429659	-0.00304075	0.0729913	ucsc
Fkbp1b	0.247468	0.256377	-0.00890879	0.994481	ucsc
Fkbp7	0.00302422	0	0.00302422	0.654737	ucsc
Fkbp8	0.057133	0.12663	-0.0694969	9.06023e-16	ucsc
Fktn	0.954252	0.980781	-0.0265283	0.786034	ucsc
Flad1	0.786099	0.863472	-0.0773732	0.256433	ucsc
Flnc	0	0.00190715	-0.00190715	0.690893	ucsc
Flot2	1.05095e-09	0	1.05095e-09	1	ucsc
Flt3l	0.670218	0.690578	-0.02036	0.954809	ucsc
Flywch1	0.347208	0.412229	-0.0650207	0.0902186	ucsc
Fmr1	0.102109	0.111035	-0.00892537	0.890009	ucsc
Fn1	0.0258144	0.0284923	-0.00267798	0.644374	ucsc
Fnbp1	0.501602	0.537911	-0.036309	0.625311	ucsc
Fndc3a	0.00806702	0.0197738	-0.0117068	0.446866	ucsc
Fndc3b	0.0225799	0.0230399	-0.000460025	0.999198	ucsc
Focad	0.00336975	0.00990667	-0.00653692	0.778221	ucsc
Foxj3	0.00146234	0.00583305	-0.00437071	0.795153	ucsc
Foxn2	0.0145809	0.0110775	0.00350347	0.97182	ucsc
Foxn3	0.175199	0.0676697	0.107529	0.236355	ucsc
Foxo3	0.00221655	0.0134698	-0.0112533	0.406654	ucsc
Foxo4	0.0644242	0.105221	-0.0407969	0.355788	ucsc
Foxp4	0.0553331	0.0613087	-0.00597567	0.949274	ucsc
Foxred1	0.0457553	0.0905999	-0.0448446	0.191724	ucsc
Foxred2	0.0312237	0.00469785	0.0265258	0.55259	ucsc
Fra10ac1	0.179052	0.131369	0.0476834	0.589759	ucsc
Frmd4a	0.042328	0.0403276	0.00200044	0.996477	ucsc
Frmd6	0.0535577	0.0450707	0.00848707	0.895315	ucsc
Frmd8	0.299995	0.220253	0.0797419	0.023336	ucsc
Frs2	0.0402393	0.0472696	-0.00703029	0.914771	ucsc
Fryl	0.0218574	0.0198756	0.00198185	0.995838	ucsc
Fto	0.00432089	0.00611851	-0.00179762	0.930525	ucsc
Ftsj1	0.466951	0.508015	-0.0410643	0.663995	ucsc
Ftx	0.861262	0.844473	0.0167885	0.964116	ucsc
Fuca2	0.0230022	0.0180313	0.00497088	0.88948	ucsc
Fuk	0.0171816	0.035022	-0.0178404	0.632486	ucsc
Fuom	0.527467	0.686755	-0.159288	0.708441	ucsc
Fus	0.0496839	0.0732158	-0.0235319	0.00149137	ucsc
Fut10	0.253641	0.175294	0.0783471	0.23545	ucsc
Fut8	0.00569628	0.00158078	0.00411549	0.802339	ucsc
Fyco1	0.00412793	0.0208908	-0.0167629	0.589218	ucsc
Fyttd1	0.056372	0.0591296	-0.00275762	0.988512	ucsc
G3bp1	0.00136595	0.0018659	-0.000499957	0.940362	ucsc
Gaa	0.00509213	0.00990303	-0.0048109	0.293113	ucsc
Gabbr1	0.353633	0.396809	-0.0431754	0.514123	ucsc
Gabpb2	0.0292476	0.0147265	0.0145211	0.584092	ucsc
Gabre	0.0629829	0.00838481	0.0545981	0.269457	ucsc
Gak	0.280103	0.280977	-0.00087434	0.999502	ucsc
Galk2	0.122716	0.108675	0.0140412	0.83141	ucsc
Galm	0.000930983	0.000842713	8.82705e-05	0.999214	ucsc
Galnt10	0.188931	0.113563	0.0753678	0.482417	ucsc
Galnt7	0.0179907	0.0233992	-0.00540849	0.920293	ucsc
Ganab	0.0146578	0.0184327	-0.00377489	0.727721	ucsc
Gapvd1	0.253067	0.209698	0.0433689	0.464959	ucsc
Gareml	0.0462649	0.0477889	-0.00152404	0.999267	ucsc
Gart	0.242146	0.17977	0.0623759	0.0453744	ucsc
Gas2l1	0.977623	0.968721	0.00890217	0.779199	ucsc
Gas8	0	0.0477117	-0.0477117	0.0111089	ucsc
Gata4	0.00528724	0.0218819	-0.0165947	0.534826	ucsc
Gatad1	0.231403	0.20039	0.0310122	0.454575	ucsc
Gatad2b	0.0989496	0.123015	-0.0240651	0.675653	ucsc
Gatb	0.0829753	0.0713352	0.0116401	0.967135	ucsc
Gbf1	0.0268222	0.0647464	-0.0379243	0.076563	ucsc
Gcat	0.764826	0.793539	-0.028713	0.506463	ucsc
Gcfc2	0.0543119	0.0768776	-0.0225657	0.843593	ucsc
Gcn1l1	0.00359732	0.00757079	-0.00397347	0.759508	ucsc
Gcnt2	0.0148532	0	0.0148532	0.964077	ucsc
Gfod1	0.0340558	0.00647735	0.0275785	0.383207	ucsc
Gfpt1	0.0139464	0.0156286	-0.00168215	0.985325	ucsc
Gga2	0.0187643	0.0336924	-0.0149281	0.37789	ucsc
Gga3	0.453683	0.483519	-0.029836	0.732456	ucsc
Ggact	0.997557	0.997907	-0.000350215	0.995857	ucsc
Ggnbp2	0.272873	0.293225	-0.0203517	0.703557	ucsc
Ggps1	0.591722	0.501259	0.0904627	0.149752	ucsc
Ggt7	0.114377	0.174147	-0.0597701	0.520555	ucsc
Ghr	0.405431	0.506419	-0.100988	0.0619386	ucsc
Gigyf1	0.0638784	0.0712414	-0.00736302	0.943214	ucsc
Gigyf2	0.158974	0.209032	-0.0500583	0.273732	ucsc
Gin1	0.466968	0.354067	0.112901	0.512194	ucsc
Gins1	0.030508	0.10445	-0.0739423	0.00219918	ucsc
Git2	0.0885765	0.0869382	0.00163836	0.998007	ucsc
Gk5	0.466956	0.465173	0.00178256	0.999886	ucsc
Gkap1	0.00626702	0.00760388	-0.00133686	0.981088	ucsc
Glb1	0.0703608	0.0507591	0.0196017	0.475643	ucsc
Glb1l	0.293957	0.308984	-0.0150274	0.971435	ucsc
Gle1	0.0417476	0.0162577	0.0254899	0.295925	ucsc
Gli1	0.126163	0.259132	-0.132969	0.771962	ucsc
Gli3	0.139912	0.148243	-0.00833096	0.982582	ucsc
Glod4	0.995058	1	-0.00494224	0.444644	ucsc
Glrx3	0.00727789	0.00934228	-0.00206439	0.85014	ucsc
Glt8d1	0.136335	0.204923	-0.0685883	0.173964	ucsc
Gltscr2	0.0525465	0.0296034	0.022943	0.0803212	ucsc
Glyr1	0.0671711	0.104353	-0.0371823	0.050479	ucsc
Gm10021	0.0920757	0.083213	0.00886274	0.990635	ucsc
Gm10125	0.994186	0.989929	0.00425697	0.972979	ucsc
Gm13152	0.648022	1	-0.351978	0.282587	ucsc
Gm14005	0.826389	0.936952	-0.110563	0.0671362	ucsc
Gm14326	0.611432	0.617526	-0.00609327	0.994226	ucsc
Gm15800	0	0.0221415	-0.0221415	0.557783	ucsc
Gm23284	0.666667	0.666667	-1.11022e-16	1	ucsc
Gm25212	0.5	0.5	0	1	ucsc
Gm26391	0.75	0.75	1.11022e-16	1	ucsc
Gm3636	0.024943	0	0.024943	0.507861	ucsc
Gm44504	0.0133096	0	0.0133096	0.304827	ucsc
Gm7120	0.0798117	0	0.0798117	0.0767668	ucsc
Gmds	0.00121693	0.0013354	-0.000118474	0.998305	ucsc
Gmeb2	0.0824575	0.0895482	-0.00709066	0.976719	ucsc
Gmip	0.310136	0.30263	0.00750545	0.992906	ucsc
Gmpr2	0.00928087	0.0145751	-0.00529428	0.86043	ucsc
Gna13	0.256647	0.24168	0.0149669	0.892317	ucsc
Gnao1	0.733749	0.675436	0.0583123	0.249133	ucsc
Gnas	0.00115076	0.00147648	-0.000325721	0.810568	ucsc
Gnb1l	0.604156	0.589245	0.0149104	0.975323	ucsc
Gnb4	0.0325502	0.0566904	-0.0241402	0.392062	ucsc
Gnpat	0.0145776	0.0109454	0.00363216	0.911467	ucsc
Gnpda2	0.940031	0.969701	-0.0296699	0.555499	ucsc
Gnptab	0.0714648	0.0578757	0.0135891	0.804297	ucsc
Gns	0.00380452	0.00721313	-0.00340861	0.564743	ucsc
Golga1	0.13424	0.192779	-0.0585393	0.509774	ucsc
Golga2	0.050442	0.048364	0.00207797	0.991728	ucsc
Golga3	0.228632	0.212632	0.0159995	0.923844	ucsc
Golga4	0.173855	0.104505	0.0693498	0.131343	ucsc
Golga7	0.0114729	0.0274205	-0.0159476	0.138189	ucsc
Golgb1	0.220982	0.175304	0.0456783	0.47319	ucsc
Golim4	0.0022241	0.00696066	-0.00473657	0.604933	ucsc
Golph3	0.00701922	0.0259214	-0.0189022	0.011203	ucsc
Gon4l	0.342885	0.319021	0.0238641	0.843455	ucsc
Got1	0.00674479	0.0433614	-0.0366166	5.82478e-05	ucsc
Gpaa1	0.0564368	0.044539	0.0118978	0.783958	ucsc
Gpam	0.806861	0.77482	0.0320409	0.837011	ucsc
Gpank1	0.276523	0.252665	0.0238581	0.864119	ucsc
Gpat4	0.368831	0.324809	0.0440226	0.311791	ucsc
Gpatch2	0.30312	0.282031	0.0210886	0.95926	ucsc
Gpatch4	0.00598559	0.0126636	-0.00667803	0.535247	ucsc
Gpc6	0.0209062	0.0112125	0.00969372	0.880371	ucsc
Gpcpd1	0.11312	0.152345	-0.0392245	0.788225	ucsc
Gpd1l	0.0112503	0	0.0112503	0.665379	ucsc
Gpd2	0.00177088	0.00282129	-0.00105041	0.961543	ucsc
Gpi1	0.0183195	0.0372064	-0.0188869	4.50058e-05	ucsc
Gpr137b-ps	0.585792	0.539355	0.0464364	0.491023	ucsc
Gpr173	0.807312	0.698329	0.108984	0.243092	ucsc
Gprasp1	0.656605	0.55169	0.104915	0.145788	ucsc
Gps1	0.246026	0.267926	-0.0218998	0.419042	ucsc
Gps2	0.327273	0.378032	-0.0507589	0.226812	ucsc
Gpt	0.235114	0.19498	0.040134	0.86854	ucsc
Gpt2	0.0222866	0.0452258	-0.0229392	0.144405	ucsc
Gramd3	0.00857752	0.00384838	0.00472915	0.939167	ucsc
Grb10	0.00517227	0.0279998	-0.0228275	1.31495e-08	ucsc
Grb14	0.00422857	0.002324	0.00190457	0.97996	ucsc
Grcc10	0.0159418	0.0340572	-0.0181154	0.00391412	ucsc
Grip1	0.398225	0.844087	-0.445862	0.501219	ucsc
Gripap1	0.260913	0.277285	-0.0163719	0.886784	ucsc
Grk6	0.160923	0.132486	0.0284375	0.568442	ucsc
Gsap	0.765475	0.448887	0.316588	0.14729	ucsc
Gsk3b	0.0171149	0.0144185	0.00269637	0.978577	ucsc
Gskip	0.372913	0.393443	-0.0205299	0.926924	ucsc
Gsn	0.0876362	0.122368	-0.0347318	0.000289275	ucsc
Gstcd	0.0757971	0.113951	-0.0381536	0.531018	ucsc
Gsto2	0.0833498	0.06178	0.0215698	0.945579	ucsc
Gt(ROSA)26Sor	0.892126	0.947993	-0.055867	0.199382	ucsc
Gtf2h1	0.0800986	0.167417	-0.0873183	6.2401e-05	ucsc
Gtf2h2	0.664338	0.609054	0.0552834	0.522934	ucsc
Gtf2i	0.0376044	0.0441157	-0.0065113	0.81515	ucsc
Gtf2ird1	0.00953283	0.0399959	-0.0304631	0.027467	ucsc
Gtf2ird2	0.219665	0.22858	-0.00891499	0.990079	ucsc
Gtf3c1	0.0339554	0.052793	-0.0188376	0.546585	ucsc
Gtf3c2	0.973176	0.945628	0.0275482	0.123753	ucsc
Gtf3c5	0.0239316	0.0142633	0.00966829	0.793636	ucsc
Gtpbp2	0.109366	0.143161	-0.0337953	0.404149	ucsc
Gucd1	0.993381	1	-0.00661941	0.382038	ucsc
Guf1	0.447301	0.437846	0.00945491	0.989179	ucsc
Gusb	0.139478	0.106292	0.0331856	0.146967	ucsc
Gvin1	0.803946	0.5	0.303946	0.93469	ucsc
H2-D1	0.102291	0.179392	-0.0771006	0.000944705	ucsc
H2-K1	0.069426	0.0527543	0.0166717	0.364698	ucsc
H2-Q8	0.984452	1	-0.0155477	0.99473	ucsc
H2-T10	0.688272	0.693192	-0.00492047	0.998714	ucsc
H2afy	0.100158	0.167132	-0.0669745	0.000217583	ucsc
H3f3a	0.00587879	0.00685712	-0.000978322	0.792618	ucsc
Hacd1	0.987217	0.971601	0.0156158	0.207334	ucsc
Hacd4	0.960858	0.989548	-0.0286903	0.138106	ucsc
Hadh	0.00205338	0.00334162	-0.00128824	0.878592	ucsc
Hadha	0.00165101	0.00644922	-0.00479821	0.475957	ucsc
Haghl	0.831464	0.845626	-0.0141615	0.881427	ucsc
Harbi1	0.13507	0.107947	0.0271227	0.930397	ucsc
Hars	0.00800981	0.0186915	-0.0106817	0.0733663	ucsc
Hat1	0.00154446	0.00656636	-0.00502189	0.163604	ucsc
Haus1	0.0190223	0.040204	-0.0211817	0.331339	ucsc
Haus3	0.030416	0.0546711	-0.0242551	0.44851	ucsc
Haus5	0.93612	0.856662	0.0794577	0.0550464	ucsc
Hba-a2	0.5	0.5	0	1	ucsc
Hbegf	0.00849936	0.0284251	-0.0199257	0.604067	ucsc
Hbp1	0.0521613	0.0791864	-0.0270251	0.420586	ucsc
Hbs1l	0.105717	0.114631	-0.00891446	0.880143	ucsc
Hccs	0.991004	0.985719	0.00528477	0.841086	ucsc
Hcfc2	0.38732	0.397648	-0.0103289	0.973858	ucsc
Hdac2	0.00506346	0.0148886	-0.00982511	0.0375933	ucsc
Hdac5	0.114752	0.13796	-0.0232083	0.473379	ucsc
Hdac8	0.00432276	0	0.00432276	0.667977	ucsc
Hdgfrp2	0.0326761	0.0606999	-0.0280238	0.0184689	ucsc
Hdgfrp3	0.112923	0.171504	-0.058581	0.528699	ucsc
Hdhd2	0.0543215	0.0184923	0.0358292	0.115268	ucsc
Hdlbp	0.0312624	0.0498436	-0.0185812	0.025397	ucsc
Heatr1	0.00318506	0	0.00318506	0.852295	ucsc
Heatr5a	0.0020571	0.00393725	-0.00188015	0.948335	ucsc
Heatr5b	0.00487373	0.0107208	-0.00584703	0.825003	ucsc
Heatr6	0.958542	0.926406	0.0321362	0.483055	ucsc
Hectd1	0.01402	0.0233957	-0.00937572	0.721726	ucsc
Hectd2	0.178713	0.0932136	0.0854992	0.77197	ucsc
Helq	0.0909818	0.140663	-0.0496816	0.498864	ucsc
Helz	0.0709029	0.113985	-0.0430823	0.556447	ucsc
Helz2	0.0140225	0.0228903	-0.00886786	0.915446	ucsc
Hemk1	0.131879	0.0640795	0.0677991	0.460982	ucsc
Herc1	0.340632	0.36617	-0.0255377	0.928091	ucsc
Herc2	0.00525302	0.0034228	0.00183022	0.975303	ucsc
Herc4	0.0181889	0.0329658	-0.0147769	0.614973	ucsc
Hes6	0.303786	0.217018	0.0867682	0.130073	ucsc
Hgf	0.123819	0	0.123819	0.9926	ucsc
Hgs	0.158067	0.0830934	0.0749733	0.00189918	ucsc
Hibch	0.0139718	0.0289527	-0.0149809	0.587563	ucsc
Hif1a	0.000538436	0.000844786	-0.00030635	0.96316	ucsc
Hif1an	0.00601136	0.0340527	-0.0280413	0.297666	ucsc
Higd1a	0.0870277	0.090511	-0.00348322	0.98306	ucsc
Hip1	0.0301549	0.0779509	-0.047796	0.0402926	ucsc
Hipk1	0.0640724	0.0583942	0.00567819	0.962021	ucsc
Hipk2	0.120481	0.090597	0.0298841	0.791957	ucsc
Hivep2	0.0470414	0.0260023	0.0210391	0.766355	ucsc
Hjurp	0.111566	0.108845	0.00272174	0.987759	ucsc
Hk1	0.000963007	0.00136573	-0.000402724	0.972104	ucsc
Hltf	0.228584	0.294509	-0.0659252	0.371346	ucsc
Hmbox1	0.430764	0.373054	0.0577102	0.624404	ucsc
Hmces	0.0179397	0.0765653	-0.0586257	0.000232459	ucsc
Hmg20a	0.0492642	0.0541748	-0.00491064	0.975797	ucsc
Hmga2	0.00230367	0.0120234	-0.00971971	0.097192	ucsc
Hmgcr	0.0716507	0.0784784	-0.00682764	0.924327	ucsc
Hmgcs1	0.0126789	0.0363965	-0.0237176	0.000280205	ucsc
Hmgxb3	0.013284	0.0283987	-0.0151147	0.601461	ucsc
Hmgxb4	0.00591029	0	0.00591029	0.752797	ucsc
Hmmr	0.0798825	0.0386936	0.041189	0.0775014	ucsc
Hnrnpa2b1	0.871751	0.828008	0.0437427	2.88881e-16	ucsc
Hnrnpdl	0.520791	0.426187	0.0946041	0.000108024	ucsc
Hnrnph1	0.444743	0.510249	-0.0655065	1.80065e-09	ucsc
Hnrnpk	0.0112653	0.0229178	-0.0116525	0.000291558	ucsc
Hnrnpll	0.0264268	0.0951634	-0.0687366	4.97215e-07	ucsc
Hnrnpm	0.0631252	0.11241	-0.049285	9.74068e-09	ucsc
Hnrnpr	0.31958	0.352112	-0.0325315	0.705563	ucsc
Hnrnpu	0.964363	0.922517	0.0418463	4.30418e-10	ucsc
Hnrnpul1	0.00786629	0.00475944	0.00310684	0.741083	ucsc
Homer3	0.311544	0.220917	0.0906263	0.00140724	ucsc
Hps1	0.336972	0.356912	-0.0199401	0.893079	ucsc
Hps3	0.257143	0.225646	0.0314972	0.879759	ucsc
Hps4	0.200341	0.213382	-0.0130413	0.962289	ucsc
Hpse	0.0162285	0.0204322	-0.00420368	0.998868	ucsc
Hs2st1	0.227829	0.191745	0.036084	0.433103	ucsc
Hs6st2	0.000684686	0	0.000684686	0.972427	ucsc
Hsd17b11	0.0242655	0.00738827	0.0168772	0.257319	ucsc
Hsd17b12	0	0.000563464	-0.000563464	0.612766	ucsc
Hsd17b7	0.107227	0.036625	0.070602	0.0676402	ucsc
Hsf1	0.00414638	0.00995177	-0.00580539	0.405304	ucsc
Hsf2	0.441923	0.42592	0.0160025	0.919023	ucsc
Hspa13	0.00915915	0.0174427	-0.00828351	0.702561	ucsc
Hspa14	0.0582748	0.109437	-0.051162	0.00145997	ucsc
Hspa4	0.077168	0.0267443	0.0504237	6.48205e-07	ucsc
Hspa4l	0.000618193	0.000675179	-5.69855e-05	0.999213	ucsc
Hspb1	0.00750928	0	0.00750928	0.994614	ucsc
Hspb11	0.0649896	0.0424324	0.0225573	0.363185	ucsc
Hspbap1	0.0672641	0.233522	-0.166258	0.0858561	ucsc
Hsph1	0.0111973	0.0245039	-0.0133066	0.126653	ucsc
Htatip2	0.134178	0.195423	-0.0612449	0.890847	ucsc
Htatsf1	0.0713089	0.126818	-0.0555095	0.0303432	ucsc
Htra2	0.187137	0.286889	-0.0997522	4.46958e-06	ucsc
Htt	0.104719	0.0953724	0.00934698	0.974426	ucsc
Hus1	0.0678097	0.186762	-0.118953	0.0654313	ucsc
Huwe1	0.348701	0.372325	-0.0236244	0.567838	ucsc
Hyal1	0.602341	0.438593	0.163748	0.249343	ucsc
Hyal2	0.0184124	0.0188342	-0.000421806	0.999419	ucsc
Hyou1	0.0116318	0.02398	-0.0123483	0.230784	ucsc
Iah1	0.0442952	0.10052	-0.0562252	0.0363211	ucsc
Iars2	0.0162737	0.0303033	-0.0140296	0.3579	ucsc
Ica1	0.0155541	0.0632406	-0.0476865	0.112522	ucsc
Ice1	0.0351789	0.0667483	-0.0315693	0.337717	ucsc
Ice2	0.133424	0.0751149	0.0583088	0.577925	ucsc
Ide	0	0.0174449	-0.0174449	0.0115065	ucsc
Ifi203	0.194861	0.208284	-0.0134233	0.989227	ucsc
Ifi27	0.0902334	0.0424167	0.0478167	0.00234697	ucsc
Ifi27l2a	0.978853	0.993281	-0.0144285	0.459789	ucsc
Ifih1	0.400428	0.158677	0.241751	0.801631	ucsc
Ifnar1	0.415333	0.376221	0.0391121	0.648126	ucsc
Ifnar2	0.8392	0.862276	-0.0230759	0.623257	ucsc
Ift140	0.212805	0.305609	-0.0928044	0.379964	ucsc
Ift172	0.0319955	0.044231	-0.0122356	0.915	ucsc
Ift20	0.0516717	0.141279	-0.0896074	1.35827e-08	ucsc
Ift27	0.00991425	0.0153038	-0.00538956	0.759328	ucsc
Ift52	0.097205	0.0831319	0.0140731	0.852502	ucsc
Ift74	0.00386915	0.00791967	-0.00405053	0.843663	ucsc
Ift80	0.00759446	0.0149709	-0.00737648	0.736606	ucsc
Igbp1	0.010546	0.0226386	-0.0120926	0.307551	ucsc
Igf1r	0.00869807	0	0.00869807	0.676512	ucsc
Igf2bp3	0.0274157	0.0845227	-0.057107	0.034007	ucsc
Ighmbp2	0.592195	0.550529	0.041666	0.878107	ucsc
Iigp1	0	0.0164407	-0.0164407	0.996432	ucsc
Ik	0.0275889	0.0416537	-0.0140648	0.250252	ucsc
Ikbip	0.435147	0.461538	-0.0263913	0.671062	ucsc
Ikbkb	0.0912747	0.126729	-0.0354546	0.483477	ucsc
Il10rb	0.0195071	0.0165269	0.00298021	0.982221	ucsc
Il15	0.158215	0.039406	0.118809	0.0963408	ucsc
Il15ra	0.0709187	0.137465	-0.0665464	0.498938	ucsc
Il18rap	0.269216	0.108894	0.160322	0.0772223	ucsc
Il1rap	0.998167	0.996904	0.00126384	0.981555	ucsc
Il1rl1	0.937284	0.877294	0.0599893	1.08116e-35	ucsc
Il4ra	0.0935769	0.0452767	0.0483002	0.439597	ucsc
Il6	0.0213937	0	0.0213937	0.612352	ucsc
Il6st	0.00520672	0.00390041	0.00130631	0.923361	ucsc
Ilf2	0.0267167	0.0411744	-0.0144577	0.181661	ucsc
Ilf3	0.324007	0.406212	-0.0822045	0.00437811	ucsc
Ilkap	0.98075	0.976744	0.00400639	0.896881	ucsc
Ilvbl	0.276649	0.226024	0.0506244	0.363577	ucsc
Immt	0.99535	0.992914	0.0024364	0.707715	ucsc
Impa1	0.837678	0.823903	0.0137748	0.858397	ucsc
Inpp4a	0.259487	0.211526	0.0479609	0.861919	ucsc
Inpp5b	0.00547104	0.0112283	-0.00575725	0.814171	ucsc
Inpp5f	0.0280023	0.0671304	-0.0391282	0.402202	ucsc
Inpp5k	0.0104069	0.0164365	-0.00602957	0.925932	ucsc
Inppl1	0.163435	0.179768	-0.0163337	0.749188	ucsc
Insr	0	0.0137583	-0.0137583	0.619791	ucsc
Ints1	0.107132	0.1216	-0.0144674	0.859067	ucsc
Ints10	0.683697	0.680156	0.00354115	0.995878	ucsc
Ints3	0.0119961	0.0240055	-0.0120095	0.459329	ucsc
Ints4	0.00603027	0	0.00603027	0.570638	ucsc
Ints6	0.675515	0.687969	-0.0124542	0.965743	ucsc
Ints7	0.0736205	0.052679	0.0209415	0.702355	ucsc
Ints9	0.00336791	0.00360783	-0.000239923	0.999249	ucsc
Invs	0.0524539	0.0955933	-0.0431394	0.735385	ucsc
Ip6k1	0.119467	0.207561	-0.0880936	0.00174203	ucsc
Ipmk	0.0593449	0.0570127	0.0023322	0.990979	ucsc
Ipo11	0.00862056	0.0488396	-0.040219	0.0216637	ucsc
Ipo5	0.00027591	0.00059329	-0.00031738	0.924447	ucsc
Ipo7	0.00880919	0.00866499	0.000144199	0.999543	ucsc
Ipo8	0.016086	0.0208272	-0.00474116	0.9385	ucsc
Ipo9	0.144526	0.139165	0.00536072	0.962741	ucsc
Iqce	0.0998682	0.0336719	0.0661963	0.119459	ucsc
Iqgap1	0.00689669	0.0082107	-0.00131401	0.959953	ucsc
Iqgap2	0	0.060391	-0.060391	0.992267	ucsc
Iqgap3	0.0111534	0.0108709	0.000282549	0.999474	ucsc
Iqsec1	0.255849	0.335483	-0.0796344	0.206102	ucsc
Iqsec2	0.402057	0.325972	0.0760853	0.562037	ucsc
Irak1	0.0217373	0.0695558	-0.0478185	0.00402088	ucsc
Irak2	0.0194616	0.0112791	0.00818252	0.915463	ucsc
Irak4	0.160535	0.124324	0.0362114	0.734342	ucsc
Irf1	0.99879	0.997777	0.00101251	0.930404	ucsc
Irf2	0.00272739	0	0.00272739	0.784549	ucsc
Iscu	0.0774639	0.047242	0.0302219	0.0354828	ucsc
Ist1	0.0853208	0.119553	-0.034232	0.230612	ucsc
Itch	0.0602834	0.0762306	-0.0159472	0.813479	ucsc
Itfg2	0.0824768	0.172893	-0.0904165	0.0972894	ucsc
Itga4	0	0.0631862	-0.0631862	0.947619	ucsc
Itga6	0.495107	0.280355	0.214753	0.143606	ucsc
Itgav	0.0646257	0.0557616	0.00886403	0.854629	ucsc
Itgb1bp1	0.711508	0.717849	-0.00634093	0.974263	ucsc
Itpa	0.0242548	0.0233451	0.00090973	0.994569	ucsc
Itpkc	0.126281	0.257813	-0.131533	0.164129	ucsc
Itpr1	0.130836	0.193751	-0.0629145	0.483528	ucsc
Itpr2	0.213845	0.0547539	0.159091	0.103261	ucsc
Itsn1	0.997277	0.988147	0.00912969	0.433408	ucsc
Ivns1abp	0.0524448	0.0381547	0.0142901	0.753703	ucsc
Jade3	0	0.0335739	-0.0335739	0.216534	ucsc
Jak3	0.186787	0.192061	-0.00527409	0.996864	ucsc
Jam3	0.0622663	0.0762127	-0.0139464	0.870916	ucsc
Jarid2	0.214473	0.0791094	0.135363	0.254798	ucsc
Jmjd1c	0.148849	0.147422	0.00142672	0.999278	ucsc
Jmjd6	0.0474225	0.093965	-0.0465425	0.00164115	ucsc
Jmy	0.27652	0.152343	0.124177	0.153811	ucsc
Junb	0.99761	1	-0.00238981	0.476145	ucsc
Jup	0.235839	0.306991	-0.0711517	0.585553	ucsc
Kank3	0.017935	0	0.017935	0.938443	ucsc
Kansl1	0.636375	0.656414	-0.0200383	0.803714	ucsc
Kat2a	0.00193809	0.00538569	-0.0034476	0.568558	ucsc
Kat5	0.109284	0.108468	0.000816618	0.999456	ucsc
Kat6b	0.308657	0.231632	0.077025	0.625587	ucsc
Kat8	0.109864	0.1153	-0.00543604	0.992267	ucsc
Katnbl1	0.0385981	0.0595076	-0.0209095	0.541451	ucsc
Kbtbd2	0.0194336	0	0.0194336	0.217209	ucsc
Kcmf1	0.173235	0.146498	0.0267374	0.553783	ucsc
Kctd1	0.0182763	0.0139285	0.00434781	0.981846	ucsc
Kctd18	0.157476	0.25669	-0.0992142	0.44429	ucsc
Kctd9	0.0155233	0.0134106	0.00211268	0.985263	ucsc
Kdelc1	0.0958012	0.0917109	0.00409026	0.984192	ucsc
Kdm1a	0.391883	0.387012	0.00487078	0.984356	ucsc
Kdm2a	0.00943491	0.010121	-0.000686083	0.996053	ucsc
Kdm2b	0.190463	0.258863	-0.0684004	0.207976	ucsc
Kdm3a	0.0216517	0.0315343	-0.00988258	0.711533	ucsc
Kdm3b	0.0670045	0.0958914	-0.0288869	0.553434	ucsc
Kdm4a	0.0876297	0.0369286	0.0507011	0.0422029	ucsc
Kdm4c	0.010748	0.0561664	-0.0454185	0.214533	ucsc
Kdm5a	0.168111	0.137239	0.0308722	0.795014	ucsc
Kdm5b	0.358896	0.21063	0.148267	0.531885	ucsc
Kdm6a	0.170593	0.189515	-0.0189219	0.939329	ucsc
Kdm6b	0.0359877	0.0972417	-0.0612541	0.147762	ucsc
Kdsr	0.71329	0.606543	0.106747	0.125675	ucsc
Keap1	0.0499502	0.0687378	-0.0187876	0.576453	ucsc
Khdrbs1	0.883365	0.944297	-0.0609323	0.000124285	ucsc
Kidins220	0.974778	0.930278	0.0445006	0.0321792	ucsc
Kif13b	0.049774	0.0191311	0.0306429	0.566359	ucsc
Kif15	0.0651117	0.0805091	-0.0153974	0.861975	ucsc
Kif18a	0.0674777	0.143446	-0.0759682	0.138665	ucsc
Kif1bp	0.993212	0.995287	-0.00207424	0.934606	ucsc
Kif1c	0.271086	0.261533	0.00955253	0.924015	ucsc
Kif20b	0	0.00467459	-0.00467459	0.512391	ucsc
Kif23	0.470438	0.521086	-0.0506486	0.243434	ucsc
Kif2a	0.0856507	0.0548143	0.0308364	0.362846	ucsc
Kif2c	0.011939	0.00778331	0.00415567	0.881187	ucsc
Kif5b	0.0106712	0.0433921	-0.0327208	0.00135957	ucsc
Kifc1	0.101963	0.0983375	0.00362599	0.978721	ucsc
Kifc3	0.2688	0.364241	-0.0954407	0.0869957	ucsc
Kifc5b	0.493274	0.581767	-0.088493	0.107638	ucsc
Kin	0.099628	0.133682	-0.0340543	0.566604	ucsc
Kirrel	0.0140481	0	0.0140481	0.00895273	ucsc
Kitl	0.0570449	0.0768604	-0.0198155	0.810342	ucsc
Klc1	0.199149	0.139257	0.0598916	0.0241192	ucsc
Klc4	0.226334	0.189846	0.0364878	0.819167	ucsc
Klf10	0.99182	1	-0.0081796	0.520005	ucsc
Klf3	0.115964	0.0334216	0.0825421	0.0124292	ucsc
Klf5	0.00535768	0.00429076	0.00106692	0.997295	ucsc
Klf7	0.0149347	0.0177427	-0.00280794	0.990074	ucsc
Klhl12	0.0170499	0.050818	-0.033768	0.339885	ucsc
Klhl15	0.657331	0.505927	0.151403	0.317814	ucsc
Klhl2	0.0148617	0.0227276	-0.00786583	0.834252	ucsc
Klhl20	0.118833	0.1634	-0.0445673	0.576541	ucsc
Klhl22	0.0801794	0.0373848	0.0427946	0.050238	ucsc
Klhl26	0.880034	0.911888	-0.0318542	0.548051	ucsc
Klhl28	0.126817	0.192604	-0.0657871	0.782392	ucsc
Klhl7	0.0286927	0.0258138	0.00287883	0.986374	ucsc
Kmt2a	0.012326	0.0351136	-0.0227877	0.552497	ucsc
Kmt2c	0.0240802	0.0175862	0.006494	0.971956	ucsc
Kmt2e	0.273807	0.249192	0.0246157	0.806672	ucsc
Kng2	0.0528952	0	0.0528952	0.691749	ucsc
Kpna1	0.00190447	0.00969132	-0.00778684	0.594209	ucsc
Kptn	0.113058	0.170709	-0.0576505	0.639676	ucsc
Kremen1	0.0237328	0.021167	0.00256581	0.988344	ucsc
Krit1	0.739703	0.69167	0.0480334	0.663644	ucsc
Krr1	0.033574	0.0659212	-0.0323472	0.351195	ucsc
Krt80	0.0289759	0.0137268	0.0152491	0.792816	ucsc
Ktn1	0.210075	0.225336	-0.0152611	0.80601	ucsc
L3hypdh	0.185467	0.0877538	0.0977135	0.185025	ucsc
LOC102640359	0.66828	0.699143	-0.0308632	0.971074	ucsc
Lacc1	0.0225081	0.0467683	-0.0242602	0.442579	ucsc
Lama4	0.0742081	0.0216226	0.0525855	0.831565	ucsc
Lamb1	0.0338689	0.0365018	-0.00263292	0.96785	ucsc
Lamp2	0.97998	0.984191	-0.00421104	0.360068	ucsc
Lamtor2	0.0740242	0.0393214	0.0347028	0.000112334	ucsc
Large	0.00467327	0.00411296	0.00056031	0.995276	ucsc
Larp4	0.00524756	0.00520903	3.85273e-05	0.999976	ucsc
Lars2	0.000319199	0.000518696	-0.000199497	0.722791	ucsc
Las1l	0.0445058	0.00892673	0.0355791	0.0105391	ucsc
Lca5	0.887094	0.878037	0.00905629	0.989575	ucsc
Lcorl	0.231426	0.373862	-0.142437	0.296063	ucsc
Ldah	0.0401163	0.0751831	-0.0350669	0.196067	ucsc
Ldb1	0.412667	0.429579	-0.0169116	0.703808	ucsc
Ldlr	0.0331231	0.0442305	-0.0111074	0.551036	ucsc
Ldlrad3	0	0.0441734	-0.0441734	0.00586388	ucsc
Leng8	0.0341489	0.0146713	0.0194776	0.222889	ucsc
Lig1	0.127675	0.211636	-0.0839603	0.000262273	ucsc
Lig3	0.194208	0.167814	0.0263942	0.781528	ucsc
Limk1	0.0334149	0.0407703	-0.00735539	0.967004	ucsc
Lin7c	0.537716	0.582714	-0.0449979	0.328699	ucsc
Lin9	0.0795543	0.127499	-0.0479448	0.494976	ucsc
Lins1	0.214637	0.266223	-0.0515864	0.854602	ucsc
Lipe	0.145992	0.141697	0.00429515	0.998306	ucsc
Lipg	0.113677	0.0254449	0.0882325	0.0127677	ucsc
Lman2	0.00707019	0.0060271	0.00104309	0.964784	ucsc
Lmbr1	0.48479	0.467506	0.0172833	0.992944	ucsc
Lmf1	0.0323353	0.0459015	-0.0135662	0.820596	ucsc
Lmna	0.689896	0.633218	0.0566777	9.33783e-09	ucsc
Lmo4	0.00759071	0.00619671	0.001394	0.9457	ucsc
Lmo7	0.249184	0.266365	-0.0171811	0.926342	ucsc
Lnp	0.0507269	0.048765	0.00196189	0.998437	ucsc
Lnpep	0.0473298	0.0346802	0.0126496	0.753426	ucsc
Lnx1	0	0.00176093	-0.00176093	0.965868	ucsc
Lonrf3	0.607113	0.0299994	0.577114	0.53751	ucsc
Lpar2	0.206118	0.255094	-0.0489759	0.83527	ucsc
Lpin1	0.142653	0.131825	0.0108286	0.974692	ucsc
Lpin2	0.203137	0.195547	0.00758991	0.976202	ucsc
Lpp	0.0125733	0.0163669	-0.00379357	0.971069	ucsc
Lrba	0.21435	0.0955139	0.118836	0.570776	ucsc
Lrch1	0.0341314	0.0184915	0.0156399	0.834073	ucsc
Lrch3	0.0195837	0.0402539	-0.0206701	0.632164	ucsc
Lrif1	0.101	0.114074	-0.0130738	0.952207	ucsc
Lrig2	0.10941	0.0967704	0.0126392	0.979187	ucsc
Lrig3	0.0109759	0.055064	-0.0440881	0.384033	ucsc
Lrp1	0.00291676	0.00196684	0.000949911	0.903278	ucsc
Lrp4	0.596723	0.311094	0.285629	0.425968	ucsc
Lrp8	0.00171468	0.00272149	-0.0010068	0.971894	ucsc
Lrrc16a	0.00978536	0.0130084	-0.00322305	0.98317	ucsc
Lrrc27	0.579526	0.539357	0.0401692	0.939285	ucsc
Lrrc28	0.380408	0.269515	0.110893	0.398775	ucsc
Lrrc41	0.10331	0.0240859	0.0792243	0.000533518	ucsc
Lrrc49	0.99243	0.987897	0.00453315	0.945868	ucsc
Lrrfip1	0.785966	0.735974	0.0499916	0.167202	ucsc
Lrwd1	0.0250848	0.0956742	-0.0705894	5.79605e-05	ucsc
Lsg1	0.0325202	0.0382685	-0.0057483	0.919488	ucsc
Lsm1	0.0400247	0.0785556	-0.0385309	0.266846	ucsc
Lsm14a	0.111923	0.0724628	0.0394606	0.117862	ucsc
Lsm4	0.00397806	0.0103385	-0.00636044	0.0714854	ucsc
Lsp1	0.00919344	0.00954798	-0.000354534	0.999842	ucsc
Lta4h	0.000283914	0.000397876	-0.000113962	0.990817	ucsc
Ltbp1	0.241685	0.225739	0.015946	0.702492	ucsc
Ltbp2	0.340447	0.064756	0.275691	0.367498	ucsc
Ltbp3	0.0533039	0.0538996	-0.000595644	0.999222	ucsc
Ltbp4	0.0789594	0.0565894	0.02237	0.777249	ucsc
Ltn1	0.0282467	0.117012	-0.0887658	0.00411577	ucsc
Luc7l3	0.428426	0.440362	-0.0119359	0.884842	ucsc
Luzp1	0.0873556	0.187022	-0.0996668	0.0475476	ucsc
Ly6c1	0.992136	0.984659	0.00747647	0.140794	ucsc
Ly75	0	0.0197962	-0.0197962	0.094523	ucsc
Lyar	0.20575	0.208231	-0.00248068	0.995139	ucsc
Lypla1	0.0242141	0.0501269	-0.0259128	0.16559	ucsc
Lysmd3	0.15095	0.172004	-0.0210539	0.897397	ucsc
Lyst	0.0160161	0.00221158	0.0138045	0.779026	ucsc
Lztr1	0.0574759	0.0865835	-0.0291076	0.193483	ucsc
Macf1	0.263105	0.259975	0.00313072	0.995006	ucsc
Mad1l1	0.00274489	0	0.00274489	0.714587	ucsc
Madd	0.181976	0.2664	-0.0844239	0.556481	ucsc
Maea	0.246176	0.2425	0.00367524	0.980614	ucsc
Maf	0.735893	0.854834	-0.118942	0.26335	ucsc
Magi1	0.459781	0.34392	0.115862	0.374285	ucsc
Magi3	0.0705223	0.0463335	0.0241888	0.810179	ucsc
Magt1	0.26725	0.304276	-0.0370256	0.465978	ucsc
Malt1	0.117483	0.136362	-0.0188788	0.951313	ucsc
Man1a	0	0.00150985	-0.00150985	0.923575	ucsc
Man1b1	0.00945027	0.0100526	-0.000602357	0.995724	ucsc
Man2a2	0.0714148	0.0846598	-0.0132449	0.858849	ucsc
Man2b2	0.130828	0.0345425	0.0962854	3.45939e-06	ucsc
Man2c1	0.180833	0.199808	-0.0189749	0.87382	ucsc
Manba	0.0164847	0.051572	-0.0350873	0.417116	ucsc
Map1b	0	0.0210085	-0.0210085	0.207956	ucsc
Map2k3	0.00450213	0.00767649	-0.00317436	0.686838	ucsc
Map2k5	0.0523175	0.0295335	0.022784	0.497775	ucsc
Map2k6	0.0105798	0	0.0105798	0.790344	ucsc
Map3k14	0.00166731	0.00667632	-0.005009	0.915218	ucsc
Map3k2	0.00584674	0.0123881	-0.00654139	0.899171	ucsc
Map3k4	0.00961161	0.0122751	-0.00266349	0.968497	ucsc
Map3k7	0.0177451	0.0394235	-0.0216784	0.359912	ucsc
Map3k8	0.0182931	0.0355889	-0.0172958	0.825966	ucsc
Map4	0.00124231	0.000600195	0.000642115	0.904562	ucsc
Map4k5	0.0603877	0.0474419	0.0129458	0.850912	ucsc
Map6	0.101927	0.109275	-0.00734843	0.960182	ucsc
Map7d1	0.13628	0.138564	-0.00228437	0.993269	ucsc
Mapk12	0.160314	0.2247	-0.0643856	0.434397	ucsc
Mapk6	0.0317734	0.0353576	-0.00358422	0.925886	ucsc
Mapk7	0.114492	0.188441	-0.0739492	0.0928607	ucsc
Mapk8	0.193371	0.302528	-0.109157	0.189771	ucsc
Mapk8ip3	0.935455	0.928727	0.00672793	0.924161	ucsc
[truncated: 1,816 more rows]

## Sheet: Tsc1 null vs WT (Sig in null)
	T1_minus_M	T1_plus_M	ratio difference	chisq pvalue	annotation
6430548M08Rik	0.369349	0.0186053	0.350744	2.6408e-05	refseq
AI846148	0.559509	0.406207	0.153302	0.0109155	refseq
Agap3	0.235304	0.0696515	0.165653	1.01597e-11	refseq
Ankrd40	0.294061	0.107834	0.186227	7.30266e-12	refseq
Arrdc4	0.702483	0.500843	0.20164	0.0470051	refseq
Azi2	0.819198	0.705982	0.113216	0.032981	refseq
Bfar	0.19274	0.0912789	0.101461	0.00749679	refseq
Borcs8	0.790278	0.257572	0.532707	5.36256e-56	refseq
Brsk1	0.285151	0.121425	0.163727	0.0207561	refseq
Ccdc167	0.376568	0.203254	0.173314	0.0402432	refseq
Ccdc9	0.743158	0.606497	0.136661	0.00491389	refseq
Cds2	0.201861	0.0332202	0.168641	2.33216e-10	refseq
Csnk1e	0.255622	0.118613	0.137008	1.23741e-06	refseq
Cyhr1	0.880939	0.688496	0.192443	2.99869e-23	refseq
Dclre1c	0.950322	0.806825	0.143497	0.00541552	refseq
Dtymk	0.730971	0.382078	0.348892	4.3616e-86	refseq
Eif4a2	0.706057	0.37822	0.327837	1.42644e-58	refseq
Eif4e2	0.779091	0.59538	0.183711	6.89437e-12	refseq
Evi5l	0.655791	0.267693	0.388098	6.79063e-09	refseq
Fbrsl1	0.569375	0.385235	0.18414	0.00497327	refseq
Gabpb1	0.343943	0.214359	0.129584	0.0286071	refseq
Gfm2	0.914103	0.76835	0.145753	0.00106312	refseq
H13	0.523438	0.375999	0.147439	7.32834e-05	refseq
Homer1	0.527192	0.249943	0.27725	0.0109227	refseq
Kif1b	0.537033	0.352275	0.184759	0.00159502	refseq
Kmt5b	0.388379	0.215089	0.173291	0.0201297	refseq
Luc7l	0.685531	0.232836	0.452695	4.46251e-33	refseq
Mecom	0.230479	0.057228	0.173251	1.95705e-05	refseq
Med25	0.812924	0.651332	0.161593	1.23508e-08	refseq
Mrpl1	0.464551	0.206176	0.258375	3.80853e-05	refseq
Mta3	0.817323	0.572395	0.244929	1.29565e-11	refseq
Nectin2	0.741629	0.51326	0.22837	7.66426e-09	refseq
Nectin3	0.989184	0.873493	0.115691	0.000622284	refseq
Nfx1	0.660088	0.433185	0.226904	3.19077e-08	refseq
Obsl1	0.827141	0.57107	0.256072	5.91711e-11	refseq
Pde4dip	0.997631	0.875594	0.122037	3.61384e-10	refseq
Pdlim7	0.619227	0.392098	0.227129	3.52243e-09	refseq
Pola2	0.35112	0.241441	0.109679	0.000101986	refseq
Polr1d	0.535078	0.416976	0.118102	2.4444e-14	refseq
Ppp2r1b	0.82795	0.54959	0.27836	1.04532e-17	refseq
Ppp2r5c	0.669632	0.512283	0.15735	5.27588e-06	refseq
Rad1	0.89189	0.666508	0.225383	4.79452e-09	refseq
Rasl12	0.894922	0.0682921	0.82663	1.42794e-07	refseq
Rbl1	0.381268	0.223565	0.157703	0.00379111	refseq
Slc11a2	0.705121	0.582833	0.122288	1.40286e-08	refseq
Slc35a2	0.762347	0.640259	0.122087	0.000938774	refseq
Srsf10	0.745949	0.588563	0.157385	4.60983e-10	refseq
Triobp	0.201333	0.0258843	0.175449	2.83128e-24	refseq
Trmt2b	0.469926	0.218393	0.251533	1.7702e-06	refseq
Txlng	0.611001	0.431157	0.179844	0.0211699	refseq
Vwa8	0.367407	0.136028	0.231379	6.76445e-06	refseq
1500011B03Rik	0.703478	0.380954	0.322524	8.31981e-07	ucsc
4930402H24Rik	0.373236	0.0508871	0.322349	1.50764e-12	ucsc
5830417I10Rik	0.602223	0.447015	0.155208	0.0334667	ucsc
6430548M08Rik	0.43846	0.0744527	0.364007	0.00265044	ucsc
8030462N17Rik	0.508904	0.349094	0.15981	0.0278966	ucsc
9030025P20Rik	0.562596	0.203787	0.358809	1.04058e-11	ucsc
AI506816	0.966319	0.204341	0.761979	2.89636e-159	ucsc
AI846148	0.559572	0.405878	0.153694	0.0207323	ucsc
AK085253	1	0.616044	0.383956	0.000140674	ucsc
Abca5	0.326646	0.0537126	0.272933	0.0185854	ucsc
Abcg2	0.165846	0	0.165846	0.000387017	ucsc
Agap3	0.26228	0.0804973	0.181783	9.97116e-13	ucsc
Anapc1	0.252973	0.104732	0.148242	9.39249e-08	ucsc
Ankle2	0.155907	0.0235339	0.132373	0.000152113	ucsc
Ankrd12	0.405101	0.247244	0.157857	0.0240389	ucsc
Ankrd40	0.293107	0.107389	0.185718	4.07883e-10	ucsc
Apex2	0.940207	0.752462	0.187745	2.80355e-05	ucsc
Appbp2	0.359085	0.118895	0.24019	6.41271e-09	ucsc
Arhgef10	0.425177	0.246895	0.178283	0.00203477	ucsc
Arntl	0.105762	3.5762e-05	0.105726	0.00102015	ucsc
Ascc1	0.300915	0.0522648	0.24865	7.03128e-15	ucsc
Asph	0.560524	0.457955	0.102569	0.00805374	ucsc
Atp6v1b2	0.279407	0.121986	0.157421	4.74567e-28	ucsc
Azi2	0.81799	0.702451	0.115538	0.0492118	ucsc
BC030336	0.39087	0.189073	0.201798	0.00826648	ucsc
Borcs8	0.785918	0.273324	0.512594	9.01114e-46	ucsc
Brip1	0.346853	0.0674285	0.279425	0.00190457	ucsc
Brsk1	0.284765	0.121031	0.163735	0.037721	ucsc
Btbd9	0.591534	0.0631333	0.528401	4.51864e-11	ucsc
Cad	0.144267	0.00745546	0.136811	2.77314e-07	ucsc
Camk2d	0.619266	0.479502	0.139764	8.07503e-07	ucsc
Cask	0.505558	0.381513	0.124045	0.00632975	ucsc
Ccdc167	0.366249	0.18475	0.181499	0.0460667	ucsc
Ccdc9	0.743131	0.606453	0.136678	0.0104793	ucsc
Ccnh	0.543211	0.385399	0.157812	5.71621e-05	ucsc
Cd2ap	0.309787	0.174361	0.135426	0.000331155	ucsc
Cds2	0.202385	0.0331452	0.16924	7.44698e-09	ucsc
Cemip	0.367803	0.107785	0.260018	0.0260781	ucsc
Cep68	0.553127	0.30637	0.246758	0.000161836	ucsc
Chd1	0.320544	0.20926	0.111284	0.0451943	ucsc
Clec16a	0.575918	0.370826	0.205092	0.0315681	ucsc
Commd7	0.660409	0.501868	0.15854	0.00717767	ucsc
Cpsf6	0.484181	0.0779751	0.406206	9.06053e-112	ucsc
Crcp	0.310773	0.200472	0.110301	0.00194895	ucsc
Csnk1e	0.256009	0.119033	0.136976	1.04292e-05	ucsc
Cyhr1	0.882784	0.700728	0.182057	6.83572e-19	ucsc
Dclre1c	0.943943	0.819014	0.124929	0.0339784	ucsc
Dcp2	0.315333	0.172586	0.142747	0.00586928	ucsc
Ddx56	0.389643	0.273487	0.116156	0.00158193	ucsc
Dhx34	0.111621	0	0.111621	0.0248425	ucsc
Dlg1	0.174864	0.0603191	0.114545	5.73042e-05	ucsc
Dock6	0.687315	0.0894706	0.597844	1.01156e-10	ucsc
Dtymk	0.742332	0.441068	0.301264	3.49262e-60	ucsc
Edil3	0.155948	0.0284424	0.127506	0.000547363	ucsc
Eef2k	0.171832	0.000173906	0.171658	4.66532e-05	ucsc
Eif4e2	0.841667	0.723741	0.117926	4.73887e-07	ucsc
Ercc4	0.482071	0.178448	0.303623	0.004703	ucsc
Ezh1	0.260608	0.128568	0.13204	0.0229515	ucsc
Fam35a	0.43012	0.142084	0.288036	0.00926402	ucsc
Fer	0.168633	0.0592307	0.109403	0.0018305	ucsc
Foxp1	0.368558	0.187714	0.180844	0.00106832	ucsc
Fubp1	0.889794	0.785708	0.104086	4.7664e-09	ucsc
Gabpb1	0.343467	0.212542	0.130925	0.0459682	ucsc
Gas5	0.368827	0.110557	0.25827	1.22707e-199	ucsc
Gfm2	0.91982	0.814724	0.105096	0.0172417	ucsc
Gm3264	0.979127	0.812593	0.166533	0.000304157	ucsc
Gm3435	0.375451	0.16816	0.207291	0.00143522	ucsc
Gorasp2	0.229355	0.125062	0.104293	7.84444e-08	ucsc
Gpr107	0.178356	0.0326821	0.145674	1.06883e-06	ucsc
Gtf3a	0.527023	0.397108	0.129915	3.90427e-06	ucsc
H13	0.523332	0.375726	0.147606	0.000273132	ucsc
H60b	0.536232	0	0.536232	0.0018344	ucsc
Herc6	0.748055	0.391467	0.356588	2.77902e-07	ucsc
Hexdc	0.33939	0.090739	0.248651	3.3663e-06	ucsc
Hira	0.258549	0.130773	0.127776	0.00229416	ucsc
Hivep3	0.870598	0.0223464	0.848251	5.66714e-11	ucsc
Hnrnpab	0.625604	0.502812	0.122793	6.25894e-25	ucsc
Homer1	0.528714	0.248288	0.280427	0.0145921	ucsc
Ick	0.666725	0.371711	0.295014	0.000498852	ucsc
Ift81	0.181479	0.0251429	0.156336	1.83727e-05	ucsc
Ip6k2	0.213593	0.104301	0.109292	0.00263966	ucsc
Itsn2	0.557303	0.424038	0.133265	0.030991	ucsc
Jam2	0.609246	0.169213	0.440033	0.00319629	ucsc
Kansl1l	0.334305	0.179214	0.155091	0.0375277	ucsc
Katnal2	0.591124	0.0663344	0.524789	2.87585e-06	ucsc
Kif1b	0.532285	0.376408	0.155877	0.0138077	ucsc
Kif3a	0.469737	0.320363	0.149375	0.00319543	ucsc
Kiz	0.147205	0.0368829	0.110322	0.000597023	ucsc
Klhdc2	0.272953	0.046744	0.226209	5.06507e-28	ucsc
Lama2	0.641421	0.00505376	0.636367	0.000235634	ucsc
Limd1	0.229704	0.0201751	0.209529	2.24978e-09	ucsc
Luc7l	0.783834	0.67694	0.106894	0.000168995	ucsc
Macrod2	0.991587	0.864319	0.127269	0.00427212	ucsc
Map3k10	0.781847	0.674848	0.107	0.0249624	ucsc
Map4k2	0.279783	0.143621	0.136162	0.0236025	ucsc
Mastl	0.242841	0.10649	0.136351	0.00807427	ucsc
Matn2	0.560624	0.37259	0.188035	4.55471e-11	ucsc
Mau2	0.740237	0.584552	0.155685	1.55262e-05	ucsc
Mecom	0.31404	0.17938	0.134659	0.0132837	ucsc
Med25	0.81627	0.657236	0.159034	1.55709e-07	ucsc
Mef2d	0.54151	0.378242	0.163268	4.8084e-05	ucsc
Mettl23	0.317667	0.173276	0.144392	0.0116332	ucsc
Mfn1	0.541251	0.398292	0.142959	0.000243226	ucsc
Mitf	0.221849	0	0.221849	0.0127632	ucsc
Mkrn1	0.505629	0.345245	0.160384	8.43522e-05	ucsc
Mnda	0.92233	0.558263	0.364067	2.39848e-21	ucsc
Mrpl1	0.443371	0.194078	0.249293	0.000314805	ucsc
Msl3	0.497576	0.395856	0.101721	0.0159135	ucsc
Mtf1	0.511324	0.277834	0.23349	0.0412121	ucsc
Mtor	0.607265	0.181433	0.425832	1.51261e-10	ucsc
Mvk	0.357375	0.190309	0.167066	1.27467e-10	ucsc
N4bp2l1	0.622019	0.22239	0.399628	0.000324275	ucsc
Nacc2	0.235517	0.00981597	0.225701	1.01219e-08	ucsc
Nfx1	0.660507	0.431342	0.229165	3.13324e-07	ucsc
Nlk	0.403644	0.137651	0.265994	0.00221474	ucsc
Nln	0.297758	0.0730023	0.224756	7.95753e-12	ucsc
Nras	0.228377	0.102257	0.12612	5.2147e-06	ucsc
Nup155	0.407208	0.242332	0.164876	3.99357e-05	ucsc
Nyap1	0.319859	0.16706	0.152799	0.0216108	ucsc
Obsl1	0.973919	0.789421	0.184497	4.35637e-11	ucsc
Osbpl3	0.673142	0.422114	0.251028	2.31899e-07	ucsc
Pak1	0.311537	0.162846	0.148691	0.000333469	ucsc
Pank2	0.377954	0.218676	0.159278	0.00286953	ucsc
Pax3	0.321203	0.0171277	0.304075	0.0115536	ucsc
Pcif1	0.378325	0.267307	0.111018	0.00436394	ucsc
Pcmt1	0.468378	0.318002	0.150376	2.43067e-08	ucsc
Pcnx4	0.477865	0.318997	0.158869	0.04454	ucsc
Per3	0.381565	0.0944161	0.287149	0.00545498	ucsc
Phyhd1	0.352866	0.126696	0.226171	5.1926e-05	ucsc
Pisd-ps2	0.654024	0.32569	0.328334	1.47822e-06	ucsc
Pml	0.255898	0.154425	0.101473	0.0124997	ucsc
Polr1d	0.534841	0.416882	0.117959	3.33659e-12	ucsc
Ppcdc	1	0.860737	0.139263	0.020081	ucsc
Ppp2r1b	0.830482	0.55427	0.276212	3.62989e-15	ucsc
Ppp2r5c	0.691156	0.558528	0.132627	0.000240429	ucsc
Pradc1	0.102689	0	0.102689	0.00360518	ucsc
Prpf31	0.556558	0.342032	0.214527	6.58611e-07	ucsc
Ptprk	0.197266	0.0752262	0.12204	0.0100836	ucsc
Ptprn	0.176509	0.0134929	0.163016	0.000110086	ucsc
Pvrl2	0.741576	0.512491	0.229085	1.12607e-07	ucsc
Pvrl3	0.989172	0.873514	0.115658	0.001507	ucsc
Rasl12	0.957342	0.159652	0.79769	9.27333e-06	ucsc
Rbl1	0.381348	0.223429	0.157919	0.00876523	ucsc
Rbm27	0.435154	0.292296	0.142858	0.0152896	ucsc
Rftn2	0.193109	0.0526176	0.140491	0.00217709	ucsc
Rhbdd2	0.558277	0.3536	0.204677	0.00560301	ucsc
Rnf157	0.570542	0.147931	0.422611	9.26271e-15	ucsc
Rwdd4a	0.448899	0.221436	0.227463	4.07746e-06	ucsc
Samd4	0.264147	0.133742	0.130404	0.0313716	ucsc
Sass6	0.684551	0.421345	0.263206	0.000665461	ucsc
Sdad1	0.532949	0.336375	0.196574	9.44901e-05	ucsc
Sdk1	0.348506	0	0.348506	1.43854e-12	ucsc
Senp5	0.257832	0.142337	0.115495	0.00986399	ucsc
Sfi1	0.723908	0.60019	0.123719	0.0381014	ucsc
Sh3bgrl2	0.984081	0.242289	0.741792	8.70264e-08	ucsc
Sik3	0.679237	0.460826	0.218411	2.31225e-08	ucsc
Sipa1l1	0.703108	0.545693	0.157415	0.0260338	ucsc
Slc11a2	0.706571	0.587176	0.119395	3.49669e-07	ucsc
Slc17a5	0.371909	0.0690536	0.302855	1.55753e-09	ucsc
Slc35a2	0.759007	0.639595	0.119412	0.00310966	ucsc
Slc38a6	0.937662	0.824091	0.113571	1.4273e-05	ucsc
Slc39a11	0.887983	0.503833	0.384151	1.33134e-14	ucsc
Slc44a1	0.984347	0.860883	0.123464	0.00787451	ucsc
Smarcc1	0.380339	0.274152	0.106186	0.00342899	ucsc
Snapc3	0.151392	0	0.151392	0.0014095	ucsc
Snx6	0.141109	0.0388161	0.102293	2.05766e-12	ucsc
Ssbp4	0.360036	0.238918	0.121117	4.60503e-06	ucsc
Stxbp4	0.46243	0.298768	0.163661	0.0494932	ucsc
Sugt1	0.534774	0.425056	0.109718	3.35313e-05	ucsc
Suv420h1	0.327514	0.166627	0.160887	0.04259	ucsc
Sytl2	0.200061	0.0866145	0.113447	0.0188314	ucsc
Tctn3	0.28902	0.0958154	0.193204	0.00589688	ucsc
Tmco3	0.185136	0.0722629	0.112873	0.0110643	ucsc
Tmem134	0.489942	0.221672	0.26827	5.42684e-38	ucsc
Tmem181b-ps	0.361781	0.0291554	0.332626	2.72935e-08	ucsc
Tmem231	0.320322	0.0187383	0.301584	3.92535e-05	ucsc
Tmem33	0.558791	0.428703	0.130088	0.00162698	ucsc
Tmem50a	0.348849	0.20302	0.145829	3.21095e-16	ucsc
Tnrc6b	0.234889	0.0542483	0.18064	0.00141197	ucsc
Tpcn1	0.443069	0.00422515	0.438844	4.81397e-15	ucsc
Triobp	0.201505	0.0258768	0.175628	1.87452e-20	ucsc
Trip12	0.319988	0.183972	0.136016	0.00036949	ucsc
Trmt2b	0.46731	0.212795	0.254515	8.92294e-06	ucsc
Trpt1	0.345798	0.0594391	0.286359	1.61263e-05	ucsc
Tsc2	0.585274	0.468334	0.116941	0.000362407	ucsc
Tspan7	0.262242	0.0105383	0.251703	2.63332e-07	ucsc
Ttc13	0.387075	0.239779	0.147296	0.000103682	ucsc
Txlng	0.610342	0.429747	0.180595	0.0365235	ucsc
Tyms	0.626291	0.49514	0.13115	1.747e-05	ucsc
Ube4a	0.513473	0.340691	0.172782	0.00109973	ucsc
Ulk1	0.105253	1.9792e-06	0.105251	6.80195e-05	ucsc
Usp40	0.14899	0.0047486	0.144242	5.30758e-06	ucsc
Vac14	0.161959	0.0619239	0.100035	0.000177556	ucsc
Vamp4	0.928882	0.814737	0.114145	1.07351e-06	ucsc
Vcam1	0.26199	0.135193	0.126796	9.61309e-11	ucsc
Vps37a	0.584114	0.399409	0.184705	0.0024297	ucsc
Vwa8	0.367279	0.136127	0.231152	4.34805e-05	ucsc
Wisp1	0.234231	0.100825	0.133405	0.00250037	ucsc
Wrn	0.194802	0.0405454	0.154256	0.0161541	ucsc
Yipf6	0.454113	0.270894	0.18322	0.0124178	ucsc
Zfp865	0.500839	0.138983	0.361856	8.9551e-07	ucsc
Zfp961	0.558813	0.135241	0.423572	8.0475e-10	ucsc

## Sheet: Tsc1 null vs WT (Sig in WT)
	T1_minus_M	T1_plus_M	ratio difference	chisq pvalue	annotation
Abcc5	0.246995	0.404023	-0.157028	3.70879e-06	refseq
Aifm2	0.827628	0.977763	-0.150134	0.000266558	refseq
Baiap2	0.131265	0.289184	-0.157919	2.56864e-15	refseq
Cenpk	0.0300256	0.194297	-0.164272	0.000312013	refseq
Chpt1	0.621119	0.765486	-0.144368	0.00136417	refseq
Cpne8	0.443773	0.657643	-0.213871	0.00732962	refseq
Cxcl12	0.562497	0.793242	-0.230745	3.17905e-09	refseq
Fmo1	0.793847	0.997771	-0.203924	3.15484e-07	refseq
Ghr	0.371187	0.50678	-0.135593	0.00377789	refseq
Gls	0.728794	0.830598	-0.101804	4.93188e-05	refseq
Lrrcc1	0.430153	0.72743	-0.297276	2.94972e-06	refseq
Ncam1	0.144357	0.332396	-0.188039	9.81018e-05	refseq
Ncor1	0.116959	0.233083	-0.116124	1.37012e-05	refseq
Nrp2	0.249449	0.364742	-0.115293	4.30609e-06	refseq
Nsd2	0.20581	0.392981	-0.187172	1.68984e-07	refseq
Pbdc1	0.688701	0.884708	-0.196007	1.20038e-12	refseq
Pdxdc1	0.188947	0.688379	-0.499431	5.84461e-87	refseq
Pnkd	0.702933	0.845999	-0.143066	3.06217e-10	refseq
Purg	0.362506	0.588623	-0.226117	0.0292627	refseq
Qk	0.0560568	0.169091	-0.113034	3.84488e-09	refseq
Rad51d	0.300177	0.501725	-0.201548	0.0101657	refseq
Rbbp6	0.0559019	0.268596	-0.212694	4.45702e-10	refseq
Sept6	0.652121	0.823614	-0.171492	0.0130722	refseq
Sh3glb1	0.756438	0.938949	-0.182511	3.17691e-16	refseq
Stx3	0.575977	0.749399	-0.173422	0.00496758	refseq
Synj2	0.764284	0.937758	-0.173475	0.000305212	refseq
Tdrd3	0.187702	0.33252	-0.144818	0.0300371	refseq
Tor1aip2	0.572178	0.707447	-0.135269	1.50434e-08	refseq
Wdcp	0.0985516	0.413231	-0.31468	0.00100648	refseq
Wtap	0.186174	0.319695	-0.13352	3.29042e-07	refseq
Zfp950	0.762348	0.998867	-0.236519	4.88888e-07	refseq
Zfp971	0.578433	0.701513	-0.12308	0.0316559	refseq
Zrsr2	0.442065	0.554952	-0.112887	0.0120988	refseq
1810014B01Rik	0.369088	0.750935	-0.381847	0.00144192	ucsc
2300009A05Rik	0.0906084	0.279283	-0.188675	0.0023765	ucsc
AB033516	0.0739343	0.459776	-0.385842	1.95522e-36	ucsc
Abcc5	0.206697	0.375549	-0.168852	9.04959e-07	ucsc
Abcf3	0.087042	0.187469	-0.100427	0.00103176	ucsc
Abhd17b	0	0.157974	-0.157974	1.22746e-07	ucsc
Abhd18	0.190779	0.624449	-0.43367	2.6476e-06	ucsc
Acbd4	0.505794	0.628271	-0.122477	0.00494021	ucsc
Adk	0.116384	0.22414	-0.107755	1.7826e-06	ucsc
Aifm2	0.827781	0.977792	-0.150011	0.00102922	ucsc
Aldh1l2	0.0354893	0.236067	-0.200578	5.21707e-08	ucsc
Alg13	0.340303	0.512637	-0.172334	0.0201693	ucsc
Ankrd10	0.270822	0.374817	-0.103995	0.0119258	ucsc
Apbb2	0	0.184052	-0.184052	0.000394098	ucsc
Arid4b	0.11112	0.258279	-0.147159	0.0113856	ucsc
Atp11c	0.0468521	0.188091	-0.141239	0.00944948	ucsc
Baiap2	0.128479	0.290317	-0.161838	8.61114e-14	ucsc
Bcl2l12	0	0.120951	-0.120951	0.0098226	ucsc
Bcl2l2	0.131821	0.29812	-0.166299	0.000635801	ucsc
Bicc1	0.00583222	0.395753	-0.389921	0.00723189	ucsc
Brd4	0.276956	0.378842	-0.101886	0.000838486	ucsc
Bub1	0.0265425	0.234376	-0.207834	5.37441e-18	ucsc
Cacna2d1	0.384048	0.726298	-0.34225	3.93195e-09	ucsc
Cald1	0.210343	0.374237	-0.163894	1.89344e-33	ucsc
Ccp110	0.322535	0.508326	-0.185791	0.0154534	ucsc
Cdh13	0.0143067	0.144665	-0.130359	0.00259938	ucsc
Celf2	0.622171	0.788968	-0.166796	6.59948e-07	ucsc
Cenpt	0.0202611	0.132823	-0.112562	9.97211e-15	ucsc
Cep70	0.509488	0.726684	-0.217196	0.00445191	ucsc
Cep85	0.0388239	0.192194	-0.15337	1.77824e-05	ucsc
Chd9	0.188633	0.415346	-0.226714	0.00304666	ucsc
Chka	0.365669	0.583863	-0.218193	1.17581e-06	ucsc
Clcn6	0.0248727	0.190455	-0.165582	7.239e-06	ucsc
Cnot7	0.135593	0.280385	-0.144792	2.01056e-06	ucsc
Commd4	0.207235	0.447706	-0.240471	3.72749e-39	ucsc
Coq2	0.128162	0.257579	-0.129417	9.45889e-05	ucsc
Cpne8	0.446613	0.840527	-0.393914	1.00449e-12	ucsc
Cryzl1	0.464702	0.579581	-0.114879	0.00148683	ucsc
Ctdspl2	0.0623833	0.185753	-0.12337	0.0144761	ucsc
Cxcl12	0.562387	0.793192	-0.230805	8.69663e-08	ucsc
D8Ertd738e	0	0.619732	-0.619732	0	ucsc
Dcaf8	0.10761	0.262317	-0.154707	1.94928e-07	ucsc
Ddx26b	0.166173	0.317223	-0.15105	0.025582	ucsc
Ddx39b	0.432303	0.534285	-0.101982	6.09036e-15	ucsc
Dffb	0.169683	0.381178	-0.211496	0.0369391	ucsc
Dgka	0.0991362	0.376255	-0.277119	0.00127406	ucsc
Dna2	0.247313	0.531967	-0.284654	0.00729024	ucsc
Elmo1	0.0686334	0.496949	-0.428316	8.2282e-05	ucsc
Enah	0.099043	0.236532	-0.137489	0.00176655	ucsc
Etv4	0.0912904	0.191801	-0.10051	8.92126e-06	ucsc
Fam92a	0.0506023	0.171427	-0.120824	4.19552e-06	ucsc
Fbn2	0	0.461024	-0.461024	1.13725e-08	ucsc
Fbxo44	0.114265	0.305941	-0.191677	0.0363878	ucsc
Fxyd5	0.00891668	0.177185	-0.168269	0.0409271	ucsc
Gabpa	0.146298	0.535614	-0.389316	1.5918e-19	ucsc
Galt	0.493258	0.679577	-0.186319	0.00664602	ucsc
Gdap2	0.0277552	0.164287	-0.136532	0.0012232	ucsc
Gls	0.731007	0.832116	-0.10111	0.000181491	ucsc
Gm10033	0.141703	0.839011	-0.697308	9.07054e-30	ucsc
Gm13157	0.11424	0.875245	-0.761005	9.3704e-05	ucsc
Gm4349	0.134482	1	-0.865518	5.37148e-12	ucsc
Gmpr	0.0858528	0.305564	-0.219711	0.000120731	ucsc
Gpatch1	0.0399195	0.292083	-0.252163	0.00057896	ucsc
Gtf2a2	0.0629249	0.168423	-0.105498	4.03319e-09	ucsc
Gulp1	0.0627403	0.182758	-0.120018	0.0133094	ucsc
Hmgn3	0.139521	0.243123	-0.103602	1.06951e-05	ucsc
Hnrnph3	0.216378	0.422156	-0.205779	1.88432e-07	ucsc
Hook2	0.0598504	0.170503	-0.110652	0.000491516	ucsc
Hpcal1	0.197638	0.369138	-0.1715	0.000647719	ucsc
Isca2	0.194889	0.387767	-0.192878	7.71582e-05	ucsc
Kdm4b	0.0912454	0.200176	-0.108931	0.00888613	ucsc
Kif24	0.532628	0.816852	-0.284223	0.000558485	ucsc
Lin54	0.0158976	0.127606	-0.111708	0.000728712	ucsc
Lrch4	0.07251	0.360192	-0.287682	2.53274e-05	ucsc
Lrrcc1	0.411783	0.716941	-0.305157	1.17327e-05	ucsc
Lrrk1	0.128523	0.234564	-0.106041	0.0419665	ucsc
Luc7l2	0.472456	0.585883	-0.113428	7.9764e-06	ucsc
Mapk14	0.0371539	0.185532	-0.148378	3.75086e-14	ucsc
Mcm9	0.176746	0.492812	-0.316066	0.000145544	ucsc
Mcts1	0.127231	0.262268	-0.135037	2.70893e-08	ucsc
Med14	0.313109	0.454481	-0.141372	0.0109516	ucsc
Mettl8	0.0486378	0.159413	-0.110775	0.00965929	ucsc
Mprip	0.0902175	0.200821	-0.110603	1.36621e-07	ucsc
Mri1	0.0774537	0.280384	-0.202931	4.82237e-13	ucsc
Msh3	0.129216	0.250255	-0.121039	0.0402995	ucsc
Mysm1	0.155149	0.344871	-0.189723	0.0278537	ucsc
Ncam1	0.36957	0.545805	-0.176234	0.000626059	ucsc
Nrp2	0.251241	0.367244	-0.116003	1.89473e-05	ucsc
Nsun2	0.461151	0.571189	-0.110038	5.18875e-08	ucsc
Ogfod1	0.122459	0.270377	-0.147918	0.000806915	ucsc
Pabpn1	0.206845	0.391636	-0.184791	4.05214e-26	ucsc
Pbdc1	0.688744	0.884263	-0.195519	1.06916e-10	ucsc
Pcbp4	0.363804	0.539393	-0.175589	1.1864e-23	ucsc
Pcgf6	0.092744	0.21106	-0.118316	0.0176468	ucsc
Pddc1	0	0.112117	-0.112117	0.00130183	ucsc
Pdhx	0.181646	0.359735	-0.17809	0.000141496	ucsc
Pdxdc1	0.191576	0.695128	-0.503552	1.59694e-75	ucsc
Pisd	0.355146	0.483401	-0.128255	2.2613e-05	ucsc
Plekhn1	0.45931	0.660277	-0.200967	0.0103612	ucsc
Pnkd	0.702724	0.845254	-0.14253	9.40479e-09	ucsc
Ppm1a	0.266649	0.390721	-0.124072	0.00108763	ucsc
Ppp1r10	0.0988063	0.199177	-0.10037	0.00587707	ucsc
Ppp3cb	0.420294	0.65734	-0.237045	6.721e-11	ucsc
Purg	0.362304	0.588427	-0.226123	0.0487315	ucsc
Qk	0.0506852	0.159007	-0.108322	7.66377e-08	ucsc
Rab10os	0.391647	0.688316	-0.296669	0.000286241	ucsc
Rad51d	0.311023	0.495367	-0.184344	0.0335204	ucsc
Raet1d	0	0.138778	-0.138778	6.56605e-05	ucsc
Rasl11a	0	0.376307	-0.376307	9.45772e-72	ucsc
Rbbp6	0.288254	0.409195	-0.120941	0.0169504	ucsc
Rbm26	0.429842	0.573846	-0.144004	0.0108317	ucsc
Rbm39	0.317699	0.475827	-0.158128	4.5117e-26	ucsc
Rcbtb2	0.64632	0.881635	-0.235316	1.4648e-07	ucsc
Recql4	0.0259578	0.137331	-0.111373	0.000512579	ucsc
Rfx1	0.0241925	0.128601	-0.104409	0.00306443	ucsc
Rpusd3	0.0114456	0.184493	-0.173047	3.86863e-05	ucsc
Rtn2	0.0899482	0.422241	-0.332293	0.00115953	ucsc
Rttn	0.105624	0.305003	-0.199379	0.00205716	ucsc
Sec24a	0.135027	0.262774	-0.127747	0.0351342	ucsc
Sept6	0.652135	0.823613	-0.171478	0.0253462	ucsc
Sfxn5	0.109556	0.23889	-0.129334	0.0285162	ucsc
Sgsm3	0.178613	0.28829	-0.109677	0.0148229	ucsc
Sh3glb1	0.75902	0.949592	-0.190572	1.80348e-15	ucsc
Slc25a23	0.121754	0.318277	-0.196523	0.035599	ucsc
Slc35g1	0.0701976	0.267512	-0.197314	0.0017092	ucsc
Slc38a1	0.0645904	0.844893	-0.780303	4.16656e-41	ucsc
Slc7a11	0.0795676	0.426037	-0.346469	6.05866e-07	ucsc
Spata2	0.138978	0.350096	-0.211117	1.40998e-05	ucsc
Spire1	0.300213	0.415052	-0.114839	0.0494569	ucsc
Srr	0.797887	0.911426	-0.113538	0.0494887	ucsc
Srsf11	0.360206	0.46404	-0.103833	8.09249e-12	ucsc
Stard13	0.118076	0.267915	-0.149839	0.0293647	ucsc
Taf1b	0.0250499	0.452613	-0.427563	2.92401e-07	ucsc
Tarbp2	0.552516	0.737516	-0.185	3.62879e-10	ucsc
Tbc1d4	0.0829856	0.314461	-0.231476	0.00149111	ucsc
Tcaf1	0.191357	0.299934	-0.108577	0.0270243	ucsc
Tcf7	0.449967	0.732127	-0.28216	0.0196615	ucsc
Tdrd3	0.187824	0.332917	-0.145092	0.0475143	ucsc
Tef	0.190587	0.413038	-0.22245	1.5541e-06	ucsc
Tmc4	0.149098	0.565694	-0.416596	0.000135079	ucsc
Tmem161a	0.0324534	0.160542	-0.128088	4.0265e-09	ucsc
Tmem87a	0.087903	0.226249	-0.138346	4.75426e-05	ucsc
Tmtc4	0.156884	0.306387	-0.149503	0.0206166	ucsc
Trmt1l	0.159429	0.263106	-0.103676	0.0288156	ucsc
Tubgcp3	0.0791838	0.196841	-0.117658	0.000446231	ucsc
Txndc11	0.326413	0.469109	-0.142696	0.0173505	ucsc
Ubac1	0.204538	0.31611	-0.111572	0.0283945	ucsc
Upf3b	0.0741526	0.188262	-0.11411	0.000343555	ucsc
Wbscr22	0.254817	0.417968	-0.163151	4.25934e-08	ucsc
Wdr70	0.407458	0.538465	-0.131006	8.95877e-05	ucsc
Whsc1	0.339817	0.516929	-0.177111	8.80647e-06	ucsc
Wtap	0.186476	0.321298	-0.134822	2.20854e-06	ucsc
Zdhhc16	0.0756899	0.280147	-0.204457	6.94474e-20	ucsc
Zfp414	0.138037	0.264567	-0.126529	0.00126633	ucsc
Zrsr2	0.445338	0.562394	-0.117056	0.0177781	ucsc
