# Supplementary material for: Dichotomous intronic polyadenylation profiles reveal multifaceted gene functions in the pan-cancer transcriptome
Source: Exp Mol Med. 2024 Oct 1;56(10):2145–61. doi: 10.1038/s12276-024-01289-w (PMC11541570; doi:10.1038/s12276-024-01289-w)
Supplement: Supplementary file 3 — Supplementary Table 2 [file 12276_2024_1289_MOESM3_ESM.xlsx]

## Sheet: KO_Mock vs KO_Torin (unsig)
	KO_Mock	KO_Torin	ratio difference	chisq pvalue	annotation
1110051M20Rik	0.862803	0.900581	-0.037778	0.427265	refseq
2810006K23Rik	0.0181673	0.0211339	-0.00296664	0.987426	refseq
4933434E20Rik	0.301918	0.343344	-0.0414251	0.327631	refseq
6030458C11Rik	0.183452	0.290968	-0.107515	0.0515583	refseq
AI846148	0.511124	0.474195	0.0369294	0.745949	refseq
AU040320	0.916645	0.936325	-0.0196798	0.784667	refseq
Acrbp	0.921647	0.898139	0.0235078	0.947709	refseq
Agbl5	0.891063	0.915034	-0.0239708	0.933336	refseq
Agtpbp1	0.204889	0.24728	-0.0423907	0.687612	refseq
Ahnak	0.96287	0.992062	-0.0291925	1.3808e-07	refseq
Aifm2	0.821912	0.830201	-0.00828907	0.982516	refseq
Aig1	0.0729873	0.166908	-0.0939205	0.429959	refseq
Ak2	0.0563874	0.100973	-0.0445851	0.000100124	refseq
Aktip	0.979273	0.94923	0.0300427	0.227774	refseq
Aldh2	0.734009	0.751093	-0.0170843	0.477645	refseq
Als2	0.252959	0.291567	-0.0386087	0.799883	refseq
Amot	0.00597849	0.0246626	-0.0186841	0.182932	refseq
Ankra2	0.925299	0.910856	0.0144438	0.942958	refseq
Ankrd10	0.00929164	0.0818191	-0.0725275	2.37971e-06	refseq
Ankrd27	0.267172	0.167561	0.0996113	0.0147143	refseq
Ankrd40	0.132865	0.153661	-0.0207957	0.71957	refseq
Apopt1	0.856435	0.861571	-0.00513633	0.988134	refseq
Aqr	0.0624201	0.112504	-0.0500841	0.0140947	refseq
Arhgef7	0.0124669	0.0265841	-0.0141172	0.486348	refseq
Arl6	0.947074	0.970083	-0.0230092	0.516431	refseq
Armc8	0.316658	0.269654	0.047004	0.721667	refseq
Armc9	0.919444	0.931185	-0.0117417	0.95015	refseq
Arrdc4	0.823448	0.696522	0.126927	0.256688	refseq
Asph	0.534094	0.459529	0.0745646	0.103684	refseq
Atat1	0.341915	0.465545	-0.12363	0.111213	refseq
Atf2	0.0876879	0.0559418	0.0317461	0.252905	refseq
Atf7	0.946787	0.884418	0.0623685	0.0467438	refseq
Atp23	0.927746	0.907692	0.0200549	0.748813	refseq
Atp2a2	0.965837	0.958438	0.00739845	0.548462	refseq
Atp2c1	0.287933	0.338324	-0.0503906	0.239377	refseq
Atxn7l1	0.778831	0.583532	0.195299	0.17847	refseq
Azi2	0.833699	0.826878	0.00682089	0.98477	refseq
Azin2	1	0.972491	0.0275086	0.907018	refseq
B4galnt1	0.051252	0.0671868	-0.0159348	0.688302	refseq
BC024978	0.621349	0.50934	0.112009	0.435087	refseq
Baiap2	0.130629	0.223125	-0.0924957	5.30358e-06	refseq
Bcl2	0.123781	0.098248	0.0255329	0.917898	refseq
Bcl2l1	0.97845	0.983554	-0.00510388	0.875619	refseq
Bcl2l11	0.128527	0.0875832	0.0409438	0.538262	refseq
Bcl7c	0.936729	0.940263	-0.00353377	0.961992	refseq
Bfar	0.198876	0.192048	0.00682762	0.983131	refseq
Brsk1	0.180557	0.0834749	0.0970822	0.108004	refseq
Brwd1	0.829396	0.844951	-0.0155546	0.908551	refseq
Cacfd1	0.0737979	0.105946	-0.0321482	0.337378	refseq
Camk2d	0.0173149	0.0217111	-0.00439616	0.914069	refseq
Caprin1	0.229991	0.315042	-0.0850506	4.91054e-10	refseq
Cav2	0.0268495	0.0816637	-0.0548141	0.000508993	refseq
Ccdc127	0.907201	0.896355	0.0108458	0.908196	refseq
Ccdc136	0.145649	0.125359	0.0202899	0.924363	refseq
Ccdc28a	0.172193	0.330627	-0.158434	0.859354	refseq
Ccdc9	0.694905	0.700544	-0.00563881	0.990037	refseq
Ccnc	0.967476	0.958955	0.00852092	0.865874	refseq
Ccpg1	0.981195	0.950443	0.0307524	0.510885	refseq
Cdadc1	0.960523	0.974455	-0.0139324	0.798141	refseq
Cdc37l1	0.676577	0.596941	0.0796353	0.23977	refseq
Cdc42	0.010339	0.0132018	-0.00286275	0.622597	refseq
Cdkal1	0.0177175	0.0104784	0.00723907	0.908085	refseq
Cds2	0.172439	0.118214	0.0542256	0.179325	refseq
Cenpk	0.0362881	0.0890603	-0.0527722	0.163185	refseq
Cfap74	0.944908	0.921999	0.0229092	0.877609	refseq
Cflar	0.125272	0.109109	0.0161622	0.943421	refseq
Chpt1	0.746072	0.639183	0.106889	0.230728	refseq
Cklf	0.928059	0.846507	0.0815525	0.00104824	refseq
Clasp2	0.0103245	0.0117988	-0.00147437	0.991265	refseq
Clip4	0.950562	0.894197	0.0563655	0.0895958	refseq
Cnbd2	0.999387	0.988541	0.0108454	0.114006	refseq
Cnot2	0.00695699	0.00483977	0.00211722	0.909143	refseq
Cnot4	0.0618487	0.0816854	-0.0198367	0.735787	refseq
Cntln	0.0274819	0.01295	0.0145319	0.790018	refseq
Cntrl	0.163705	0.266863	-0.103158	0.0608511	refseq
Copg1	0.116821	0.0519381	0.0648829	1.25102e-12	refseq
Cops7a	0.750636	0.704649	0.0459873	0.0135112	refseq
Coq7	0.998365	0.995076	0.00328988	0.731173	refseq
Cox16	0.118051	0.113265	0.00478655	0.991525	refseq
Cpne8	0.651124	0.744853	-0.0937291	0.000572509	refseq
Cstf2	0.133315	0.115332	0.0179837	0.663696	refseq
Ctsc	0.390248	0.569315	-0.179067	0.140279	refseq
Cux1	0.131562	0.157563	-0.0260012	0.45835	refseq
Cxadr	0.763592	0.80598	-0.0423872	0.751453	refseq
Cxcl12	0.587231	0.525109	0.0621217	1.26926e-14	refseq
Dars	0.000518475	0.000473902	4.45734e-05	0.999026	refseq
Dcaf17	0.0695565	0.0639557	0.00560082	0.994312	refseq
Dclre1c	0.950581	0.943458	0.00712246	0.978749	refseq
Dennd6a	0.206829	0.226148	-0.0193192	0.96089	refseq
Depdc5	0.313337	0.439517	-0.126181	0.199015	refseq
Dffa	0.279755	0.350236	-0.0704819	0.58854	refseq
Dhrs4	0.357431	0.344837	0.0125936	0.949261	refseq
Dhx15	0.00373066	0.00729319	-0.00356252	0.310899	refseq
Dido1	0.353569	0.353367	0.000202891	0.99999	refseq
Dnajb6	0.728446	0.64971	0.0787362	7.71605e-05	refseq
Dnajc19	0.982833	0.964799	0.0180347	0.126786	refseq
Dnm2	0.832525	0.756995	0.0755304	0.0127842	refseq
Dock9	0.0982404	0.0956732	0.00256721	0.998979	refseq
Dst	0.0339601	0.0377397	-0.00377956	0.975865	refseq
Dtd2	0.551985	0.561351	-0.00936644	0.993761	refseq
Dvl3	0.435328	0.510608	-0.0752803	0.180604	refseq
Egfr	0.177983	0.234777	-0.0567945	0.719153	refseq
Eif2ak3	0.0136244	0.0174219	-0.00379755	0.959232	refseq
Eif2b3	0.0293257	0.0244796	0.00484605	0.883699	refseq
Eif2d	0.0249526	0.0219328	0.00301982	0.962093	refseq
Eif3k	0.00685947	0.00362934	0.00323013	0.145444	refseq
Eif4e2	0.775691	0.747693	0.0279985	0.457461	refseq
Ensa	0.900053	0.937469	-0.0374163	0.000340416	refseq
Epc1	0.18107	0.104496	0.0765737	0.110565	refseq
Eps15l1	0.459954	0.445446	0.0145079	0.848279	refseq
Erc1	0.0354296	0.0302479	0.00518176	0.959009	refseq
Ercc1	0.0256023	0.0209464	0.00465597	0.814345	refseq
Ercc6l2	0.0109896	0.0253185	-0.0143289	0.783071	refseq
Evi5l	0.564948	0.518312	0.0466353	0.808432	refseq
Ewsr1	0.0819149	0.110643	-0.0287283	0.000687809	refseq
Exoc4	0.0451042	0.043999	0.00110523	0.997385	refseq
Fam126a	0.988208	0.965745	0.022463	0.269256	refseq
Fam149b	0.445054	0.414464	0.0305903	0.848428	refseq
Fas	0.0243967	0.0455442	-0.0211475	0.771427	refseq
Fbln1	0.626013	0.677698	-0.0516848	0.106231	refseq
Fbrsl1	0.692771	0.655149	0.0376219	0.773942	refseq
Fbxl5	0.141134	0.115145	0.0259891	0.613496	refseq
Fbxo3	0.737099	0.763631	-0.0265319	0.637702	refseq
Fbxw2	0.386969	0.32178	0.0651892	0.0987149	refseq
Fdx1	0.0183381	0.0321138	-0.0137756	0.625809	refseq
Fez2	0.997466	0.991012	0.00645394	0.0934136	refseq
Flvcr1	0.0577074	0.137562	-0.0798545	0.0302145	refseq
Fmo1	0.99002	0.993142	-0.0031222	0.959233	refseq
Fut10	0.267617	0.267612	4.92916e-06	1	refseq
Gabpb1	0.258445	0.215014	0.0434307	0.613932	refseq
Gas2l1	0.96017	0.957279	0.00289115	0.977511	refseq
Gcat	0.812819	0.73851	0.0743088	0.0236881	refseq
Gfm2	0.890482	0.872036	0.0184456	0.851968	refseq
Ghr	0.450443	0.501883	-0.0514406	0.199128	refseq
Gins1	0.0193728	0.0120826	0.00729012	0.832282	refseq
Gls	0.680122	0.638966	0.0411564	0.161367	refseq
Gm20498	0.0159973	0.0209149	-0.00491765	0.959646	refseq
Gnas	0.00105173	0.00217102	-0.00111929	0.305078	refseq
Gpcpd1	0.136467	0.123315	0.013152	0.978167	refseq
Grk4	0.98021	0.985338	-0.00512781	0.963457	refseq
Grk6	0.110092	0.137154	-0.0270617	0.223102	refseq
Gxylt1	0.330981	0.309959	0.0210214	0.918546	refseq
H13	0.488622	0.483832	0.00478995	0.988655	refseq
Hbp1	0.0327368	0.0328667	-0.000129913	0.999974	refseq
Hbs1l	0.0982566	0.11536	-0.0171029	0.580484	refseq
Hdac8	0.00817367	0.00502469	0.00314899	0.944635	refseq
Hdhd2	0.0466369	0.0257473	0.0208896	0.537712	refseq
Hmbox1	0.315791	0.444613	-0.128822	0.177618	refseq
Hnrnpul1	0.0045172	0.00528889	-0.000771694	0.953487	refseq
Homer1	0.607827	0.471684	0.136143	0.403123	refseq
Hps3	0.0585216	0.0692716	-0.01075	0.943526	refseq
Hyal1	0.627469	0.603212	0.0242573	0.979787	refseq
Ifnar2	0.802951	0.857871	-0.0549203	0.114589	refseq
Ift74	0.00882358	0.00415024	0.00467334	0.734225	refseq
Ikbip	0.492693	0.491062	0.00163115	0.998903	refseq
Il1rap	0.999383	0.998233	0.00114995	0.979793	refseq
Il1rl1	0.919279	0.931512	-0.0122326	0.0117607	refseq
Ilf3	0.345474	0.360714	-0.0152406	0.763489	refseq
Inpp4a	0.145137	0.202957	-0.0578205	0.750109	refseq
Inpp4b	0.0450771	0.033426	0.0116512	0.962469	refseq
Irf1	0.994889	0.99684	-0.00195073	0.835589	refseq
Irf5	0.980764	0.98738	-0.00661563	0.853652	refseq
Itsn1	0.989652	0.986134	0.0035179	0.938044	refseq
Ivns1abp	0.160155	0.182516	-0.022361	0.465211	refseq
Kalrn	0.512934	0.697079	-0.184145	0.0674482	refseq
Kat5	0.158841	0.170894	-0.0120527	0.946972	refseq
Kdm4a	0.0646318	0.125716	-0.0610847	0.0149796	refseq
Kdsr	0.776004	0.80261	-0.0266056	0.730442	refseq
Klc1	0.147761	0.212011	-0.0642496	0.0128136	refseq
Klf10	0.995452	0.997192	-0.00173967	0.887839	refseq
Kmt5b	0.335197	0.270362	0.0648349	0.570844	refseq
Lamp2	0.980187	0.985427	-0.00523984	0.400816	refseq
Lats2	0.0728273	0.0765492	-0.00372188	0.990916	refseq
Ldah	0.0144279	0.0358982	-0.0214703	0.242873	refseq
Lmna	0.700602	0.656341	0.0442609	1.10385e-08	refseq
Lrrfip1	0.792259	0.826261	-0.0340024	0.142897	refseq
Lsm2	0.0477897	0.0474155	0.000374144	0.998589	refseq
Ltbp4	0.0184742	0.0110111	0.00746308	0.752921	refseq
Luc7l	0.756706	0.736665	0.0200412	0.75827	refseq
Luc7l2	0.448186	0.403965	0.0442211	0.176202	refseq
Map4	0.00136264	0.00127153	9.11158e-05	0.998575	refseq
March2	0.980019	0.985953	-0.00593377	0.83843	refseq
March5	0.663985	0.721597	-0.057612	0.0389273	refseq
Mbd2	0.000387469	0.00179855	-0.00141108	0.71343	refseq
Mecom	0.162721	0.154551	0.00817022	0.973682	refseq
Med1	0.486025	0.545335	-0.0593101	0.215936	refseq
Med25	0.694391	0.776512	-0.0821211	0.00308005	refseq
Med27	0.0180188	0.034075	-0.0160562	0.500658	refseq
Mfsd4a	0.0170533	0.0165698	0.000483449	0.999815	refseq
Mical3	0.170943	0.261799	-0.0908553	0.287705	refseq
Mkl2	0.04454	0.0286435	0.0158965	0.82592	refseq
Mlxip	0.0154638	0.0261151	-0.0106513	0.814731	refseq
Mpp7	0.0976981	0.0876513	0.0100468	0.981808	refseq
Mpzl1	0.0686602	0.0478856	0.0207745	0.396608	refseq
Mroh1	0.057184	0.0360033	0.0211807	0.417428	refseq
Mrpl21	0.993957	0.991869	0.0020887	0.889369	refseq
Msi2	0.00222204	0.00249133	-0.000269284	0.998971	refseq
Mta3	0.803741	0.796996	0.00674536	0.986733	refseq
Mtbp	0.0514866	0.0586705	-0.00718397	0.919492	refseq
Mxra7	0.266423	0.359914	-0.0934909	0.0137406	refseq
Nadk2	0.147365	0.152777	-0.00541246	0.97647	refseq
Ncam1	0.214943	0.284944	-0.0700003	0.0521259	refseq
Ncor1	0.108362	0.124007	-0.0156441	0.718042	refseq
Ndst1	0.0210801	0.0451671	-0.024087	0.318577	refseq
Ndufb8	0.970318	0.965608	0.00470941	0.649347	refseq
Nectin2	0.721894	0.714736	0.00715785	0.981882	refseq
Nectin3	0.983927	0.946185	0.0377421	0.196729	refseq
Nemp1	0.253734	0.183195	0.0705389	0.481295	refseq
Nf2	0.0454726	0.0985262	-0.0530537	0.00663419	refseq
Nfatc1	0.566171	0.490232	0.0759393	0.415717	refseq
Nin	0.456273	0.550712	-0.0944398	0.481355	refseq
Nipal3	0.768861	0.618087	0.150774	0.707057	refseq
Nisch	0.12044	0.208786	-0.0883464	2.43814e-10	refseq
Nme7	0.0331114	0.026273	0.00683836	0.917254	refseq
Nmral1	0.031735	0.0439671	-0.0122321	0.709054	refseq
Nol9	0.985947	0.976964	0.00898331	0.512725	refseq
Npm1	0.168759	0.147881	0.0208784	5.06801e-15	refseq
Nrf1	0.334512	0.38398	-0.0494681	0.460796	refseq
Nrp2	0.26505	0.338348	-0.0732974	0.0443685	refseq
Nsd2	0.150408	0.203653	-0.0532447	0.0769249	refseq
Nsd3	0.66134	0.65952	0.00181997	0.99883	refseq
Nsmce2	0.020109	0.0333717	-0.0132627	0.30008	refseq
Nsun6	0.0391057	0.0526909	-0.0135852	0.950714	refseq
Nt5c3b	0.959025	0.956717	0.00230852	0.973569	refseq
Ntpcr	0.194244	0.225876	-0.0316324	0.828806	refseq
Ntrk3	0.945292	0.924393	0.020899	0.92204	refseq
Obsl1	0.817504	0.791794	0.0257094	0.728552	refseq
Ociad1	0.0260796	0.0318508	-0.00577119	0.662208	refseq
Odf2	0.19512	0.222523	-0.0274034	0.742151	refseq
Ola1	0.122327	0.182059	-0.0597321	2.70201e-05	refseq
Oraov1	0.91621	0.922343	-0.0061336	0.983089	refseq
Orc4	0.149603	0.178418	-0.0288149	0.698489	refseq
Palb2	0.152038	0.174814	-0.0227762	0.946032	refseq
Palld	0.000217529	0.000150375	6.71544e-05	0.991464	refseq
Pard3	0.39117	0.492453	-0.101282	0.15272	refseq
Patj	0.517464	0.502218	0.0152462	0.992275	refseq
Pbx1	0.691132	0.636226	0.0549058	0.175337	refseq
Pcdh7	0.860335	0.728547	0.131788	0.352314	refseq
Pcmt1	0.867757	0.898366	-0.030609	0.300773	refseq
Pde4dip	0.996407	0.995677	0.000729886	0.990119	refseq
Pdgfra	0.0958476	0.0694421	0.0264054	0.359812	refseq
Pdlim5	0.0798942	0.0709111	0.00898312	0.840206	refseq
Pdlim7	0.571054	0.565232	0.00582266	0.968204	refseq
Pdss2	0.995871	0.996233	-0.000362346	0.998793	refseq
Pdxdc1	0.162702	0.158886	0.00381654	0.971482	refseq
Phf14	0.00861743	0.0109528	-0.00233539	0.96258	refseq
Phf8	0.0604199	0.0472707	0.0131492	0.915449	refseq
Phka2	0.657095	0.630971	0.0261239	0.897524	refseq
Pigp	0.991683	0.994975	-0.00329173	0.841943	refseq
Pld2	0.049964	0.0809832	-0.0310192	0.507647	refseq
Plekhb2	0.175332	0.233472	-0.0581391	0.47421	refseq
Pnkd	0.721043	0.790321	-0.0692779	0.0448778	refseq
Pola2	0.226435	0.216788	0.00964749	0.921767	refseq
Polr1d	0.594048	0.619545	-0.0254974	0.0553011	refseq
Ppih	0.0270046	0.0250711	0.00193356	0.973368	refseq
Ppil3	0.0159774	0.0182276	-0.00225018	0.971823	refseq
Ppm1b	0.829126	0.809012	0.0201142	0.721228	refseq
Ppp2r5c	0.709401	0.644754	0.064647	0.134195	refseq
Ppp6r2	0.090414	0.0657884	0.0246256	0.676505	refseq
Pqlc1	0.0148264	0.0183808	-0.00355441	0.972826	refseq
Prdm2	0.259665	0.224058	0.0356069	0.725173	refseq
Prr3	0.0716811	0.0974763	-0.0257952	0.507693	refseq
Prrx1	0.211163	0.210959	0.000203546	0.999855	refseq
Ptk2	0.0945843	0.13161	-0.0370259	0.144789	refseq
Pwwp2a	0.449039	0.405925	0.0431139	0.774297	refseq
Qk	0.0973322	0.103432	-0.0061	0.923316	refseq
Rab28	0.177966	0.272344	-0.0943778	0.00234685	refseq
Rabgap1	0.0178552	0.0213799	-0.00352465	0.950688	refseq
Rabgap1l	0.841279	0.868785	-0.0275056	0.892245	refseq
Rad1	0.927765	0.86939	0.0583747	0.0591095	refseq
Rad51b	0.0335722	0.036122	-0.00254977	0.995132	refseq
Rad51d	0.30856	0.309	-0.000440124	0.999965	refseq
Rad52	0.356369	0.297217	0.0591523	0.433099	refseq
Rad54b	0.144911	0.103224	0.0416869	0.633904	refseq
Rapgef6	0.00478139	0.0106082	-0.00582676	0.802945	refseq
Rbbp6	0.0680941	0.123469	-0.0553746	0.0815782	refseq
Rbm41	0.971594	0.966314	0.00528003	0.986222	refseq
Rcn2	0.00691343	0.00847712	-0.00156369	0.908689	refseq
Rcor3	0.216751	0.200734	0.0160174	0.964123	refseq
Rdx	0.00208928	0.00164748	0.0004418	0.973546	refseq
Recql	0.63457	0.611534	0.0230363	0.816418	refseq
Rexo5	0.746907	0.647978	0.098929	0.485134	refseq
Rnf13	0.150513	0.166243	-0.0157299	0.832747	refseq
Rnf130	0.97244	0.972489	-4.9059e-05	0.999985	refseq
Rnf145	0.0171163	0.0330579	-0.0159416	0.225595	refseq
Rpap2	0.128553	0.0917727	0.0367806	0.516933	refseq
Rpf1	0.0324302	0.0430978	-0.0106676	0.542991	refseq
Rps6kb1	0.0245248	0.0588559	-0.0343311	0.0933299	refseq
Rrbp1	0.0454271	0.0348471	0.0105801	0.390179	refseq
Rreb1	0.079424	0.0856502	-0.00622626	0.993371	refseq
Rufy3	0.0839609	0.102481	-0.0185202	0.885909	refseq
Sae1	0.978679	0.987069	-0.00838957	0.146104	refseq
Scarb1	0.0230337	0.0563534	-0.0333197	0.00496542	refseq
Scfd1	0.0197101	0.0152634	0.00444672	0.888711	refseq
Sdf4	0.681166	0.706534	-0.0253684	0.360855	refseq
Seh1l	0.14313	0.168254	-0.0251234	0.397646	refseq
Senp7	0.361856	0.392484	-0.0306286	0.881434	refseq
Sept10	0.730167	0.64921	0.0809575	0.0448801	refseq
Sept11	0.982463	0.967958	0.0145052	0.0553578	refseq
Sept6	0.706539	0.748435	-0.0418957	0.765099	refseq
Sept8	0.966531	0.963322	0.00320927	0.962438	refseq
Sfmbt2	0.0618587	0.073525	-0.0116662	0.973434	refseq
Sh2b2	0.314369	0.171719	0.14265	0.0946444	refseq
Shprh	0.0362017	0.0655722	-0.0293705	0.641736	refseq
Sin3b	0.934318	0.918538	0.0157798	0.0318202	refseq
Slc11a2	0.65753	0.639391	0.0181383	0.775542	refseq
Slc16a10	0.318764	0.357873	-0.0391082	0.894356	refseq
Slc20a1	0.0694629	0.111318	-0.0418555	0.0125256	refseq
Slc35a2	0.659192	0.557085	0.102108	0.0741474	refseq
Slc38a10	0.0132851	0.0345232	-0.0212381	0.0253473	refseq
Slc44a1	0.26859	0.353589	-0.0849989	0.589753	refseq
Slco3a1	0.675059	0.790423	-0.115363	0.296611	refseq
Smcr8	0.123485	0.120392	0.00309228	0.993683	refseq
Smim10l1	0.95647	0.97412	-0.0176503	0.38987	refseq
Smim4	0.984349	0.955177	0.0291716	0.0799879	refseq
Snx12	0.843002	0.81564	0.0273621	0.327048	refseq
Son	0.141586	0.147917	-0.00633101	0.938777	refseq
Spata24	0.490402	0.491112	-0.000710927	0.999977	refseq
Specc1	0.188585	0.217748	-0.029163	0.796803	refseq
Speg	0.898362	0.858881	0.0394802	0.481188	refseq
Spred1	0.027494	0.0178486	0.00964537	0.708345	refseq
Sptbn1	0.198339	0.240884	-0.0425454	0.066539	refseq
Srsf10	0.741614	0.748659	-0.00704526	0.937065	refseq
Ssbp1	0.487673	0.511515	-0.0238422	0.715396	refseq
Stard3nl	0.0271253	0.0803984	-0.0532731	0.00620022	refseq
Stau2	0.941954	0.901938	0.0400152	0.577179	refseq
Stk11	0.00446937	0.0410972	-0.0366278	2.74194e-05	refseq
Syncrip	0.600841	0.628398	-0.0275567	0.369613	refseq
Syne1	0.00905418	0.00163915	0.00741503	0.817624	refseq
Synj1	0.462762	0.52492	-0.0621572	0.721225	refseq
Synj2	0.875015	0.845831	0.0291836	0.74287	refseq
Synj2bp	0.0709678	0.105292	-0.0343239	0.830191	refseq
Synpo	0.0634492	0.0852736	-0.0218244	0.55244	refseq
Taok2	0.548865	0.617377	-0.0685123	0.260224	refseq
Tars2	0.0301344	0.0387836	-0.00864924	0.565621	refseq
Tasp1	0.470478	0.35157	0.118908	0.0882747	refseq
Tbc1d31	0.16914	0.157251	0.0118891	0.934563	refseq
Tdrd3	0.150677	0.229242	-0.0785653	0.20908	refseq
Terf2	0.279468	0.263186	0.0162827	0.908763	refseq
Thra	0.200912	0.22556	-0.0246483	0.691437	refseq
Tle1	0.787754	0.755306	0.0324472	0.637377	refseq
Tlk2	0.405068	0.467839	-0.062771	0.274869	refseq
Tmc6	0.0779478	0.0749731	0.00297469	0.995499	refseq
Tmem138	0.143812	0.243846	-0.100034	0.0846252	refseq
Tmem201	0.556045	0.606855	-0.0508092	0.334352	refseq
Tmem29	0.818782	0.872062	-0.0532796	0.477163	refseq
Tmtc3	0.00133813	0.00388242	-0.00254429	0.872268	refseq
Tnrc18	0.196932	0.273961	-0.0770282	0.0248108	refseq
Tom1l2	0.0458679	0.109437	-0.063569	0.0177809	refseq
Tor1aip2	0.682278	0.771819	-0.0895412	0.00124249	refseq
Tpgs2	0.974277	0.918992	0.0552846	0.0537968	refseq
Tpm1	0.0720881	0.136862	-0.0647739	1.2227e-74	refseq
Tpm3	0.00570993	0.0121265	-0.00641655	0.00681129	refseq
Trappc12	0.0783818	0.0812869	-0.00290509	0.995574	refseq
Trappc8	0.0197649	0.0314209	-0.011656	0.747286	refseq
Trappc9	0.232886	0.234245	-0.00135887	0.999298	refseq
Trim3	0.983866	0.971579	0.0122867	0.637584	refseq
Trim45	0.189908	0.13073	0.0591776	0.79303	refseq
Triobp	0.0702775	0.0308034	0.0394741	0.00232566	refseq
Trnt1	0.0198313	0.0349102	-0.0150789	0.212194	refseq
Trub1	0.281969	0.3817	-0.0997301	0.40626	refseq
Tsc22d4	0.985739	0.986867	-0.00112853	0.989584	refseq
Ttc23	0.073121	0.0533586	0.0197623	0.812941	refseq
Ttc5	0.135143	0.176363	-0.0412191	0.428075	refseq
Tti2	0.992992	0.995856	-0.00286318	0.95268	refseq
Ttk	0.105266	0.101885	0.00338172	0.989449	refseq
Tubgcp2	0.0804101	0.0775566	0.00285358	0.990632	refseq
Txnl4a	0.83093	0.846212	-0.015282	0.526464	refseq
Tyw1	0.026719	0.0157794	0.0109396	0.515306	refseq
Uba3	0.2157	0.294487	-0.0787869	2.15333e-05	refseq
Ubap2l	0.883199	0.931638	-0.0484391	1.03748e-05	refseq
Ube2w	0.991004	0.992561	-0.00155755	0.989366	refseq
Ube3a	0.00943704	0.00761198	0.00182506	0.965811	refseq
Uros	0.185071	0.0884257	0.0966454	0.114605	refseq
Usp19	0.366113	0.280991	0.0851226	0.00885873	refseq
Vcan	0.00219002	0.0129122	-0.0107221	0.146824	refseq
Vegfa	0.328287	0.302706	0.0255808	0.329645	refseq
Vegfd	0.328547	0.32156	0.00698681	0.993403	refseq
Vps25	0.112201	0.0959296	0.0162709	0.711835	refseq
Vps50	0.00653287	0.0165071	-0.0099742	0.42467	refseq
Vwa8	0.255353	0.305854	-0.0505008	0.45979	refseq
Washc3	0.0620694	0.0333494	0.02872	0.181747	refseq
Wasl	0.0133647	0.0332723	-0.0199076	0.155783	refseq
Wdcp	0.117451	0.10841	0.00904094	0.987412	refseq
Wdfy1	0.248412	0.262325	-0.0139133	0.966016	refseq
Wdr20	0.815738	0.818845	-0.0031076	0.998238	refseq
Wdr33	0.429363	0.427196	0.00216667	0.998049	refseq
Wdr36	0.00594875	0.0100146	-0.00406588	0.527742	refseq
Wdr37	0.234431	0.18283	0.0516017	0.7079	refseq
Wdsub1	0	0.0136856	-0.0136856	0.397511	refseq
Wdyhv1	0.0626913	0.0440758	0.0186155	0.537789	refseq
Wtap	0.21985	0.266664	-0.046814	0.144353	refseq
Xlr	0.968503	0.966008	0.00249563	0.986566	refseq
Xpnpep3	0.0118987	0.0554715	-0.0435728	0.219384	refseq
Yeats2	0.0058763	0.00953758	-0.00366128	0.890672	refseq
Zbtb24	0.252386	0.193948	0.0584387	0.640277	refseq
Zc3hav1	0.169403	0.257104	-0.0877009	0.0145212	refseq
Zc3hc1	0.0182657	0.021415	-0.0031493	0.910849	refseq
Zcchc4	0.0936981	0.111834	-0.0181363	0.85934	refseq
Zfp410	0.0317343	0.0315641	0.000170183	0.999968	refseq
Zfp451	0.498272	0.589064	-0.0907919	0.135151	refseq
Zfp606	0.239125	0.257783	-0.0186583	0.976015	refseq
Zfp655	0.312918	0.303463	0.00945502	0.964845	refseq
Zfp799	0	0.00990983	-0.00990983	0.894724	refseq
Zfp950	0.792909	0.837216	-0.0443069	0.777151	refseq
Zkscan8	0.0811458	1.91169e-05	0.0811267	0.0151676	refseq
Zmynd8	0.192323	0.187225	0.00509834	0.982354	refseq
Zrsr2	0.503751	0.551823	-0.048072	0.496076	refseq
Zscan29	0.597037	0.565529	0.0315084	0.920506	refseq
Zxdc	0.3319	0.272021	0.0598789	0.409963	refseq
0610009O20Rik	0.101244	0.132202	-0.0309573	0.499764	ucsc
0610037L13Rik	0.464844	0.430563	0.0342811	0.750857	ucsc
1110008F13Rik	0.00548328	0.011345	-0.0058617	0.257432	ucsc
1110051M20Rik	0.862362	0.899992	-0.0376301	0.480412	ucsc
1500011B03Rik	0.677645	0.540062	0.137584	0.0637476	ucsc
1700017B05Rik	0.0451518	0.0660309	-0.0208792	0.738295	ucsc
1810014B01Rik	0.38908	0.63432	-0.24524	0.132829	ucsc
1810043G02Rik	0.0773535	0.0885986	-0.0112452	0.939002	ucsc
2010111I01Rik	0.878249	0.850377	0.0278719	0.804942	ucsc
2300009A05Rik	0.128454	0.229904	-0.10145	0.202139	ucsc
2310001H17Rik	0.885335	0.873312	0.0120234	0.987589	ucsc
2310022A10Rik	0.034979	0.0355517	-0.000572708	0.999613	ucsc
2310035C23Rik	0.241908	0.138772	0.103136	0.154892	ucsc
2410089E03Rik	0.0866781	0.0725555	0.0141226	0.876049	ucsc
2610005L07Rik	0.982931	0.979262	0.00366883	0.78718	ucsc
2610020H08Rik	0.172945	0.164193	0.008752	0.991075	ucsc
2700097O09Rik	0.145007	0.176315	-0.0313075	0.899861	ucsc
2810004N23Rik	0.0331279	0.0345064	-0.00137851	0.994376	ucsc
2810006K23Rik	0.0348797	0.0222167	0.012663	0.870272	ucsc
2810403A07Rik	0.0249597	0.0482526	-0.0232929	0.175358	ucsc
2810429I04Rik	0.513807	0.509383	0.0044234	0.998085	ucsc
3110002H16Rik	0.0981316	0.0762733	0.0218583	0.669496	ucsc
3110039I08Rik	0.070276	0.121113	-0.0508375	0.0167242	ucsc
3110043O21Rik	0.0663588	0.0257555	0.0406032	0.473895	ucsc
4833420G17Rik	0.081171	0.114976	-0.0338049	0.658242	ucsc
4833439L19Rik	0.998431	0.997978	0.000452572	0.985758	ucsc
4930430F08Rik	0.528459	0.607797	-0.0793386	0.480354	ucsc
4930503L19Rik	0.0677101	0.116132	-0.0484216	0.0347326	ucsc
4930523C07Rik	0.0294681	0.0819548	-0.0524867	0.504105	ucsc
4932438A13Rik	0.0308876	0.060446	-0.0295583	0.590507	ucsc
4933427D14Rik	0.00231625	0.00875927	-0.00644302	0.844217	ucsc
4933434E20Rik	0.481369	0.505663	-0.0242942	0.745143	ucsc
5430416N02Rik	0.145373	0.199755	-0.0543815	0.128066	ucsc
5530601H04Rik	0.196501	0.292421	-0.0959191	0.415615	ucsc
5830417I10Rik	0.697497	0.610263	0.0872334	0.152373	ucsc
6030458C11Rik	0.18699	0.295388	-0.108399	0.0735277	ucsc
6330408A02Rik	0.286696	0.359418	-0.0727218	0.779889	ucsc
6330416G13Rik	0.298635	0.279834	0.0188014	0.939109	ucsc
8030462N17Rik	0.430637	0.5076	-0.0769625	0.354827	ucsc
8430429K09Rik	0.235354	0.382378	-0.147024	0.296131	ucsc
9030025P20Rik	0.607787	0.587993	0.0197937	0.930012	ucsc
9030624J02Rik	0.0206732	0.0195243	0.00114892	0.992441	ucsc
9130011E15Rik	0.0161025	0.00570475	0.0103977	0.796078	ucsc
9130401M01Rik	0.00383933	0.00417349	-0.000334159	0.994832	ucsc
9330159M07Rik	0.805501	0.731406	0.0740952	0.679206	ucsc
9430038I01Rik	0.0224732	0.0650003	-0.0425271	0.616193	ucsc
9530068E07Rik	0.00510957	0.00824661	-0.00313704	0.605805	ucsc
9930104L06Rik	0.241601	0.243229	-0.00162873	0.99963	ucsc
A630089N07Rik	0.997401	0.98794	0.00946118	0.603547	ucsc
AI314180	0.0417515	0.112338	-0.0705862	0.000178781	ucsc
AI506816	0.940342	0.935634	0.0047083	0.808721	ucsc
AI846148	0.511082	0.473986	0.037096	0.770914	ucsc
AK035187	0.986886	0.993876	-0.00699017	0.840399	ucsc
AK050117	0.5	0.5	0	1	ucsc
AU040320	0.916646	0.936249	-0.019603	0.808986	ucsc
AW146154	0.299531	0.2396	0.0599308	0.828964	ucsc
AW554918	0.120164	0.138201	-0.0180369	0.959169	ucsc
Aagab	0.0121491	0.0288815	-0.0167324	0.401297	ucsc
Aasdh	0.907574	0.905339	0.00223548	0.99925	ucsc
Aatf	0.00541988	0.0159241	-0.0105042	0.0684843	ucsc
Abca3	0.025587	0.0297324	-0.00414541	0.974507	ucsc
Abca7	0.159364	0.0343545	0.125009	0.100373	ucsc
Abcb1b	0.0102896	0.0116209	-0.00133135	0.987856	ucsc
Abcb6	0.00693695	0.0108559	-0.00391896	0.973373	ucsc
Abcb7	0.00106622	0.00606624	-0.00500003	0.819015	ucsc
Abcb8	0.0524124	0.0428606	0.00955186	0.955743	ucsc
Abcc1	0.00651652	0.00605952	0.000456994	0.992412	ucsc
Abcc10	0.494255	0.374422	0.119832	0.5274	ucsc
Abce1	0.00892206	0.0210832	-0.0121611	0.00051149	ucsc
Abcf3	0.045519	0.0244086	0.0211104	0.384186	ucsc
Abcg2	0.14936	0.133635	0.0157251	0.887737	ucsc
Abhd11	0.0771996	0.100079	-0.0228792	0.495571	ucsc
Abhd12	0.00747589	0.00508631	0.00238958	0.903893	ucsc
Abhd17a	0.0175292	0.0211605	-0.00363126	0.888952	ucsc
Abhd17b	0.0170709	0.00409049	0.0129804	0.607558	ucsc
Abhd2	0.0511614	0.0859483	-0.0347868	0.263676	ucsc
Abhd4	0.0128008	0.0148093	-0.00200847	0.985458	ucsc
Abhd5	0.0543985	0.0941189	-0.0397205	0.306648	ucsc
Abhd8	0.0486529	0.0503122	-0.00165926	0.991992	ucsc
Ablim1	0.0378116	0.12094	-0.0831288	0.190161	ucsc
Abr	0.236144	0.293397	-0.0572535	0.297143	ucsc
Acaca	0.0201889	0.0424174	-0.0222284	0.281337	ucsc
Acad8	0.127992	0.117438	0.0105534	0.957009	ucsc
Acadsb	0.0950338	0.177151	-0.0821175	0.177431	ucsc
Acbd4	0.444736	0.542662	-0.0979257	0.13593	ucsc
Acd	0.968124	0.980153	-0.0120284	0.101934	ucsc
Acin1	0.221339	0.240965	-0.0196259	0.487601	ucsc
Acox3	0.187357	0.191562	-0.00420492	0.999028	ucsc
Acrbp	0.923846	0.899835	0.024012	0.950505	ucsc
Acsf3	0.381385	0.423577	-0.0421925	0.853209	ucsc
Actr2	0.00496935	0.0149207	-0.0099513	0.0246997	ucsc
Actr5	0.023711	0.0395149	-0.0158039	0.823196	ucsc
Acyp1	0.0254756	0.0550099	-0.0295343	0.57997	ucsc
Adam15	0.00408336	0.00219623	0.00188714	0.863555	ucsc
Adamts10	0.318416	0.205506	0.11291	0.12115	ucsc
Adamts2	0.418548	0.494069	-0.0755208	0.793798	ucsc
Adat1	0.269284	0.369669	-0.100385	0.559716	ucsc
Adcy7	0.0102339	0	0.0102339	0.779911	ucsc
Add1	0.244062	0.342153	-0.098091	1.44065e-05	ucsc
Adgra2	0.0154517	0.0226793	-0.00722762	0.846956	ucsc
Adgrl2	0.134898	0.172264	-0.037366	0.30964	ucsc
Adgrl3	0.42286	0.464132	-0.0412719	0.780306	ucsc
Adipor2	0.0131174	0.024217	-0.0110995	0.570013	ucsc
Adk	0.110082	0.157726	-0.0476438	0.0659109	ucsc
Adpgk	0.00158326	0.00491579	-0.00333253	0.629586	ucsc
Adss	0.0154372	0.0285019	-0.0130646	0.112281	ucsc
Afap1l2	0.00547543	0.0129056	-0.00743015	0.935638	ucsc
Aff1	0.0252104	0.106329	-0.0811186	0.00751836	ucsc
Aff4	0.00647161	0.00956643	-0.00309482	0.914721	ucsc
Afg3l1	0.00512122	0.0187856	-0.0136643	0.425636	ucsc
Afg3l2	0.0033728	0.00853657	-0.00516377	0.517155	ucsc
Afmid	0.20126	0.223075	-0.0218143	0.951718	ucsc
Aftph	0	0.0876313	-0.0876313	1.08737e-06	ucsc
Agap1	0.0723594	0	0.0723594	0.126529	ucsc
Agbl5	0.59217	0.616701	-0.0245301	0.966126	ucsc
Agfg2	0.027029	0.0258292	0.00119982	0.997785	ucsc
Aggf1	0.00948248	0.0134593	-0.00397682	0.904715	ucsc
Agk	0.0403109	0.0631217	-0.0228108	0.605289	ucsc
Agl	0.674788	0.79038	-0.115593	0.0525065	ucsc
Agpat2	0.0380338	0.0383036	-0.000269748	0.999938	ucsc
Agpat3	0.485235	0.571111	-0.085876	0.062077	ucsc
Agps	0.0076211	0.0468188	-0.0391977	0.0181226	ucsc
Agrn	0.0150381	0.0207459	-0.00570779	0.876456	ucsc
Agtpbp1	0.259099	0.291322	-0.0322232	0.838747	ucsc
Ahcyl2	0.0082673	0.0278742	-0.0196069	0.466005	ucsc
Ahi1	0.00922575	0.0104281	-0.00120232	0.99845	ucsc
Ahnak	0.962914	0.99207	-0.0291555	9.71083e-07	ucsc
Aida	0.547867	0.589528	-0.0416613	0.338587	ucsc
Aifm2	0.820565	0.830148	-0.00958313	0.979496	ucsc
Aig1	0.237524	0.358321	-0.120798	0.445584	ucsc
Ak2	0.0743456	0.136379	-0.0620332	3.0999e-06	ucsc
Akap10	0.0204269	0.0287066	-0.00827979	0.892538	ucsc
Akap13	0.416229	0.530511	-0.114282	0.17976	ucsc
Akap7	0.0721636	0.0698066	0.00235706	0.99929	ucsc
Akap8l	0.046965	0.0720601	-0.0250951	0.570602	ucsc
Akap9	0.0645386	0.183276	-0.118737	0.120747	ucsc
Akr1a1	0.0078218	0.00874306	-0.000921259	0.879651	ucsc
Akr1b10	0.0259799	0.0383105	-0.0123307	0.882136	ucsc
Aktip	0.979277	0.949597	0.0296795	0.275505	ucsc
Alcam	0.00503015	0	0.00503015	0.77632	ucsc
Aldh16a1	0.0516143	0.0423292	0.00928515	0.878919	ucsc
Aldh18a1	0.0087036	0.00516716	0.00353644	0.797959	ucsc
Aldh2	0.733918	0.751036	-0.0171181	0.519264	ucsc
Alg13	0.441762	0.449709	-0.0079469	0.989896	ucsc
Alg3	0.122459	0.0514238	0.0710354	0.0127728	ucsc
Alg5	0.0347837	0.036103	-0.00131938	0.99438	ucsc
Alg9	0.0284449	0.0254782	0.00296671	0.983643	ucsc
Alkbh1	0.119785	0.169884	-0.050099	0.438622	ucsc
Alkbh3	0.12307	0.128523	-0.00545386	0.978674	ucsc
Alkbh8	0.0889219	0.140841	-0.0519191	0.260397	ucsc
Alpk1	0.0703148	0.0386309	0.0316839	0.790948	ucsc
Als2	0.236669	0.212389	0.0242803	0.913305	ucsc
Ambra1	0.0295218	0.020026	0.00949588	0.854634	ucsc
Amdhd2	0.0791617	0.0785919	0.000569772	0.999731	ucsc
Amigo1	0.42184	0.352356	0.0694839	0.836685	ucsc
Ammecr1l	0.0445852	0.0848333	-0.0402481	0.262776	ucsc
Amot	0.005984	0.024868	-0.018884	0.216683	ucsc
Amz2	0.0757199	0.137114	-0.0613939	0.143578	ucsc
Anapc15	0.951749	0.970892	-0.0191432	0.267046	ucsc
Anapc5	0.0529293	0.0777332	-0.0248039	0.0025765	ucsc
Anapc7	0.0445626	0.0550338	-0.0104712	0.818611	ucsc
Angel2	0.0205659	0.0499007	-0.0293348	0.205566	ucsc
Angptl2	0.0451618	0.0642044	-0.0190426	0.123028	ucsc
Ank2	0.321033	0.406965	-0.0859321	0.496567	ucsc
Ankfy1	0.00520872	0.00368074	0.00152798	0.963692	ucsc
Ankib1	0.023052	0.033089	-0.010037	0.872768	ucsc
Ankle2	0.0324393	0.105249	-0.0728097	0.00912555	ucsc
Ankmy2	0.00294631	0.0136322	-0.0106859	0.659356	ucsc
Ankra2	0.927636	0.914089	0.013547	0.95294	ucsc
Ankrd12	0.292618	0.394508	-0.101889	0.424935	ucsc
Ankrd16	0.100298	0.162424	-0.062126	0.118864	ucsc
Ankrd26	0.138062	0.20354	-0.0654781	0.316803	ucsc
Ankrd27	0.2723	0.175285	0.0970151	0.0286665	ucsc
Ankrd40	0.133038	0.153385	-0.0203471	0.757706	ucsc
Ankrd46	0.009838	0.0126705	-0.0028325	0.951615	ucsc
Ankrd52	0.0444911	0.0793103	-0.0348191	0.116185	ucsc
Ankrd54	0.0189512	0.0231381	-0.00418688	0.924791	ucsc
Ankrd6	0.0559501	0.0559062	4.39775e-05	1	ucsc
Anks3	0.205979	0.139471	0.0665078	0.2449	ucsc
Ankzf1	0.145815	0.0952748	0.0505401	0.509587	ucsc
Ano10	0.0176611	0.030426	-0.0127649	0.5916	ucsc
Antxr1	0.0224923	0.0176712	0.00482115	0.933868	ucsc
Anxa11	0.00431582	0.00523957	-0.000923755	0.979447	ucsc
Anxa3	0.0848281	0.152167	-0.0673393	3.24788e-14	ucsc
Anxa4	0.00358336	0.00674989	-0.00316654	0.500777	ucsc
Anxa6	0.0132888	0.0315621	-0.0182733	0.00552422	ucsc
Anxa7	0.0518899	0.0555832	-0.0036933	0.957577	ucsc
Ap2a2	0.000128671	0.0012963	-0.00116763	0.605927	ucsc
Ap2b1	0.00441312	0.013604	-0.00919087	0.137875	ucsc
Ap3m2	0.245541	0.237902	0.00763884	0.994384	ucsc
Ap4e1	0.0987527	0.120488	-0.0217356	0.904107	ucsc
Ap5m1	0.0517259	0.129134	-0.0774082	0.306857	ucsc
Ap5z1	0.135251	0.262216	-0.126965	0.101247	ucsc
Apaf1	0.0813223	0.0824686	-0.00114632	0.999591	ucsc
Apbb2	0.0751806	0.117128	-0.0419473	0.295053	ucsc
Apbb3	0.654176	0.624831	0.0293446	0.783361	ucsc
Apc	0.0299941	0.108982	-0.078988	0.0355879	ucsc
Apex2	0.956348	0.952985	0.00336344	0.985225	ucsc
Aph1a	0.452214	0.505806	-0.0535922	0.0211013	ucsc
Apitd1	0.0276708	0.0317792	-0.0041084	0.962347	ucsc
Apmap	0.0596888	0.0579895	0.00169931	0.997715	ucsc
Apobec3	0.365098	0.411514	-0.0464167	0.639711	ucsc
Apool	0.00274423	0.00797366	-0.00522943	0.781156	ucsc
Apopt1	0.904452	0.928013	-0.0235604	0.710324	ucsc
Appbp2	0.339125	0.380411	-0.0412859	0.381267	ucsc
Appl1	0.198318	0.19661	0.00170772	0.999091	ucsc
Aprt	0.0616733	0.075872	-0.0141987	0.170865	ucsc
Aqr	0.0735396	0.13151	-0.0579705	0.0119621	ucsc
Arcn1	0.00145841	0.00353679	-0.00207838	0.567122	ucsc
Arel1	0.013157	0.0342284	-0.0210714	0.622336	ucsc
Arfgef1	0.00358484	0.0170479	-0.0134631	0.33281	ucsc
Arglu1	0.18774	0.266724	-0.0789835	0.00047334	ucsc
Arhgap11a	0.0142823	0.030626	-0.0163437	0.343793	ucsc
Arhgap17	0.0264386	0.0368611	-0.0104226	0.884378	ucsc
Arhgap24	0.0157378	0.0127781	0.00295975	0.986546	ucsc
Arhgap29	0.199454	0.273838	-0.074384	0.686878	ucsc
Arhgap31	0.00703547	0.00924347	-0.002208	0.980717	ucsc
Arhgap39	0.0639552	0.0796238	-0.0156685	0.944533	ucsc
Arhgap44	0.0242809	0.0269547	-0.00267385	0.99553	ucsc
Arhgap5	0.0283113	0.0257949	0.00251635	0.991367	ucsc
Arhgef1	0.0524736	0.0596707	-0.0071971	0.888888	ucsc
Arhgef10	0.232046	0.298307	-0.0662611	0.507424	ucsc
Arhgef11	0.346176	0.445223	-0.0990471	0.130987	ucsc
Arhgef12	0.0123323	0.0104729	0.00185936	0.986978	ucsc
Arhgef25	0.0158369	0.00879804	0.00703882	0.563415	ucsc
Arhgef40	0.465117	0.397488	0.0676292	0.0954721	ucsc
Arhgef5	0.00719536	0.0141025	-0.00690714	0.736504	ucsc
Arhgef7	0.0275353	0.051619	-0.0240837	0.388502	ucsc
Arid1b	0.0764978	0.0573028	0.0191951	0.846911	ucsc
Arid4a	0.444158	0.534879	-0.0907212	0.586823	ucsc
Arid4b	0.0913413	0.137349	-0.046008	0.502365	ucsc
Arid5b	0.176938	0.197178	-0.0202399	0.762578	ucsc
Arih2	0.00634015	0.0129077	-0.00656758	0.737062	ucsc
Arl13b	0.00230729	0.00738462	-0.00507733	0.86643	ucsc
Arl14ep	0.0655784	0.0940216	-0.0284432	0.465549	ucsc
Arl4a	0.964321	1	-0.0356792	0.368384	ucsc
Arl4c	0.999226	0.999869	-0.000643363	0.803412	ucsc
Armc2	0.961408	0.893968	0.0674397	0.188664	ucsc
Armc6	0.0716225	0.0524782	0.0191443	0.60365	ucsc
Armc8	0.317141	0.270049	0.0470914	0.749798	ucsc
Armc9	0.976582	0.975194	0.00138776	0.99787	ucsc
Armcx2	0.995673	0.997543	-0.00187032	0.872578	ucsc
Armt1	0.0388457	0.0497752	-0.0109295	0.87478	ucsc
Arnt	0.0344964	0.0596896	-0.0251932	0.0837201	ucsc
Arntl	0.0242306	0.127061	-0.10283	0.0950985	ucsc
Arpp19	0.000545297	0.00252768	-0.00198239	0.761575	ucsc
Arrdc3	0.0123733	0.0106376	0.00173576	0.992015	ucsc
Arrdc4	0.823307	0.6963	0.127007	0.298661	ucsc
Arsb	0.00144902	0.00224234	-0.000793322	0.976124	ucsc
Arsk	0.325262	0.287981	0.0372805	0.888036	ucsc
Arvcf	0.0245377	0.06941	-0.0448723	0.709636	ucsc
Asap1	0.00196733	0.00119335	0.000773975	0.891326	ucsc
Asb3	0.11227	0.0752723	0.0369977	0.673262	ucsc
Ascc1	0.0616537	0.0658529	-0.00419926	0.990937	ucsc
Ash1l	0.00225466	0.0348466	-0.0325919	0.089821	ucsc
Asnsd1	0.993025	0.995609	-0.00258398	0.86293	ucsc
Asph	0.535446	0.466925	0.0685213	0.183248	ucsc
Aspm	0.0015704	0.000802506	0.000767899	0.980726	ucsc
Aste1	0.075019	0.109994	-0.0349755	0.831548	ucsc
Asxl2	0.0846299	0.156968	-0.0723381	0.354152	ucsc
Atad1	0.0279571	0.0259219	0.00203518	0.981777	ucsc
Atad2b	0.356938	0.451954	-0.0950167	0.61193	ucsc
Atad5	0.0250697	0.062246	-0.0371763	0.295867	ucsc
Atat1	0.373487	0.49759	-0.124103	0.108422	ucsc
Atf2	0.0755926	0.0501927	0.0253999	0.416482	ucsc
Atf7	0.993322	0.99432	-0.00099792	0.98963	ucsc
Atf7ip	0.114534	0.169677	-0.055143	0.24269	ucsc
Atg16l1	0.0954524	0.106056	-0.0106035	0.928044	ucsc
Atg2a	0.0212641	0.0328719	-0.0116078	0.851012	ucsc
Atg2b	0.0107643	0.032003	-0.0212386	0.651977	ucsc
Atg4c	0.00608318	0.0230525	-0.0169694	0.768966	ucsc
Atg9a	0.171725	0.217275	-0.0455504	0.389976	ucsc
Atic	0.00462517	0.0120916	-0.00746644	0.0242103	ucsc
Atl2	0.00275508	0.00610448	-0.0033494	0.788366	ucsc
Atm	0.0117627	0.013489	-0.00172626	0.990659	ucsc
Atn1	0.979902	0.971744	0.00815811	0.559213	ucsc
Atp11a	0.0313395	0.104402	-0.0730624	1.76779e-05	ucsc
Atp11b	0.0711476	0.164335	-0.0931877	0.0093631	ucsc
Atp11c	0.0173113	0.113244	-0.0959326	0.00343779	ucsc
Atp13a2	0.049905	0.0724211	-0.0225161	0.798714	ucsc
Atp2c1	0.366547	0.418484	-0.0519362	0.256203	ucsc
Atp5d	0.00887343	0.00724021	0.00163322	0.836823	ucsc
Atp5f1	0.00219759	0.00261813	-0.000420533	0.960336	ucsc
Atp6ap1	0.0191666	0.0236484	-0.00448176	0.673509	ucsc
Atp6v0a1	0.0560072	0.0651888	-0.00918157	0.93348	ucsc
Atp6v0a2	0.0567772	0.0663707	-0.0095935	0.893145	ucsc
Atp6v1a	0.00593941	0.0152442	-0.00930475	0.373959	ucsc
Atp6v1b2	0.00264811	0.0844459	-0.0817978	2.60993e-39	ucsc
Atp6v1h	0.00195186	0.00339899	-0.00144713	0.888207	ucsc
Atp9b	0.00271847	0.00238974	0.000328729	0.997922	ucsc
Atr	0.0166895	0.0218493	-0.00515974	0.963394	ucsc
Atrip	0.904806	0.902899	0.00190609	0.998658	ucsc
Atxn2l	0.804861	0.81827	-0.0134099	0.749778	ucsc
Atxn3	0.106238	0.260995	-0.154757	0.0650975	ucsc
Atxn7l1	0.935122	0.881195	0.0539272	0.746303	ucsc
Auh	0.329565	0.367363	-0.0377983	0.741612	ucsc
Avl9	0.031541	0.0528567	-0.0213157	0.722685	ucsc
Axl	0.0345709	0.0356142	-0.00104329	0.971349	ucsc
Azi2	0.832353	0.82512	0.00723341	0.985109	ucsc
Azin2	1	0.976156	0.023844	0.915363	ucsc
B3galnt2	0.0132212	0.0232533	-0.0100322	0.68867	ucsc
B3gat3	0.044116	0.107593	-0.0634773	0.024377	ucsc
B4galnt1	0.0546551	0.0788821	-0.024227	0.498414	ucsc
B4galnt4	0.344237	0.353684	-0.00944681	0.987884	ucsc
B4galt7	0.125364	0.109178	0.0161853	0.921473	ucsc
B630005N14Rik	0.0373066	0.0520203	-0.0147136	0.831233	ucsc
BC024978	0.661723	0.567799	0.0939241	0.594356	ucsc
BC055324	0.484898	0.560913	-0.076015	0.241005	ucsc
BC057675	0.0833197	0.119564	-0.036244	0.024215	ucsc
BC068281	0.506585	0.325945	0.180641	0.135385	ucsc
Bach1	0.0757896	0.202989	-0.127199	0.0906228	ucsc
Bach2	0.321627	0.462198	-0.140571	0.786571	ucsc
Bag6	0.431003	0.478624	-0.0476208	0.0112221	ucsc
Baiap2	0.12864	0.224301	-0.0956604	1.20278e-05	ucsc
Baz1b	0.0225128	0.0465753	-0.0240625	0.00993591	ucsc
Baz2a	0.0708057	0.137913	-0.0671072	0.119096	ucsc
Baz2b	0.126115	0.25898	-0.132865	0.150763	ucsc
Bbs7	0.0057224	0.0132677	-0.00754526	0.917248	ucsc
Bbs9	0	0.0013457	-0.0013457	0.962308	ucsc
Bcar1	0.251574	0.327169	-0.0755948	1.27781e-09	ucsc
Bcas3	0.199741	0.309548	-0.109807	0.198265	ucsc
Bcat1	0.753235	0.780128	-0.026893	0.46814	ucsc
Bcat2	0.0577143	0.0742134	-0.0164991	0.800768	ucsc
Bcl2	0.123694	0.0978208	0.0258734	0.925161	ucsc
Bcl2l1	0.994619	0.995192	-0.000572742	0.994674	ucsc
Bcl2l11	0.144877	0.124225	0.0206519	0.894255	ucsc
Bcl2l12	0.135007	0.109403	0.0256039	0.895906	ucsc
Bcl2l13	0.0477516	0.0982412	-0.0504895	0.108549	ucsc
Bcl2l2	0.0637461	0.13636	-0.0726143	0.106742	ucsc
Bcl7a	0.121999	0.138269	-0.0162698	0.968319	ucsc
Bcl7b	0.281375	0.209525	0.0718497	0.0672912	ucsc
Bcl7c	0.926633	0.929755	-0.0031222	0.97662	ucsc
Bdp1	0.177499	0.159784	0.0177145	0.938178	ucsc
Bend6	0.0143689	0.0167697	-0.00240079	0.993801	ucsc
Bgn	0.00762242	0.00681036	0.000812062	0.866596	ucsc
Birc3	0.325833	0.37091	-0.0450772	0.769483	ucsc
Blm	0.0208437	0.105115	-0.0842714	0.0315291	ucsc
Bloc1s1	0.0387981	0.0172625	0.0215356	0.0196818	ucsc
Bloc1s5	0	0.00363742	-0.00363742	0.851911	ucsc
Blvra	0.00952534	0.0134	-0.0038747	0.872001	ucsc
Bmp2k	0.445969	0.426671	0.0192987	0.960404	ucsc
Bms1	0.00516043	0.00776443	-0.002604	0.826648	ucsc
Bnc2	0.0985551	0.101497	-0.00294197	0.998501	ucsc
Bnip1	0.023447	0.0420585	-0.0186115	0.604757	ucsc
Bnip2	0.684667	0.734679	-0.0500117	0.0818188	ucsc
Bod1l	0.141558	0.222002	-0.0804443	0.278757	ucsc
Bpgm	0.00961341	0.0377269	-0.0281135	0.211291	ucsc
Bphl	0.0119012	0.0120833	-0.000182112	0.999942	ucsc
Bptf	0.395629	0.459986	-0.0643571	0.185546	ucsc
Brap	0.0249157	0.0284157	-0.00350005	0.961846	ucsc
Brat1	0.274032	0.237048	0.0369835	0.732082	ucsc
Brca1	0.0298954	0.0381821	-0.00828672	0.893539	ucsc
Brca2	0.169884	0.0847663	0.0851179	0.200404	ucsc
Brd1	0.0225569	0.0303766	-0.00781969	0.836747	ucsc
Brd2	0.0150813	0.0193724	-0.00429117	0.663088	ucsc
Brd8	0.416376	0.506281	-0.0899048	0.0801303	ucsc
Bre	0.0375234	0.0381105	-0.000587114	0.999223	ucsc
Brip1	0.238779	0.374504	-0.135725	0.16796	ucsc
Brms1l	0.0219537	0.0832054	-0.0612517	0.0319092	ucsc
Brpf1	4.40678e-10	0.085651	-0.085651	3.10507e-05	ucsc
Brpf3	0.0910574	0.0905802	0.000477254	0.999912	ucsc
Brsk1	0.180745	0.0833087	0.0974361	0.140126	ucsc
Brwd1	0.83347	0.844274	-0.0108043	0.961167	ucsc
Brwd3	0	0.0118531	-0.0118531	0.778008	ucsc
Btaf1	0.00257065	0.00530356	-0.00273291	0.923782	ucsc
Btbd7	0.0957739	0.0735138	0.0222601	0.786663	ucsc
Btbd9	0.440357	0.487837	-0.0474794	0.728914	ucsc
Bub1	0.0160848	0.0196924	-0.00360758	0.926102	ucsc
Bud13	0.0278067	0.0635503	-0.0357436	0.319182	ucsc
Bud31	0.0263069	0.0353408	-0.00903392	0.282123	ucsc
Bzw2	0.21298	0.281206	-0.0682256	0.00131768	ucsc
C1ra	0.0643853	0.111332	-0.0469468	0.506209	ucsc
C2cd2l	0.352661	0.470743	-0.118082	0.378661	ucsc
C2cd3	0.0421376	0.0895848	-0.0474472	0.514738	ucsc
C2cd5	0.0619738	0.094309	-0.0323352	0.669874	ucsc
C87436	0.0932314	0.11783	-0.0245982	0.881594	ucsc
Caap1	0.0150801	0.0216374	-0.00655732	0.937043	ucsc
Cab39l	0.00406296	0.00674176	-0.0026788	0.937222	ucsc
Cabin1	0.0895907	0.100593	-0.0110024	0.872976	ucsc
Cables2	0.0492329	0.00269762	0.0465353	0.0197721	ucsc
Cacfd1	0.0457914	0.0648127	-0.0190213	0.441934	ucsc
Cachd1	0.00159585	0.013385	-0.0117891	0.567264	ucsc
Cacna1c	0.245176	0.440214	-0.195039	0.0836939	ucsc
Cacna2d1	0.515332	0.578867	-0.0635342	0.680739	ucsc
Cad	0.0030622	0.0994731	-0.0964109	7.69776e-19	ucsc
Calcoco1	0.0786707	0.0617832	0.0168875	0.869544	ucsc
Camk1	0.0140165	0.0215278	-0.00751129	0.633707	ucsc
Camk2d	0.571254	0.663833	-0.0925788	0.00533375	ucsc
Camkk2	0.419609	0.372759	0.0468498	0.605443	ucsc
Camsap1	0.00685787	0.0157195	-0.00886159	0.705473	ucsc
Camsap2	0	0.0571817	-0.0571817	0.00693635	ucsc
Cant1	0.0119058	0.0297622	-0.0178564	0.303478	ucsc
Capn10	0.354867	0.341655	0.0132117	0.98418	ucsc
Capn15	0.304772	0.344878	-0.0401062	0.662965	ucsc
Capn2	0.00440288	0.00564786	-0.00124498	0.878289	ucsc
Capn6	0.00296886	0.00878903	-0.00582017	0.880614	ucsc
Caprin1	0.229798	0.314829	-0.085031	6.0867e-09	ucsc
Capza2	0.00271745	0.00398379	-0.00126634	0.779968	ucsc
Capzb	0.0161262	0.033032	-0.0169057	0.000703308	ucsc
Carnmt1	0.0498834	0.0763413	-0.0264579	0.294259	ucsc
Cars2	0.0348939	0.0477345	-0.0128406	0.826253	ucsc
Casc4	0.0036329	0.00481369	-0.00118079	0.980668	ucsc
Casc5	0.0738889	0.166563	-0.0926737	0.0447016	ucsc
Cask	0.443283	0.50528	-0.0619977	0.379648	ucsc
Casp12	0.220235	0.18859	0.0316451	0.805133	ucsc
Casp3	0.00636025	0.0207351	-0.0143748	0.10274	ucsc
Casp8ap2	0	0.0809378	-0.0809378	0.0007783	ucsc
Casp9	0.0365495	0.0465913	-0.0100417	0.947911	ucsc
Catsper2	0.812045	0.762142	0.0499028	0.919542	ucsc
Cav2	0.026836	0.081612	-0.054776	0.00121981	ucsc
Cblb	0.00235022	0.0017789	0.000571313	0.993405	ucsc
Cbr4	0.0208415	0.0438929	-0.0230513	0.587602	ucsc
Cbx1	0.0526855	0.0773954	-0.0247099	0.13592	ucsc
Cbx7	0.182889	0.282286	-0.0993971	0.659895	ucsc
Cc2d1a	0.0777959	0.058134	0.0196619	0.237564	ucsc
Cc2d2a	0.755301	0.783301	-0.028	0.869608	ucsc
Ccbe1	0.985936	0.981065	0.00487124	0.96104	ucsc
Ccdc127	0.905413	0.894266	0.0111469	0.916361	ucsc
Ccdc136	0.695842	0.717284	-0.0214417	0.887657	ucsc
Ccdc14	0.0595863	0.096169	-0.0365826	0.820119	ucsc
Ccdc141	0.71815	0.724812	-0.00666226	0.996353	ucsc
Ccdc174	0.0508587	0.027881	0.0229777	0.398778	ucsc
Ccdc186	0.34586	0.338466	0.00739443	0.991988	ucsc
Ccdc191	0.337726	0.260194	0.0775316	0.799685	ucsc
Ccdc32	0.0871967	0.136084	-0.0488876	0.527061	ucsc
Ccdc47	0.246586	0.304789	-0.0582033	0.0372717	ucsc
Ccdc50	0.00886161	0.0253733	-0.0165117	0.29903	ucsc
Ccdc53	0.06205	0.0333348	0.0287152	0.223191	ucsc
Ccdc66	0.0475062	0.0896545	-0.0421482	0.391716	ucsc
Ccdc77	0.127246	0.186665	-0.0594187	0.472542	ucsc
Ccdc82	0.0943017	0.0496853	0.0446164	0.273176	ucsc
Ccdc84	0.348978	0.335484	0.0134941	0.971378	ucsc
Ccdc88a	0.00362601	0.00565706	-0.00203105	0.949776	ucsc
Ccdc9	0.694929	0.700525	-0.00559588	0.991372	ucsc
Ccdc91	0.00882679	0.0306087	-0.0217819	0.589233	ucsc
Ccdc93	0.207721	0.18414	0.0235807	0.876282	ucsc
Ccdc97	0.182758	0.217685	-0.0349273	0.570168	ucsc
Ccl25	0.178297	0.233618	-0.0553207	0.703799	ucsc
Ccm2	0.000375071	0.0050298	-0.00465473	0.26932	ucsc
Ccnc	0.966593	0.959061	0.0075321	0.906479	ucsc
Ccnd1	0.013317	0.0137519	-0.000434909	0.991488	ucsc
Ccnd2	0.0711858	0.126336	-0.0551502	0.00737722	ucsc
Ccnd3	0.00980278	0.0089867	0.000816077	0.9855	ucsc
Ccnf	0.0199239	0.0680524	-0.0481285	0.000669304	ucsc
Ccnk	0.00579633	0.0222088	-0.0164125	0.283382	ucsc
Ccnl1	0.130238	0.166236	-0.0359984	0.2434	ucsc
Ccnl2	0.0422965	0.0642918	-0.0219954	0.209068	ucsc
Ccnt1	0.0817045	0.0636123	0.0180921	0.771203	ucsc
Ccnt2	0.0806792	0.17514	-0.0944604	0.0190922	ucsc
Ccp110	0.275385	0.283408	-0.00802263	0.99175	ucsc
Ccpg1	0.918377	0.846279	0.0720979	0.399659	ucsc
Cct3	0.0105197	0.0116091	-0.00108935	0.871385	ucsc
Cct4	0.0072209	0.00662778	0.000593118	0.92742	ucsc
Cd44	0.00609235	0.0139073	-0.0078149	0.0400527	ucsc
Cdadc1	0.963066	0.975519	-0.0124526	0.842766	ucsc
Cdc123	0.15449	0.163804	-0.00931357	0.819498	ucsc
Cdc16	0.026646	0.0433637	-0.0167176	0.13097	ucsc
Cdc20	0.0130957	0.0162869	-0.00319121	0.794226	ucsc
Cdc23	0.768287	0.706617	0.0616706	0.177298	ucsc
Cdc25a	0.00392454	0.0110227	-0.00709814	0.68929	ucsc
Cdc26	0.900435	0.883941	0.0164945	0.74374	ucsc
Cdc27	0.0100707	0.0351076	-0.0250369	0.0995966	ucsc
Cdc37	0.257731	0.277699	-0.0199682	0.285011	ucsc
Cdc37l1	0.689439	0.619983	0.069456	0.365925	ucsc
Cdc40	0.0314356	0.059352	-0.0279164	0.310266	ucsc
Cdc42	0.176621	0.248991	-0.0723697	4.5893e-10	ucsc
Cdc5l	0.00990105	0.0268432	-0.0169421	0.0356034	ucsc
Cdca2	0.0249911	0.0456227	-0.0206315	0.462016	ucsc
Cdca8	0.00921778	0.0170362	-0.00781841	0.420868	ucsc
Cdh11	0.000356956	0.000883952	-0.000526996	0.954963	ucsc
Cdh13	0.0155692	0.0388552	-0.023286	0.367877	ucsc
Cdk10	0.0287202	0.0203198	0.00840041	0.862489	ucsc
Cdk11b	0.000979271	0.000900171	7.90991e-05	0.998818	ucsc
Cdk13	0.0514275	0.113422	-0.0619942	0.0946094	ucsc
Cdk14	0.056081	0.0881556	-0.0320746	0.437576	ucsc
Cdk17	0.00234976	0.00462445	-0.00227469	0.924661	ucsc
Cdk5rap1	0.00603569	0.0077491	-0.00171341	0.984504	ucsc
Cdk5rap3	0.0805265	0.065266	0.0152605	0.72311	ucsc
Cdkn3	0.0101857	0.00766491	0.00252081	0.946285	ucsc
Cds2	0.172459	0.118172	0.0542872	0.219825	ucsc
Cela1	0.00282908	0.00256571	0.000263375	0.998969	ucsc
Celf2	0.322866	0.432812	-0.109946	0.0650795	ucsc
Cemip	0.203514	0.152296	0.0512172	0.929433	ucsc
Cenpc1	0.0520886	0.0616855	-0.00959693	0.916404	ucsc
Cenpf	0.00164408	0.0164177	-0.0147737	0.377935	ucsc
Cenpi	0.0159208	0.0432693	-0.0273485	0.200347	ucsc
Cenpk	0.986759	0.980352	0.00640643	0.885857	ucsc
Cenpl	0.195601	0.245371	-0.0497701	0.728096	ucsc
Cenpo	0.199383	0.168829	0.030554	0.909632	ucsc
Cenpp	0.0172382	0.00516642	0.0120718	0.586275	ucsc
Cenpt	0.00744185	0.0796702	-0.0722284	2.19299e-13	ucsc
Cep120	0.0224169	0.0486157	-0.0261988	0.488621	ucsc
Cep128	0.0372974	0.0498075	-0.0125101	0.940864	ucsc
Cep152	0.0225713	0.066583	-0.0440117	0.347396	ucsc
Cep164	0.419894	0.47153	-0.0516362	0.623995	ucsc
Cep170	0.0228858	0.0152699	0.0076159	0.721303	ucsc
Cep192	0.0324417	0.0356338	-0.00319216	0.97989	ucsc
Cep250	0.0297548	0.0252363	0.00451849	0.961304	ucsc
Cep295	0.622667	0.515598	0.107069	0.135299	ucsc
Cep350	0	0.00582104	-0.00582104	0.808342	ucsc
Cep41	0.135409	0.105485	0.0299233	0.882791	ucsc
Cep55	0.110373	0.12922	-0.0188464	0.734864	ucsc
Cep57l1	0.0135538	0.0258394	-0.0122856	0.853375	ucsc
Cep63	0.0232216	0.0703374	-0.0471158	0.153241	ucsc
Cep70	0.451455	0.501564	-0.0501089	0.761159	ucsc
Cep83	0.00927045	0.0140542	-0.00478373	0.885613	ucsc
Cep85	0.0658291	0.0710296	-0.00520048	0.983114	ucsc
Cep89	0.0133067	0.0167041	-0.00339736	0.958317	ucsc
Cers2	0.00704728	0.0145746	-0.00752735	0.00399059	ucsc
Cfap74	0.98759	0.934107	0.053483	0.322884	ucsc
Cfap97	0.145181	0.201083	-0.0559019	0.494823	ucsc
Cflar	0.269309	0.241506	0.0278029	0.91415	ucsc
Cgrrf1	0.277894	0.357065	-0.0791717	0.156699	ucsc
Chaf1b	0.0166464	0.017999	-0.00135255	0.987094	ucsc
Chchd3	0.0331994	0.0325782	0.000621157	0.995429	ucsc
Chchd6	0.000354967	0.000697603	-0.000342635	0.986432	ucsc
Chchd7	0.0638973	0.0909297	-0.0270324	0.457256	ucsc
Chd1	0.241528	0.301977	-0.0604482	0.175538	ucsc
Chd1l	0.0235961	0.0255616	-0.00196548	0.984716	ucsc
Chd2	0.0145105	0.0225408	-0.00803032	0.922488	ucsc
Chd4	0.0593006	0.155911	-0.0966104	2.32656e-13	ucsc
Chd6	0.326454	0.228293	0.0981615	0.265153	ucsc
Chd7	0.00666914	0.0280106	-0.0213415	0.740882	ucsc
Cherp	0.123604	0.150375	-0.0267717	0.127293	ucsc
Chfr	0.0563549	0.126567	-0.0702124	0.0954467	ucsc
Chp1	0.00292671	0.00302068	-9.39705e-05	0.999459	ucsc
Chpf2	0	0.00999198	-0.00999198	0.335966	ucsc
Chpt1	0.566311	0.525309	0.0410012	0.759971	ucsc
Chuk	0.0512062	0.105572	-0.0543659	0.0779845	ucsc
Ciapin1	0.486177	0.54613	-0.059953	0.106715	ucsc
Cic	0.0240597	0.117597	-0.0935368	7.29935e-08	ucsc
Cinp	0.451799	0.470781	-0.0189814	0.918285	ucsc
Cisd2	0.0518862	0.0926082	-0.0407221	0.0822127	ucsc
Cit	0.337993	0.31831	0.0196831	0.946732	ucsc
Ckap2l	0.00965118	0.0209554	-0.0113042	0.35315	ucsc
Ckap5	0.0657105	0.141717	-0.0760063	1.22284e-06	ucsc
Cklf	0.940907	0.898722	0.0421852	0.0592834	ucsc
Clasp1	0.0364124	0.0812495	-0.044837	0.0843514	ucsc
Clasp2	0.0354895	0.0580206	-0.0225311	0.633849	ucsc
Clcf1	0.409837	0.487489	-0.0776514	0.00303972	ucsc
Clcn2	0.147483	0.1042	0.0432833	0.814747	ucsc
Clcn3	0.0414414	0.063027	-0.0215857	0.668077	ucsc
Clcn4	0.0823407	0.106979	-0.0246385	0.76823	ucsc
Clcn6	0.016442	0.0315153	-0.0150733	0.780204	ucsc
Clec16a	0.553151	0.572142	-0.0189913	0.972239	ucsc
Clint1	0.0153485	0.01867	-0.00332144	0.858702	ucsc
Clip1	0.144827	0.161571	-0.0167449	0.850821	ucsc
Clip4	0.873932	0.840525	0.033407	0.598432	ucsc
Clk2	0.148106	0.139419	0.0086874	0.971487	ucsc
Cln5	0.107486	0.153733	-0.0462467	0.224895	ucsc
Clpb	0.914988	0.934008	-0.0190196	0.707061	ucsc
Clptm1	0.0149614	0.0364652	-0.0215038	0.0616429	ucsc
Clpx	0.00496495	0.0225468	-0.0175819	0.204045	ucsc
Clspn	0.0823621	0.106552	-0.0241903	0.655077	ucsc
Cltb	0.00779057	0.0197411	-0.0119505	0.371738	ucsc
Cltc	0.000542713	0.00125891	-0.000716197	0.740265	ucsc
Cluap1	0.113423	0.0892381	0.0241845	0.754404	ucsc
Cluh	0.114399	0.106075	0.00832388	0.875267	ucsc
Cmip	0.0147836	0.0256686	-0.010885	0.822701	ucsc
Cmss1	0.178199	0.232936	-0.0547376	0.237313	ucsc
Cmtm7	0.013801	0.0274135	-0.0136126	0.258957	ucsc
Cnep1r1	0.110428	0.105947	0.00448082	0.966278	ucsc
Cnot1	0.0892332	0.14168	-0.0524468	0.00325679	ucsc
Cnot10	0.375161	0.370831	0.00433024	0.990641	ucsc
Cnot2	0.00654026	0.00460196	0.0019383	0.927128	ucsc
Cnot4	0.0618739	0.081666	-0.0197921	0.763852	ucsc
Cnot7	0.12886	0.189546	-0.0606859	0.03539	ucsc
Cnst	0.103241	0.143084	-0.0398436	0.576013	ucsc
Cntln	0.0261475	0.012493	0.0136545	0.807471	ucsc
Cntrl	0.238447	0.309543	-0.0710953	0.244994	ucsc
Cog2	0.0377709	0.0117949	0.0259761	0.306471	ucsc
Cog6	0.02012	0.0303903	-0.0102703	0.844031	ucsc
Col16a1	0.0881864	0.132794	-0.0446077	0.144414	ucsc
Col1a2	0.00172641	0.00259433	-0.000867917	0.545468	ucsc
Col3a1	0	0.000255872	-0.000255872	0.906916	ucsc
Col4a3bp	0.00615678	0.0214519	-0.0152951	0.300205	ucsc
Col5a2	0.00182443	0.0118819	-0.0100575	0.041877	ucsc
Col6a3	0.000476381	0.00142467	-0.00094829	0.894244	ucsc
Colgalt1	0.0170582	0.0224573	-0.00539909	0.520541	ucsc
Commd4	0.120852	0.132986	-0.0121348	0.769019	ucsc
Commd6	0.071877	0.122658	-0.0507815	0.127096	ucsc
Commd7	0.662394	0.68303	-0.0206367	0.910095	ucsc
Copa	0.0115558	0.0138984	-0.00234268	0.811229	ucsc
Cope	0.0307697	0.0395766	-0.00880683	0.21945	ucsc
Copg1	0.116761	0.0518978	0.0648635	3.80038e-11	ucsc
Cops4	0.00294909	0.0057415	-0.00279241	0.583136	ucsc
Cops5	0.0165661	0.0298652	-0.0132991	0.181907	ucsc
Cops7a	0.750928	0.704967	0.0459609	0.02257	ucsc
Copz2	0.00614837	0.0237515	-0.0176031	0.104508	ucsc
Coq2	0.0415306	0.115109	-0.0735786	0.00155164	ucsc
Coq7	0.998372	0.995104	0.00326864	0.759765	ucsc
Coro1c	0.000489908	0.00103657	-0.000546663	0.905361	ucsc
Coro7	0.143909	0.25651	-0.112601	0.299758	ucsc
Cox10	0.0137479	0.039528	-0.0257801	0.244502	ucsc
Cox16	0.298902	0.266855	0.0320467	0.813748	ucsc
Cpd	0	0.00642701	-0.00642701	0.448622	ucsc
Cpeb4	0.021346	0.0691777	-0.0478316	0.544401	ucsc
Cpne2	0.0261814	0.0444018	-0.0182205	0.322534	ucsc
Cpne3	0.00129775	0.0015495	-0.000251754	0.997225	ucsc
Cpne8	0.666206	0.762337	-0.0961313	0.000509096	ucsc
Cpox	0.0171563	0.0214477	-0.00429136	0.960615	ucsc
Cpped1	0.0903073	0.123568	-0.0332603	0.624266	ucsc
Cpq	0.10133	0.115946	-0.0146159	0.903235	ucsc
Cpsf3	0.136608	0.206387	-0.0697782	0.0222029	ucsc
Cpsf6	0.505038	0.48687	0.0181682	0.766095	ucsc
Cpsf7	0.0124705	0.0273485	-0.0148781	0.379095	ucsc
Cpt1c	0.966582	0.969632	-0.00305004	0.994514	ucsc
Cr1l	0.743217	0.765333	-0.022116	0.851459	ucsc
Cramp1l	0.123346	0.227857	-0.104511	0.117809	ucsc
Crbn	0.0319093	0.0645285	-0.0326191	0.350804	ucsc
Crcp	0	0.0369168	-0.0369168	0.000718425	ucsc
Crebbp	0.010248	0.0531471	-0.0428991	0.243046	ucsc
Crebrf	0.117922	0.18151	-0.0635877	0.865277	ucsc
Crk	0.236035	0.260767	-0.0247319	0.572362	ucsc
Crlf3	0.0216679	0.0468437	-0.0251759	0.13214	ucsc
Crnkl1	0.0119722	0.0137578	-0.00178567	0.982195	ucsc
Crot	0.0630312	0.0385817	0.0244495	0.494368	ucsc
Crtc3	0.0159108	0.0106443	0.00526651	0.941389	ucsc
Cry2	0.00569474	0.02495	-0.0192553	0.678653	ucsc
Cryzl1	0.502321	0.474594	0.0277264	0.787429	ucsc
Csad	0.500651	0.562694	-0.0620426	0.23536	ucsc
Csde1	0.00266113	0.00588185	-0.00322073	0.398097	ucsc
Cse1l	0.0342729	0.044322	-0.0100491	0.47403	ucsc
Csf1	0.00904199	0.0108903	-0.00184829	0.716873	ucsc
Csgalnact1	0	0.00422083	-0.00422083	0.778214	ucsc
Csnk1a1	0.0183523	0.0377723	-0.01942	0.00571213	ucsc
Csnk1d	0.977559	0.973026	0.00453302	0.79149	ucsc
Csnk1g1	0.0286862	0.0389324	-0.0102462	0.924108	ucsc
Cspp1	0.114382	0.175329	-0.0609474	0.574761	ucsc
Cstf2	0.163205	0.232526	-0.0693209	0.0185059	ucsc
Ctage5	0.369296	0.41935	-0.050054	0.326123	ucsc
Ctbp1	0.0262197	0.0261213	9.83895e-05	0.999853	ucsc
Ctc1	0.0197975	0.0523195	-0.032522	0.118167	ucsc
Ctdspl2	0.0703451	0.155586	-0.0852411	0.0629071	ucsc
Ctnnal1	0.0164007	0.0376397	-0.021239	0.471449	ucsc
Ctnnb1	0.00140438	0.00216291	-0.00075853	0.747607	ucsc
Ctnnbl1	0.186556	0.255823	-0.0692674	0.0614572	ucsc
Ctnnd1	0.00599553	0.0110004	-0.00500491	0.482488	ucsc
Ctr9	0.00766238	0.0142273	-0.00656489	0.727049	ucsc
Ctsc	0.389453	0.567397	-0.177943	0.183131	ucsc
Ctse	1	0.99966	0.000340113	0.973418	ucsc
Cuedc1	0.0773046	0.184956	-0.107651	0.0546931	ucsc
Cuedc2	0.430038	0.516723	-0.0866849	0.000176318	ucsc
Cul1	0.223782	0.271559	-0.0477768	0.0522698	ucsc
Cul4a	0.0956074	0.0915389	0.00406853	0.963473	ucsc
Cul4b	0.0592838	0.130218	-0.0709346	7.08786e-05	ucsc
Cul7	0.0592145	0.0561224	0.00309204	0.973963	ucsc
Cux1	0.135059	0.161694	-0.0266347	0.48487	ucsc
Cwc22	0.00601028	0.0136888	-0.00767848	0.586677	ucsc
Cwc25	0.000932444	0.00715798	-0.00622553	0.759592	ucsc
Cwf19l1	0.42325	0.519504	-0.0962532	0.311025	ucsc
Cwf19l2	0.0190732	0.0652568	-0.0461837	0.25068	ucsc
Cxadr	0.763727	0.806068	-0.0423414	0.777465	ucsc
Cxcl10	0.0068016	0.0244256	-0.017624	0.559797	ucsc
Cxcl12	0.587186	0.525063	0.0621237	5.26588e-13	ucsc
Cxcl16	0.266976	0.281844	-0.0148679	0.993386	ucsc
Cyb5d2	0.0513946	0.0971823	-0.0457877	0.556943	ucsc
Cyb5r1	0.0492154	0.049878	-0.000662511	0.998508	ucsc
Cyb5r3	0.00180346	0.00368742	-0.00188396	0.390031	ucsc
Cyb5rl	0.384225	0.370999	0.0132263	0.982899	ucsc
Cyp1b1	0.939752	0.955953	-0.0162012	0.363817	ucsc
Cyp4f16	0.19743	0.142121	0.0553092	0.38538	ucsc
Cystm1	0.048086	0	0.048086	0.279319	ucsc
Cyth2	0.197377	0.217203	-0.0198254	0.7943	ucsc
D17H6S56E-5	0.00263866	0.00569234	-0.00305368	0.650183	ucsc
D17Wsu92e	0.0268167	0.0346918	-0.00787514	0.677047	ucsc
D230025D16Rik	0.1394	0.174034	-0.0346341	0.440817	ucsc
D2hgdh	0.561884	0.546384	0.0155002	0.98643	ucsc
D330041H03Rik	0.452676	0.448873	0.00380285	0.99895	ucsc
D430042O09Rik	0.0241701	0.0485113	-0.0243412	0.761932	ucsc
D5Ertd579e	0.0188161	0.0201075	-0.00129131	0.996811	ucsc
D6Wsu163e	0.0161433	0.0308111	-0.0146678	0.696337	ucsc
D8Ertd738e	0.000588726	0.000319151	0.000269575	0.805862	ucsc
D8Ertd82e	0.00662899	0.00680033	-0.000171342	0.99994	ucsc
D930015E06Rik	0.0748642	0.071539	0.00332522	0.996077	ucsc
Daam1	0	0.019118	-0.019118	0.707604	ucsc
Dab2	0.0514047	0.105835	-0.0544305	0.0435198	ucsc
Daglb	0.112246	0.0912701	0.0209758	0.883862	ucsc
Dapk3	0.338471	0.296245	0.0422263	0.306844	ucsc
Dars	0.000526313	0.000480868	4.54452e-05	0.999075	ucsc
Dars2	0.423194	0.424301	-0.00110738	0.999877	ucsc
Dbf4	0.0380141	0.0715505	-0.0335364	0.050235	ucsc
Dbndd2	0.86615	0.879309	-0.0131592	0.800953	ucsc
Dcaf10	0.0817127	0.0496248	0.0320879	0.640214	ucsc
Dcaf17	0.0698579	0.0644375	0.00542037	0.99533	ucsc
Dcaf7	0.00487468	0.00970501	-0.00483034	0.62798	ucsc
Dcaf8	0.134638	0.215465	-0.080827	0.0401602	ucsc
Dcbld1	0.0116821	0.0282055	-0.0165233	0.744335	ucsc
Dclk2	0.239727	0.340604	-0.100878	0.447831	ucsc
Dclre1b	0.0542269	0.0890859	-0.034859	0.723806	ucsc
Dclre1c	0.952364	0.94546	0.00690381	0.981969	ucsc
Dcp1a	0	0.0031004	-0.0031004	0.857478	ucsc
Dcp2	0.356633	0.293652	0.0629808	0.48644	ucsc
Dctd	0.216432	0.227976	-0.0115445	0.89653	ucsc
Dctn4	0.0671889	0.0581826	0.00900638	0.85133	ucsc
Dcun1d2	0.0370111	0.0809234	-0.0439124	0.270342	ucsc
Ddr1	0.0190443	0.0468654	-0.0278211	0.220081	ucsc
Ddx20	0.0256082	0.0360581	-0.0104499	0.751069	ucsc
Ddx23	0.0470753	0.0582838	-0.0112085	0.414403	ucsc
Ddx24	0.00939824	0.0198331	-0.0104349	0.380862	ucsc
Ddx27	0.0633779	0.0308743	0.0325037	0.00195787	ucsc
Ddx39b	0.331831	0.351074	-0.0192427	0.218269	ucsc
Ddx49	0.068499	0.0693266	-0.000827543	0.997451	ucsc
Ddx5	0.342312	0.41421	-0.0718985	3.27393e-13	ucsc
Ddx50	0.0054271	0.00481308	0.00061402	0.988841	ucsc
Ddx55	0.179704	0.243862	-0.0641573	0.447789	ucsc
Ddx56	0.24307	0.250947	-0.00787731	0.936757	ucsc
Ddx58	0.0836804	0.144249	-0.0605689	0.389496	ucsc
Ddx59	0.111959	0.0751672	0.0367917	0.74386	ucsc
Ddx6	0.00152052	0.00196606	-0.00044554	0.976715	ucsc
Deaf1	0.0815715	0.0624889	0.0190825	0.76243	ucsc
Dedd2	0.112888	0.123317	-0.0104287	0.978743	ucsc
Def8	0.0524979	0.0588448	-0.00634688	0.970745	ucsc
Degs1	0.00846115	0.0143114	-0.00585029	0.423769	ucsc
Dek	0.000494747	0.00149186	-0.000997113	0.656524	ucsc
Dennd2a	0.0627098	0.15093	-0.0882199	0.22391	ucsc
Dennd4a	0.126345	0.151239	-0.0248935	0.92076	ucsc
Dennd4b	0	4.8021e-10	-4.8021e-10	1	ucsc
Dennd5a	0.00817084	0.0122338	-0.00406298	0.845848	ucsc
Dennd6a	0.336995	0.393698	-0.0567031	0.774747	ucsc
Depdc5	0.355581	0.52283	-0.167249	0.0749228	ucsc
Dera	0	0.000728091	-0.000728091	0.928889	ucsc
Derl2	0.501523	0.451827	0.0496966	0.456806	ucsc
Dffa	0.324872	0.402763	-0.077891	0.605343	ucsc
Dffb	0.150868	0.256762	-0.105894	0.414374	ucsc
Dgcr2	0.101445	0.108221	-0.00677597	0.943265	ucsc
Dgcr8	0.0403177	0.0738549	-0.0335371	0.239942	ucsc
Dgka	0.145091	0.276716	-0.131626	0.362595	ucsc
Dgkh	0.0111214	0.0149721	-0.00385073	0.982055	ucsc
Dgkz	0.018214	0.0112162	0.0069979	0.691172	ucsc
Dguok	0.0677518	0.0793694	-0.0116176	0.908902	ucsc
Dhodh	0.0128726	0.0369706	-0.0240981	0.437558	ucsc
Dhrs4	0.324904	0.315114	0.00979007	0.971683	ucsc
Dhtkd1	0.170728	0.10892	0.0618083	0.660939	ucsc
Dhx15	0.0368094	0.0724741	-0.0356648	9.17459e-06	ucsc
Dhx29	0.0146036	0.02529	-0.0106865	0.638081	ucsc
Dhx30	0.00237633	0	0.00237633	0.57648	ucsc
Dhx33	0.0515446	0.0784705	-0.0269258	0.361286	ucsc
Dhx34	0.0801623	0.0622284	0.0179339	0.906651	ucsc
Dhx35	0.0226425	0.058308	-0.0356655	0.348843	ucsc
Dhx38	0.117672	0.134216	-0.0165441	0.729692	ucsc
Dhx57	0.147184	0.171254	-0.0240697	0.803645	ucsc
Diablo	0.997106	0.998422	-0.00131616	0.945888	ucsc
Diaph2	0.321726	0.422303	-0.100577	0.576974	ucsc
Diaph3	0.0262289	0.0225888	0.00364013	0.92612	ucsc
Dido1	0.40507	0.444761	-0.0396916	0.693194	ucsc
Dip2a	0.0781238	0.0568112	0.0213127	0.734854	ucsc
Dis3l	0	0.00394956	-0.00394956	0.730511	ucsc
Dis3l2	0.0464247	0.0243346	0.0220901	0.856605	ucsc
Dixdc1	0.330612	0.354752	-0.0241397	0.853418	ucsc
Dlg1	0.160813	0.187543	-0.0267303	0.525663	ucsc
Dlgap5	0.079462	0.0640167	0.0154452	0.682652	ucsc
Dlst	0.000976147	0.00153514	-0.000558995	0.943401	ucsc
Dmtf1	0.00823829	0.0106222	-0.00238396	0.968555	ucsc
Dmxl1	0.269913	0.137818	0.132095	0.106331	ucsc
Dna2	0.223582	0.29752	-0.0739381	0.395466	ucsc
Dnaaf2	0.957372	0.931973	0.0253987	0.730451	ucsc
Dnaja3	0.0126672	0.0277835	-0.0151163	0.352108	ucsc
Dnajb12	0.0720293	0.0493851	0.0226442	0.406265	ucsc
Dnajb14	0.0162542	0.0216989	-0.0054447	0.971081	ucsc
Dnajb6	0.728062	0.648029	0.0800338	0.000186174	ucsc
Dnajc1	0	0.00555499	-0.00555499	0.675764	ucsc
Dnajc10	0.00292781	0.0086874	-0.00575958	0.382539	ucsc
Dnajc11	0.0223775	0.0236931	-0.00131557	0.991282	ucsc
Dnajc14	0.00815298	0.00951456	-0.00136157	0.986102	ucsc
Dnajc19	0.982818	0.964727	0.0180909	0.160485	ucsc
Dnajc2	0.0160697	0.0139769	0.00209279	0.922798	ucsc
Dnajc21	0.0043856	0.00889019	-0.0045046	0.680038	ucsc
Dnajc9	0.0174314	0.0265758	-0.00914441	0.484281	ucsc
Dnm1l	0.00172386	0.00473775	-0.00301389	0.707073	ucsc
Dnm2	0.755116	0.700781	0.0543347	0.182462	ucsc
Dnmbp	0.00156065	0.00792486	-0.00636422	0.720673	ucsc
Dnttip1	0.0207918	0.0214255	-0.000633699	0.997563	ucsc
Dock1	0.176914	0.226269	-0.0493549	0.563392	ucsc
Dock5	0.000930992	0.00341339	-0.0024824	0.913781	ucsc
Dock6	0.502899	0.26707	0.235829	0.0969016	ucsc
Dock9	0.100416	0.0893798	0.0110363	0.980074	ucsc
Dopey1	0.193027	0.292002	-0.0989751	0.347347	ucsc
Dopey2	0.228874	0.0725369	0.156337	0.0883391	ucsc
Dot1l	0.0610219	0.0252411	0.0357809	0.304414	ucsc
Dpagt1	0.0150937	0.0204882	-0.00539445	0.840751	ucsc
Dpf2	0.0171642	0.0153496	0.00181464	0.976884	ucsc
Dph5	0.0962816	0.149911	-0.0536296	0.195624	ucsc
Dph6	0.0532203	0.0649535	-0.0117333	0.911187	ucsc
Dpp3	0.00729536	0.0159984	-0.00870304	0.395888	ucsc
Dpp9	0.00318824	0.00234325	0.000844997	0.967807	ucsc
Dpy19l4	0.0359841	0.0309199	0.00506421	0.966671	ucsc
Drg1	0.0038912	0.00545361	-0.00156241	0.828155	ucsc
Drosha	0.0333523	0.0327139	0.000638394	0.997681	ucsc
Dst	0.0253759	0.0541728	-0.0287969	0.144579	ucsc
Dstyk	0.038702	0.0363648	0.00233726	0.997092	ucsc
Dtd2	0.544279	0.553608	-0.00932903	0.9945	ucsc
Dtl	0.0241546	0.0484769	-0.0243224	0.287163	ucsc
Dtnb	0.0985493	0.133591	-0.0350416	0.57469	ucsc
Dtx3	0.590996	0.61876	-0.027764	0.713527	ucsc
Dtx3l	0.0889377	0.107506	-0.0185682	0.941346	ucsc
Dtx4	0.248415	0.279616	-0.031201	0.898929	ucsc
Dtymk	0.744553	0.648448	0.0961056	4.00767e-09	ucsc
Dusp12	0.049301	0.0604474	-0.0111464	0.830285	ucsc
Dusp16	0.00289785	0.00693476	-0.00403691	0.914389	ucsc
Dut	0.00555124	0.00660091	-0.00104967	0.969468	ucsc
Dvl1	0.0371055	0.037015	9.05335e-05	0.999974	ucsc
Dvl2	0.0577609	0.0831785	-0.0254176	0.263095	ucsc
Dvl3	0.60404	0.642608	-0.0385683	0.669438	ucsc
Dym	0.00725605	0.00859359	-0.00133754	0.984085	ucsc
Dync1i2	0.0112338	0.014406	-0.0031722	0.8338	ucsc
Dync1li1	0.0102313	0.00907371	0.00115757	0.983181	ucsc
Dync1li2	0.0210656	0.0414183	-0.0203527	0.0521556	ucsc
Dync2h1	0.197453	0.132109	0.0653437	0.732359	ucsc
Dyrk1a	0.00367893	0.0106054	-0.00692644	0.759167	ucsc
Dysf	0.150692	0.154829	-0.00413758	0.993369	ucsc
Dzip1	0.232855	0.344379	-0.111525	0.178821	ucsc
Dzip1l	0.191399	0.24397	-0.0525716	0.325967	ucsc
Dzip3	0.294358	0.201356	0.093002	0.196785	ucsc
E2f3	0.093129	0.133528	-0.0403995	0.487765	ucsc
E2f6	0.213993	0.141838	0.0721554	0.656831	ucsc
E2f7	0.117175	0.145719	-0.0285433	0.712239	ucsc
E4f1	0.23891	0.37027	-0.13136	0.0736724	ucsc
Ece2	0.988947	0.963318	0.0256286	0.0335694	ucsc
Echs1	0.00964011	0.0121443	-0.00250419	0.907997	ucsc
Ect2	0.00167621	0.0607381	-0.0590619	1.16646e-10	ucsc
Edem3	0.00147428	0.00761873	-0.00614446	0.822913	ucsc
Edil3	0.0637978	0.08149	-0.0176922	0.910314	ucsc
Edrf1	0.0432691	0.119343	-0.0760743	0.207436	ucsc
Eea1	0.0214305	0.0831837	-0.0617532	0.0339096	ucsc
Eef1d	0.011867	0.0132955	-0.00142845	0.855079	ucsc
Eef1e1	0.11144	0.0690915	0.0423487	0.0131772	ucsc
Eef2	0.176882	0.276739	-0.0998569	6.12377e-182	ucsc
Eef2k	0	0.0992421	-0.0992421	0.00459204	ucsc
Eef2kmt	0.547734	0.576069	-0.0283342	0.948491	ucsc
Efl1	0.100535	0.0621666	0.038368	0.444379	ucsc
Efr3a	0.104161	0.100652	0.0035089	0.982242	ucsc
Eftud2	0.0304603	0.00959197	0.0208683	0.000329102	ucsc
Egfr	0.232121	0.293145	-0.0610245	0.736562	ucsc
Egln2	0.0266199	0.0347199	-0.00810001	0.803531	ucsc
Ehbp1	0.0126687	0.0206465	-0.00797777	0.920621	ucsc
Ehbp1l1	0.0974897	0.184756	-0.0872665	0.00174528	ucsc
Ehmt1	0.0680139	0.112787	-0.0447733	0.177476	ucsc
Ehmt2	0.171821	0.160659	0.0111622	0.74211	ucsc
Eif2a	0.0342648	0.0303983	0.00386654	0.90438	ucsc
Eif2ak1	0.000765578	0.000347954	0.000417624	0.967562	ucsc
Eif2ak3	0.0360014	0.0423413	-0.00633992	0.958642	ucsc
Eif2ak4	0.0953896	0.0867843	0.00860528	0.96129	ucsc
Eif2b3	0.0228592	0.0186976	0.00416159	0.90201	ucsc
Eif2d	0.978647	0.986214	-0.00756715	0.745891	ucsc
Eif2s2	0.00227292	0.00502801	-0.00275509	0.39457	ucsc
Eif2s3x	0.00276605	0.0436996	-0.0409335	5.86455e-22	ucsc
Eif3a	0	0.000145989	-0.000145989	0.860921	ucsc
Eif3i	0.00402484	0.00465275	-0.000627914	0.924008	ucsc
Eif3k	0.00939936	0.00548077	0.00391858	0.173318	ucsc
Eif4e2	0.830238	0.82963	0.000608198	0.999485	ucsc
Eif4enif1	0.0942944	0.0818974	0.012397	0.764557	ucsc
Eif4g1	0.114007	0.187608	-0.0736012	1.48292e-17	ucsc
Eif4g3	0.190845	0.261504	-0.0706592	0.445464	ucsc
Eif5	0.0712308	0.114571	-0.0433401	0.0033234	ucsc
Eif6	0.0243374	0.0263161	-0.0019787	0.92254	ucsc
Elavl2	0.0168414	0.0475245	-0.0306831	0.740746	ucsc
Eldr	0.0890025	0.182312	-0.0933096	0.379987	ucsc
Elf2	0.233394	0.329838	-0.0964439	0.0820561	ucsc
Elk1	0.119992	0.0975051	0.0224868	0.79402	ucsc
Elmo2	0.113321	0.191396	-0.0780752	0.0615399	ucsc
Elmod3	0.156572	0.125738	0.0308339	0.86498	ucsc
Elovl1	0.646404	0.66205	-0.0156461	0.834484	ucsc
Elp2	0.00571832	0.013836	-0.00811772	0.291266	ucsc
Emc1	0.0151656	0.0240209	-0.00885524	0.761529	ucsc
Emc7	0.0125943	0.0234065	-0.0108123	0.167271	ucsc
Emd	0.96132	0.975003	-0.013683	0.142791	ucsc
Emilin1	0.0428837	0.0392365	0.0036472	0.948779	ucsc
Eml1	0.0503259	0.0818665	-0.0315406	0.323295	ucsc
Emsy	0.116084	0.144533	-0.0284485	0.771159	ucsc
Enpp1	0.501573	0.54072	-0.0391475	0.926556	ucsc
Enpp2	0	0.00609329	-0.00609329	0.81116	ucsc
Enpp3	0.0111757	0.0135097	-0.00233401	0.992635	ucsc
Ensa	0.904805	0.943056	-0.0382507	0.000273704	ucsc
Enthd2	0.128778	0.190852	-0.0620743	0.399821	ucsc
Entpd4	0.545772	0.557276	-0.0115036	0.971614	ucsc
Entpd6	0.11733	0.14115	-0.0238194	0.853803	ucsc
Ep300	0.0167446	0.0139035	0.00284109	0.963195	ucsc
Ep400	0.0217128	0.0377272	-0.0160144	0.481182	ucsc
Epb41	0.00639541	0.0205261	-0.0141307	0.338396	ucsc
Epb41l1	0.0660171	0.0839201	-0.017903	0.536273	ucsc
Epb41l2	0.0255736	0.035973	-0.0103994	0.418081	ucsc
Epb41l3	0.132958	0.183522	-0.0505648	0.0294852	ucsc
Epc1	0.181002	0.104328	0.0766743	0.143112	ucsc
Epg5	0.0043363	0.00395002	0.000386283	0.999445	ucsc
Epha4	0.0157813	0.0221489	-0.00636758	0.979612	ucsc
Ephb2	0.0163176	0.0482425	-0.0319249	0.466915	ucsc
Epm2aip1	0.0283108	0.00375371	0.0245571	0.270232	ucsc
Epor	0.0541777	0.032068	0.0221097	0.809577	ucsc
Eprs	0.0122128	0.0180231	-0.00581033	0.541446	ucsc
Eps15l1	0.50536	0.480375	0.0249854	0.6494	ucsc
Eps8	0.0416674	0.109502	-0.0678347	2.78996e-07	ucsc
Erap1	0.012372	0.00468605	0.00768592	0.767847	ucsc
Erbb2ip	0.00411401	0.0803923	-0.0762783	5.18687e-06	ucsc
Erc1	0.0895315	0.134238	-0.0447068	0.38661	ucsc
Ercc1	0.0256011	0.020949	0.00465209	0.834834	ucsc
Ercc4	0.393028	0.420463	-0.0274346	0.955594	ucsc
Ercc5	0.137622	0.27315	-0.135528	0.102073	ucsc
Ercc6	0.0584479	0.0933173	-0.0348695	0.814001	ucsc
Ercc6l2	0.113009	0.0650849	0.0479243	0.550481	ucsc
Ercc8	0.0257309	0.0398796	-0.0141487	0.889808	ucsc
Ergic1	0.00445085	0.0210763	-0.0166254	5.25783e-05	ucsc
Eri3	0	0.0158689	-0.0158689	0.00389401	ucsc
Ermard	0.329242	0.315713	0.0135291	0.976717	ucsc
Ermp1	0.0125274	0.0256696	-0.0131422	0.688663	ucsc
Ern1	0.0448086	0.030055	0.0147535	0.657739	ucsc
Erp29	0.995961	0.990258	0.00570304	0.28497	ucsc
Errfi1	0.0331929	0.0537194	-0.0205265	0.198273	ucsc
Esrra	0.0331244	0.0486649	-0.0155405	0.787574	ucsc
Esyt1	0.0389097	0.0319588	0.00695097	0.894054	ucsc
Esyt2	0.00799182	0.0291938	-0.021202	0.271675	ucsc
Etfdh	0.0487798	0.0521393	-0.00335945	0.980015	ucsc
Etnk1	0.0259453	0.120931	-0.0949857	1.23649e-05	ucsc
Ets1	0.00561235	0.00724594	-0.00163359	0.962354	ucsc
Etv3	0.0501333	0.0358748	0.0142585	0.860298	ucsc
Etv4	0.0734611	0.121093	-0.0476317	0.00294991	ucsc
Evc	0.0787989	0.122702	-0.0439027	0.216079	ucsc
Evc2	0.0424725	0.0444913	-0.00201885	0.986729	ucsc
Evi5l	0.930489	0.897668	0.0328216	0.755031	ucsc
Evl	0.44141	0.426185	0.0152246	0.918741	ucsc
Ewsr1	0.0822864	0.11134	-0.0290536	0.00145181	ucsc
Exd2	0.0106843	0.0606966	-0.0500123	0.236122	ucsc
Exoc1	0.0020399	0.00940964	-0.00736974	0.560476	ucsc
Exoc2	0.0129454	0.0020677	0.0108777	0.435292	ucsc
Exoc4	0.0124287	0.0122335	0.000195182	0.999751	ucsc
Exoc5	0.00767592	0.0287181	-0.0210422	0.144808	ucsc
Exoc6	0	0.0171492	-0.0171492	0.713093	ucsc
Exoc6b	0.0382357	0.0327835	0.00545226	0.955804	ucsc
Exosc1	0.030118	0.021521	0.00859698	0.773605	ucsc
Exosc3	0.0159633	0.0498928	-0.0339295	0.0228546	ucsc
Exosc9	0.0141795	0.0181155	-0.00393594	0.926121	ucsc
Ext2	0.996406	0.986841	0.00956493	0.152594	ucsc
Ezh2	0.0110261	0.0245489	-0.0135227	0.0857646	ucsc
Faap100	0.121133	0.124973	-0.00383985	0.996161	ucsc
Fads1	0.00813782	0.0110458	-0.00290803	0.800054	ucsc
Fads2	0.00108651	0.00104906	3.74435e-05	0.99983	ucsc
Faf1	0.00495462	0.00306917	0.00188545	0.91408	ucsc
Faf2	0.013353	0.0212914	-0.0079384	0.679384	ucsc
Faim	0.0218851	0.0210521	0.000833034	0.997564	ucsc
Fam110b	0.31802	0.414573	-0.0965526	0.360673	ucsc
Fam118a	0.0952815	0.0625631	0.0327183	0.355482	ucsc
Fam120b	0.285101	0.334164	-0.0490622	0.538733	ucsc
Fam120c	0.0383712	0.0609296	-0.0225584	0.866023	ucsc
Fam126a	0.993452	0.975202	0.0182502	0.320787	ucsc
Fam129a	0.0043572	0.00329793	0.00105928	0.984834	ucsc
Fam133b	0.0195854	0.029184	-0.00959862	0.778468	ucsc
Fam135a	0.0307454	0.0981528	-0.0674075	0.297522	ucsc
Fam13b	0.00920924	0.0340879	-0.0248786	0.074265	ucsc
Fam13c	0.0669202	0.0737278	-0.00680755	0.988936	ucsc
Fam149b	0.536131	0.530049	0.00608218	0.993616	ucsc
Fam173a	0.951505	0.967494	-0.0159887	0.465135	ucsc
Fam174a	0.00721308	0.0154193	-0.00820627	0.904725	ucsc
Fam175b	0.0194095	0.014064	0.00534544	0.921392	ucsc
Fam177a	0.5	0.5	0	1	ucsc
Fam179b	0.00665795	0.0396211	-0.0329632	0.512052	ucsc
Fam185a	0.0101956	0.0164453	-0.00624979	0.93417	ucsc
Fam208a	0.0893715	0.158304	-0.0689321	0.474565	ucsc
Fam208b	0.00887903	0.0434897	-0.0346106	0.0575291	ucsc
Fam20b	0.00603642	0.0171651	-0.0111287	0.470397	ucsc
Fam21	0.0580907	0.0861153	-0.0280245	0.195449	ucsc
Fam219b	0.32559	0.339574	-0.0139848	0.964459	ucsc
Fam35a	0.303557	0.255891	0.0476656	0.852332	ucsc
Fam63a	0.0253964	0.0416436	-0.0162472	0.375022	ucsc
Fam73b	0.0855881	0.0430914	0.0424967	0.190045	ucsc
Fam76b	0.1905	0.242477	-0.0519779	0.562461	ucsc
Fam92a	0.0352163	0.0575016	-0.0222854	0.264643	ucsc
Fam98a	0.0725095	0.0998478	-0.0273382	0.297142	ucsc
Fanca	0.0753594	0.0526589	0.0227005	0.748841	ucsc
Fancc	0.0938189	0.159507	-0.065688	0.564985	ucsc
Fancd2	0.0295799	0.0134869	0.016093	0.60892	ucsc
Fance	0.399068	0.36985	0.0292176	0.800571	ucsc
Fanci	0.0119507	0.0195662	-0.00761549	0.884117	ucsc
Fancl	0.0217479	0.0333451	-0.0115972	0.828075	ucsc
Far1	0.034716	0.132362	-0.0976456	2.26791e-11	ucsc
Farp2	0.733955	0.814631	-0.0806756	0.415223	ucsc
Farsa	0.0138544	0.0246965	-0.0108421	0.00722475	ucsc
Fas	0.0243585	0.0454792	-0.0211207	0.79431	ucsc
Fastk	0.960827	0.943772	0.0170546	0.410685	ucsc
Fastkd1	0.0858418	0.156157	-0.0703155	0.342653	ucsc
Fastkd2	0.298323	0.376727	-0.0784042	0.285303	ucsc
Fastkd5	0.906029	0.821955	0.0840734	0.0894909	ucsc
Fat4	0.00184851	0.00290074	-0.00105223	0.994793	ucsc
Faxc	0.0155935	0.0048358	0.0107577	0.695519	ucsc
Fbln1	0.645767	0.696934	-0.0511667	0.129246	ucsc
Fbln2	0.0176031	0.0119522	0.00565087	0.0312402	ucsc
Fbln5	0.214375	0.262604	-0.0482288	0.578005	ucsc
Fbn1	0.0457286	0.0518705	-0.00614185	0.985866	ucsc
Fbrsl1	0.702701	0.669638	0.0330629	0.834395	ucsc
Fbxl18	0.0618401	0.0734252	-0.0115851	0.929891	ucsc
Fbxl20	0.212896	0.0699674	0.142929	0.154518	ucsc
Fbxl5	0.171058	0.186561	-0.0155036	0.886711	ucsc
Fbxo10	0.0367821	0.03647	0.000312071	0.999955	ucsc
Fbxo18	0.0712887	0.110764	-0.0394754	0.249821	ucsc
Fbxo21	0.0038022	0.0137732	-0.009971	0.80771	ucsc
Fbxo3	0.746871	0.767368	-0.0204972	0.780927	ucsc
Fbxo38	0.0658542	0.090972	-0.0251177	0.568204	ucsc
Fbxo44	0.132044	0.134012	-0.00196777	0.99937	ucsc
Fbxo8	0.0085039	0.024925	-0.0164211	0.719855	ucsc
Fbxo9	0.107647	0.0577167	0.0499303	0.221479	ucsc
Fbxw11	0.0810303	0.103239	-0.0222088	0.422837	ucsc
Fbxw2	0.427574	0.365075	0.0624995	0.150458	ucsc
Fbxw8	0.0419966	0.0898088	-0.0478123	0.00772951	ucsc
Fcgrt	0.251036	0.143717	0.107319	0.163994	ucsc
Fcho2	0.00574688	0.0357975	-0.0300506	0.258171	ucsc
Fchsd2	0.00476121	0.00337775	0.00138346	0.988432	ucsc
Fdx1	0.018344	0.0321484	-0.0138045	0.660311	ucsc
Fech	0.00925796	0.0334979	-0.02424	0.108942	ucsc
Fer	0.0184693	0.0932031	-0.0747338	0.000567783	ucsc
Fez2	0.997465	0.991009	0.00645532	0.121744	ucsc
Fgd4	0.958985	0.985304	-0.0263192	0.348057	ucsc
Fgfr1	0.350235	0.400921	-0.050686	0.0268313	ucsc
Fgfr1op	0.0284677	0.0894374	-0.0609697	0.00535298	ucsc
Fibp	0.383425	0.312713	0.0707125	0.133861	ucsc
Figf	0.328284	0.32134	0.00694395	0.994286	ucsc
Fignl1	0.995802	0.993801	0.00200106	0.942736	ucsc
Fip1l1	0.193087	0.238448	-0.0453614	0.135144	ucsc
Firre	0.96787	0.967503	0.000366797	0.999661	ucsc
Fiz1	0.0899842	0.0845172	0.00546702	0.975058	ucsc
Fkbp11	0.0292712	0.0515338	-0.0222626	0.0396364	ucsc
Fkbp1a	0.00154644	0.00524989	-0.00370345	0.0185359	ucsc
Fkbp7	0.00345406	0.00830465	-0.00485059	0.609136	ucsc
Fkbp8	0.058555	0.0721945	-0.0136395	0.106779	ucsc
Fktn	0.949823	0.964525	-0.0147017	0.913922	ucsc
Flad1	0.634085	0.691295	-0.0572101	0.649847	ucsc
Flnb	0	0.000191737	-0.000191737	0.835649	ucsc
Flnc	0.000707568	0	0.000707568	0.819746	ucsc
Flot2	0	0.0125598	-0.0125598	0.014189	ucsc
Flt3l	0.565559	0.575066	-0.00950677	0.995463	ucsc
Flywch1	0.315063	0.40954	-0.0944765	0.00521836	ucsc
Fmn1	0.000472638	0	0.000472638	0.962572	ucsc
Fmr1	0.0652529	0.0945058	-0.0292529	0.14396	ucsc
Fn1	0.0228434	0.0273023	-0.00445883	0.197955	ucsc
Fndc3a	0.0216738	0.0205992	0.00107461	0.996707	ucsc
Fndc3b	0.0124936	0.0162496	-0.00375597	0.911911	ucsc
Focad	0.00257697	0.00655007	-0.00397309	0.878614	ucsc
Foxj3	0.00356823	0.00340158	0.000166646	0.999535	ucsc
Foxn2	0.00526128	0.00985882	-0.00459754	0.873173	ucsc
Foxn3	0.0166371	0.177945	-0.161308	0.135823	ucsc
Foxo3	0.00353144	0.00221978	0.00131166	0.962086	ucsc
Foxo4	0.0325353	0.0810264	-0.048491	0.264902	ucsc
Foxp4	0.0398103	0.0427403	-0.00293001	0.977564	ucsc
Foxred1	0.0461514	0.0627088	-0.0165573	0.839332	ucsc
Foxred2	0.0183808	0.0389491	-0.0205683	0.612542	ucsc
Fra10ac1	0.185936	0.120812	0.065124	0.376194	ucsc
Frmd4a	0.0288309	0.0482065	-0.0193756	0.445614	ucsc
Frmd6	0.0276857	0.0444197	-0.016734	0.452909	ucsc
Frmd8	0.0677248	0.144188	-0.0764634	0.0102928	ucsc
Frs2	0.0372411	0.045662	-0.00842088	0.894905	ucsc
Fryl	0.00951199	0.0118614	-0.00234943	0.988554	ucsc
Fto	0.00478165	0.00743347	-0.00265182	0.854249	ucsc
Ftsj1	0.447603	0.449059	-0.00145584	0.999472	ucsc
Ftx	0.866804	0.853085	0.0137183	0.970462	ucsc
Fubp1	0.899663	0.904782	-0.00511837	0.879544	ucsc
Fuca2	0.0281036	0.0174619	0.0106417	0.832282	ucsc
Fuk	0.0172832	0.0145641	0.0027191	0.972592	ucsc
Fus	0.04164	0.0626943	-0.0210543	0.00020519	ucsc
Fut10	0.267804	0.267843	-3.90923e-05	1	ucsc
Fut8	0.00167644	0.00465979	-0.00298334	0.918313	ucsc
Fxyd5	0.0106747	0.0119896	-0.00131485	0.969237	ucsc
Fyco1	0	0.0237756	-0.0237756	0.554896	ucsc
Fyttd1	0.0133633	0.0912812	-0.0779179	4.46736e-06	ucsc
G3bp1	0.000856015	0.00212467	-0.00126866	0.421501	ucsc
Gaa	0.00411454	0.00759972	-0.00348518	0.676413	ucsc
Gabpb1	0.258488	0.214811	0.0436775	0.647211	ucsc
Gabpb2	0.0338357	0.0242808	0.00955496	0.662017	ucsc
Gabre	0.0453181	0.0165023	0.0288158	0.662951	ucsc
Gak	0.258911	0.247731	0.0111804	0.91542	ucsc
Galk2	0.108777	0.208329	-0.0995523	0.00795607	ucsc
Galm	0.004482	0	0.004482	0.599417	ucsc
Galnt10	0.18991	0.158752	0.0311582	0.364008	ucsc
Galnt7	0.0133433	0.0208625	-0.00751912	0.82383	ucsc
Galt	0.522613	0.59766	-0.0750473	0.570446	ucsc
Ganab	0.0101906	0.0142327	-0.0040421	0.589336	ucsc
Gapvd1	0.261133	0.266396	-0.00526312	0.984839	ucsc
Gart	0.25408	0.206082	0.047998	0.0248051	ucsc
Gas2	0.0667889	0.123166	-0.0563776	0.547262	ucsc
Gas2l1	0.962086	0.958973	0.00311292	0.976007	ucsc
Gas8	0.0270375	0.0129165	0.014121	0.485379	ucsc
Gata4	0.00411388	0	0.00411388	0.769331	ucsc
Gatad1	0.171535	0.191159	-0.0196238	0.640866	ucsc
Gatad2b	0.130242	0.153678	-0.0234355	0.713233	ucsc
Gatb	0.0893792	0.168451	-0.0790719	0.52336	ucsc
Gbf1	0.0153451	0.0977424	-0.0823973	6.37553e-05	ucsc
Gcat	0.812839	0.738822	0.0740173	0.0381076	ucsc
Gcfc2	0.0805239	0.0843872	-0.00386333	0.994379	ucsc
Gcn1l1	0.00207002	0.00468707	-0.00261705	0.722472	ucsc
Gcnt2	0.00790293	1.71596e-09	0.00790293	0.805632	ucsc
Gdap2	0.0577325	0.0892758	-0.0315433	0.653528	ucsc
Gdpd5	0.0123979	0.0882753	-0.0758774	0.228207	ucsc
Gfm2	0.899372	0.883227	0.0161452	0.878807	ucsc
Gfod1	0.0142735	0.0126432	0.0016303	0.99451	ucsc
Gfpt1	0.016021	0.0087532	0.00726778	0.669041	ucsc
Gga2	0.0166358	0.0241738	-0.00753801	0.786624	ucsc
Gga3	0.481217	0.454751	0.0264662	0.700998	ucsc
Ggact	0.996737	0.998167	-0.00143027	0.931841	ucsc
Ggnbp2	0.250821	0.327821	-0.0769995	0.00393946	ucsc
Ggps1	0.559923	0.569379	-0.00945653	0.982376	ucsc
Ggt7	0.101394	0.0871854	0.0142084	0.957213	ucsc
Ghr	0.45029	0.503859	-0.0535687	0.211931	ucsc
Gigyf1	0.0849777	0.16858	-0.0836027	0.0273957	ucsc
Gigyf2	0.163751	0.228887	-0.0651367	0.128865	ucsc
Gins1	0.0193096	0.0120617	0.00724784	0.853259	ucsc
Git2	0.0635946	0.105693	-0.0420985	0.224822	ucsc
Gkap1	0.00545629	0.00451036	0.000945931	0.984243	ucsc
Glb1	0.0857827	0.0955154	-0.0097327	0.910082	ucsc
Glb1l	0.259607	0.22678	0.0328272	0.908643	ucsc
Glcci1	0.103028	0.123182	-0.020154	0.957383	ucsc
Gle1	0.021973	0.0281393	-0.00616633	0.832217	ucsc
Glis1	0.286853	0.401358	-0.114505	0.42743	ucsc
Glod4	0.986883	0.996396	-0.00951278	0.417083	ucsc
Glrx3	0.00566919	0.00831917	-0.00264998	0.648998	ucsc
Gls	0.684498	0.64129	0.0432074	0.159203	ucsc
Glt8d1	0.152133	0.199625	-0.047492	0.590285	ucsc
Gltscr2	0.0591671	0.0399926	0.0191745	0.127951	ucsc
Glyr1	0.0483074	0.0556565	-0.00734914	0.829206	ucsc
Gm10021	0.0974346	0.0770972	0.0203374	0.953876	ucsc
Gm10033	0.133281	0.14869	-0.0154088	0.914983	ucsc
Gm10125	0.996289	0.9936	0.00268815	0.984061	ucsc
Gm13152	0.72373	0.794673	-0.0709428	0.516854	ucsc
Gm13157	0.0593192	0.0855192	-0.0262001	0.741262	ucsc
Gm14005	0.849747	0.899146	-0.0493986	0.550533	ucsc
Gm15800	0.00872455	0.0139301	-0.00520554	0.957939	ucsc
Gm23284	0.666667	0.666667	0	1	ucsc
Gm25212	0.5	0.5	0	1	ucsc
Gm26391	0.75	0.75	0	1	ucsc
Gm3264	1	0.990216	0.00978398	0.565372	ucsc
Gm3435	0.370487	0.284073	0.0864141	0.445612	ucsc
Gm3636	0.0201514	0.00653052	0.0136209	0.676052	ucsc
Gm4349	0.11864	0.160813	-0.0421728	0.579786	ucsc
Gm44504	0.0450426	9.62257e-07	0.0450417	0.000337498	ucsc
Gm7120	0.000461374	0.00264338	-0.00218201	0.899892	ucsc
Gmds	0.00365026	0.00325998	0.000390275	0.996352	ucsc
Gmeb2	0.0687682	0.0596399	0.00912834	0.94254	ucsc
Gmpr	0.169119	0.155339	0.0137801	0.971315	ucsc
Gmpr2	0.00721425	0.0179021	-0.0106878	0.47247	ucsc
Gna13	0.18158	0.161019	0.0205613	0.733677	ucsc
Gnas	0.000715788	0.00153509	-0.000819302	0.275575	ucsc
Gnb1l	0.6667	0.701613	-0.0349131	0.803542	ucsc
Gnb4	0.0273028	0.0391007	-0.0117979	0.666235	ucsc
Gnpat	0.0222594	0.023057	-0.000797559	0.996864	ucsc
Gnpda2	0.927501	0.966664	-0.0391631	0.266365	ucsc
Gnptab	0.0490361	0.0974676	-0.0484316	0.107544	ucsc
Gns	0.00396729	0.0118987	-0.00793142	0.351554	ucsc
Golga1	0.112122	0.141289	-0.0291667	0.766773	ucsc
Golga2	0.0563122	0.065241	-0.00892876	0.881722	ucsc
Golga3	0.137268	0.21887	-0.0816025	0.0520634	ucsc
Golga4	0.113861	0.192076	-0.0782155	0.0873407	ucsc
Golga7	0.00776331	0.0175371	-0.00977375	0.288203	ucsc
Golgb1	0.135483	0.198885	-0.0634015	0.296512	ucsc
Golim4	0.00241282	0.00275234	-0.000339513	0.993998	ucsc
Golph3	0.00416741	0.0266453	-0.0224779	0.000794934	ucsc
Gon4l	0.27554	0.367434	-0.0918939	0.0303795	ucsc
Gorasp2	0.152203	0.131381	0.0208221	0.320108	ucsc
Got1	0.00428628	0.0107301	-0.00644387	0.447081	ucsc
Gpaa1	0.0773499	0.0267339	0.0506159	0.000893817	ucsc
Gpam	0.777334	0.791608	-0.0142739	0.96077	ucsc
Gpank1	0.131959	0.206223	-0.0742635	0.170008	ucsc
Gpat4	0.246307	0.317728	-0.0714214	0.00777741	ucsc
Gpatch1	0.0663797	0.118871	-0.0524912	0.592303	ucsc
Gpatch2	0.296619	0.167691	0.128928	0.172635	ucsc
Gpatch4	0.00900481	0.00692956	0.00207524	0.914593	ucsc
Gpc6	0.00640769	0.0175857	-0.011178	0.803838	ucsc
Gpcpd1	0.13806	0.139357	-0.00129731	0.999823	ucsc
Gpd1l	0.0373945	0.0277412	0.00965329	0.912628	ucsc
Gpd2	0.00140258	0.00257709	-0.0011745	0.937582	ucsc
Gpi1	0.00896941	0.0204703	-0.0115009	0.0029513	ucsc
Gpr107	0.215236	0.193337	0.0218986	0.807444	ucsc
Gpr173	0.757598	0.75352	0.00407777	0.998773	ucsc
Gprasp1	0.622474	0.6096	0.0128743	0.971366	ucsc
Gps1	0.249801	0.219831	0.0299701	0.109449	ucsc
Gps2	0.317103	0.344003	-0.0269006	0.593335	ucsc
Gpt2	0.0244514	0.0288141	-0.00436271	0.951743	ucsc
Gramd3	0.0187333	0.0109086	0.00782474	0.944813	ucsc
Grb10	0.00137421	0.00779652	-0.00642231	0.00011105	ucsc
Grb14	0	0.00294742	-0.00294742	0.891192	ucsc
Grcc10	0.0201239	0.0236249	-0.003501	0.838589	ucsc
Gripap1	0.308491	0.282702	0.0257892	0.775952	ucsc
Grk6	0.110015	0.136972	-0.0269565	0.268968	ucsc
Gsk3b	0.0119689	0.0208945	-0.00892554	0.816269	ucsc
Gskip	0.311155	0.165321	0.145834	0.0525213	ucsc
Gsn	0.101577	0.196203	-0.0946253	1.09695e-11	ucsc
Gstcd	0.0404193	0.0720486	-0.0316293	0.464736	ucsc
Gt(ROSA)26Sor	0.907131	0.900872	0.00625869	0.983855	ucsc
Gtf2a2	0.112486	0.155742	-0.0432567	0.0997827	ucsc
Gtf2h1	0.0622549	0.141905	-0.0796499	8.00022e-06	ucsc
Gtf2i	0.041769	0.0945511	-0.0527821	1.59997e-05	ucsc
Gtf2ird1	0.00858059	0.0146522	-0.00607164	0.733936	ucsc
Gtf2ird2	0.150238	0.162098	-0.0118594	0.977588	ucsc
Gtf3a	0.540218	0.441854	0.0983637	1.64609e-08	ucsc
Gtf3c1	0.0277348	0.0411178	-0.0133829	0.595197	ucsc
Gtf3c2	0.975469	0.962747	0.0127225	0.544153	ucsc
Gtf3c5	0.0152782	0.0198096	-0.00453144	0.927711	ucsc
Gtpbp2	0.102357	0.143163	-0.0408056	0.451913	ucsc
Gucd1	0.996269	0.996473	-0.000203857	0.999555	ucsc
Guf1	0.425634	0.521729	-0.0960948	0.433679	ucsc
Gulp1	0.0255159	0.101676	-0.0761603	0.0801747	ucsc
Gusb	0.138491	0.084584	0.0539067	0.00139919	ucsc
H13	0.488369	0.483626	0.00474226	0.99019	ucsc
H2-D1	0.128996	0.182539	-0.0535434	0.161929	ucsc
H2-K1	0.0906206	0.122407	-0.0317865	0.364527	ucsc
H2afy	0.0563742	0.123096	-0.0667215	1.85307e-06	ucsc
H3f3a	0.00310027	0.00916267	-0.0060624	0.00188451	ucsc
Hacd1	0.983433	0.948287	0.0351463	0.0147176	ucsc
Hacd4	0.93514	0.966434	-0.0312948	0.73448	ucsc
Hadh	0.00268915	0.0030029	-0.000313759	0.994257	ucsc
Hadha	0.0030299	0.00585614	-0.00282623	0.795001	ucsc
Harbi1	0.128718	0.0780859	0.0506322	0.716293	ucsc
Hars	0.00507367	0.00678592	-0.00171225	0.865869	ucsc
Hat1	0.00156687	0.00290119	-0.00133433	0.771359	ucsc
Haus1	0.0134804	0.0216668	-0.00818641	0.697863	ucsc
Haus3	0.0237721	0.0327631	-0.00899103	0.810244	ucsc
Haus5	0.904944	0.916352	-0.0114077	0.931561	ucsc
Hbegf	0.019064	0.0349274	-0.0158634	0.350565	ucsc
Hbp1	0.0642582	0.0571621	0.00709612	0.960734	ucsc
Hbs1l	0.110529	0.134843	-0.0243139	0.418646	ucsc
Hccs	0.988011	0.987427	0.000584497	0.998573	ucsc
Hcfc2	0.425195	0.394276	0.0309197	0.837117	ucsc
Hdac11	0.101816	0.0306077	0.0712082	0.486118	ucsc
Hdac2	0.00604691	0.012618	-0.00657108	0.172101	ucsc
Hdac5	0.133933	0.0720021	0.0619306	0.00284119	ucsc
Hdac8	0.00817216	0.00502419	0.00314798	0.951197	ucsc
Hdgfrp2	0.0202259	0.0276361	-0.00741015	0.585486	ucsc
Hdgfrp3	0.101028	0.178053	-0.077025	0.126305	ucsc
Hdhd2	0.0466213	0.025741	0.0208803	0.580424	ucsc
Hdlbp	0.0193668	0.0376631	-0.0182963	0.00199113	ucsc
Heatr1	0	0.0129968	-0.0129968	0.0139836	ucsc
Heatr5a	0.0044475	0.00210072	0.00234678	0.907193	ucsc
Heatr5b	0.00685805	0.0185144	-0.0116563	0.580734	ucsc
Heatr6	0.939875	0.942473	-0.00259821	0.993531	ucsc
Hectd1	0.00810617	0.013561	-0.00545482	0.825535	ucsc
Helq	0.0534831	0.0563736	-0.00289055	0.995261	ucsc
Helz	0.0577126	0.100575	-0.0428623	0.348701	ucsc
Helz2	0.00402462	0.0304027	-0.0263781	0.624021	ucsc
Hemk1	0.0872391	0.134459	-0.0472198	0.763563	ucsc
Herc1	0.306747	0.354422	-0.0476754	0.753784	ucsc
Herc2	0.00281055	0	0.00281055	0.760164	ucsc
Herc4	0.0149267	0.0234769	-0.00855018	0.815545	ucsc
Herc6	0.752808	0.731828	0.0209803	0.957063	ucsc
Hes6	0.341644	0.340281	0.00136304	0.999774	ucsc
Hexdc	0.240325	0.165449	0.0748764	0.354456	ucsc
Hgs	0.135728	0.0643959	0.071332	1.97304e-05	ucsc
Hibch	0.0252497	0	0.0252497	0.102351	ucsc
Hif1a	0	0.000792765	-0.000792765	0.863918	ucsc
Hif1an	0.0022097	0.00681375	-0.00460405	0.833078	ucsc
Higd1a	0.0862543	0.139212	-0.052958	0.236574	ucsc
Hip1	0.0235191	0.0285504	-0.00503127	0.899574	ucsc
Hira	0.26442	0.241973	0.0224468	0.833211	ucsc
Hivep2	0.0222651	0.0896107	-0.0673456	0.317478	ucsc
Hjurp	0.0490091	0.114976	-0.065967	7.26369e-06	ucsc
Hk1	0.000340429	0.000934344	-0.000593915	0.940149	ucsc
Hlcs	0.102063	0.062348	0.0397153	0.807554	ucsc
Hltf	0.100589	0.115318	-0.0147291	0.887259	ucsc
Hmbox1	0.343912	0.459949	-0.116037	0.265408	ucsc
Hmces	0.0120683	0.0403903	-0.028322	0.0192971	ucsc
Hmg20a	0.0317017	0.0433481	-0.0116464	0.818321	ucsc
Hmga2	0.00180956	0.00295832	-0.00114876	0.769734	ucsc
Hmgcr	0.0562484	0.105874	-0.0496253	0.0449114	ucsc
Hmgcs1	0.0137678	0.0402135	-0.0264458	0.0197182	ucsc
Hmgn3	0.110205	0.130689	-0.0204833	0.597813	ucsc
Hmgxb3	0.0254313	0.0327108	-0.00727941	0.915105	ucsc
Hmgxb4	0.0410922	0.0236399	0.0174523	0.63884	ucsc
Hmmr	0.0788172	0.15532	-0.0765023	0.000194903	ucsc
Hnrnpa2b1	0.864562	0.843354	0.0212086	4.68481e-06	ucsc
Hnrnpab	0.609527	0.564685	0.0448415	2.09542e-05	ucsc
Hnrnpdl	0.464616	0.529929	-0.0653131	0.021909	ucsc
Hnrnph1	0.452571	0.475566	-0.0229946	0.0395051	ucsc
Hnrnph3	0.167878	0.162899	0.00497849	0.986778	ucsc
Hnrnpk	0.00902796	0.0130824	-0.00405441	0.143041	ucsc
Hnrnpll	0.0203557	0.0444796	-0.0241239	0.0314404	ucsc
Hnrnpm	0.0499662	0.0705395	-0.0205733	0.000622586	ucsc
Hnrnpr	0.305123	0.385645	-0.0805221	0.0378881	ucsc
Hnrnpu	0.973526	0.965081	0.00844513	0.0829725	ucsc
Hnrnpul1	0.00499537	0.00615541	-0.00116003	0.919298	ucsc
Homer1	0.562773	0.485569	0.0772038	0.763593	ucsc
Homer3	0.252893	0.292456	-0.0395634	0.174817	ucsc
Hook2	0.0567107	0.0602306	-0.00351993	0.986003	ucsc
Hpcal1	0.222536	0.297273	-0.0747369	0.137311	ucsc
Hps1	0.401714	0.400525	0.00118837	0.999736	ucsc
Hps3	0.190963	0.228333	-0.0373704	0.764607	ucsc
Hps4	0.183699	0.180112	0.00358688	0.997403	ucsc
Hpse	0.0177892	0.00879031	0.00899892	0.883325	ucsc
Hs6st2	0.0012091	0.00224322	-0.00103412	0.961325	ucsc
Hsd17b11	0.0446952	0.0095984	0.0350968	0.031131	ucsc
Hsd17b12	0.000172641	0	0.000172641	0.875122	ucsc
Hsd17b7	0.102034	0.158234	-0.0561994	0.638107	ucsc
Hsf1	0.00561568	0.00707751	-0.00146184	0.92188	ucsc
Hsf2	0.503971	0.466039	0.0379318	0.643008	ucsc
Hspa13	0.00925029	0.0109603	-0.00171002	0.979171	ucsc
Hspa14	0.0791692	0.114976	-0.0358072	0.0389669	ucsc
Hspa4	0.0469313	0.132164	-0.0852331	2.49426e-21	ucsc
Hspa4l	0.000818846	0.000375595	0.000443251	0.977534	ucsc
Hspb1	0.0045061	0.00197723	0.00252887	0.785108	ucsc
Hspb11	0.0754933	0.0491704	0.0263229	0.349514	ucsc
Hspbap1	0.0343405	0.0570048	-0.0226643	0.77054	ucsc
Hsph1	0.00925045	0.0151427	-0.00589228	0.334171	ucsc
Htatsf1	0.0484005	0.110579	-0.0621782	0.0010326	ucsc
Htra2	0.219026	0.217561	0.00146476	0.996209	ucsc
Htt	0.0978975	0.142515	-0.044618	0.571129	ucsc
Hus1	0.0691128	0.146592	-0.0774793	0.19165	ucsc
Huwe1	0.309151	0.379311	-0.0701603	0.00163263	ucsc
Hvcn1	0	0.178727	-0.178727	0.0557305	ucsc
Hyal2	0.0109301	0.0264186	-0.0154885	0.320479	ucsc
Hyou1	0.00988699	0.0159506	-0.00606364	0.530601	ucsc
Iah1	0.0462185	0.0583406	-0.0121221	0.856881	ucsc
Iars2	0.00892761	0.0113911	-0.00246349	0.931779	ucsc
Ica1	0.0103971	0.0448658	-0.0344687	0.293344	ucsc
Ice1	0.01726	0.0450711	-0.0278111	0.234264	ucsc
Ice2	0.0795995	0.0812539	-0.00165441	0.999389	ucsc
Ick	0.618848	0.689157	-0.0703084	0.547329	ucsc
Ide	0	0.00459515	-0.00459515	0.338667	ucsc
Ifi27	0.130516	0.110133	0.0203837	0.701924	ucsc
Ifnar1	0.466945	0.490125	-0.0231796	0.87333	ucsc
Ifnar2	0.803095	0.857271	-0.054176	0.156597	ucsc
Ift140	0.251464	0.289196	-0.0377319	0.846051	ucsc
Ift172	0.0284752	0.00714377	0.0213315	0.496333	ucsc
Ift20	0.0585406	0.117405	-0.0588644	0.00474027	ucsc
Ift27	0.0075313	0.0187228	-0.0111915	0.418657	ucsc
Ift52	0.0729504	0.0216563	0.051294	0.00771428	ucsc
Ift74	0.00881936	0.0041494	0.00466996	0.762436	ucsc
Ift80	0.0140922	0.0101633	0.00392892	0.94432	ucsc
Ift81	0.0783867	0.0778029	0.000583843	0.99984	ucsc
Igbp1	0.0128062	0.0160305	-0.00322425	0.896952	ucsc
Igf1r	0.00835682	0.0236692	-0.0153124	0.588259	ucsc
Igf2bp3	0.0320167	0.0322449	-0.000228231	0.99989	ucsc
Ighmbp2	0.508239	0.572376	-0.0641372	0.71948	ucsc
Ik	0.0146658	0.021315	-0.00664921	0.534526	ucsc
Ikbip	0.490935	0.488538	0.00239716	0.997921	ucsc
Ikbkb	0.103692	0.0894096	0.0142822	0.844535	ucsc
Ikzf2	0.00909184	0.024134	-0.0150422	0.908983	ucsc
Il10rb	0.054162	0.0344626	0.0196994	0.782072	ucsc
Il15	0.0694828	0.100745	-0.0312627	0.839145	ucsc
Il15ra	0.0714241	0.117203	-0.0457792	0.674366	ucsc
Il1rap	0.999383	0.998233	0.00115	0.982086	ucsc
Il1rl1	0.919603	0.931652	-0.0120489	0.0218838	ucsc
Il4ra	0.0479178	0.0893957	-0.0414779	0.209536	ucsc
Il6st	0.00363592	0.00400585	-0.000369932	0.993761	ucsc
Ilf2	0.0207513	0.0403767	-0.0196254	0.0226816	ucsc
Ilf3	0.364902	0.393549	-0.0286472	0.424149	ucsc
Ilkap	0.972819	0.967848	0.00497086	0.87154	ucsc
Ilvbl	0.303287	0.283847	0.0194395	0.940303	ucsc
Immt	0.996671	0.996363	0.000308107	0.989092	ucsc
Impa1	0.843456	0.848779	-0.00532351	0.972954	ucsc
Inadl	0.619615	0.548132	0.0714834	0.83251	ucsc
Inpp4a	0.219035	0.362777	-0.143742	0.31734	ucsc
Inpp5b	0.00222257	0.0072591	-0.00503653	0.797225	ucsc
Inpp5f	0.0233503	0.0478	-0.0244497	0.587544	ucsc
Inpp5k	0.00586008	0.0238331	-0.017973	0.626777	ucsc
Inppl1	0.149768	0.246898	-0.0971303	2.39285e-05	ucsc
Insr	0	0.0871928	-0.0871928	0.112693	ucsc
Ints1	0.0614101	0.119488	-0.0580779	0.00258047	ucsc
Ints10	0.686379	0.755253	-0.0688746	0.000858841	ucsc
Ints3	0.00726495	0.0107725	-0.0035076	0.862819	ucsc
Ints4	0.00459223	0.00515695	-0.000564711	0.994068	ucsc
Ints6	0.634089	0.683543	-0.0494541	0.640518	ucsc
Ints7	0.066279	0.147294	-0.0810147	0.00470479	ucsc
Ints9	0.00274241	0.00510496	-0.00236255	0.939734	ucsc
Invs	0.073952	0.0560092	0.0179428	0.919907	ucsc
Ip6k1	0.0912201	0.181624	-0.0904037	0.00390245	ucsc
Ip6k2	0.225745	0.227553	-0.00180852	0.998949	ucsc
Ipmk	0.0699068	0.0670531	0.00285374	0.995274	ucsc
Ipo11	0.0183591	0.0516404	-0.0332813	0.044809	ucsc
Ipo5	0.000310571	0.000225637	8.49346e-05	0.988074	ucsc
Ipo7	0.00504233	0.00482373	0.000218603	0.99431	ucsc
Ipo8	0.0328139	0.0257304	0.00708351	0.86895	ucsc
Iqce	0.115482	0.0471617	0.0683205	0.123458	ucsc
Iqgap1	0.00495826	0.0055122	-0.000553941	0.983235	ucsc
Iqgap3	0.00788901	0.0121773	-0.00428826	0.862058	ucsc
Iqsec1	0.182831	0.228454	-0.0456232	0.503722	ucsc
Iqsec2	0.421498	0.357122	0.0643762	0.760882	ucsc
Irak1	0.0102602	0.0569968	-0.0467367	0.000628843	ucsc
Irak2	0	0.00702607	-0.00702607	0.779252	ucsc
Irak4	0.18445	0.313294	-0.128844	0.199117	ucsc
Irf1	0.996656	0.997627	-0.000971354	0.946162	ucsc
Irf2	0.00167801	0.00123808	0.000439925	0.995135	ucsc
Irf5	0.981905	0.987984	-0.00607939	0.883588	ucsc
Iscu	0.0853477	0.0915358	-0.0061881	0.938075	ucsc
Ist1	0.0827616	0.106856	-0.0240944	0.346639	ucsc
Itch	0.0330758	0.0652259	-0.0321501	0.29714	ucsc
Itfg2	0.0875992	0.0860011	0.00159808	0.998187	ucsc
Itga6	0.412898	0.394876	0.0180221	0.967397	ucsc
Itgav	0.0609715	0.0933593	-0.0323878	0.144797	ucsc
Itgb1bp1	0.663671	0.633142	0.0305298	0.75071	ucsc
Itpa	0.0219042	0.0212636	0.000640597	0.996506	ucsc
Itpkc	0.264039	0.21197	0.0520688	0.698683	ucsc
Itpr1	0.133426	0.197664	-0.0642384	0.257091	ucsc
Itsn1	0.993831	0.993043	0.000788005	0.993919	ucsc
Itsn2	0.574291	0.599037	-0.0247457	0.882222	ucsc
Ivns1abp	0.0757867	0.108541	-0.0327542	0.0949565	ucsc
Jade3	0	0.00487019	-0.00487019	0.757843	ucsc
Jak3	0.149078	0.144109	0.00496961	0.993729	ucsc
Jam3	0.0521817	0.0701447	-0.017963	0.749603	ucsc
Jarid2	0.0825533	0.132266	-0.0497129	0.737221	ucsc
Jmjd1c	0.0889693	0.156231	-0.0672612	0.176848	ucsc
Jmjd6	0.0487777	0.0709587	-0.0221811	0.214021	ucsc
Jmy	0.261082	0.338739	-0.0776569	0.531213	ucsc
Junb	0.997738	0.998333	-0.000594912	0.835651	ucsc
Kalrn	0.893602	0.927713	-0.0341115	0.651478	ucsc
Kank3	0.0235209	0.0179385	0.00558238	0.95249	ucsc
Kansl1	0.645177	0.674058	-0.0288812	0.507841	ucsc
Kansl1l	0.32885	0.280234	0.0486161	0.843701	ucsc
Kat2a	0.00222013	0.00260468	-0.00038455	0.98352	ucsc
Kat5	0.101274	0.108516	-0.00724199	0.962482	ucsc
Kat6b	0.191555	0.275584	-0.0840291	0.615788	ucsc
Kat8	0.127686	0.191046	-0.06336	0.387428	ucsc
Katnbl1	0.020174	0.0434267	-0.0232527	0.219802	ucsc
Kbtbd2	0.00530417	0.00750268	-0.00219851	0.942487	ucsc
Kcmf1	0.154117	0.169563	-0.0154468	0.742224	ucsc
Kctd1	0.00469404	0.00977994	-0.0050859	0.952586	ucsc
Kctd18	0.113252	0.215747	-0.102496	0.306031	ucsc
Kctd9	0.018191	0.0305574	-0.0123664	0.717618	ucsc
Kdelc1	0.0861188	0.120887	-0.0347681	0.303419	ucsc
Kdm1a	0.353858	0.398938	-0.0450799	0.105873	ucsc
Kdm2a	0.00186089	0.0026615	-0.000800615	0.976445	ucsc
Kdm2b	0.112883	0.17219	-0.0593074	0.125595	ucsc
Kdm3a	0.0226233	0.0253989	-0.00277565	0.972038	ucsc
Kdm3b	0.0763257	0.0550312	0.0212945	0.636209	ucsc
Kdm4a	0.0638617	0.125045	-0.0611835	0.023377	ucsc
Kdm4b	0.0690365	0.126529	-0.0574922	0.341852	ucsc
Kdm4c	0.00764739	0.0254151	-0.0177677	0.572413	ucsc
Kdm6b	0.0546001	0.0619666	-0.00736648	0.969214	ucsc
Kdsr	0.732152	0.777587	-0.0454345	0.534572	ucsc
Keap1	0.0416412	0.0832765	-0.0416353	0.153376	ucsc
Khdrbs1	0.894574	0.856841	0.0377329	0.01017	ucsc
Kidins220	0.988747	0.972091	0.016656	0.424313	ucsc
Kif13b	0.0654936	0.0269552	0.0385384	0.604462	ucsc
Kif15	0.045549	0.102043	-0.0564942	0.077431	ucsc
Kif18a	0.105843	0.128712	-0.0228686	0.750066	ucsc
Kif1bp	0.996901	0.995458	0.00144285	0.971799	ucsc
Kif1c	0.247851	0.341013	-0.0931626	0.00100604	ucsc
Kif20b	0	0.0034904	-0.0034904	0.599864	ucsc
Kif23	0.466489	0.521847	-0.0553577	0.0458731	ucsc
Kif2a	0.0503723	0.11797	-0.067598	0.000645014	ucsc
Kif2c	0.00552613	0.0121015	-0.00657534	0.554405	ucsc
Kif3a	0.39172	0.491906	-0.100186	0.0860638	ucsc
Kif5b	0.00569661	0.0142913	-0.00859472	0.33155	ucsc
Kifc1	0.0655833	0.0682391	-0.00265575	0.985008	ucsc
Kifc5b	0.446466	0.455884	-0.00941836	0.979082	ucsc
Kin	0.0962453	0.121729	-0.0254839	0.693445	ucsc
Kirrel	0.0030041	0.00700376	-0.00399966	0.555953	ucsc
Kitl	0.0420983	0.0435511	-0.00145286	0.998565	ucsc
Kiz	0.114712	0.0826431	0.0320693	0.606532	ucsc
Klc1	0.147729	0.212078	-0.0643495	0.0211997	ucsc
Klc4	0.200786	0.25981	-0.0590246	0.732156	ucsc
Klf10	0.995453	0.997188	-0.00173483	0.901099	ucsc
Klf3	0.0791716	0.106028	-0.0268569	0.610607	ucsc
Klf5	0.0031919	0.00228843	0.000903475	0.98675	ucsc
Klf7	0	0.0124161	-0.0124161	0.699303	ucsc
Klhdc2	0.0221348	0.119309	-0.0971742	3.32455e-09	ucsc
Klhl12	0.0196639	0.0274153	-0.00775144	0.919087	ucsc
Klhl15	0.731615	0.566986	0.164629	0.213639	ucsc
Klhl2	0.00991517	0.0184712	-0.00855607	0.423523	ucsc
Klhl20	0.0860889	0.115528	-0.0294394	0.701234	ucsc
Klhl22	0.0872297	0.104017	-0.0167872	0.718758	ucsc
Klhl26	0.912057	0.896889	0.0151681	0.789245	ucsc
Klhl28	0.113675	0.141831	-0.028156	0.959795	ucsc
Klhl7	0.0239619	0.0414355	-0.0174735	0.540602	ucsc
Kmt2a	0.026186	0.0565569	-0.0303709	0.51654	ucsc
Kmt2c	0.00316292	0.0229358	-0.0197729	0.758184	ucsc
Kpna1	0.000580934	0.00418344	-0.00360251	0.700005	ucsc
Kptn	0.101931	0.11815	-0.0162184	0.948716	ucsc
Kremen1	0.0182486	0.0251841	-0.00693554	0.952535	ucsc
Krit1	0.70078	0.739043	-0.0382634	0.732109	ucsc
Krr1	0.0349285	0.0235883	0.0113402	0.722597	ucsc
Krt80	0.0199559	0.0136073	0.00634859	0.912919	ucsc
Ktn1	0.167419	0.240774	-0.0733551	0.0011376	ucsc
L3hypdh	0.156847	0.226603	-0.0697557	0.720349	ucsc
Lacc1	0.0173776	0.036492	-0.0191144	0.546874	ucsc
Lama4	0.00902523	0.0678905	-0.0588653	0.374098	ucsc
Lamb1	0.0162342	0.0472643	-0.0310301	0.00168478	ucsc
Lamp2	0.980244	0.98555	-0.00530626	0.434065	ucsc
Lamtor2	0.0492189	0.0779104	-0.0286915	0.0613127	ucsc
Large	0.00319052	0.0254076	-0.0222171	0.0731162	ucsc
Larp4	0.00170058	0.000499606	0.00120097	0.856602	ucsc
Lars2	0.000243476	0.000227318	1.61577e-05	0.996129	ucsc
Las1l	0.0248437	0.0257649	-0.000921164	0.993511	ucsc
Lats2	1	0.997525	0.00247482	0.876952	ucsc
Lcor	0.125806	0.0590493	0.0667569	0.552248	ucsc
Ldah	0.0187731	0.0522624	-0.0334893	0.10743	ucsc
Ldb1	0.444375	0.516538	-0.0721629	0.00651946	ucsc
Ldlr	0.0266769	0.0565292	-0.0298523	0.120981	ucsc
Leng8	0.031831	0.0188146	0.0130164	0.504212	ucsc
Lig1	0.112393	0.199455	-0.087062	3.22159e-07	ucsc
Lig3	0.113347	0.188784	-0.075437	0.0292661	ucsc
Limd1	0.0713182	0.0728864	-0.0015682	0.997298	ucsc
Limk1	0.0277535	0.0301837	-0.00243019	0.991862	ucsc
Lin7c	0.488973	0.573548	-0.0845753	0.00179752	ucsc
Lin9	0.0479776	0.0847481	-0.0367705	0.440206	ucsc
Lins1	0.191271	0.252639	-0.0613679	0.75487	ucsc
Lman2	0.0108561	0.0110155	-0.000159354	0.999559	ucsc
Lmf1	0.0524882	0.0708068	-0.0183186	0.881034	ucsc
Lmna	0.700466	0.656193	0.0442732	9.89136e-08	ucsc
Lmo4	0.006604	0.0108759	-0.00427194	0.85509	ucsc
Lmo7	0.225565	0.308565	-0.0830007	0.215266	ucsc
Lnp	0.0258461	0.0633479	-0.0375018	0.404565	ucsc
Lnpep	0.0463047	0.0315733	0.0147314	0.729498	ucsc
Lpar2	0.211287	0.243895	-0.0326081	0.715165	ucsc
Lpin1	0.0901386	0.104048	-0.0139091	0.982648	ucsc
Lpin2	0.136767	0.211652	-0.0748847	0.19711	ucsc
Lpp	0.00821719	0.00836975	-0.00015256	0.999835	ucsc
Lrch1	0.0392355	0.0334406	0.00579484	0.988133	ucsc
Lrch3	0.0117606	0.0418521	-0.0300916	0.310337	ucsc
Lrch4	0.213073	0.0933245	0.119749	0.129113	ucsc
Lrif1	0.0619547	0.085493	-0.0235383	0.837133	ucsc
Lrig2	0.050233	0.0842884	-0.0340553	0.824417	ucsc
Lrig3	0.0125543	0.0185019	-0.00594756	0.952108	ucsc
Lrp1	0.00463375	0.00429376	0.000339985	0.994753	ucsc
Lrp11	0.00577975	0.00558865	0.000191097	0.999794	ucsc
Lrp8	0.00366218	0.00790286	-0.00424068	0.896349	ucsc
Lrrc16a	0.00836284	0.00586914	0.0024937	0.978545	ucsc
Lrrc41	0.115558	0.0371408	0.0784176	2.07902e-05	ucsc
Lrrc49	0.980502	0.993177	-0.0126744	0.79846	ucsc
Lrrfip1	0.804735	0.849185	-0.0444502	0.0356903	ucsc
Lrrk1	0.0860326	0.165301	-0.079268	0.0213591	ucsc
Lrwd1	0.0252403	0.0326686	-0.0074283	0.705935	ucsc
Lsg1	0.0339454	0.0487883	-0.0148429	0.481823	ucsc
Lsm1	0.0359026	0.0706637	-0.0347611	0.276167	ucsc
Lsm14a	0.111379	0.0833275	0.028051	0.185333	ucsc
Lsm4	0.00546957	0.0101701	-0.00470054	0.231617	ucsc
Lta4h	0.000223852	0.000228913	-5.06046e-06	0.999977	ucsc
Ltbp3	0.0457975	0.0591217	-0.0133243	0.558624	ucsc
Ltbp4	0.0569259	0.0238615	0.0330643	0.147898	ucsc
Luc7l	0.833565	0.845409	-0.0118437	0.829046	ucsc
Luc7l3	0.506091	0.472803	0.033288	0.318545	ucsc
Luzp1	0.0409316	0.0718727	-0.030941	0.384488	ucsc
Ly75	0.00496544	0.004668	0.000297443	0.998546	ucsc
Lyar	0.159998	0.259376	-0.0993784	6.84538e-07	ucsc
Lypla1	0.0256031	0.0340535	-0.00845037	0.759614	ucsc
Lysmd4	0.173879	0.233332	-0.0594529	0.832186	ucsc
Lztr1	0.0591976	0.058538	0.000659622	0.999056	ucsc
Macf1	0.20418	0.262458	-0.0582786	0.0467694	ucsc
Macrod2	0.992521	0.973067	0.0194535	0.684916	ucsc
Mad1l1	0.000647338	0.00250557	-0.00185823	0.70004	ucsc
Madd	0.123346	0.228184	-0.104838	0.103021	ucsc
Maea	0.179568	0.19871	-0.0191422	0.479961	ucsc
Maf	0.747273	0.555143	0.192131	0.121303	ucsc
Magi1	0.319187	0.430078	-0.110891	0.215333	ucsc
Magi3	0.0258362	0.0749245	-0.0490883	0.263327	ucsc
Malt1	0.0646897	0.129875	-0.0651856	0.451495	ucsc
Man1a	0	0.00204129	-0.00204129	0.891802	ucsc
Man1b1	0.00624524	0.00954171	-0.00329647	0.833391	ucsc
Man2a1	0.000477863	0	0.000477863	0.88472	ucsc
Man2a2	0.0580501	0.0800756	-0.0220256	0.690826	ucsc
Man2b2	0.12777	0.0326047	0.0951651	0.000130071	ucsc
Man2c1	0.140262	0.186064	-0.0458029	0.467262	ucsc
Manba	0.0141353	0.0227648	-0.00862945	0.918967	ucsc
Map2k3	0.00527158	0.0163499	-0.0110783	0.0090431	ucsc
Map2k5	0.0457113	0.0884293	-0.042718	0.256862	ucsc
Map2k6	0	0.0329123	-0.0329123	0.134845	ucsc
Map3k10	0.631721	0.539516	0.0922055	0.127583	ucsc
Map3k14	0.00483162	0.00217877	0.00265285	0.943615	ucsc
Map3k2	0	0.00278669	-0.00278669	0.896192	ucsc
Map3k4	0.00899625	0.0140641	-0.0050679	0.902863	ucsc
Map3k7	0.0102428	0.0214136	-0.0111708	0.543692	ucsc
Map4	0.00136086	0.00127094	8.99228e-05	0.998772	ucsc
Map4k2	0.228119	0.271589	-0.0434695	0.803189	ucsc
Map4k5	0.0335037	0.0505662	-0.0170625	0.760868	ucsc
Map7d1	0.13202	0.119977	0.0120433	0.715617	ucsc
Mapk12	0.0843526	0.133913	-0.0495607	0.480288	ucsc
Mapk14	0.0222131	0.121755	-0.099542	9.65504e-11	ucsc
Mapk6	0.0196758	0.0371545	-0.0174787	0.0266052	ucsc
Mapk7	0.119755	0.144831	-0.0250763	0.71318	ucsc
Mapk8	0.173526	0.269849	-0.0963237	0.20998	ucsc
Mapk8ip3	0.943957	0.960118	-0.0161614	0.56421	ucsc
Mapkapk3	0.0602751	0.106305	-0.0460298	0.407334	ucsc
Mapkapk5	0.99616	1	-0.00383994	0.5731	ucsc
Mapre2	0.000647446	0.00627083	-0.00562339	0.46006	ucsc
Marc2	0.00420132	0.00688183	-0.0026805	0.892523	ucsc
March2	0.978902	0.982371	-0.0034689	0.955233	ucsc
March5	0.671582	0.731363	-0.0597804	0.0438697	ucsc
March6	0	0.00307144	-0.00307144	0.649431	ucsc
March7	0.0569454	0.0729899	-0.0160445	0.669459	ucsc
Marf1	0.0921842	0.157794	-0.0656099	0.205499	ucsc
Masp1	0.997735	0.998002	-0.000267714	0.992909	ucsc
Mast3	0.0157852	0.0328521	-0.0170669	0.356722	ucsc
Mast4	0.00472204	0.00675596	-0.00203392	0.968627	ucsc
Mastl	0.255589	0.227564	0.0280253	0.818402	ucsc
Mat2b	0.0168309	0.0221342	-0.00530328	0.776582	ucsc
Matn2	0.595598	0.549694	0.0459043	0.738896	ucsc
Mau2	0.753825	0.810399	-0.0565748	0.0432894	ucsc
Maz	0.00773444	0.00890933	-0.00117488	0.961422	ucsc
Mbd1	0.536897	0.592162	-0.0552644	0.318737	ucsc
Mbd2	0.000387689	0.00179971	-0.00141203	0.741111	ucsc
Mbd3	0.0823487	0.0752022	0.00714649	0.803652	ucsc
Mbd4	0.249783	0.323639	-0.0738564	0.626286	ucsc
Mbd5	0.563787	0.596291	-0.0325039	0.943879	ucsc
Mbnl1	0.0210596	0.0673789	-0.0463192	2.47802e-06	ucsc
Mbnl2	0.0124156	0.0386664	-0.0262508	0.0167633	ucsc
Mboat7	0.233014	0.242152	-0.00913859	0.966739	ucsc
Mbtd1	0.248145	0.304666	-0.0565207	0.634324	ucsc
[truncated: 1,795 more rows]

## Sheet: KO_Mock vs KO_Torin (mock)
	KO_Mock	KO_Torin	ratio difference	chisq pvalue	annotation
Aebp2	0.868281	0.643788	0.224493	3.46139e-21	refseq
Agap3	0.281379	0.154486	0.126894	3.91987e-07	refseq
Araf	0.557592	0.396751	0.160841	3.66966e-07	refseq
Borcs8	0.74273	0.629599	0.113131	0.000654457	refseq
Ccdc167	0.359885	0.146364	0.213522	0.000973017	refseq
Cp	0.76949	0.633576	0.135914	5.49585e-08	refseq
Csnk1e	0.338605	0.237702	0.100904	0.000109293	refseq
Cstf3	0.267553	0.084712	0.182841	2.8886e-09	refseq
Cyhr1	0.829069	0.676549	0.15252	2.58858e-13	refseq
Dopey2	0.229772	0.0476414	0.182131	0.0163165	refseq
Dtymk	0.725942	0.609757	0.116185	3.99765e-13	refseq
Eif4a2	0.7056	0.468269	0.237331	7.07347e-34	refseq
Gnao1	0.749718	0.63308	0.116638	0.000770434	refseq
Irak1	0.28655	0.17544	0.11111	7.62662e-05	refseq
Kif1b	0.601116	0.447557	0.153559	0.000513696	refseq
Lrrcc1	0.474119	0.295366	0.178753	0.00239974	refseq
Nfx1	0.69764	0.538965	0.158675	3.80348e-06	refseq
Pex3	0.997312	0.717013	0.280299	1.72583e-10	refseq
Ppp2r1b	0.837587	0.647478	0.190109	4.61853e-11	refseq
Psip1	0.577374	0.438554	0.13882	3.96723e-12	refseq
Rbl1	0.416247	0.294165	0.122082	0.0234899	refseq
Sh3glb1	0.628443	0.456603	0.171841	1.53756e-09	refseq
Trmt2b	0.51291	0.269579	0.243331	2.05974e-05	refseq
Txlng	0.671925	0.452754	0.219171	0.00199994	refseq
Zfp971	0.541179	0.28608	0.2551	2.13108e-06	refseq
Zmym3	0.545041	0.391585	0.153456	0.0136114	refseq
0610010F05Rik	0.929677	0.808764	0.120913	0.0040033	ucsc
1110038B12Rik	0.25667	0.0841864	0.172483	3.55683e-159	ucsc
4930402H24Rik	0.376246	0.147671	0.228575	0.00147827	ucsc
AK085253	0.591811	0.274137	0.317675	0.0292179	ucsc
Aebp2	0.868544	0.635009	0.233534	4.4055e-20	ucsc
Agap3	0.313707	0.173318	0.14039	2.1469e-08	ucsc
Ahctf1	0.230736	0.105852	0.124884	9.79771e-05	ucsc
Araf	0.611652	0.501535	0.110117	0.00140082	ucsc
BC030336	0.453123	0.23351	0.219612	0.00103215	ucsc
Borcs8	0.732467	0.62723	0.105237	0.00354944	ucsc
Ccdc167	0.319903	0.115778	0.204125	0.00230022	ucsc
Cdc14b	0.97233	0.869923	0.102407	0.0124766	ucsc
Cep68	0.490145	0.34525	0.144895	0.0143755	ucsc
Chd8	0.341624	0.225213	0.116412	0.00462293	ucsc
Cp	0.789775	0.673673	0.116103	4.7951e-06	ucsc
Csnk1e	0.338796	0.238026	0.10077	0.000334529	ucsc
Cstf3	0.270493	0.0852969	0.185196	3.00706e-08	ucsc
Cyhr1	0.832541	0.690337	0.142204	7.83594e-11	ucsc
Etohi1	0.301837	0.112415	0.189422	0.000738176	ucsc
Ezh1	0.29197	0.12882	0.16315	0.00223797	ucsc
Gnao1	0.727478	0.617977	0.109501	0.00370444	ucsc
Gsap	0.746796	0.448471	0.298325	0.00569641	ucsc
Gtf2h2	0.685132	0.575487	0.109645	0.031518	ucsc
H60b	0.341811	0.141998	0.199814	0.0270824	ucsc
Hipk2	0.268481	0.129393	0.139088	0.00366903	ucsc
Kif1b	0.574417	0.451836	0.122581	0.0107171	ucsc
Lrp4	0.556637	0.287355	0.269282	0.0493152	ucsc
Lrrcc1	0.462727	0.290761	0.171966	0.0068834	ucsc
Med12	0.320728	0.112696	0.208031	9.7099e-12	ucsc
Mettl4	0.172994	0.0713187	0.101675	0.0246483	ucsc
Mtor	0.467219	0.144182	0.323037	2.66666e-12	ucsc
Mvb12b	0.251702	0.136861	0.114841	0.048608	ucsc
Mvk	0.325162	0.217691	0.10747	0.0174069	ucsc
Nfx1	0.696948	0.538058	0.15889	1.65814e-05	ucsc
Pcif1	0.348977	0.134638	0.214339	1.96372e-09	ucsc
Pex3	0.999134	0.731777	0.267357	4.75558e-09	ucsc
Phyhd1	0.356245	0.117353	0.238892	0.00201138	ucsc
Ppp2r1b	0.842364	0.653347	0.189017	7.82679e-10	ucsc
Prpf31	0.548211	0.429843	0.118368	0.000142357	ucsc
Psip1	0.581152	0.442799	0.138353	9.49015e-11	ucsc
Raet1e	0.116547	0	0.116547	0.00201339	ucsc
Rbl1	0.423808	0.30527	0.118538	0.0454477	ucsc
Rbmx	0.423899	0.246888	0.17701	0.0169155	ucsc
Rhod	0.512252	0.374543	0.137709	0.00240008	ucsc
Rps6ka2	0.203905	0.0864614	0.117444	0.0278384	ucsc
Sass6	0.681146	0.545768	0.135378	0.047698	ucsc
Sfi1	0.755971	0.548192	0.207779	0.000639929	ucsc
Sh3glb1	0.630643	0.457087	0.173555	1.17349e-08	ucsc
Sik3	0.705913	0.552925	0.152988	1.18019e-05	ucsc
Sugp2	0.46669	0.350612	0.116077	0.0494539	ucsc
Supt3	0.313685	0.118133	0.195553	2.55517e-07	ucsc
Syvn1	0.209425	0.104172	0.105253	0.002705	ucsc
Tep1	0.179498	0.0606895	0.118809	0.0166779	ucsc
Tmco3	0.216249	0.0941683	0.122081	0.0209548	ucsc
Tpr	0.38465	0.284381	0.10027	5.44094e-06	ucsc
Trmt1l	0.245919	0.127609	0.11831	0.00531201	ucsc
Trmt2b	0.506207	0.269653	0.236554	0.000130916	ucsc
Trpt1	0.297028	0	0.297028	1.42881e-05	ucsc
Txlng	0.67249	0.457282	0.215208	0.00501338	ucsc
Ubr4	0.303565	0.160719	0.142845	2.7099e-08	ucsc
Uckl1	0.136188	0.0255882	0.1106	0.0122178	ucsc
Vps13a	0.492477	0.281347	0.21113	0.0137191	ucsc
Wiz	0.267824	0.160216	0.107608	3.446e-05	ucsc
Zmym3	0.539064	0.390172	0.148892	0.0284657	ucsc

## Sheet: KO_Mock vs KO_Torin (torin)
	KO_Mock	KO_Torin	ratio difference	chisq pvalue	annotation
Abcc5	0.274859	0.483721	-0.208862	1.61615e-06	refseq
Acbd6	0.393773	0.54429	-0.150516	1.19691e-07	refseq
Ankzf1	0.0802729	0.233488	-0.153216	0.032077	refseq
Ap1s2	0.322653	0.453099	-0.130446	0.0318693	refseq
Atxn3	0.103341	0.260362	-0.157021	0.0416171	refseq
Brd4	0.0830809	0.234432	-0.151351	1.92714e-14	refseq
Cdk12	0.119981	0.315162	-0.19518	5.24511e-06	refseq
Col6a2	0.0953473	0.204061	-0.108714	9.80674e-09	refseq
Dclk1	0.775775	0.94104	-0.165265	5.36325e-10	refseq
Ddx17	0.141401	0.251216	-0.109815	7.96017e-19	refseq
Fnbp1	0.0931824	0.242857	-0.149675	0.0022497	refseq
Gm14326	0.57969	0.766641	-0.186951	0.000170856	refseq
Haghl	0.612659	0.811857	-0.199198	5.8319e-06	refseq
Itsn2	0.0224768	0.153942	-0.131465	0.00105284	refseq
Map3k20	0.713232	0.884033	-0.170801	1.90552e-10	refseq
Map6	0.0852154	0.200246	-0.115031	0.000519065	refseq
Med14	0.229668	0.453881	-0.224214	4.72872e-09	refseq
Mrpl1	0.431847	0.558694	-0.126847	0.0273478	refseq
Nup98	0.139044	0.262146	-0.123102	7.14498e-06	refseq
Pbdc1	0.650972	0.758649	-0.107676	0.000255655	refseq
Pias2	0.353576	0.539026	-0.18545	1.4228e-05	refseq
Purg	0.363515	0.588443	-0.224928	0.0458817	refseq
Scfd2	0.139666	0.30659	-0.166923	0.0437121	refseq
Stx3	0.410839	0.660151	-0.249312	0.00317554	refseq
Tcf25	0.45533	0.571763	-0.116433	3.27063e-08	refseq
Tmed5	0.0776855	0.198453	-0.120768	2.33213e-07	refseq
Tmpo	0.31375	0.455572	-0.141822	1.33213e-16	refseq
Ttll7	0.0132204	0.322988	-0.309768	9.55492e-08	refseq
Whrn	0.0848344	0.196418	-0.111584	0.0147845	refseq
Zfp809	0.424398	0.619486	-0.195088	0.0292087	refseq
1110037F02Rik	0.102455	0.29891	-0.196455	5.33179e-08	ucsc
2810474O19Rik	0.0892385	0.213914	-0.124676	0.000101317	ucsc
3300002I08Rik	0.710343	0.964579	-0.254236	0.000958646	ucsc
4931428F04Rik	0.0532002	0.199486	-0.146286	0.000133636	ucsc
A730017L22Rik	0.145001	0.31435	-0.169349	0.00223429	ucsc
AB033516	0.0165881	0.175761	-0.159173	1.68609e-14	ucsc
Aak1	0.183205	0.473262	-0.290056	4.47562e-06	ucsc
Abca5	0.214651	0.396644	-0.181993	0.0192973	ucsc
Abcc5	0.239983	0.455543	-0.21556	3.9764e-07	ucsc
Acbd6	0.393435	0.544039	-0.150603	7.84354e-07	ucsc
Adarb1	0.0518776	0.219011	-0.167133	0.0354513	ucsc
Adgrl1	0.0335164	0.250372	-0.216855	1.39055e-20	ucsc
Ahnak2	0.269747	0.421619	-0.151872	0.000579292	ucsc
Aldh1l2	0.0397149	0.186623	-0.146908	0.00317366	ucsc
Anapc1	0.0404697	0.217455	-0.176985	5.59388e-19	ucsc
Ankhd1	0.512065	0.669333	-0.157267	2.60968e-05	ucsc
Ankrd10	0.196959	0.390951	-0.193991	2.82317e-09	ucsc
Ankrd11	0.0987478	0.209406	-0.110658	0.000799866	ucsc
Ankrd17	0.148668	0.293497	-0.144829	5.84803e-07	ucsc
Ap1s2	0.290591	0.42624	-0.13565	0.0378589	ucsc
Apbb1ip	0.0606696	0.191111	-0.130441	3.01611e-08	ucsc
Arhgap12	0.110344	0.287085	-0.176742	0.00398387	ucsc
Arhgap42	0.132661	0.38343	-0.250769	0.0017079	ucsc
Arhgef18	0.711983	0.85998	-0.147997	0.000580975	ucsc
Arhgef2	0.046132	0.204969	-0.158837	1.80217e-18	ucsc
Arl5b	0.134067	0.313298	-0.179231	0.00504091	ucsc
Atad2	0.0155975	0.160986	-0.145388	4.15184e-25	ucsc
Atrx	0.130791	0.258494	-0.127703	0.00019143	ucsc
BC031451	0.488657	0.651193	-0.162536	5.33378e-08	ucsc
Bbx	0.0284246	0.290833	-0.262408	5.38001e-05	ucsc
Bcl9l	0.16925	0.296111	-0.126861	0.00247255	ucsc
Birc6	0.0544914	0.197568	-0.143077	8.92036e-09	ucsc
Bmpr1a	0.0157717	0.214319	-0.198547	6.15272e-16	ucsc
Braf	0.514553	0.710131	-0.195578	0.00448469	ucsc
Brd3	0.113425	0.297564	-0.184139	3.29633e-08	ucsc
Brd4	0.227215	0.366176	-0.13896	3.1848e-08	ucsc
Btf3l4	0.0574972	0.176683	-0.119186	4.75571e-05	ucsc
Btrc	0.155217	0.405098	-0.249882	0.00734876	ucsc
Cacna1a	0.0385024	0.239549	-0.201047	0.04347	ucsc
Cald1	0.344208	0.455592	-0.111383	5.66601e-33	ucsc
Ccar1	0.186789	0.335439	-0.148651	2.43901e-09	ucsc
Ccnh	0.424058	0.542636	-0.118578	0.00092303	ucsc
Cd200	0.0808745	0.239231	-0.158356	0.00509226	ucsc
Cd2ap	0.161689	0.375149	-0.213461	8.60351e-11	ucsc
Cdc42bpa	0.107829	0.28483	-0.177001	4.75844e-05	ucsc
Cdk12	0.12386	0.30892	-0.185061	1.51526e-05	ucsc
Chd9	0.190786	0.333653	-0.142867	0.0269221	ucsc
Chka	0.217236	0.597542	-0.380306	9.72494e-22	ucsc
Clock	0.19638	0.356573	-0.160193	0.0146816	ucsc
Cobll1	0.103819	0.329523	-0.225704	1.31224e-10	ucsc
Col6a2	0.148299	0.275393	-0.127094	4.17567e-08	ucsc
Csnk2a1	0.109153	0.285812	-0.176659	1.67109e-18	ucsc
Cul5	0.183427	0.356047	-0.17262	0.000161499	ucsc
Cyb5r4	0.120343	0.240376	-0.120033	0.000242833	ucsc
Cyfip1	0.428507	0.563516	-0.135009	8.47477e-07	ucsc
Cyld	0.370034	0.500496	-0.130462	0.000628422	ucsc
Cyp20a1	0.013106	0.113528	-0.100422	1.28653e-07	ucsc
D630045J12Rik	0.181076	0.372448	-0.191372	0.00184783	ucsc
Dclk1	0.80912	0.947414	-0.138294	2.01093e-07	ucsc
Ddx17	0.196554	0.319446	-0.122891	7.6597e-18	ucsc
Dennd4c	0.0288355	0.256893	-0.228057	1.38116e-06	ucsc
Dhx9	0.199494	0.300984	-0.10149	7.24175e-11	ucsc
Dicer1	0.177786	0.381446	-0.20366	0.00121678	ucsc
Disp1	0.0722823	0.19952	-0.127238	0.00364751	ucsc
Dlc1	0.0231119	0.268779	-0.245667	7.42758e-10	ucsc
Ece1	0.260402	0.375026	-0.114624	0.000352944	ucsc
Efcab14	0.40868	0.510965	-0.102285	0.0296103	ucsc
Eif4b	0.0362766	0.151164	-0.114887	4.41871e-68	ucsc
Enah	0.0705629	0.188278	-0.117715	0.00646041	ucsc
Evi5	0.36065	0.50359	-0.14294	0.00373899	ucsc
Fam188a	0.165811	0.306484	-0.140673	0.000929806	ucsc
Fam193a	0.128422	0.229902	-0.10148	0.0493452	ucsc
Fgfr2	0.044513	0.16249	-0.117977	0.0181705	ucsc
Fkbp15	0.191747	0.324459	-0.132712	0.0143944	ucsc
Fnbp1	0.569485	0.730796	-0.161311	0.000768563	ucsc
Foxp1	0.366386	0.467293	-0.100908	0.000322766	ucsc
Gabbr1	0.306319	0.417486	-0.111167	0.0358379	ucsc
Gabpa	0.122285	0.299285	-0.177	6.45334e-07	ucsc
Gas5	0.338098	0.480371	-0.142273	3.20935e-59	ucsc
Gli3	0.0881131	0.219282	-0.131169	0.0039264	ucsc
Gm14326	0.600423	0.776637	-0.176214	0.00108766	ucsc
Gmip	0.283741	0.480557	-0.196816	3.01579e-05	ucsc
Gpr137b-ps	0.602002	0.711638	-0.109637	0.021449	ucsc
Haghl	0.613154	0.812114	-0.19896	2.51711e-05	ucsc
Hipk1	0.00242832	0.128183	-0.125755	1.53273e-07	ucsc
Hs2st1	0.224538	0.363867	-0.139329	0.000291534	ucsc
Inpp4b	0.0466164	0.27152	-0.224904	0.0447003	ucsc
Ipo9	0.0636526	0.210614	-0.146962	5.7678e-17	ucsc
Isca2	0.224919	0.375504	-0.150585	0.00851554	ucsc
Jup	0.158564	0.261384	-0.102819	0.00783995	ucsc
Kdm5a	0.0444868	0.278763	-0.234276	3.54924e-06	ucsc
Kdm6a	0.0910778	0.24503	-0.153952	0.00680387	ucsc
Kif24	0.517975	0.731396	-0.213421	0.0208923	ucsc
Kifc3	0.170588	0.299807	-0.129219	1.772e-07	ucsc
Kmt2e	0.158631	0.2992	-0.14057	0.00473379	ucsc
Lin54	0.0280796	0.153533	-0.125453	0.00121143	ucsc
Ltbp1	0.0969886	0.287675	-0.190686	2.64407e-59	ucsc
Ltn1	0.0226201	0.139716	-0.117096	9.33214e-06	ucsc
Luc7l2	0.45557	0.579184	-0.123614	8.97652e-07	ucsc
Lysmd3	0.114507	0.234764	-0.120257	0.0403452	ucsc
Magt1	0.13916	0.329953	-0.190792	1.63937e-10	ucsc
Map1b	0.00105273	0.1535	-0.152448	1.00859e-07	ucsc
Map2	0.0346795	0.199151	-0.164472	0.0375531	ucsc
Map6	0.0996501	0.243292	-0.143642	0.000108958	ucsc
Mapk9	0.245951	0.376515	-0.130565	0.0097266	ucsc
Med13l	0.0334162	0.25709	-0.223674	1.64776e-08	ucsc
Med14	0.296723	0.517146	-0.220422	4.31783e-08	ucsc
Mef2a	0.0614054	0.2396	-0.178194	1.19058e-05	ucsc
Mfn1	0.502674	0.610658	-0.107984	0.00934702	ucsc
Mrpl1	0.422626	0.550932	-0.128307	0.04034	ucsc
Msl3	0.461526	0.571874	-0.110348	0.00278986	ucsc
Mtpap	0.0490439	0.23639	-0.187346	1.43614e-07	ucsc
Mxra7	0.281326	0.383689	-0.102363	0.0113255	ucsc
Nav1	0.137273	0.32036	-0.183086	0.027557	ucsc
Ncam1	0.30893	0.462354	-0.153424	7.77013e-06	ucsc
Ncor1	0.418441	0.53003	-0.111588	1.01361e-05	ucsc
Nfat5	0.0575811	0.345263	-0.287682	3.85079e-12	ucsc
Nisch	0.19487	0.301366	-0.106496	1.92808e-11	ucsc
Nktr	0.174789	0.424507	-0.249717	2.67747e-11	ucsc
Nln	0.189355	0.324981	-0.135626	0.000158653	ucsc
Nr3c1	0.133735	0.274007	-0.140271	0.00397484	ucsc
Numa1	0.0391292	0.153456	-0.114327	3.44705e-12	ucsc
Nup155	0.260575	0.431375	-0.1708	7.51558e-10	ucsc
Nup98	0.145349	0.268698	-0.12335	3.2802e-05	ucsc
Ogt	0.157299	0.350374	-0.193076	1.44008e-12	ucsc
Papola	0.131415	0.300194	-0.168778	4.03602e-11	ucsc
Parg	0.0748344	0.1759	-0.101065	0.0172989	ucsc
Patz1	0.361325	0.508364	-0.147039	0.0100994	ucsc
Pbdc1	0.651221	0.758676	-0.107455	0.00073099	ucsc
Pbrm1	0.225672	0.343536	-0.117865	0.000379666	ucsc
Pdhx	0.166535	0.29078	-0.124245	0.00388791	ucsc
Phka1	0.0184591	0.154005	-0.135545	0.0066893	ucsc
Pias2	0.353372	0.538925	-0.185552	5.30858e-05	ucsc
Pisd-ps3	0.502955	0.61664	-0.113685	5.11075e-10	ucsc
Pkn2	0.148638	0.323019	-0.174381	1.91068e-08	ucsc
Plaa	0.107227	0.232015	-0.124787	3.38263e-06	ucsc
Plbd2	0.091306	0.24532	-0.154014	5.96743e-09	ucsc
Polr3b	0.0287564	0.153143	-0.124387	0.000841493	ucsc
Pou2f1	0.0472789	0.225165	-0.177886	0.0491489	ucsc
Ppip5k2	0.154181	0.348038	-0.193857	2.06404e-07	ucsc
Ppp2r5e	0.121271	0.235328	-0.114058	0.0268899	ucsc
Ppp3cb	0.441035	0.572952	-0.131917	0.000343282	ucsc
Ppwd1	0.00576526	0.116536	-0.11077	3.16936e-05	ucsc
Prdm2	0.371144	0.550964	-0.179821	0.00310504	ucsc
Prpf38b	0.271338	0.390336	-0.118998	7.01792e-12	ucsc
Prpf4b	0.07817	0.272257	-0.194087	5.58359e-14	ucsc
Prrc2c	0.0792115	0.231468	-0.152256	1.10298e-15	ucsc
Ptch1	0.472608	0.60571	-0.133102	0.0353495	ucsc
Ptprk	0.0560762	0.195977	-0.1399	0.000251592	ucsc
Rad18	0.400368	0.521948	-0.12158	0.00910085	ucsc
Rbm14	0.0734154	0.176994	-0.103578	2.14667e-05	ucsc
Rbm26	0.341152	0.47346	-0.132308	0.00321375	ucsc
Rbm27	0.314045	0.46583	-0.151785	0.00126563	ucsc
Rbm39	0.228072	0.404146	-0.176074	1.40056e-32	ucsc
Rhobtb2	0.182235	0.441147	-0.258911	0.0179329	ucsc
Rnmt	0.14111	0.284098	-0.142988	0.00309028	ucsc
Rock2	0.200183	0.503697	-0.303514	4.06056e-12	ucsc
Rpia	0.0721556	0.182012	-0.109856	0.00340534	ucsc
Rtfdc1	0.0458025	0.150359	-0.104557	1.70791e-08	ucsc
Rwdd4a	0.366286	0.494844	-0.128558	0.00278204	ucsc
Sbno1	0.182483	0.417178	-0.234694	1.0379e-11	ucsc
Scaper	0.0356597	0.263129	-0.227469	0.035936	ucsc
Sel1l	0.105364	0.244473	-0.139109	0.00407197	ucsc
Sema5a	0.0339766	0.234903	-0.200926	2.14334e-12	ucsc
Shoc2	0.2715	0.427479	-0.155979	0.000418778	ucsc
Shprh	0.0571101	0.256486	-0.199376	0.00115435	ucsc
Slc1a3	0.121822	0.27594	-0.154118	0.0238785	ucsc
Slc36a1	0.0627504	0.207815	-0.145065	0.00522852	ucsc
Slc4a7	0.021588	0.316006	-0.294418	2.05537e-07	ucsc
Smad5	0.0256198	0.143277	-0.117657	1.1751e-05	ucsc
Smarca4	0.160328	0.266914	-0.106586	2.40706e-07	ucsc
Smek2	0.019667	0.138084	-0.118417	2.28827e-09	ucsc
Smurf2	0.0382672	0.173783	-0.135515	1.82803e-07	ucsc
Snx13	0.11545	0.306308	-0.190858	0.0040749	ucsc
Son	0.734523	0.894731	-0.160208	9.98159e-17	ucsc
Sp1	0.00353994	0.216966	-0.213426	3.89752e-17	ucsc
Srd5a1	0.0286147	0.370043	-0.341428	5.68752e-06	ucsc
Srgap2	0.537427	0.7638	-0.226373	1.84106e-06	ucsc
Srrm2	0.292677	0.432094	-0.139418	1.49764e-15	ucsc
Stam2	0.209062	0.343521	-0.134459	0.00347395	ucsc
Stard13	0.122641	0.325416	-0.202774	3.83831e-08	ucsc
Stim1	0.062362	0.166019	-0.103657	0.00595731	ucsc
Stk39	0.135555	0.371023	-0.235468	7.25362e-05	ucsc
Stxbp4	0.342047	0.510583	-0.168536	0.0411789	ucsc
Taf15	0.0462926	0.182905	-0.136612	5.52215e-27	ucsc
Tcf25	0.611522	0.712172	-0.10065	1.33965e-06	ucsc
Tef	0.185232	0.337206	-0.151974	3.31196e-06	ucsc
Terf1	0.184517	0.288363	-0.103846	0.0214299	ucsc
Tia1	0.0660434	0.18534	-0.119297	0.000301353	ucsc
Tm9sf4	0.0360074	0.145147	-0.10914	1.27402e-10	ucsc
Tmem183a	0.121021	0.284161	-0.16314	5.21368e-08	ucsc
Tmpo	0.332571	0.48786	-0.155289	1.34083e-17	ucsc
Tmtc4	0.0528675	0.171413	-0.118545	0.0177959	ucsc
Tnrc6b	0.199569	0.403011	-0.203442	0.0127005	ucsc
Trak1	0.219809	0.409556	-0.189747	0.00638575	ucsc
Trim24	0.131173	0.350818	-0.219645	0.000693159	ucsc
Trip12	0.0953307	0.422139	-0.326808	7.96502e-36	ucsc
Ttc14	0.506088	0.622203	-0.116115	0.0340162	ucsc
Ttll7	0.211008	0.372302	-0.161294	0.0314774	ucsc
Tubgcp4	0.112212	0.26924	-0.157029	1.14302e-07	ucsc
Txndc11	0.341421	0.464751	-0.12333	0.0442695	ucsc
Uggt1	0.0644594	0.290076	-0.225617	1.68292e-16	ucsc
Usp9x	0.090389	0.252825	-0.162436	1.64811e-10	ucsc
Vcam1	0.2099	0.361817	-0.151917	1.90899e-17	ucsc
Vps13c	0.0833619	0.232618	-0.149256	0.0278254	ucsc
Wdr70	0.491428	0.595349	-0.10392	0.000768346	ucsc
Whrn	0.19687	0.315499	-0.118629	0.0356444	ucsc
Whsc1	0.258529	0.387632	-0.129103	4.94491e-05	ucsc
Wipi1	0.308637	0.419834	-0.111197	0.0281624	ucsc
Wisp1	0.0827474	0.206106	-0.123358	0.015329	ucsc
Wrn	0.0282202	0.232283	-0.204062	0.00155085	ucsc
Xrn2	0.0933561	0.294245	-0.200889	1.64514e-28	ucsc
Zak	0.712766	0.885349	-0.172583	1.73355e-09	ucsc
Zdhhc16	0.0599491	0.173181	-0.113232	2.09732e-09	ucsc
Zeb1	0.0609207	0.220931	-0.16001	1.14202e-05	ucsc
Zfp219	0.018942	0.128996	-0.110054	0.0320978	ucsc
Zfp329	0.068888	0.329075	-0.260187	0.0269287	ucsc
Zfp507	0.0343962	0.175015	-0.140619	0.00940274	ucsc
Zfp609	0.00344293	0.140513	-0.13707	7.68512e-05	ucsc
Zfp644	0.0675208	0.183327	-0.115807	0.0139222	ucsc
Zmym2	0.276596	0.487343	-0.210747	0.00211351	ucsc
