# Supplementary material for: Dichotomous intronic polyadenylation profiles reveal multifaceted gene functions in the pan-cancer transcriptome
Source: Exp Mol Med. 2024 Oct 1;56(10):2145–61. doi: 10.1038/s12276-024-01289-w (PMC11541570; doi:10.1038/s12276-024-01289-w)
Supplement: Supplementary file 4 — Supplementary Table 3 [file 12276_2024_1289_MOESM4_ESM.xlsx]

## Sheet: MCF-7 (unsig)
	MCF-7_S3	MCF-7_Torin_S4	ratio difference	chisq pvalue	annotation
AAMDC	0.992944	0.980781	0.0121633	0.342373	refseq
AASDH	0.188709	0.233679	-0.0449701	0.781188	refseq
ABCC4	0.0792514	0.151735	-0.0724831	0.120098	refseq
ABCC5	0.254659	0.154697	0.0999621	0.00795351	refseq
ABCD3	0.123705	0.140116	-0.0164109	0.854186	refseq
ABCF2	0.499791	0.533199	-0.0334084	0.360607	refseq
ABHD12	0.699699	0.703577	-0.00387731	0.992946	refseq
ABL2	0.0321893	0.0595094	-0.02732	0.522318	refseq
ACBD5	0.625167	0.618695	0.00647192	0.995145	refseq
ACHE	0.320081	0.394848	-0.0747664	0.783076	refseq
ACP1	0.0375927	0.0409552	-0.0033625	0.900921	refseq
ACYP2	0.149255	0.0882567	0.0609987	0.465469	refseq
ADAL	0.253283	0.327006	-0.0737227	0.696073	refseq
ADAM15	0.058757	0.0857675	-0.0270105	0.388315	refseq
ADAM22	0.465491	0.388666	0.0768249	0.768493	refseq
ADAMTS2	0.491297	0.324387	0.16691	0.158101	refseq
ADCY1	0.289794	0.332586	-0.0427922	0.813852	refseq
ADCY7	0.0462691	0.021865	0.0244041	0.639249	refseq
ADD2	0.0625236	0.0864148	-0.0238912	0.592146	refseq
AFAP1L1	0.280343	0.218214	0.0621284	0.69334	refseq
AFDN	0.0889275	0.0773209	0.0116065	0.785864	refseq
AGAP1	0	0.0042169	-0.0042169	0.739418	refseq
AGBL5	0.889184	0.7897	0.0994843	8.69566e-05	refseq
AHNAK	0.896624	0.914411	-0.0177865	0.910822	refseq
AIG1	0.0504059	0.0768458	-0.0264399	0.21974	refseq
AJUBA	0.0364485	0.0830743	-0.0466258	0.354498	refseq
AK2	0.540062	0.502181	0.0378813	0.0327416	refseq
ALCAM	0.033499	0.0290118	0.00448717	0.971883	refseq
ALDH3A2	0.15995	0.19664	-0.0366898	0.482513	refseq
ALG13	0.412813	0.341031	0.071782	0.154518	refseq
ALKBH6	0.0268854	0.0264526	0.000432798	0.999724	refseq
AMDHD2	0.977435	0.992135	-0.0146994	0.703758	refseq
ANAPC15	0.931361	0.879609	0.0517515	0.00506376	refseq
ANAPC7	0.232283	0.238473	-0.00618985	0.965396	refseq
ANKHD1	0.441736	0.486258	-0.0445216	0.742376	refseq
ANKRD16	0.0197784	0.0167357	0.0030427	0.988432	refseq
ANKRD28	0	0.00873864	-0.00873864	0.572004	refseq
ANKRD42	0.91467	0.974059	-0.0593887	0.240019	refseq
ANKRD46	0.999051	0.997516	0.00153537	0.935062	refseq
ANO6	0.961478	0.906328	0.05515	0.11946	refseq
ANTXR1	0.154254	0.244588	-0.0903346	0.0901327	refseq
ANTXR2	0.426662	0.290276	0.136387	0.456063	refseq
AP4S1	0.518403	0.536823	-0.01842	0.974092	refseq
APOBEC3F	0.13604	0.159919	-0.0238788	0.909629	refseq
APOPT1	0.94569	0.878932	0.0667579	0.027975	refseq
ARAF	0.0683397	0.126566	-0.0582263	0.0127394	refseq
ARHGAP22	0.0364458	0.0942972	-0.0578514	0.380597	refseq
ARHGEF7	0.0154322	0.0160192	-0.000586973	0.99869	refseq
ARID2	0.444157	0.442941	0.0012155	0.999899	refseq
ARIH2	0.157031	0.203544	-0.0465134	0.0569498	refseq
ARL10	0.126158	0.0800362	0.0461214	0.231154	refseq
ARMC7	0.171629	0.238756	-0.0671275	0.541209	refseq
ARMC8	0.2968	0.372742	-0.075942	0.540621	refseq
ARMC9	0.498424	0.349767	0.148657	0.139767	refseq
ARMCX5-GPRASP2	0.79317	0.755029	0.0381403	0.810876	refseq
ARSB	0.0163177	0.0186764	-0.00235866	0.991233	refseq
ARSG	0.864456	0.835473	0.0289831	0.903049	refseq
ASB7	0.206491	0.264693	-0.0582026	0.57577	refseq
ASCC3	0.291764	0.480655	-0.188891	0.0806396	refseq
ASPH	0.645541	0.622189	0.0233521	0.783003	refseq
ASTN2	0.819717	0.856438	-0.0367201	0.686028	refseq
ASXL1	0.095689	0.0980943	-0.00240531	0.993162	refseq
ATF2	0.0712103	0.0699186	0.00129171	0.999514	refseq
ATF7	0.324146	0.270589	0.0535568	0.373911	refseq
ATF7IP	0.134157	0.111859	0.0222984	0.830815	refseq
ATG7	0.539451	0.597206	-0.0577552	0.625948	refseq
ATM	0.331694	0.38249	-0.050796	0.830703	refseq
ATP2C1	0.260409	0.230999	0.02941	0.633651	refseq
ATP8B2	0.16015	0.170907	-0.0107574	0.90367	refseq
ATRN	0.388715	0.479986	-0.0912713	0.156253	refseq
ATXN7L1	0.304398	0.490869	-0.186471	0.150867	refseq
AUTS2	0.016304	0.00631692	0.00998704	0.689063	refseq
AZI2	0.579121	0.614303	-0.0351818	0.736567	refseq
B3GALNT2	0.15363	0.175337	-0.0217075	0.785449	refseq
B9D1	0.963496	0.963612	-0.000115562	0.999969	refseq
BAX	0.56522	0.661435	-0.0962151	0.000154555	refseq
BBS7	0.432614	0.450548	-0.0179332	0.957513	refseq
BCCIP	0.735687	0.833535	-0.0978482	9.24328e-05	refseq
BCL11A	0.634469	0.705214	-0.0707454	0.589106	refseq
BCL2L11	0.161335	0.0813543	0.0799812	0.0264551	refseq
BCL7C	0.903688	0.94498	-0.0412915	0.350207	refseq
BEND7	0.846783	0.86126	-0.014477	0.942236	refseq
BLZF1	0.0979171	0.0819738	0.0159433	0.932231	refseq
BMP1	0.508852	0.526979	-0.0181274	0.97974	refseq
BMP2K	0.141308	0.278014	-0.136706	0.100139	refseq
BOC	0.518566	0.414799	0.103767	0.181363	refseq
BRAF	0.185302	0.26486	-0.0795583	0.488352	refseq
BRD4	0.411364	0.407906	0.00345841	0.991407	refseq
BRD8	0.996367	0.991394	0.00497334	0.55717	refseq
BRF1	0.0917955	0.0589704	0.0328252	0.548333	refseq
BRI3	0.997222	1	-0.00277773	0.120962	refseq
BRWD1	0.760017	0.826035	-0.0660184	0.46783	refseq
BTD	0.488503	0.412661	0.0758424	0.588365	refseq
BTN2A1	0.939114	0.969856	-0.0307425	0.247073	refseq
BTNL9	0.314495	0.447388	-0.132893	0.273838	refseq
C11orf49	0.931797	0.930829	0.000967955	0.999343	refseq
C12orf66	0.551054	0.628367	-0.0773133	0.677126	refseq
C15orf40	0.953041	0.977449	-0.0244085	0.294299	refseq
C15orf41	0.0026047	0.00970206	-0.00709737	0.741795	refseq
C16orf46	0.406793	0.529669	-0.122876	0.448958	refseq
C17orf80	0.241271	0.274345	-0.0330746	0.77228	refseq
C1orf112	0.508376	0.501601	0.00677503	0.984846	refseq
C1orf43	0.0660186	0.0432519	0.0227667	0.00193369	refseq
C20orf196	0.42209	0.617992	-0.195902	0.0503982	refseq
C22orf39	0.533122	0.525029	0.00809293	0.977233	refseq
C2CD3	0.0276421	7.41192e-07	0.0276413	0.458942	refseq
C3orf67	0.652819	0.657097	-0.00427793	0.999064	refseq
C5orf63	0.624578	0.772257	-0.147679	0.228002	refseq
C9orf3	0.126195	0.279887	-0.153692	0.120203	refseq
C9orf72	0.191578	0.197943	-0.00636416	0.995635	refseq
CA8	0.00509707	0	0.00509707	0.884505	refseq
CABYR	0.1468	0.0433653	0.103435	0.143078	refseq
CACNA2D1	0.00276432	0	0.00276432	0.94537	refseq
CACNB1	0.637522	0.722257	-0.0847346	0.644412	refseq
CAMK1D	0.307764	0.45964	-0.151876	0.156371	refseq
CAMK2D	0.116307	0.13359	-0.017283	0.898819	refseq
CAMK2G	0.137898	0.122024	0.0158741	0.861573	refseq
CAMKK1	0.0786072	0.0720681	0.00653909	0.979162	refseq
CAMKK2	0.106516	0.120873	-0.0143567	0.851693	refseq
CAMTA1	0.974403	0.948557	0.0258465	0.00123548	refseq
CAPRIN1	0.194775	0.230949	-0.0361734	0.0673816	refseq
CAPZB	0.0105488	0.0124121	-0.00186339	0.899193	refseq
CARD8	0.862607	0.937818	-0.0752105	0.103111	refseq
CASP10	0.96113	0.956424	0.0047058	0.992858	refseq
CASP8	0.211648	0.121786	0.0898628	0.340808	refseq
CBX2	0.0685548	0.0601658	0.008389	0.874457	refseq
CC2D2A	0.52933	0.661003	-0.131674	0.264487	refseq
CCDC138	0.957701	1	-0.0422993	0.293087	refseq
CCDC32	0.850149	0.883039	-0.0328903	0.720983	refseq
CCDC57	0.459621	0.498564	-0.0389424	0.807422	refseq
CCDC82	0.19608	0.276691	-0.0806103	0.548243	refseq
CCNL1	0.955666	0.956986	-0.00132054	0.996433	refseq
CCSER2	0.230431	0.283894	-0.0534633	0.835602	refseq
CD55	0.461131	0.43989	0.0212409	0.85497	refseq
CD58	0.0566189	0.100741	-0.0441226	0.461507	refseq
CD70	0.151101	0.135457	0.0156437	0.961356	refseq
CDC14A	0.357734	0.26716	0.090574	0.617033	refseq
CDC14B	0.126675	0.176707	-0.0500321	0.476565	refseq
CDC42	0.0144054	0.0152524	-0.000847058	0.964291	refseq
CDCA3	0.973832	0.873966	0.0998665	1.7443e-07	refseq
CDH23	0.974488	0.959259	0.0152288	0.915408	refseq
CDK1	0.0720328	0.110093	-0.0380607	0.0279977	refseq
CDKL1	0.304762	0.315398	-0.0106359	0.988537	refseq
CENPI	0.0250393	0.0818747	-0.0568354	0.0492894	refseq
CENPK	0.764526	0.802446	-0.0379195	0.585249	refseq
CENPM	0.243993	0.292229	-0.0482365	0.094718	refseq
CENPN	0.960703	0.991906	-0.0312032	0.0489125	refseq
CEP41	0.143859	0.27707	-0.133211	0.139922	refseq
CEP44	0.859044	0.885025	-0.0259801	0.855395	refseq
CEP57L1	0.142612	0.157173	-0.0145612	0.973896	refseq
CEP63	0.191369	0.310897	-0.119528	0.314632	refseq
CEP70	0.646698	0.656863	-0.010165	0.988668	refseq
CEP78	0.672686	0.681059	-0.00837385	0.98612	refseq
CEP83	0.0807105	0.0795208	0.00118971	0.999643	refseq
CEP85L	0.224513	0.158418	0.0660945	0.726384	refseq
CERS1	0.862894	0.927396	-0.0645018	0.244325	refseq
CFAP298	0.183289	0.22774	-0.044451	0.179473	refseq
CFAP97	0.197915	0.209065	-0.0111495	0.972836	refseq
CFLAR	0.405695	0.338332	0.067363	0.350805	refseq
CHCHD3	0.0201478	0.0405882	-0.0204404	0.0256573	refseq
CHM	0.29272	0.347575	-0.0548546	0.751348	refseq
CHST15	0.0443456	0.0609909	-0.0166452	0.787842	refseq
CIRBP	0.982276	0.984102	-0.00182542	0.865487	refseq
CKAP2	0.15028	0.177256	-0.0269757	0.54346	refseq
CLCN5	0.328651	0.164745	0.163906	0.141037	refseq
CLEC16A	0.470936	0.483601	-0.0126648	0.968541	refseq
CLIP4	0.404226	0.283221	0.121005	0.355461	refseq
CLSPN	0.412407	0.519062	-0.106656	0.186946	refseq
CNIH4	0.675874	0.587729	0.0881447	2.39109e-05	refseq
CNNM2	0.227448	0.242548	-0.0150997	0.967386	refseq
CNOT1	0.0375345	0.0700474	-0.0325129	0.0976515	refseq
CNOT4	0.0929341	0.129118	-0.0361844	0.438829	refseq
CNOT7	0.1668	0.12397	0.04283	0.138799	refseq
CNOT9	0.187167	0.180481	0.00668535	0.95162	refseq
CNPY2	0.131442	0.199489	-0.0680469	0.00121148	refseq
CNPY3	0.0835876	0.124616	-0.0410282	0.236052	refseq
CNRIP1	0.931075	0.988196	-0.0571214	0.0675933	refseq
CNST	0.139794	0.172465	-0.0326713	0.878644	refseq
COA1	0.0153986	0.0662241	-0.0508254	4.64926e-08	refseq
COBL	0.0494634	0.0651545	-0.0156911	0.836137	refseq
COG5	0.0691972	0.125737	-0.0565394	0.335112	refseq
COG6	0.960197	0.955226	0.00497104	0.987982	refseq
COL25A1	0.347809	0.255504	0.0923047	0.671031	refseq
COL4A1	0.00234948	0.013253	-0.0109035	0.552696	refseq
COL6A2	0.202295	0.268322	-0.0660265	0.225791	refseq
COLGALT2	0.969113	0.995883	-0.0267699	0.37625	refseq
COPG2	0.00728433	0.0119456	-0.00466124	0.839119	refseq
COPS9	0.999387	0.996657	0.00272934	0.183826	refseq
COX11	0.114089	0.114312	-0.000223302	0.999961	refseq
COX15	0.899607	0.940665	-0.0410581	0.167185	refseq
COX7A2L	0.980215	0.986173	-0.00595816	0.355148	refseq
CPT1A	0.931544	1	-0.068456	3.78778e-05	refseq
CRACR2A	0	0.0190297	-0.0190297	0.378934	refseq
CRADD	0.972315	0.988889	-0.0165735	0.514723	refseq
CREB1	0.494472	0.428269	0.0662028	0.620656	refseq
CREB3L2	0.0907277	0.0838663	0.00686136	0.946986	refseq
CREM	0.611059	0.622974	-0.0119156	0.973167	refseq
CROT	0.238962	0.218912	0.0200499	0.975504	refseq
CUL4A	0.549075	0.556967	-0.00789195	0.96041	refseq
CUX1	0.568925	0.568325	0.000600157	0.999877	refseq
CWC27	0.0378296	0.120122	-0.0822928	0.0289121	refseq
CXorf40A	0.590166	0.490788	0.0993773	0.125698	refseq
CYB5RL	0.305114	0.235838	0.0692754	0.389366	refseq
CYREN	0.98807	0.992998	-0.00492779	0.665365	refseq
DAB2IP	0.277261	0.321124	-0.0438628	0.638185	refseq
DAZAP2	0.939957	0.955363	-0.0154055	0.414141	refseq
DCAF4	0.87198	0.802876	0.0691039	0.146872	refseq
DCAF5	0.0381019	0.0680462	-0.0299444	0.409483	refseq
DCP1B	0.0452094	0.061627	-0.0164175	0.800663	refseq
DCTN5	0.0394845	0.0443007	-0.00481617	0.966639	refseq
DDHD2	0.0439151	0.0980129	-0.0540979	0.0955801	refseq
DDX31	0.221243	0.12978	0.0914624	0.105503	refseq
DDX59	0.894919	0.871643	0.0232767	0.78619	refseq
DENND1A	0.732101	0.636674	0.0954272	0.159655	refseq
DENND2A	0.635389	0.58346	0.0519292	0.891562	refseq
DENND3	0.168761	0.260875	-0.0921132	0.463576	refseq
DEPDC5	0.225883	0.223495	0.00238834	0.999307	refseq
DGLUCY	0.14807	0.106662	0.0414079	0.717799	refseq
DHRS12	0.327458	0.247415	0.0800436	0.700001	refseq
DHRS2	0.10953	0.132118	-0.0225875	0.819913	refseq
DHX8	0.96035	0.993552	-0.0332014	0.167157	refseq
DIAPH2	0.694713	0.563088	0.131625	0.344932	refseq
DIAPH3	0.0731088	0.128281	-0.0551718	0.476445	refseq
DIMT1	0.0447342	0.0706443	-0.0259101	0.20374	refseq
DIS3L2	0.580428	0.492262	0.088166	0.34937	refseq
DIXDC1	0.0820417	0.10007	-0.0180286	0.924758	refseq
DLC1	0	0.0192595	-0.0192595	0.290342	refseq
DLST	0.166931	0.178976	-0.0120455	0.825633	refseq
DMAC2	0.0963156	0.10786	-0.0115443	0.850231	refseq
DMD	0.180676	0.110374	0.0703027	0.379319	refseq
DMKN	0.598624	0.500091	0.0985323	1.12625e-09	refseq
DNAH14	0.974403	0.962256	0.0121471	0.691409	refseq
DNAJB6	0.589155	0.645945	-0.0567901	0.000859175	refseq
DNMT3A	0.0587183	0.104984	-0.0462653	0.378041	refseq
DOCK5	0.546204	0.620926	-0.074722	0.531439	refseq
DOCK7	0.046446	0.0879215	-0.0414755	0.494017	refseq
DOK3	0.295148	0.303953	-0.00880461	0.992334	refseq
DPCD	0.0147833	0.0197173	-0.00493403	0.889074	refseq
DPH6	0.0430358	0.0495279	-0.00649211	0.982238	refseq
DPY30	0.95809	0.958894	-0.000804219	0.995751	refseq
DTD1	0.00925738	0.0268033	-0.0175459	0.0314814	refseq
DTNA	0.683509	0.598812	0.0846969	0.0760148	refseq
DTNB	0.49361	0.546401	-0.0527905	0.388953	refseq
DYNC2LI1	0.954688	0.973625	-0.0189371	0.745737	refseq
DYNLRB1	0.00162179	0.011013	-0.00939125	0.000421943	refseq
DZIP1L	0.302968	0.341463	-0.038495	0.850482	refseq
EARS2	0.0206663	0.0154986	0.00516764	0.915032	refseq
EDF1	0.0282802	0.0520661	-0.0237859	0.000545256	refseq
EDNRA	0.0998332	0.0275504	0.0722829	0.38707	refseq
EEF1E1	0.943602	0.955988	-0.012386	0.664181	refseq
EFCAB11	0.216115	0.236533	-0.0204183	0.955606	refseq
EFCAB2	0.945459	0.98067	-0.0352108	0.378493	refseq
EGFR	0.0645768	0.0126689	0.0519079	0.32263	refseq
EHMT1	0.0651062	0.0748594	-0.00975326	0.876979	refseq
EIF2B3	0.522692	0.620443	-0.0977505	0.22063	refseq
EIF4E2	0.821965	0.824517	-0.00255199	0.992064	refseq
EIF4G3	0.0925864	0.163424	-0.0708373	0.102472	refseq
ELK4	0.279086	0.223328	0.0557584	0.634606	refseq
ELOVL5	0.116198	0.131966	-0.015768	0.536589	refseq
EMC2	0.570682	0.494889	0.075793	0.489619	refseq
ENSA	0.109552	0.105121	0.00443085	0.846626	refseq
ENTPD5	0.699772	0.648905	0.0508677	0.684728	refseq
EPB41	0.119216	0.120175	-0.000959146	0.99836	refseq
EPB41L3	0.941389	0.914414	0.026975	0.368938	refseq
EPB41L4A	0.959524	0.997184	-0.0376593	0.376739	refseq
EPB41L4B	0.926665	0.964574	-0.0379085	0.519266	refseq
EPB41L5	0.00710269	0.0270091	-0.0199064	0.605409	refseq
EPHA6	0.864476	0.882384	-0.017908	0.951727	refseq
EPHA7	0.103348	0.0328878	0.0704601	0.493728	refseq
EPHA8	0.969138	0.922597	0.0465406	0.527069	refseq
EPS15L1	0.72224	0.649131	0.0731096	0.0947122	refseq
ERAP1	0.903243	0.922811	-0.0195679	0.943716	refseq
ERBB2	0.0767718	0.0527952	0.0239766	0.601926	refseq
ERCC1	0.420379	0.41961	0.000769307	0.999779	refseq
ERCC2	0.0899821	0.133386	-0.0434044	0.218954	refseq
ERCC8	0.158742	0.0966323	0.0621096	0.315768	refseq
ERI2	0.868102	0.918975	-0.0508729	0.391637	refseq
ERICH1	0.977303	0.981435	-0.00413203	0.960468	refseq
ERICH2	0.356864	0.47918	-0.122316	0.494979	refseq
ERLIN2	0.0126554	0.0264047	-0.0137493	0.36632	refseq
ETNK1	0.165765	0.207556	-0.0417912	0.626797	refseq
ETV3	0.0473146	0.0430101	0.00430449	0.978209	refseq
EXOC4	0.0211148	0.0208075	0.00030737	0.999711	refseq
EXOC7	0.0093338	0.0212415	-0.0119077	0.371226	refseq
EYA3	0.157043	0.211517	-0.0544733	0.248735	refseq
FAAP20	0.880932	0.911534	-0.030602	0.175602	refseq
FAHD1	0.944605	0.927719	0.0168864	0.719817	refseq
FAHD2B	0.318833	0.418441	-0.0996082	0.0495598	refseq
FAM104B	0.487032	0.560587	-0.0735557	0.295708	refseq
FAM114A1	0.518879	0.294979	0.2239	0.0879115	refseq
FAM120A	0.0282544	0.0414974	-0.013243	0.372667	refseq
FAM120C	0.628382	0.605857	0.022525	0.966489	refseq
FAM122C	0.856747	0.812828	0.0439193	0.765763	refseq
FAM160B1	0.947724	0.832505	0.11522	0.0698953	refseq
FAM69A	0.503314	0.404549	0.0987652	0.190527	refseq
FAM91A1	0.146654	0.1503	-0.00364602	0.996113	refseq
FANCA	0.126781	0.130416	-0.00363484	0.984601	refseq
FANCC	0.118538	0.0671467	0.0513917	0.375964	refseq
FANCD2	0.0890215	0.183548	-0.0945267	0.00775149	refseq
FARP1	0.0241507	0.0269512	-0.00280043	0.979506	refseq
FARP2	0.547336	0.414302	0.133033	0.0593184	refseq
FBLIM1	0.0404273	0.0844844	-0.0440571	0.297429	refseq
FBLN1	0.669246	0.657941	0.0113043	0.850789	refseq
FBXL18	0.318649	0.347484	-0.0288346	0.907084	refseq
FBXO22	0.20764	0.304786	-0.0971457	0.0207531	refseq
FBXO3	0.539018	0.570345	-0.0313263	0.751231	refseq
FBXO4	0.0600433	0.0321599	0.0278834	0.604557	refseq
FBXW7	0.158328	0.219711	-0.0613835	0.626504	refseq
FERMT2	0	0.0389314	-0.0389314	0.0398364	refseq
FEZ1	0.439162	0.430225	0.00893672	0.992712	refseq
FGFR1OP2	0.763632	0.742193	0.0214391	0.778455	refseq
FGFR2	0.17864	0.235313	-0.0566731	0.554641	refseq
FKBP1A	0.0335067	0.0390166	-0.00550989	0.373134	refseq
FKBP5	0.0217562	0.039671	-0.0179149	0.35576	refseq
FLAD1	0.158153	0.206857	-0.0487035	0.236939	refseq
FLCN	0.248466	0.170352	0.0781143	0.201819	refseq
FLT1	0.898857	0.90083	-0.00197284	0.999468	refseq
FLT4	0.485722	0.453895	0.0318264	0.817272	refseq
FLYWCH1	0.0687164	0.0909955	-0.0222791	0.817844	refseq
FN1	0.0019087	0	0.0019087	0.893454	refseq
FNIP1	0.0351497	0.106373	-0.0712236	0.131002	refseq
FOXP1	0.0448731	0.0246771	0.020196	0.651608	refseq
FRAS1	0.0357653	0.0148236	0.0209416	0.895551	refseq
GABPB1	0.593072	0.5253	0.067772	0.44329	refseq
GABPB2	0.553985	0.462874	0.0911105	0.21648	refseq
GAD1	0.330158	0.481455	-0.151297	0.375467	refseq
GALNT14	0.015114	0.00836342	0.00675056	0.899806	refseq
GAMT	0.0574376	0.0636268	-0.00618917	0.92473	refseq
GANC	0.601564	0.690132	-0.0885681	0.572098	refseq
GAPVD1	0.0121442	0.0356996	-0.0235554	0.181705	refseq
GCFC2	0.327756	0.372347	-0.0445911	0.66185	refseq
GDAP2	0.449813	0.389284	0.0605287	0.823703	refseq
GFM1	0.156147	0.117393	0.0387543	0.291208	refseq
GFM2	0.0166765	0.0361878	-0.0195113	0.374274	refseq
GFOD1	0.041287	0.0449821	-0.00369512	0.99567	refseq
GLCE	0.0732263	0.0938066	-0.0205803	0.86774	refseq
GLE1	0.0263507	0.0136945	0.0126562	0.344708	refseq
GNAS	0.00121479	0.000170366	0.00104442	0.00348025	refseq
GOLGA3	0.136254	0.0927732	0.0434803	0.285575	refseq
GON4L	0.106592	0.103221	0.00337092	0.995875	refseq
GPATCH2	0.494736	0.697988	-0.203252	0.107485	refseq
GPATCH2L	0.691821	0.777367	-0.0855457	0.231317	refseq
GPR107	0.0242486	0.0342568	-0.0100082	0.748195	refseq
GPSM1	0.0312706	0.0261533	0.0051172	0.951599	refseq
GREB1	0.22084	0.235927	-0.0150867	0.973937	refseq
GRK6	0.267872	0.249529	0.0183426	0.620668	refseq
GRTP1	0.23192	0.219649	0.0122705	0.943358	refseq
GSTM2	0.960805	0.926968	0.0338372	0.185011	refseq
GSTM4	0.717384	0.720003	-0.00261987	0.999481	refseq
GTF2E2	0.0719326	0.141526	-0.0695939	0.0807859	refseq
GTF2I	0.00535703	0.0137022	-0.00834519	0.0380188	refseq
GTF3C3	0.12428	0.0640156	0.0602645	0.151643	refseq
GVQW3	0.98234	1	-0.0176599	0.508011	refseq
H2AFV	0.683839	0.668212	0.0156273	0.652793	refseq
HAUS2	0.0573529	0.133509	-0.0761566	0.0625566	refseq
HBS1L	0.248928	0.323878	-0.0749499	0.264551	refseq
HDAC3	0.0298499	0.0481752	-0.0183252	0.112578	refseq
HDAC6	0.0939587	0.0644456	0.029513	0.643839	refseq
HECTD2	0.39607	0.58094	-0.18487	0.109592	refseq
HELQ	0.311579	0.345899	-0.0343196	0.935607	refseq
HERC3	0.0428561	0.0591758	-0.0163197	0.86915	refseq
HERC4	0.189614	0.293387	-0.103773	0.0996341	refseq
HIP1R	0.22407	0.27009	-0.0460203	0.639048	refseq
HIPK1	0.15797	0.143796	0.014174	0.878351	refseq
HKR1	0.269457	0.39472	-0.125263	0.125399	refseq
HM13	0.0232331	0.0642083	-0.0409753	8.12283e-09	refseq
HMGA2	0.0365949	0.036284	0.000310922	0.999699	refseq
HMX1	0.987276	0.931014	0.056262	0.158045	refseq
HPS1	0.658682	0.667889	-0.00920669	0.975865	refseq
HPS4	0.731683	0.652544	0.0791388	0.2688	refseq
HS2ST1	0.336514	0.296884	0.0396302	0.691684	refseq
HSD17B7	0.0286105	0.0918065	-0.063196	0.0284943	refseq
HSF2	0.0747466	0.0564995	0.0182471	0.690001	refseq
HSPA14	0.0633805	0.0694866	-0.00610607	0.959824	refseq
HTRA3	0.595425	0.672193	-0.0767678	0.767196	refseq
HYKK	0.252528	0.213923	0.0386049	0.690123	refseq
ICA1L	0.597334	0.470002	0.127332	0.5337	refseq
ICE2	0.28936	0.355477	-0.0661176	0.70583	refseq
IDH3B	0.0534627	0.109484	-0.0560214	4.53862e-07	refseq
IDS	0.432978	0.421721	0.0112569	0.897913	refseq
IFNAR2	0.823441	0.739766	0.0836743	0.108923	refseq
IFT43	0.0436488	0.0383602	0.0052886	0.936831	refseq
IFT74	0.605671	0.69263	-0.0869591	0.524515	refseq
IFT81	0.209585	0.353008	-0.143423	0.319323	refseq
IGFBP7	0.0107531	0.0560209	-0.0452678	0.161782	refseq
IKBIP	0.552868	0.630185	-0.0773178	0.232302	refseq
IL18BP	0.360345	0.359978	0.00036697	0.999988	refseq
IL6R	0.313473	0.257561	0.055912	0.767152	refseq
ILF3	0.802088	0.749901	0.052187	1.74153e-05	refseq
IMMP2L	0.0311665	0.121628	-0.0904616	0.167053	refseq
INF2	0.548365	0.500999	0.0473659	0.469787	refseq
ING3	0.43842	0.466697	-0.0282776	0.843478	refseq
ING5	0.549256	0.468255	0.0810004	0.138958	refseq
INPP4A	0.245009	0.149388	0.095621	0.0596079	refseq
INPP5F	0.0532746	0.111485	-0.0582106	0.442124	refseq
INTS6	0.207587	0.275778	-0.0681911	0.657104	refseq
IP6K2	0.329249	0.369629	-0.0403801	0.291882	refseq
IPP	0.907541	0.942777	-0.0352364	0.634287	refseq
IQCE	0.275425	0.369256	-0.0938303	0.30252	refseq
IQCH	0.54489	0.556342	-0.011452	0.993135	refseq
IQSEC1	0.744136	0.702157	0.041979	0.599201	refseq
IQSEC2	0.49994	0.525563	-0.0256236	0.937877	refseq
IREB2	0.0877078	0.166926	-0.0792186	0.012059	refseq
ITGB3BP	0.113677	0.147733	-0.0340567	0.112471	refseq
ITPA	0.977589	0.971432	0.00615715	0.839724	refseq
ITSN1	0.9799	0.974159	0.00574047	0.932207	refseq
ITSN2	0.499107	0.54082	-0.0417139	0.880235	refseq
IVD	0.755564	0.819468	-0.0639039	0.187925	refseq
JHY	0.683878	0.768412	-0.0845346	0.601401	refseq
JMJD6	0.912729	0.907464	0.00526554	0.972914	refseq
JPH3	0.12322	0.141945	-0.0187248	0.895513	refseq
KANSL3	0.093517	0.0820008	0.0115163	0.934048	refseq
KAT6A	0.0251139	0.0158564	0.00925751	0.81688	refseq
KAZN	0.967693	0.978249	-0.0105563	0.822461	refseq
KDELR3	0.0636739	0.0580893	0.0055846	0.978474	refseq
KDM4C	0.149033	0.134039	0.0149938	0.964153	refseq
KDM5C	0.85983	0.913363	-0.0535329	0.00433203	refseq
KIAA0100	0.0192295	0.0212199	-0.00199043	0.970316	refseq
KIAA0513	0.257278	0.183868	0.0734097	0.709808	refseq
KIAA0586	0.403639	0.40579	-0.00215059	0.999697	refseq
KIAA1841	0.827514	0.746618	0.0808961	0.67161	refseq
KIDINS220	0.957513	0.924603	0.0329103	0.576051	refseq
KIF13A	0.566138	0.473395	0.0927428	0.396637	refseq
KIF1B	0.499699	0.578499	-0.0788001	0.319723	refseq
KIF6	0.843577	0.82055	0.0230273	0.962656	refseq
KLC1	0.533227	0.50901	0.0242165	0.633299	refseq
KLC4	0.163469	0.248172	-0.084703	0.143896	refseq
KLHL26	0.0897721	0.100159	-0.0103874	0.96648	refseq
KLHL7	0.730608	0.733367	-0.00275884	0.99856	refseq
KNDC1	0.778001	0.79488	-0.0168781	0.983241	refseq
KREMEN1	0.806536	0.822079	-0.0155431	0.92235	refseq
LACTB	0.247367	0.39861	-0.151243	0.0837827	refseq
LAMA3	0.00627448	0.0288258	-0.0225513	0.665749	refseq
LAMP2	0.851116	0.874586	-0.0234701	0.406266	refseq
LARP1B	0.906995	0.895181	0.0118144	0.909557	refseq
LARP4	0.283365	0.35581	-0.0724452	0.211804	refseq
LATS1	0.236877	0.276051	-0.0391739	0.678129	refseq
LEPR	0.979781	0.998695	-0.0189137	0.366348	refseq
LEPROTL1	0.761725	0.805851	-0.0441253	0.408988	refseq
LETM2	0.445752	0.430309	0.0154429	0.984741	refseq
LETMD1	0.981567	1	-0.0184332	0.000100241	refseq
LIAS	0.18148	0.189419	-0.00793907	0.985359	refseq
LIG3	0.10563	0.112623	-0.00699275	0.955956	refseq
LLGL2	0.343654	0.439712	-0.0960579	0.492808	refseq
LMCD1	0.0895599	0.136006	-0.0464461	0.667007	refseq
LMNA	0.739753	0.725572	0.0141808	0.850484	refseq
LOC107984974	0.81775	0.778648	0.0391024	0.845036	refseq
LONP2	0.804218	0.750668	0.0535505	0.267681	refseq
LRCH1	0.0520575	0.020363	0.0316944	0.578858	refseq
LRRC34	0.382038	0.466374	-0.0843356	0.356181	refseq
LRRFIP1	0.855591	0.866159	-0.0105678	0.955901	refseq
LRTOMT	0.910896	0.908909	0.00198631	0.999243	refseq
LUC7L3	0.928342	0.928192	0.000150011	0.999948	refseq
LYRM4	1	0.997925	0.00207451	0.638266	refseq
LZIC	0.326808	0.374748	-0.04794	0.364363	refseq
MAGI1	0.025821	0.0231165	0.00270441	0.995471	refseq
MAP3K20	0.420102	0.543528	-0.123425	0.064719	refseq
MAP4	0.00404282	0.0159669	-0.011924	0.0356903	refseq
MAPK14	0.0289265	0.0194259	0.00950061	0.800045	refseq
MAPK3	0.699036	0.726177	-0.02714	0.337882	refseq
MAPK9	0.195791	0.22029	-0.0244992	0.721336	refseq
MAPKAP1	0.260329	0.28963	-0.029301	0.535567	refseq
MASP2	0.0262962	0.0327671	-0.00647091	0.978141	refseq
MAX	0.984427	0.98465	-0.000222723	0.999423	refseq
MBD1	0.818738	0.880798	-0.0620606	0.0799972	refseq
MBD2	0.0376467	0.0356287	0.00201794	0.99571	refseq
MBD4	0.394421	0.441423	-0.0470019	0.624841	refseq
MCF2L	0.133696	0.174386	-0.0406898	0.865497	refseq
MCM9	0.227822	0.365177	-0.137355	0.0773757	refseq
MCPH1	0.718903	0.796976	-0.0780725	0.501671	refseq
MDFIC	0.113724	0.0689614	0.0447627	0.511032	refseq
MDM1	0.192953	0.19149	0.00146301	0.999767	refseq
MED27	0.0179846	0.0102777	0.00770685	0.655206	refseq
MELTF	0.652848	0.671024	-0.0181754	0.958328	refseq
MET	0	0.0182627	-0.0182627	0.332996	refseq
METTL21A	0.876155	0.893085	-0.0169302	0.857016	refseq
METTL6	0.528292	0.570894	-0.0426019	0.655637	refseq
MFSD14C	0.0827514	0.161101	-0.07835	0.0760598	refseq
MGST1	0.999925	0.998905	0.00101971	0.384842	refseq
MGST2	0.00686913	0.00194516	0.00492397	0.382679	refseq
MIA2	0.93365	0.960153	-0.0265032	0.721978	refseq
MICAL3	0.309139	0.298303	0.0108363	0.965187	refseq
MID1	0.0746662	0.112879	-0.0382123	0.144464	refseq
MIER1	0.0328316	0.0668626	-0.0340311	0.26793	refseq
MITF	0	0.0242098	-0.0242098	0.541749	refseq
MKRN1	0.264647	0.244622	0.0200251	0.663867	refseq
MLLT10	0.459299	0.424558	0.0347406	0.704512	refseq
MOB1B	0.0566238	0.130865	-0.0742414	0.2202	refseq
MOCS1	0.0959414	0	0.0959414	0.00663266	refseq
MORN1	0.979925	0.956647	0.0232777	0.821667	refseq
MOSPD2	0.580312	0.556566	0.0237459	0.964045	refseq
MROH1	0.307061	0.419461	-0.112401	0.397203	refseq
MRPL20	0.0416772	0.0636643	-0.0219871	0.000640154	refseq
MRPL37	0.948024	0.973939	-0.0259159	1.44796e-07	refseq
MRPL43	0.960502	0.94395	0.0165519	0.275564	refseq
MRPS11	0.12603	0.100454	0.0255765	0.616297	refseq
MRS2	0.417274	0.36997	0.0473047	0.462141	refseq
MSI2	0.116968	0.146746	-0.0297775	0.415106	refseq
MSL3	0.12363	0.20557	-0.0819402	0.0156491	refseq
MTA3	0.888157	0.897967	-0.00981042	0.91227	refseq
MTERF4	0.995922	0.997194	-0.00127212	0.972218	refseq
MTFR1	0.0425963	0.117752	-0.0751562	0.000106218	refseq
MTHFD1L	0.280511	0.319795	-0.0392838	0.299823	refseq
MTHFD2L	0.894822	0.951582	-0.0567603	0.408904	refseq
MTMR1	0.192009	0.188501	0.00350762	0.987241	refseq
MTRF1L	0.0471515	0.0743464	-0.0271948	0.354509	refseq
MVB12B	0.0421158	0.060648	-0.0185322	0.885378	refseq
MXD3	0.664381	0.735812	-0.0714308	0.5372	refseq
MXRA7	0.735006	0.760544	-0.0255375	0.800278	refseq
MYCL	0.290986	0.259299	0.031687	0.942782	refseq
MYO1D	0.156641	0.139335	0.0173065	0.840247	refseq
NAA16	0.0804183	0.0688613	0.011557	0.953705	refseq
NAF1	0.90203	0.88901	0.0130201	0.850243	refseq
NAP1L1	0.621207	0.677304	-0.0560967	1.48669e-05	refseq
NBR1	0.0329567	0.0719497	-0.038993	0.0648371	refseq
NCAM1	0.0159317	0.0609598	-0.0450281	0.0656528	refseq
NCAPG2	0.0618603	0.13287	-0.0710097	0.000141663	refseq
NCAPH2	0.155158	0.235289	-0.080131	0.00275444	refseq
NCOR1	0.311556	0.211616	0.0999405	0.20394	refseq
NDUFA10	0.62759	0.550092	0.0774977	0.0221945	refseq
NDUFA11	0.995247	0.993898	0.00134921	0.825266	refseq
NDUFA8	1	0.999385	0.000615184	0.629463	refseq
NDUFAF6	0.924526	0.941813	-0.0172873	0.850735	refseq
NECTIN1	0.99479	1	-0.00520979	0.630508	refseq
NECTIN3	0.617934	0.58119	0.0367442	0.696766	refseq
NEIL1	0.359741	0.35479	0.00495109	0.99628	refseq
NEK2	0.951401	0.93551	0.0158919	0.75506	refseq
NEK4	0.547046	0.490567	0.0564787	0.409685	refseq
NF1	0.0161974	0.048518	-0.0323206	0.404463	refseq
NF2	0.183354	0.164019	0.0193353	0.802375	refseq
NFATC1	0.300384	0.28546	0.0149248	0.951453	refseq
NIN	0.342831	0.191582	0.151248	0.190321	refseq
NIPAL3	0.118658	0.152598	-0.0339396	0.643061	refseq
NISCH	0.397354	0.391815	0.00553858	0.984428	refseq
NIT1	0.87782	0.841973	0.0358466	0.396675	refseq
NMD3	0.80765	0.783455	0.0241949	0.805991	refseq
NMNAT1	0.495799	0.478405	0.0173938	0.964821	refseq
NOTCH2	0.00913751	0.0110028	-0.00186527	0.957441	refseq
NPM1	0.220579	0.150484	0.070095	1.25102e-94	refseq
NR2C1	0.36832	0.450725	-0.0824053	0.254704	refseq
NR3C1	0.0691194	0.067192	0.00192737	0.997936	refseq
NRP1	0.093126	0.238482	-0.145356	0.189162	refseq
NRP2	0.148185	0.181633	-0.0334476	0.839427	refseq
NSD2	0.20977	0.224435	-0.0146653	0.826304	refseq
NSD3	0.599357	0.652447	-0.0530899	0.382741	refseq
NSMCE2	0.0290698	0.0190344	0.0100353	0.758825	refseq
NUDT15	0.0927452	0.123452	-0.0307071	0.348178	refseq
NUDT16	0.501025	0.574219	-0.0731941	0.438644	refseq
NUP160	0.0691904	0.141506	-0.0723154	0.0144938	refseq
NUP98	0.0923958	0.10683	-0.0144342	0.740822	refseq
OBSL1	0.970481	0.980879	-0.0103982	0.638151	refseq
ODF2	0.220134	0.24096	-0.0208262	0.730896	refseq
ODF2L	0.925345	0.954049	-0.0287042	0.587448	refseq
OGDH	0.21711	0.299718	-0.0826079	0.123804	refseq
OGG1	0.306953	0.38933	-0.0823763	0.471319	refseq
OLFM1	0.0484715	0.139498	-0.0910267	0.290419	refseq
OPA3	0.773449	0.893542	-0.120093	0.0972872	refseq
ORC5	0.0112887	0.0198835	-0.00859482	0.673872	refseq
OSCP1	0.221245	0.216846	0.00439949	0.997445	refseq
OTUD4	0.160468	0.130637	0.0298309	0.736894	refseq
PAFAH1B2	0.984596	0.987695	-0.00309918	0.865447	refseq
PANK2	0.441187	0.369677	0.0715101	0.463879	refseq
PAPOLA	0.0406903	0.0818583	-0.0411679	0.0071708	refseq
PARD3	0.791249	0.827114	-0.0358658	0.72262	refseq
PARP9	0.29625	0.377399	-0.0811497	0.690302	refseq
PASK	0.251397	0.304089	-0.0526925	0.600637	refseq
PATZ1	0.312488	0.314955	-0.00246656	0.997218	refseq
PAX3	0.182328	0.248396	-0.0660684	0.566708	refseq
PAX6	0.645697	0.659072	-0.0133745	0.973864	refseq
PAXBP1	0.440516	0.448528	-0.0080122	0.987347	refseq
PBX1	0.889196	0.853587	0.0356088	0.480197	refseq
PCBD1	0.978848	0.971244	0.00760489	0.622879	refseq
PCDH1	0.842222	0.919086	-0.0768639	0.482114	refseq
PCDH10	0.503296	0.583881	-0.0805849	0.330701	refseq
PCDH7	0.753837	0.704418	0.0494186	0.790897	refseq
PCDH9	0.983739	0.930788	0.0529513	0.221083	refseq
PCDHGA11	0.40503	0.434597	-0.0295669	0.957586	refseq
PCK2	0.100775	0.101325	-0.000550148	0.999792	refseq
PCM1	0.253147	0.289222	-0.0360747	0.915605	refseq
PCNX2	0.152614	0.157069	-0.00445458	0.996041	refseq
PCSK6	0.425411	0.505849	-0.080438	0.0668459	refseq
PCTP	0.953239	0.971114	-0.0178754	0.555206	refseq
PDCD2	0.447906	0.382596	0.0653097	0.0110636	refseq
PDCD6IP	0.200474	0.234365	-0.0338913	0.549986	refseq
PDE12	0.93526	0.943796	-0.0085367	0.921605	refseq
PDE4DIP	0.87861	0.887478	-0.00886841	0.975086	refseq
PDK3	0.407224	0.414308	-0.00708419	0.99194	refseq
PDLIM2	0.93698	0.899491	0.0374889	0.778698	refseq
PDLIM5	0.116893	0.161049	-0.0441557	0.421366	refseq
PDLIM7	0.254815	0.197825	0.0569898	0.156971	refseq
PFKFB2	0.727337	0.827157	-0.0998201	0.378049	refseq
PGAM5	0.0412787	0.0606116	-0.019333	0.291535	refseq
PGPEP1	0.0357062	0.0869442	-0.0512379	0.672434	refseq
PHF12	0.168622	0.155269	0.0133535	0.899976	refseq
PHF19	0.806408	0.714973	0.0914347	0.00375239	refseq
PHF20L1	0.219539	0.272631	-0.0530924	0.683303	refseq
PHF3	0.142044	0.149008	-0.00696321	0.994154	refseq
PHF6	0.154105	0.139061	0.0150441	0.76714	refseq
PHF8	0.0372086	0.0399667	-0.00275811	0.982305	refseq
PHKG2	0.307003	0.405442	-0.0984387	0.0682349	refseq
PHTF1	0.355335	0.364717	-0.009382	0.991536	refseq
PHTF2	0.0886705	0.109929	-0.0212583	0.899308	refseq
PIAS2	0.830169	0.796776	0.0333925	0.791131	refseq
PIGG	0.243221	0.347244	-0.104023	0.0947899	refseq
PIKFYVE	0.150288	0.15849	-0.00820237	0.992634	refseq
PIN4	0.843419	0.900413	-0.0569941	0.114531	refseq
PIP5K1C	0.0936902	0.079889	0.0138012	0.912011	refseq
PKP4	0.0433665	0.0400803	0.0032862	0.979305	refseq
PLAUR	0.833783	0.865387	-0.0316035	0.77195	refseq
PLEKHA5	0.0646495	0.0454666	0.0191828	0.868792	refseq
PLEKHA8	0.758448	0.806479	-0.0480311	0.70376	refseq
PLEKHJ1	0.990642	0.995086	-0.00444428	0.633676	refseq
PLPBP	0.0659281	0.131298	-0.0653699	0.0108504	refseq
PML	0.820556	0.917316	-0.0967599	0.0256258	refseq
PMS1	0.295655	0.380033	-0.0843783	0.33466	refseq
PNISR	0.202495	0.332057	-0.129561	0.0631753	refseq
PNKD	0.853266	0.91595	-0.0626841	0.0150074	refseq
PNO1	0.0674238	0.101464	-0.0340405	0.240968	refseq
POFUT1	0.0372075	0.0822102	-0.0450027	0.0171899	refseq
POLR1C	0.883742	0.891476	-0.00773434	0.908288	refseq
POLR1D	0.794453	0.863541	-0.0690881	4.69201e-11	refseq
POLR2F	0.990989	0.987638	0.00335061	0.901952	refseq
POM121	0.829036	0.802271	0.0267649	0.349149	refseq
POU6F1	0.753661	0.824815	-0.0711543	0.674954	refseq
PPARD	0.288632	0.334844	-0.0462123	0.751325	refseq
PPARG	0.0612224	0.090049	-0.0288266	0.537257	refseq
PPCS	0.928366	0.915429	0.0129368	0.884491	refseq
PPFIA1	0.216052	0.184188	0.0318635	0.60758	refseq
PPIE	0.0380073	1.55123e-11	0.0380073	6.99166e-05	refseq
PPM1A	0.318355	0.360427	-0.0420721	0.772388	refseq
PPP1R12B	0.0882772	0	0.0882772	0.0831845	refseq
PPP1R7	0.647308	0.652561	-0.00525259	0.970349	refseq
PPP2R1B	0.594689	0.601976	-0.00728711	0.984187	refseq
PPP2R5C	0.737856	0.67568	0.0621767	0.0127232	refseq
PPP2R5E	0.00986302	0.0241273	-0.0142643	0.650457	refseq
PPP3CB	0.405267	0.379165	0.0261021	0.811684	refseq
PPP4R2	0.034359	0.0838661	-0.0495071	0.0723063	refseq
PRDM2	0.860344	0.893905	-0.0335616	0.633633	refseq
PRIM2	0.0210453	0.0536139	-0.0325686	0.174808	refseq
PRKAA1	0.0509434	0.0461201	0.00482335	0.983023	refseq
PRKACB	0.0876706	0.106966	-0.0192957	0.902862	refseq
PRKAR1A	0.76394	0.858464	-0.0945249	3.33213e-07	refseq
PRKCQ	0.989512	0.927674	0.0618387	0.111214	refseq
PRMT2	0.282362	0.322908	-0.0405466	0.401361	refseq
PRMT7	0.90162	0.860604	0.0410169	0.331465	refseq
PRRG1	0.117873	0.100023	0.01785	0.926205	refseq
PSIP1	0.586043	0.490554	0.0954894	0.000938105	refseq
PSMA1	0.0741769	0.117005	-0.0428284	8.55826e-07	refseq
PSMC2	0.118209	0.137595	-0.0193855	0.672437	refseq
PSMG4	0.160244	0.198827	-0.0385828	0.121153	refseq
PSPC1	0.968184	0.938829	0.0293546	0.146918	refseq
PTCH1	0.0233363	0	0.0233363	0.327535	refseq
PTK2	0.0171596	0.0229009	-0.00574124	0.859512	refseq
PTPN11	0.0629457	0.0549431	0.00800269	0.865586	refseq
PTPN2	0.13416	0.224001	-0.0898412	0.0617058	refseq
PUDP	0.0456894	0.027899	0.0177904	0.783752	refseq
PVR	0.175241	0.2617	-0.0864589	0.0228484	refseq
PWWP2A	0.700623	0.756512	-0.0558896	0.481497	refseq
RABEP1	0.685264	0.649589	0.0356745	0.613961	refseq
RABGAP1L	0.598104	0.647434	-0.0493303	0.826618	refseq
RABL6	0.198259	0.167072	0.0311868	0.131121	refseq
RAD51B	0.931877	0.87699	0.0548872	0.537303	refseq
RAD51C	0.20264	0.209164	-0.00652387	0.968726	refseq
RAD52	0.388883	0.436422	-0.047539	0.739126	refseq
RALGPS1	0.583984	0.512027	0.0719568	0.775589	refseq
RANGRF	0.610683	0.647253	-0.0365701	0.501492	refseq
RAPGEF6	0.0889155	0.189041	-0.100126	0.369771	refseq
RAPH1	0.25305	0.278765	-0.0257145	0.91488	refseq
RASSF8	0.540145	0.6274	-0.0872546	0.545307	refseq
RBL1	0.278947	0.262147	0.0168005	0.959366	refseq
RBM4	0.959394	0.92469	0.0347034	4.14955e-06	refseq
RBMX	0.766037	0.809374	-0.0433371	1.00383e-06	refseq
RBPMS	0.673224	0.703734	-0.0305103	0.892612	refseq
RC3H2	0.370665	0.419544	-0.0488789	0.630106	refseq
RCAN1	0.0215707	0.0161123	0.0054584	0.919061	refseq
RCBTB1	0.34859	0.387503	-0.038913	0.715958	refseq
RCC1L	0.990931	0.991624	-0.000692731	0.995415	refseq
RCOR3	0.0883853	0	0.0883853	0.00912945	refseq
RDX	0.941786	0.964049	-0.0222631	0.306837	refseq
RECK	0.376956	0.50327	-0.126314	0.256636	refseq
RECQL5	0.128356	0.12868	-0.000324033	0.999969	refseq
RGS12	0.629855	0.434673	0.195182	0.0959858	refseq
RIOK2	0.311383	0.328044	-0.0166613	0.972966	refseq
RMC1	0.0105651	0.0108176	-0.00025249	0.999445	refseq
RNASEH2B	0.812382	0.854225	-0.0418427	0.229252	refseq
RNF103	0.0795208	0.101926	-0.0224048	0.679369	refseq
RNF135	0.0230438	0.00574472	0.0172991	0.554208	refseq
RNF144A	0.996308	0.987356	0.00895221	0.752701	refseq
RNF170	0.968944	0.978762	-0.00981791	0.922978	refseq
RNF213	0.139126	0.182509	-0.043383	0.67766	refseq
RNF32	0.387672	0.302854	0.0848181	0.420429	refseq
ROR1	0.103947	0.292321	-0.188374	0.0591044	refseq
RPGR	0.00635373	0.0360188	-0.0296651	0.584055	refseq
RPL15	0.998325	0.998348	-2.33252e-05	0.99922	refseq
RPL28	0.0360833	0.0341326	0.00195063	0.849964	refseq
RPL31	0.99387	0.988896	0.00497392	3.96433e-15	refseq
RPL36A	0.00713289	0.00498487	0.00214802	0.000389982	refseq
RPP30	0.750695	0.710702	0.0399938	0.490886	refseq
RPRD1A	0.090598	0.189739	-0.0991412	8.12395e-12	refseq
RPS20	0.990676	0.987026	0.00364998	0.00157732	refseq
RPS24	0.999804	0.999475	0.000329396	0.0897331	refseq
RPS29	0.999614	0.999126	0.000487867	0.00321481	refseq
RPS3A	0.0056142	0.00286878	0.00274542	1.6664e-07	refseq
RSPRY1	0.0930535	0.0724693	0.0205842	0.749662	refseq
RUFY2	0.150585	0.16322	-0.0126351	0.975098	refseq
RUFY3	0.316846	0.378403	-0.0615569	0.397109	refseq
RUVBL1	0.986254	0.963473	0.0227808	4.24866e-06	refseq
SCD5	0.108866	0.189495	-0.0806296	0.0117198	refseq
SCP2	0.0359875	0.056735	-0.0207476	0.409251	refseq
SEC13	0.033441	0.0157013	0.0177397	0.036263	refseq
SEC14L2	0.572976	0.633061	-0.0600847	0.75215	refseq
SEC24A	0.140437	0.242684	-0.102247	0.120017	refseq
SEC61A2	0.817366	0.888753	-0.0713872	0.245835	refseq
SEL1L	0	0.0209474	-0.0209474	0.235208	refseq
SEM1	0.998344	0.996361	0.00198319	0.477373	refseq
SEMA4D	0.836059	0.903189	-0.06713	0.218957	refseq
SENP6	0.152156	0.229593	-0.0774368	0.26961	refseq
SENP7	0.0926949	0.107042	-0.0143468	0.969478	refseq
SEPT6	0.731345	0.783729	-0.0523834	0.110403	refseq
SEPT8	0.972773	0.956471	0.0163015	0.226678	refseq
SERINC5	0.94607	0.90116	0.04491	0.447484	refseq
SERTAD4	0.663725	0.600086	0.0636392	0.655803	refseq
SETD3	0.115965	0.138225	-0.0222597	0.662205	refseq
SETD4	0.503544	0.460922	0.0426219	0.744883	refseq
SETD7	0.96277	0.984965	-0.0221942	0.123488	refseq
SETDB1	0.179418	0.210142	-0.0307235	0.59275	refseq
SETMAR	0.0299742	0.0651237	-0.0351495	0.359179	refseq
SF3B1	0.19803	0.155366	0.0426642	0.1871	refseq
SFXN1	0.236975	0.216063	0.0209121	0.397571	refseq
SGO1	0.734015	0.831451	-0.0974368	0.0617839	refseq
SGO2	0.550726	0.545414	0.00531228	0.998394	refseq
SH3PXD2B	0.93151	0.975277	-0.0437677	0.215633	refseq
SHISA9	0.044924	0.0286257	0.0162983	0.897872	refseq
SHTN1	0.575564	0.552898	0.0226661	0.889165	refseq
SIM2	0.252242	0.195364	0.0568777	0.557877	refseq
SIRT5	0.396971	0.435573	-0.0386025	0.8064	refseq
SKA2	0.110344	0.0506766	0.0596678	0.00662535	refseq
SLC10A7	0.0624269	0.0395187	0.0229081	0.841881	refseq
SLC11A2	0.544349	0.544995	-0.00064569	0.999911	refseq
SLC12A9	0.120981	0.235159	-0.114178	0.113543	refseq
SLC22A23	0.122816	0.0952023	0.0276137	0.710851	refseq
SLC24A1	0.593836	0.629871	-0.0360351	0.901534	refseq
SLC25A35	0.713119	0.674722	0.0383967	0.833325	refseq
SLC30A5	0.420756	0.380985	0.0397713	0.53401	refseq
SLC35A2	0.767281	0.778278	-0.0109965	0.965576	refseq
SLC35E3	0.761436	0.681629	0.0798076	0.27421	refseq
SLC35E4	0.949447	0.958051	-0.00860411	0.982177	refseq
SLC35F5	0.0453833	0.0651196	-0.0197363	0.740766	refseq
SLC36A1	0.147045	0.191193	-0.0441489	0.623944	refseq
SLC38A1	0.0378586	0.0891835	-0.0513249	0.00510957	refseq
SLC38A10	0.579876	0.554867	0.0250096	0.884958	refseq
SLC39A14	0.980233	0.972448	0.00778511	0.726087	refseq
SLC39A3	0.244462	0.238721	0.00574062	0.992804	refseq
SLC39A6	0.0121564	0.0170029	-0.00484651	0.789376	refseq
SLC39A8	0.926436	0.938134	-0.0116975	0.909685	refseq
SLC44A1	0.463397	0.425716	0.037681	0.763075	refseq
SLC44A5	0.414385	0.451377	-0.036992	0.866453	refseq
SLC45A4	0.371893	0.280161	0.0917315	0.61487	refseq
SLC6A15	0.138628	0.157075	-0.0184465	0.751462	refseq
SLC6A6	0.109765	0.235062	-0.125296	0.103998	refseq
SLF2	0.148743	0.235972	-0.0872292	0.270071	refseq
SLMAP	0.0146322	0.0690316	-0.0543995	0.0210441	refseq
SMIM7	0.0443184	0.105466	-0.0611476	0.000349792	refseq
SMPDL3B	0.278527	0.214104	0.0644224	0.625756	refseq
SNAP47	0.0581802	0.0867273	-0.0285471	0.151497	refseq
SNX18	0.0242007	0.0229599	0.00124088	0.995732	refseq
SNX19	0.0519943	0	0.0519943	0.107585	refseq
SOD2	0.00682644	0.0100377	-0.00321121	0.772748	refseq
SON	0.282516	0.337199	-0.0546825	0.0871606	refseq
SPAG16	0.975402	1	-0.0245981	0.052504	refseq
SPATA5	0.175138	0.188959	-0.0138217	0.984335	refseq
SPATA5L1	0.0204716	0.105948	-0.0854762	0.0703035	refseq
SPC24	0.281786	0.298564	-0.0167779	0.874856	refseq
SPECC1	0.213469	0.268147	-0.0546785	0.496754	refseq
SPEG	0.703132	0.713265	-0.0101334	0.99329	refseq
SPG7	0.212034	0.158381	0.0536528	0.101571	refseq
SPTBN1	0.202505	0.246737	-0.0442318	0.227226	refseq
SPTLC1	0.262386	0.249377	0.0130095	0.861076	refseq
SRGAP2	0.23814	0.31456	-0.0764204	0.107298	refseq
SRP19	0.890052	0.863495	0.0265566	0.425173	refseq
SSH1	0.0796241	0.101088	-0.0214644	0.800302	refseq
SSH2	0.406014	0.318225	0.0877895	0.497225	refseq
ST6GALNAC3	0.966377	0.978992	-0.0126154	0.9262	refseq
ST7	0.534626	0.515639	0.0189871	0.940938	refseq
ST7L	0.536317	0.573122	-0.0368047	0.846983	refseq
STARD4	0.0679254	0.177796	-0.10987	0.109041	refseq
STAT1	0.186716	0.0930392	0.0936764	0.0643697	refseq
STEAP1B	0.514951	0.257334	0.257617	0.09047	refseq
STK32C	0.552155	0.606309	-0.0541534	0.580051	refseq
STK33	0.0580478	0.0489544	0.00909343	0.975643	refseq
STMN1	0.99631	0.997427	-0.00111654	0.762934	refseq
STRIP2	0.337172	0.415823	-0.0786517	0.56889	refseq
SUCLG2	0.964081	0.985608	-0.0215261	0.27834	refseq
SUFU	0.176727	0.135561	0.0411661	0.625758	refseq
SUN1	0.083891	0.0907644	-0.00687337	0.893128	refseq
SUSD1	2.83287e-06	7.51997e-07	2.08088e-06	0.999929	refseq
SYN2	0.543967	0.458974	0.0849928	0.669427	refseq
SYNGR1	0.806129	0.777058	0.0290713	0.64711	refseq
SYS1	0.842435	0.868587	-0.0261521	0.753482	refseq
TACC1	0.034833	0.115251	-0.0804178	0.0577882	refseq
TADA3	0.0743539	0.0787069	-0.00435298	0.974636	refseq
TAF5L	0.329363	0.280847	0.0485156	0.249959	refseq
TANK	0.254665	0.351368	-0.0967023	0.28834	refseq
TBC1D16	0.18265	0.11256	0.0700901	0.248009	refseq
TBC1D7	0.0126838	0.03447	-0.0217862	0.147705	refseq
TBX1	0.867446	0.84419	0.0232557	0.632613	refseq
TCAIM	0.507761	0.604008	-0.0962466	0.189026	refseq
TCFL5	0.497263	0.490449	0.00681407	0.981168	refseq
TCOF1	0.029853	0.0520916	-0.0222386	0.00994421	refseq
TCP11L2	0.130055	0.106504	0.023551	0.920554	refseq
TCTN1	0.339351	0.27263	0.0667205	0.197628	refseq
TECPR2	0.205772	0.260653	-0.0548812	0.776423	refseq
TESMIN	0.718058	0.707675	0.0103837	0.991341	refseq
TEX35	0	0.0183632	-0.0183632	0.754268	refseq
TGFBRAP1	0.937574	0.974855	-0.0372813	0.669968	refseq
THADA	0.0448041	0	0.0448041	0.17382	refseq
THAP3	0.83734	0.888468	-0.0511285	0.38777	refseq
TIA1	0.487412	0.512154	-0.0247415	0.858793	refseq
TIMM8A	0.299623	0.210302	0.089321	0.00620693	refseq
TIPRL	0.157023	0.202322	-0.045299	0.125765	refseq
TIRAP	0.262098	0.170883	0.0912146	0.22931	refseq
TM9SF1	0.119758	0.133806	-0.0140482	0.827343	refseq
TMC7	0.270893	0.229966	0.0409272	0.902486	refseq
TMCO4	0.228539	0.280496	-0.0519565	0.768158	refseq
TMED3	0.978268	0.993232	-0.0149634	0.0300078	refseq
TMED4	0.245432	0.241689	0.0037425	0.981567	refseq
TMEM126B	0.0738017	0.141102	-0.0673001	0.00202502	refseq
TMEM14B	0.988412	0.983001	0.00541189	0.343535	refseq
TMEM161B	0.88579	0.904272	-0.018482	0.832539	refseq
TMEM185A	0.241654	0.219286	0.0223682	0.840385	refseq
TMEM201	0.478526	0.488335	-0.00980919	0.968102	refseq
TMEM220	0.747198	0.701126	0.0460723	0.853411	refseq
TMEM230	0.97972	0.979076	0.000644883	0.992137	refseq
TMEM25	0.717706	0.598361	0.119344	0.219518	refseq
TMEM41B	0.0463308	0.0699466	-0.0236158	0.433469	refseq
TMEM59	0.483835	0.553241	-0.0694058	0.152823	refseq
TMEM68	0.24127	0.257901	-0.016631	0.924796	refseq
TMEM80	0.988697	0.988097	0.000599658	0.998349	refseq
TMEM87A	0.0633671	0.087768	-0.0244008	0.766104	refseq
TMEM8B	0.663941	0.625332	0.0386087	0.867496	refseq
TMLHE	0.670625	0.594707	0.075918	0.218716	refseq
TMPO	0.240915	0.32668	-0.0857648	1.30614e-07	refseq
TOM1L1	0.266336	0.253692	0.0126447	0.956231	refseq
TPGS2	0.846734	0.879907	-0.0331727	0.0509811	refseq
TPM1	0.108746	0.100991	0.0077551	0.94819	refseq
TPM2	0.0855246	0.17325	-0.0877251	0.0461244	refseq
TPM3	0.005501	0.012124	-0.00662297	0.0432311	refseq
TRAK1	0.524153	0.63979	-0.115637	0.118731	refseq
TRIM16L	0.29803	0.26138	0.0366502	0.841197	refseq
TRIM2	0.158021	0.285421	-0.127399	0.129748	refseq
TRIM37	0.930393	0.9493	-0.0189076	0.825662	refseq
TRIM7	0.717498	0.678847	0.0386504	0.820871	refseq
TRIM9	0.117619	0.201855	-0.0842366	0.401893	refseq
TRIOBP	0.209293	0.153274	0.0560195	0.326526	refseq
TRIP12	0.048516	0.12083	-0.0723144	0.0518244	refseq
TRIP13	0.0356408	0.0724077	-0.0367669	0.00727384	refseq
TROAP	0.274802	0.180096	0.0947064	0.00340251	refseq
TROVE2	0.711141	0.670236	0.0409051	0.601353	refseq
TSEN2	0.983101	1	-0.0168987	0.498382	refseq
TSFM	0.78511	0.727139	0.057971	0.0785891	refseq
TSNARE1	0.424373	0.422566	0.00180718	0.999727	refseq
TTC14	0.39806	0.553409	-0.155349	0.091637	refseq
TTC26	0.0778732	0.108858	-0.0309846	0.683086	refseq
TTC39A	0.0207825	0.0659603	-0.0451778	0.297685	refseq
TTLL11	0.679101	0.708905	-0.0298039	0.953329	refseq
TUBB6	0.921395	0.900009	0.0213858	0.357368	refseq
TUSC3	0.151213	0.188008	-0.0367945	0.516629	refseq
TVP23B	0.0275342	0.11048	-0.0829458	0.00714994	refseq
TVP23C	0.718557	0.659888	0.0586691	0.863216	refseq
TXNRD2	0.216633	0.295205	-0.0785722	0.127199	refseq
UBAP2L	0.899498	0.920359	-0.0208609	0.0716485	refseq
UBE2V1	0.0115217	0.0353721	-0.0238504	1.62788e-05	refseq
UBE2W	0.395179	0.484055	-0.0888762	0.39388	refseq
UBIAD1	0.861225	0.81789	0.0433351	0.511298	refseq
UBR2	0.0835805	0.121932	-0.0383518	0.700154	refseq
UCHL5	0.559388	0.575042	-0.0156533	0.93767	refseq
UEVLD	0.510695	0.52609	-0.0153942	0.978116	refseq
UHRF1BP1L	0.171442	0.36031	-0.188869	0.102863	refseq
UNKL	0.0159495	0.0869795	-0.0710299	0.0075227	refseq
UPF3A	0.436575	0.436896	-0.000320831	0.999981	refseq
UROS	0.104071	0.121148	-0.017077	0.648655	refseq
USB1	0.0678214	0.115017	-0.0471956	0.0322388	refseq
USP19	0.143086	0.0852089	0.0578773	0.0274427	refseq
USP28	0.0305611	0.0440349	-0.0134738	0.721182	refseq
USP33	0.209312	0.211046	-0.00173386	0.997984	refseq
USP38	0.208256	0.24696	-0.0387034	0.801407	refseq
USP4	0.195375	0.234707	-0.0393318	0.566503	refseq
USP45	0.652962	0.620591	0.0323715	0.920003	refseq
USP48	0.262783	0.354948	-0.0921654	0.10917	refseq
USP49	0.171298	0.249761	-0.0784628	0.540325	refseq
USP54	0.0148991	0.0821395	-0.0672403	0.0893812	refseq
VIRMA	0.278632	0.293992	-0.0153595	0.952376	refseq
VPS13A	0.411054	0.453204	-0.0421508	0.929591	refseq
VPS33A	0.0308221	0.0298114	0.00101068	0.997155	refseq
VPS53	0.631356	0.577909	0.0534466	0.690178	refseq
VRK3	0.281793	0.310873	-0.0290807	0.704228	refseq
VWA8	0.371867	0.385231	-0.0133633	0.987745	refseq
WDR27	0.226884	0.22237	0.00451406	0.998666	refseq
WDR53	0.168439	0.21676	-0.048321	0.602401	refseq
WDR59	0.285536	0.372757	-0.0872211	0.0100952	refseq
WDR92	0.13343	0.104701	0.0287284	0.765446	refseq
WLS	0.749782	0.819656	-0.0698744	0.00079167	refseq
WNK2	0.338818	0.414144	-0.0753264	0.297353	refseq
WWOX	0.518836	0.478659	0.0401767	0.706441	refseq
WWP2	0.141243	0.23801	-0.096767	0.074086	refseq
XPNPEP3	0.178235	0.265198	-0.0869626	0.0910843	refseq
XPR1	0.0319497	0.0526445	-0.0206948	0.675437	refseq
XRCC4	0.0516155	0.11871	-0.0670947	0.344276	refseq
XRN1	0.12659	0.080737	0.0458531	0.649598	refseq
XYLB	0.748268	0.758382	-0.0101146	0.969804	refseq
YAE1D1	0.938886	0.955904	-0.0170183	0.672189	refseq
YBEY	0.109581	0.146348	-0.0367679	0.28972	refseq
YEATS2	0.0731493	0.124613	-0.0514632	0.117146	refseq
ZBTB1	0.844608	0.883404	-0.0387958	0.761962	refseq
ZBTB25	0.896043	0.917756	-0.0217139	0.830809	refseq
ZBTB8OS	0.223385	0.224633	-0.00124797	0.999317	refseq
ZC3H13	0.227994	0.317384	-0.0893892	0.570481	refseq
ZCCHC4	0.187247	0.240196	-0.0529489	0.696092	refseq
ZDHHC24	0.875343	0.804249	0.0710939	0.532536	refseq
ZFAND1	0.95625	0.900654	0.0555962	0.1667	refseq
ZFP64	0.540289	0.552001	-0.0117125	0.958239	refseq
ZFP90	0.876105	0.945502	-0.0693965	0.224316	refseq
ZFYVE16	0.409387	0.24014	0.169247	0.109005	refseq
ZKSCAN1	0.901412	0.986926	-0.0855141	0.0711068	refseq
ZMYM2	0.721642	0.73036	-0.00871804	0.991363	refseq
ZMYM3	0.00409623	0.00295005	0.00114619	0.961362	refseq
ZMYM5	0.444509	0.55266	-0.108152	0.438191	refseq
ZMYND11	0.191274	0.110775	0.0804985	0.147813	refseq
ZMYND8	0.0065174	0.0400447	-0.0335273	0.0616802	refseq
ZNF124	0.783065	0.869589	-0.0865239	0.199687	refseq
ZNF148	0.0431754	0.114248	-0.0710728	0.399705	refseq
ZNF174	0.397025	0.406017	-0.00899225	0.990603	refseq
ZNF215	0.691812	0.744047	-0.0522345	0.83967	refseq
ZNF226	0.725179	0.591449	0.133729	0.242465	refseq
ZNF24	0.210882	0.233714	-0.0228323	0.610618	refseq
ZNF248	1	0.948561	0.0514389	0.36841	refseq
ZNF280D	0.383896	0.499527	-0.115631	0.54226	refseq
ZNF3	0.966876	0.92091	0.0459661	0.139293	refseq
ZNF320	0.8461	0.833895	0.0122049	0.974943	refseq
ZNF333	0.990795	0.993337	-0.00254297	0.991489	refseq
ZNF343	0.351534	0.258089	0.093445	0.224298	refseq
ZNF346	0.814927	0.731084	0.0838427	0.0494071	refseq
ZNF37A	0.951705	0.957661	-0.0059562	0.985864	refseq
ZNF394	0.888976	0.98811	-0.0991338	0.00619268	refseq
ZNF397	0.710965	0.726162	-0.0151971	0.926408	refseq
ZNF414	0.49421	0.534757	-0.0405469	0.833084	refseq
ZNF446	0.781405	0.675541	0.105864	0.438976	refseq
ZNF451	0.571554	0.706823	-0.135269	0.138699	refseq
ZNF496	0.105482	0.108707	-0.00322459	0.996234	refseq
ZNF655	0.600074	0.594646	0.00542876	0.9892	refseq
ZNF680	0.0739356	0.194239	-0.120303	0.144525	refseq
ZNF7	0.902042	0.876715	0.0253269	0.689801	refseq
ZNF717	0.338869	0.402095	-0.063226	0.508715	refseq
ZNF736	0.508973	0.560171	-0.051198	0.713284	refseq
ZNF738	0.86174	0.92699	-0.0652501	0.143299	refseq
ZNF780A	0.579027	0.446895	0.132132	0.369406	refseq
ZNF787	0.0353284	0.0150567	0.0202718	0.607991	refseq
ZNF789	0.399937	0.394442	0.00549532	0.995688	refseq
ZNF841	0.791604	0.811189	-0.0195848	0.962635	refseq
ZSCAN25	0.860892	0.899338	-0.0384462	0.595394	refseq
ZXDC	0.463287	0.445463	0.0178233	0.876221	refseq
A1BG	0.948113	0.959115	-0.011002	0.935536	ucsc
A1BG-AS1	0.220659	0.376724	-0.156065	0.280022	ucsc
AACS	0.463636	0.439855	0.0237807	0.869042	ucsc
AADAT	0.374136	0.311174	0.0629625	0.439844	ucsc
AAED1	0	0.0172038	-0.0172038	0.277661	ucsc
AAMDC	0.997998	0.979543	0.0184555	0.09914	ucsc
AAMP	0.661216	0.717412	-0.056196	0.00422084	ucsc
AAR2	0.976348	0.990377	-0.0140286	0.506386	ucsc
AARS	0.0698507	0.110553	-0.040702	0.0124059	ucsc
AARS2	0.0864091	0.0776684	0.00874074	0.941911	ucsc
AARSD1	0.893548	0.859475	0.0340733	0.253708	ucsc
AASDH	0.40381	0.306298	0.097512	0.492602	ucsc
AASDHPPT	0.122359	0.0863755	0.0359836	0.336479	ucsc
AASS	0.782453	0.744274	0.0381792	0.881742	ucsc
ABCA2	0.716538	0.775348	-0.0588108	0.329512	ucsc
ABCA3	0.239134	0.274868	-0.035734	0.867649	ucsc
ABCA5	0.906165	0.919917	-0.0137522	0.96571	ucsc
ABCA7	0.510213	0.62384	-0.113628	0.343823	ucsc
ABCB10	0.0664499	0.0320732	0.0343768	0.11151	ucsc
ABCB6	0.539957	0.470258	0.0696987	0.47938	ucsc
ABCB8	0.84749	0.879745	-0.0322557	0.480552	ucsc
ABCC10	0.56022	0.680918	-0.120698	0.168023	ucsc
ABCC4	0.187781	0.302564	-0.114784	0.0941331	ucsc
ABCC8	0.682211	0.889104	-0.206893	0.05264	ucsc
ABCD1	0.36398	0.206176	0.157805	0.165899	ucsc
ABCD3	0.222103	0.180557	0.0415464	0.584037	ucsc
ABCD4	0.914298	0.960814	-0.046516	0.00225261	ucsc
ABCF2	0.799778	0.821907	-0.0221288	0.510297	ucsc
ABHD1	0.41116	0.567019	-0.155859	0.397394	ucsc
ABHD10	0.492698	0.48863	0.00406777	0.989886	ucsc
ABHD11	0.378647	0.481021	-0.102374	0.0668873	ucsc
ABHD12	0.898346	0.891414	0.00693243	0.943609	ucsc
ABHD12B	0.916362	0.833284	0.0830786	0.153057	ucsc
ABHD14A	0.391821	0.345553	0.0462676	0.753489	ucsc
ABHD14B	0.948102	0.980529	-0.0324269	0.103537	ucsc
ABHD17A	0.561105	0.530719	0.030386	0.761924	ucsc
ABHD17B	0.533347	0.636046	-0.102699	0.0951802	ucsc
ABHD17C	0.0221885	0.0282284	-0.00603993	0.913718	ucsc
ABHD18	0.766584	0.721429	0.0451552	0.698626	ucsc
ABHD4	0.396925	0.578001	-0.181076	0.063799	ucsc
ABHD5	0.95592	0.883463	0.0724576	0.220758	ucsc
ABHD8	0.101475	0.0156932	0.0857815	0.0787816	ucsc
ABI1	0.0107505	0.0172633	-0.00651279	0.762601	ucsc
ABI2	0.567863	0.583902	-0.0160394	0.896521	ucsc
ABI3BP	0.840496	0.792138	0.048358	0.674867	ucsc
ABLIM1	0.362418	0.360641	0.00177711	0.998881	ucsc
ABRACL	0.0109747	0.0363133	-0.0253386	0.00642591	ucsc
ABTB1	0.597607	0.592172	0.00543529	0.997611	ucsc
AC003991.3	0.00171731	0.0200394	-0.018322	0.377702	ucsc
AC004112.4	1	0.994406	0.00559381	0.931943	ucsc
AC004237.1	0.156502	0.116369	0.0401333	0.776701	ucsc
AC004381.6	0.205374	0.324146	-0.118772	0.184274	ucsc
AC004893.11	0.675157	0.720976	-0.0458192	0.878919	ucsc
AC005076.5	0.189547	0.452106	-0.262559	0.159991	ucsc
AC005154.6	0.968579	0.947609	0.02097	0.497843	ucsc
AC005562.1	0.558315	0.445787	0.112528	0.0570978	ucsc
AC005682.5	0.795715	0.612448	0.183267	0.0827426	ucsc
AC005785.2	0.0257174	0.0225795	0.00313786	0.983229	ucsc
AC006116.20	0.850008	0.896544	-0.0465359	0.757961	ucsc
AC007246.3	1	0.962685	0.0373155	0.0162954	ucsc
AC009005.2	0.698394	0.66033	0.0380632	0.905994	ucsc
AC009133.12	0.889956	0.868891	0.0210645	0.768467	ucsc
AC009403.2	1	0.985664	0.0143355	0.164688	ucsc
AC009404.2	0.548176	0.575256	-0.0270804	0.962473	ucsc
AC009948.5	0.644731	0.691032	-0.0463015	0.523109	ucsc
AC010894.3	0.779207	0.658839	0.120368	0.231136	ucsc
AC010976.2	0.878149	0.753483	0.124667	0.214748	ucsc
AC012146.7	0.975428	0.966934	0.00849474	0.753774	ucsc
AC012314.2	0.0347567	0	0.0347567	4.90057e-16	ucsc
AC012314.3	0.0347567	0	0.0347567	4.90057e-16	ucsc
AC012314.5	0.0347567	0	0.0347567	4.90057e-16	ucsc
AC012314.6	0.0347567	0	0.0347567	4.90057e-16	ucsc
AC012314.7	0.0347567	0	0.0347567	4.90057e-16	ucsc
AC012314.9	0.0347567	0	0.0347567	4.90057e-16	ucsc
AC012358.8	0.933601	0.891732	0.041869	0.661132	ucsc
AC013461.1	0.45783	0.563645	-0.105815	0.20217	ucsc
AC016747.3	0.262624	0.369421	-0.106796	0.346081	ucsc
AC022154.7	0.937771	0.968044	-0.030273	0.625247	ucsc
AC034220.3	0.928443	0.967348	-0.038905	0.655973	ucsc
AC069257.8	0.950605	0.967508	-0.0169034	0.622496	ucsc
AC073043.1	1	1	0	1	ucsc
AC074117.10	0.98226	1	-0.01774	0.413636	ucsc
AC074212.6	0.0393299	0.029694	0.00963592	0.958229	ucsc
AC074286.1	0.963177	1	-0.0368228	0.10272	ucsc
AC083884.8	0.958439	0.986548	-0.0281091	0.522414	ucsc
AC093110.3	0.105176	0.0252517	0.0799247	0.216498	ucsc
AC093495.4	0.982292	0.917231	0.0650609	0.337989	ucsc
AC098973.2	0.199681	0.165888	0.0337939	0.802847	ucsc
AC106786.1	0.332811	0.373273	-0.0404621	0.904237	ucsc
AC113189.5	0.923637	0.931179	-0.0075422	0.920024	ucsc
AC137934.1	0.19685	0.30353	-0.10668	0.140559	ucsc
AC138969.4	0.898696	0.938199	-0.0395032	0.0435047	ucsc
AC156455.1	0.306439	0.31642	-0.0099804	0.952088	ucsc
AC159540.1	0.969113	0.949378	0.0197352	0.478353	ucsc
AC159540.2	0.162215	0.147608	0.014607	0.982146	ucsc
AC240274.1	0.0888003	0.0895269	-0.000726606	0.999754	ucsc
ACAA1	0.991962	0.994499	-0.00253716	0.937503	ucsc
ACAA2	0.846547	0.816417	0.0301309	0.594768	ucsc
ACACB	0.651554	0.729425	-0.0778711	0.558382	ucsc
ACAD10	0.861785	0.777724	0.0840608	0.139832	ucsc
ACAD8	0.77597	0.818215	-0.0422453	0.456865	ucsc
ACAD9	0.969207	0.940978	0.0282291	0.0788133	ucsc
ACADL	0.266455	0.482329	-0.215875	0.0680887	ucsc
ACADM	0.997209	0.995565	0.00164385	0.933585	ucsc
ACADSB	0.102272	0.199174	-0.0969017	0.142083	ucsc
ACADVL	0.835714	0.918239	-0.0825249	3.08239e-13	ucsc
ACAP1	0.123024	0.195722	-0.072698	0.674148	ucsc
ACAP3	0.767551	0.792145	-0.0245941	0.687595	ucsc
ACAT2	0.624518	0.690574	-0.0660563	0.274068	ucsc
ACBD3	0.0247391	0	0.0247391	0.096765	ucsc
ACBD5	0.151378	0.226093	-0.0747148	0.494557	ucsc
ACBD6	0.921727	0.868258	0.0534693	0.0157844	ucsc
ACCS	0.819858	0.706717	0.113141	0.126153	ucsc
ACD	0.107521	0.123746	-0.0162258	0.855636	ucsc
ACER3	0.513039	0.499512	0.0135269	0.986275	ucsc
ACO2	0.113068	0.202192	-0.0891239	3.52867e-06	ucsc
ACOT13	0.723495	0.671304	0.052191	0.43441	ucsc
ACOT2	0.193095	0.272314	-0.0792185	0.298448	ucsc
ACOT7	0.00552246	0.0101279	-0.00460544	0.621878	ucsc
ACOT8	0.464213	0.576058	-0.111846	0.121764	ucsc
ACOX1	0.666232	0.656457	0.00977456	0.98217	ucsc
ACOX3	0.396773	0.315032	0.0817406	0.572894	ucsc
ACP1	0.403073	0.304906	0.098167	4.13828e-07	ucsc
ACP2	0.367637	0.396285	-0.0286487	0.867799	ucsc
ACP6	0.83815	0.868731	-0.0305811	0.606429	ucsc
ACSF2	0.717482	0.66856	0.0489222	0.540652	ucsc
ACSF3	0.499932	0.542783	-0.0428509	0.659017	ucsc
ACSL1	0.922633	0.888817	0.0338158	0.522684	ucsc
ACSL3	0.433873	0.347922	0.0859511	0.200354	ucsc
ACSL4	0.987382	1	-0.0126184	0.449677	ucsc
ACSL6	0.89123	0.728915	0.162316	0.167593	ucsc
ACSS1	0.97406	0.918081	0.0559798	0.084401	ucsc
ACSS3	0.0866628	0.274591	-0.187928	0.0977813	ucsc
ACTB	0.128956	0.160393	-0.0314365	4.95553e-13	ucsc
ACTG1	0.761589	0.787485	-0.0258956	3.68639e-22	ucsc
ACTL6A	0.392598	0.394537	-0.00193936	0.998036	ucsc
ACTN2	0.579214	0.682666	-0.103452	0.242951	ucsc
ACTR10	0.802798	0.850611	-0.0478136	0.0232456	ucsc
ACTR1A	0.0551593	0.0635559	-0.00839662	0.817776	ucsc
ACTR1B	0.273866	0.285557	-0.0116916	0.954842	ucsc
ACTR2	0.0620259	0.0434317	0.0185942	0.209276	ucsc
ACTR3	0.321181	0.227557	0.093624	0.00032003	ucsc
ACTR3B	0.183951	0.16412	0.0198319	0.880273	ucsc
ACTR6	0.569956	0.629241	-0.0592847	0.471343	ucsc
ACTR8	0.548429	0.551544	-0.00311511	0.997651	ucsc
ACVR1	0.160562	0.136859	0.023703	0.906161	ucsc
ACVR1B	0.273364	0.204196	0.0691681	0.151516	ucsc
ACVR2B	0.0415036	0.0194942	0.0220093	0.53027	ucsc
ACY1	0.171943	0.238587	-0.0666433	0.34012	ucsc
ACYP2	0.26435	0.348964	-0.0846145	0.500014	ucsc
ADAL	0.392318	0.448218	-0.0558995	0.794296	ucsc
ADAM10	0.905281	0.883732	0.0215484	0.803315	ucsc
ADAM11	0.106129	0.0775508	0.0285782	0.877657	ucsc
ADAM15	0.635863	0.71439	-0.0785272	0.0187365	ucsc
ADAM17	0.126037	0.0978348	0.028202	0.721286	ucsc
ADAM22	0.366766	0.475251	-0.108486	0.470897	ucsc
ADAM23	0.419893	0.468585	-0.0486918	0.842337	ucsc
ADAMTS1	0.596459	0.659837	-0.0633773	0.153498	ucsc
ADAMTS10	0.846928	0.896214	-0.0492856	0.690303	ucsc
ADAMTS13	0.230434	0.185195	0.0452392	0.808936	ucsc
ADAMTS17	0.615555	0.519725	0.0958296	0.572396	ucsc
ADAP1	0.769892	0.728044	0.0418479	0.723597	ucsc
ADAR	0.775941	0.693237	0.0827042	3.83954e-05	ucsc
ADARB1	0.618947	0.599384	0.019563	0.92596	ucsc
ADAT1	0.499422	0.44971	0.0497115	0.234385	ucsc
ADCK2	0.916899	0.829288	0.0876105	0.0375895	ucsc
ADCK3	0.701532	0.736898	-0.0353663	0.362354	ucsc
ADCK4	0.675591	0.665116	0.0104758	0.986724	ucsc
ADCK5	0.606001	0.726094	-0.120093	0.362012	ucsc
ADCY1	0.34885	0.395721	-0.0468711	0.83935	ucsc
ADCY6	0.948616	0.935012	0.0136036	0.869528	ucsc
ADCY9	0.990092	0.958566	0.0315255	0.151499	ucsc
ADCYAP1R1	0.312767	0.298328	0.0144384	0.964975	ucsc
ADD1	0.655555	0.718706	-0.0631516	0.020143	ucsc
ADD2	0.46418	0.474765	-0.0105854	0.968739	ucsc
ADD3	0.698146	0.793291	-0.0951449	0.00124689	ucsc
ADGRA2	0.00820081	0.0911023	-0.0829015	0.0607723	ucsc
ADGRA3	0.94074	0.894678	0.0460623	0.322379	ucsc
ADGRB1	0.29788	0.43059	-0.13271	0.409901	ucsc
ADGRB2	0.690171	0.564588	0.125583	0.165247	ucsc
ADGRE5	0.308388	0.361949	-0.0535613	0.589209	ucsc
ADGRL1	0.508013	0.539095	-0.0310818	0.609992	ucsc
ADH5	0.613196	0.604424	0.00877176	0.900887	ucsc
ADIPOR1	0.170478	0.203529	-0.0330507	0.122337	ucsc
ADIPOR2	0.0665533	0.140996	-0.0744424	0.00145985	ucsc
ADK	0.0339608	0.1132	-0.0792393	0.00724004	ucsc
ADNP	0.266343	0.277472	-0.0111291	0.925782	ucsc
ADNP2	0.97537	1	-0.0246303	0.0685454	ucsc
ADORA2B	0.110777	0.0876425	0.0231341	0.8064	ucsc
ADPGK	0.0922385	0.176867	-0.084628	0.000696673	ucsc
ADPRHL1	0.984264	0.94116	0.0431047	0.496015	ucsc
ADPRM	0.0480761	0.145403	-0.0973265	0.316045	ucsc
ADRBK1	0.448072	0.483363	-0.0352915	0.589366	ucsc
ADRBK2	0.451567	0.333978	0.11759	0.237633	ucsc
ADRM1	0.0153554	0.0180744	-0.00271902	0.927034	ucsc
ADSL	0.95489	0.951265	0.00362562	0.866457	ucsc
ADSS	0.066135	0.0951054	-0.0289704	0.205835	ucsc
ADSSL1	0.551308	0.431628	0.11968	0.512385	ucsc
AEBP2	0.913943	0.896384	0.0175589	0.753185	ucsc
AEN	0.100606	0.157818	-0.0572125	0.07861	ucsc
AES	0.982556	0.98887	-0.00631404	0.289072	ucsc
AF011889.5	0.609979	0.617265	-0.00728601	0.993069	ucsc
AFAP1	0.939611	0.962686	-0.0230747	0.734815	ucsc
AFAP1L1	0.218182	0.267886	-0.0497039	0.795663	ucsc
AFF1	0.382354	0.450874	-0.0685195	0.452855	ucsc
AFF3	0.547819	0.574994	-0.0271753	0.960551	ucsc
AFG3L2	0.366951	0.435916	-0.0689649	0.0622122	ucsc
AFMID	0.763439	0.857304	-0.0938651	0.000292665	ucsc
AFTPH	0.353276	0.409945	-0.0566691	0.740449	ucsc
AGA	0.583972	0.642162	-0.0581895	0.516744	ucsc
AGAP3	0.678546	0.654952	0.0235942	0.40564	ucsc
AGAP4	0.803273	0.847236	-0.043963	0.255274	ucsc
AGAP5	0.658967	0.688589	-0.0296218	0.85142	ucsc
AGBL3	0.98352	0.999397	-0.0158773	0.502233	ucsc
AGBL5	0.84348	0.798904	0.0445759	0.177395	ucsc
AGFG1	0.00674423	0.00966453	-0.0029203	0.897098	ucsc
AGFG2	0.793206	0.672809	0.120397	0.43822	ucsc
AGL	0	0.0117759	-0.0117759	0.558836	ucsc
AGO1	0.00434556	0.0546661	-0.0503205	0.0306553	ucsc
AGO2	0.440701	0.432522	0.00817844	0.97144	ucsc
AGO3	0.784202	0.832729	-0.0485272	0.575485	ucsc
AGO4	0.402911	0.259507	0.143404	0.0975913	ucsc
AGPAT3	0.334638	0.373423	-0.0387843	0.482228	ucsc
AGPAT4	0.650239	0.663637	-0.0133983	0.966097	ucsc
AGPAT5	0.511587	0.388457	0.12313	0.0718968	ucsc
AGRN	0.612072	0.691316	-0.0792445	0.194382	ucsc
AGTPBP1	0.120446	0.0492296	0.0712163	0.0912279	ucsc
AGTRAP	0.950888	0.972903	-0.0220151	0.231228	ucsc
AHCTF1	0.361912	0.470784	-0.108872	0.427814	ucsc
AHCY	0.114377	0.143571	-0.029194	0.020957	ucsc
AHCYL1	0.0407224	0.0583047	-0.0175822	0.404954	ucsc
AHCYL2	0.253442	0.199623	0.0538184	0.69738	ucsc
AHI1	0.935121	0.893181	0.0419397	0.69728	ucsc
AHNAK	0.903295	0.955545	-0.05225	0.482613	ucsc
AHR	0.482116	0.534628	-0.0525118	0.812636	ucsc
AHRR	0.299636	0.393291	-0.0936545	0.282569	ucsc
AHSA1	0.742521	0.830732	-0.0882113	3.30589e-15	ucsc
AHSA2	0.72106	0.817489	-0.0964291	0.0350712	ucsc
AIF1L	0.969843	0.977897	-0.0080542	0.9054	ucsc
AIFM1	0.00250743	0.0142257	-0.0117183	0.0124803	ucsc
AIG1	0.377517	0.347515	0.0300023	0.605079	ucsc
AIMP1	0.441258	0.546664	-0.105406	0.0593671	ucsc
AIMP2	0.0223056	0.0787012	-0.0563956	1.86168e-06	ucsc
AIP	0.0868833	0.0326862	0.0541971	0.000362501	ucsc
AJUBA	0.595806	0.6788	-0.0829942	0.203202	ucsc
AK1	0.437948	0.525595	-0.0876472	0.0179055	ucsc
AK2	0.941185	0.881675	0.05951	4.77183e-21	ucsc
AK4	0.49289	0.579359	-0.0864691	0.00978207	ucsc
AKAP1	0.360742	0.35595	0.00479189	0.98121	ucsc
AKAP10	0.368864	0.394933	-0.0260696	0.903443	ucsc
AKAP13	0.897295	0.91226	-0.0149644	0.868189	ucsc
AKAP2	0.368888	0.331066	0.0378222	0.826491	ucsc
AKAP7	0.0709027	0.168144	-0.0972415	0.295399	ucsc
AKAP8L	0.615916	0.626601	-0.0106851	0.916647	ucsc
AKAP9	0.837174	0.92811	-0.090936	0.349025	ucsc
AKIP1	0.0975528	0.134398	-0.0368452	0.418586	ucsc
AKNA	0.729631	0.871313	-0.141682	0.403749	ucsc
AKR1A1	0.358742	0.386544	-0.0278018	0.5335	ucsc
AKR1B1	0.050985	0.0920356	-0.0410506	6.12655e-06	ucsc
AKR7A2	0.0366205	0.038963	-0.00234243	0.983599	ucsc
AKT1	0.290096	0.308317	-0.018221	0.736703	ucsc
AKT2	0.919231	0.937845	-0.0186141	0.210439	ucsc
AKTIP	0.883416	0.954293	-0.0708773	0.198015	ucsc
ALAD	0.244521	0.30584	-0.0613188	0.494229	ucsc
ALAS1	0.019242	0.00453035	0.0147117	0.185871	ucsc
ALCAM	0.0572777	0.0402568	0.0170209	0.80974	ucsc
ALDH16A1	0.530414	0.426739	0.103675	0.322314	ucsc
ALDH18A1	0.041715	0.104193	-0.0624781	8.56191e-06	ucsc
ALDH1A2	0.594024	0.619592	-0.0255677	0.815231	ucsc
ALDH1B1	0.0191606	0.0568609	-0.0377003	0.034654	ucsc
ALDH1L2	0.88416	0.724758	0.159402	0.0875241	ucsc
ALDH2	0.791052	0.784428	0.0066242	0.986043	ucsc
ALDH3A2	0.856992	0.950122	-0.0931303	7.14128e-06	ucsc
ALDH4A1	0.495505	0.425106	0.0703994	0.726016	ucsc
ALDH5A1	0.0351587	0.0427124	-0.00755367	0.925406	ucsc
ALDH7A1	0.876101	0.904215	-0.0281141	0.143132	ucsc
ALDH9A1	0.0768158	0.0575886	0.0192272	0.430258	ucsc
ALDOA	0.12178	0.148052	-0.026272	3.77336e-06	ucsc
ALG1	0.884626	0.820601	0.064025	0.0547279	ucsc
ALG10	0.86066	0.919268	-0.0586077	0.444869	ucsc
ALG10B	0.103085	0.0577378	0.0453473	0.537601	ucsc
ALG11	0.556215	0.643038	-0.0868228	0.478483	ucsc
ALG12	0.423962	0.526899	-0.102937	0.108903	ucsc
ALG13	0.844751	0.845601	-0.000850128	0.999203	ucsc
ALG14	0.822738	0.837671	-0.0149329	0.954336	ucsc
ALG1L9P	0.923232	0.840991	0.0822411	0.198553	ucsc
ALG3	0.926609	0.913687	0.0129222	0.68907	ucsc
ALG5	0.960584	0.960172	0.000412129	0.999715	ucsc
ALG6	0.388114	0.389959	-0.00184504	0.998691	ucsc
ALG8	0.92598	0.948861	-0.0228803	0.182455	ucsc
ALG9	0.838579	0.833133	0.005446	0.987886	ucsc
ALKBH1	0.570176	0.589492	-0.0193161	0.930196	ucsc
ALKBH2	0.192629	0.284731	-0.092102	0.000706872	ucsc
ALKBH4	0.302132	0.187697	0.114435	0.130192	ucsc
ALKBH6	0.886993	0.98686	-0.0998672	0.0016386	ucsc
ALKBH8	0.311413	0.229338	0.0820756	0.696223	ucsc
ALOX12-AS1	0.956678	0.885227	0.0714507	0.287955	ucsc
ALPK1	0.610701	0.545169	0.0655315	0.818893	ucsc
ALPL	0.0445127	0.0396252	0.00488754	0.990814	ucsc
ALYREF	0.358244	0.319611	0.038633	0.0253328	ucsc
AMACR	0.8727	0.925226	-0.0525257	0.543685	ucsc
AMD1	0.413154	0.445854	-0.0327001	0.563728	ucsc
AMDHD2	0.766099	0.689273	0.0768261	0.452563	ucsc
AMFR	0.381441	0.408067	-0.0266257	0.606634	ucsc
AMOT	0.421771	0.423826	-0.00205468	0.995124	ucsc
AMOTL1	0.120287	0.119913	0.000373818	0.999915	ucsc
AMOTL2	0.41597	0.51644	-0.100471	0.351501	ucsc
AMPH	0.104513	0.206365	-0.101852	0.358885	ucsc
AMT	0.787449	0.896681	-0.109232	0.304428	ucsc
AMZ2	0.472297	0.572048	-0.0997512	5.17611e-06	ucsc
ANAPC1	0.855908	0.859093	-0.00318494	0.992638	ucsc
ANAPC11	0.985549	0.991933	-0.00638425	0.290592	ucsc
ANAPC13	0.67367	0.681871	-0.00820124	0.97473	ucsc
ANAPC15	0.964923	0.948245	0.0166777	0.43703	ucsc
ANAPC16	0.811095	0.824136	-0.0130406	0.846269	ucsc
ANAPC2	0.400223	0.399443	0.000780209	0.999794	ucsc
ANAPC4	0.428345	0.342496	0.085849	0.579131	ucsc
ANAPC5	0.921957	0.928979	-0.00702207	0.749162	ucsc
ANAPC7	0.572927	0.655386	-0.0824591	0.00183214	ucsc
ANGEL1	0.119182	0.125735	-0.00655223	0.976203	ucsc
ANGEL2	0.459226	0.467508	-0.00828226	0.974385	ucsc
ANK2	0.986026	0.965029	0.0209962	0.712451	ucsc
ANK3	0.985647	0.961583	0.0240645	0.664236	ucsc
ANKFY1	0.339734	0.418121	-0.0783872	0.109914	ucsc
ANKH	0.413626	0.35009	0.0635365	0.476904	ucsc
ANKHD1	0.758656	0.785668	-0.0270123	0.690777	ucsc
ANKIB1	0.447788	0.537571	-0.0897835	0.47536	ucsc
ANKLE2	0.525356	0.595547	-0.0701913	0.0245438	ucsc
ANKMY1	0.859971	0.865731	-0.00576031	0.992343	ucsc
ANKRA2	0.737107	0.776087	-0.0389801	0.5536	ucsc
ANKRD10	0.909214	0.965243	-0.0560295	4.04357e-13	ucsc
ANKRD11	0.596423	0.695303	-0.0988799	0.000933201	ucsc
ANKRD13A	0.444457	0.370839	0.0736182	0.201611	ucsc
ANKRD13C	0.14803	0.181153	-0.0331223	0.662874	ucsc
ANKRD13D	0.545278	0.506391	0.0388873	0.780871	ucsc
ANKRD16	0.265951	0.373838	-0.107887	0.314186	ucsc
ANKRD18B	0.734721	0.746501	-0.0117799	0.969137	ucsc
ANKRD20A1	0.880315	0.874318	0.00599714	0.994497	ucsc
ANKRD29	0.845552	0.796917	0.0486352	0.642546	ucsc
ANKRD36	0.645342	0.642529	0.00281287	0.99956	ucsc
ANKRD36B	0.716603	0.736789	-0.0201861	0.982941	ucsc
ANKRD40	0.0561872	0.122316	-0.0661288	0.00401848	ucsc
ANKRD42	0.875471	0.973939	-0.0984676	0.0823452	ucsc
ANKRD44	1	0.998171	0.0018291	0.945332	ucsc
ANKRD46	0.999283	0.998439	0.000844257	0.971585	ucsc
ANKRD49	0.666308	0.615918	0.0503893	0.601888	ucsc
ANKRD52	0.0799123	0.0828078	-0.00289555	0.991507	ucsc
ANKRD6	0.724263	0.81163	-0.0873667	0.0888155	ucsc
ANKRD9	0.265912	0.109062	0.156849	0.163597	ucsc
ANKS1A	0.0140433	0.0709543	-0.056911	0.0382515	ucsc
ANKS3	0.772589	0.762545	0.0100439	0.97478	ucsc
ANKS6	0.90876	0.883338	0.0254222	0.526233	ucsc
ANO10	1	0.973435	0.0265651	0.107136	ucsc
ANO6	0.982574	0.975941	0.00663287	0.929375	ucsc
ANP32A	0.815818	0.756101	0.0597174	1.4417e-07	ucsc
ANP32B	0.0173635	0.032507	-0.0151435	0.000373277	ucsc
ANP32E	0.0244228	0.0209864	0.0034364	0.912025	ucsc
ANTXR2	0.515442	0.375927	0.139515	0.210218	ucsc
ANXA1	0.128158	0.0591839	0.068974	0.525286	ucsc
ANXA2	0.986946	0.98295	0.00399586	0.654197	ucsc
ANXA4	0.343841	0.251938	0.0919031	0.119629	ucsc
ANXA5	0.419252	0.430257	-0.0110049	0.681236	ucsc
ANXA6	0.905939	0.938321	-0.0323817	0.0276163	ucsc
ANXA7	0.563202	0.541137	0.022065	0.760432	ucsc
AP000487.5	0.903104	0.983938	-0.0808349	0.128628	ucsc
AP001469.9	0.368723	0.51285	-0.144127	0.242084	ucsc
AP006222.2	0.0676584	0.086621	-0.0189627	0.704994	ucsc
AP1AR	0.105574	0.0488833	0.0566905	0.233012	ucsc
AP1B1	0.968352	0.966166	0.00218614	0.976942	ucsc
AP1G2	0.927522	0.965372	-0.0378503	0.00941449	ucsc
AP1M1	0.989087	0.974395	0.0146921	0.2688	ucsc
AP1S2	0.304252	0.391661	-0.0874098	0.0348644	ucsc
AP1S3	0.887013	0.886061	0.000951946	0.999691	ucsc
AP2A1	0.106482	0.108083	-0.00160075	0.997959	ucsc
AP2B1	0.089647	0.100957	-0.0113104	0.788246	ucsc
AP2M1	0.333584	0.403892	-0.0703081	8.65957e-10	ucsc
AP2S1	0.915156	0.937732	-0.0225762	0.0329457	ucsc
AP3D1	0.956959	0.964003	-0.00704364	0.777284	ucsc
AP3M1	0.0281455	0.116196	-0.0880503	0.000168129	ucsc
AP3M2	0.433228	0.494601	-0.0613723	0.490895	ucsc
AP3S2	0.713876	0.800375	-0.0864984	0.0152744	ucsc
AP4B1	0.710958	0.742741	-0.0317831	0.715688	ucsc
AP4M1	0.994437	0.99472	-0.000283509	0.999549	ucsc
AP4S1	0.838177	0.787964	0.0502129	0.753821	ucsc
AP5M1	0.494452	0.585807	-0.0913552	0.453531	ucsc
AP5S1	0.640831	0.654026	-0.0131954	0.982191	ucsc
AP5Z1	0.374113	0.358478	0.015635	0.98201	ucsc
APAF1	0.664545	0.763945	-0.0994002	0.114534	ucsc
APBA3	0.914337	0.943475	-0.0291387	0.684548	ucsc
APBB1	0.916108	0.916563	-0.000455374	0.999786	ucsc
APBB2	0.824193	0.812782	0.0114111	0.98534	ucsc
APBB3	0.75068	0.751809	-0.00112878	0.99968	ucsc
APEH	0.508473	0.446356	0.0621165	0.098064	ucsc
APEX1	0.0611215	0.0685908	-0.00746925	0.571662	ucsc
APEX2	0.0593855	0.0552334	0.00415218	0.987668	ucsc
APH1A	0.681864	0.74175	-0.0598864	0.0170709	ucsc
APH1B	0.345629	0.507537	-0.161908	0.388895	ucsc
APLP2	0.0406787	0.0488155	-0.00813684	0.351908	ucsc
APOA1BP	0.0932222	0.0691978	0.0240244	0.0848769	ucsc
APOBEC3B	0.872185	0.92128	-0.0490947	0.719405	ucsc
APOBEC3C	0.032003	0.0320611	-5.81101e-05	0.999994	ucsc
APOBEC3F	0.486603	0.488761	-0.00215803	0.999757	ucsc
APOC1	0.728406	0.640711	0.0876953	0.00310677	ucsc
APOO	0.199061	0.261091	-0.0620296	0.0629832	ucsc
APOPT1	0.97558	0.952209	0.0233712	0.289159	ucsc
APPBP2	0.479123	0.475666	0.00345733	0.998126	ucsc
APPL1	0.505036	0.493529	0.0115075	0.970086	ucsc
APPL2	0.525733	0.486827	0.0389058	0.693702	ucsc
APRT	0.587228	0.633938	-0.0467098	0.0555879	ucsc
APTR	0.954807	0.970199	-0.0153921	0.568422	ucsc
APTX	0.516552	0.533986	-0.0174342	0.880877	ucsc
AQR	0.709289	0.765177	-0.0558886	0.737732	ucsc
ARAF	0.254885	0.268141	-0.0132561	0.914029	ucsc
ARAP1	0.980882	0.990897	-0.0100143	0.494172	ucsc
ARCN1	0.925115	0.926925	-0.00181008	0.988764	ucsc
AREL1	0.933985	0.964981	-0.0309964	0.371618	ucsc
ARF1	0.116383	0.0862503	0.0301329	5.86035e-07	ucsc
ARF3	0.344906	0.292778	0.0521274	0.0567467	ucsc
ARF4	0.0749647	0.0907013	-0.0157365	0.453027	ucsc
ARF5	0.38734	0.467381	-0.0800411	8.69853e-05	ucsc
ARFGAP1	0.696828	0.770067	-0.073238	0.0654958	ucsc
ARFGAP2	0.989576	0.994178	-0.00460263	0.67152	ucsc
ARFGEF1	0.9386	0.912061	0.0265388	0.839808	ucsc
ARFIP1	0.889877	0.903121	-0.0132434	0.927234	ucsc
ARFRP1	0.936479	0.863851	0.0726274	0.201608	ucsc
ARG2	0.16675	0.154369	0.0123809	0.955352	ucsc
ARHGAP1	0.260448	0.184933	0.0755142	0.147415	ucsc
ARHGAP10	0.024392	0.073328	-0.048936	0.249328	ucsc
ARHGAP11B	0.785255	0.810729	-0.0254741	0.822259	ucsc
ARHGAP17	0.773996	0.843137	-0.0691411	0.000730838	ucsc
ARHGAP19	0.130616	0.186002	-0.0553858	0.23972	ucsc
ARHGAP29	0.709288	0.639455	0.0698331	0.762563	ucsc
ARHGAP32	0.403558	0.5069	-0.103342	0.57734	ucsc
ARHGAP33	0.937399	0.851041	0.0863582	0.220621	ucsc
ARHGAP35	0.467035	0.455662	0.0113733	0.974259	ucsc
ARHGAP39	0.160007	0.19058	-0.0305731	0.920859	ucsc
ARHGAP44	0.377154	0.348377	0.0287771	0.908058	ucsc
ARHGAP5	0.0825079	0.0633936	0.0191142	0.876762	ucsc
ARHGAP8	0.582894	0.601271	-0.018377	0.858744	ucsc
ARHGDIA	0.38314	0.414103	-0.0309631	0.359098	ucsc
ARHGEF1	0.986454	0.996236	-0.00978156	0.418525	ucsc
ARHGEF10L	0.657579	0.582921	0.0746582	0.690853	ucsc
ARHGEF11	0.270146	0.295614	-0.025468	0.878434	ucsc
ARHGEF18	0.490064	0.509718	-0.0196543	0.948046	ucsc
ARHGEF2	0.996816	0.988097	0.0087195	0.155199	ucsc
ARHGEF3	0.254274	0.100104	0.15417	0.161493	ucsc
ARHGEF39	0.858433	0.878052	-0.0196192	0.622017	ucsc
ARHGEF4	0.961542	0.936826	0.0247162	0.627611	ucsc
ARHGEF40	0.823981	0.735583	0.0883983	0.383575	ucsc
ARHGEF7	0.389148	0.369348	0.0198002	0.902218	ucsc
ARHGEF9	0.672899	0.529521	0.143378	0.155493	ucsc
ARID1B	0.211018	0.308621	-0.0976027	0.0120891	ucsc
ARID2	0.511548	0.642524	-0.130976	0.322558	ucsc
ARID3A	0.39953	0.395016	0.00451346	0.996889	ucsc
ARID4B	0.981721	1	-0.0182794	0.207233	ucsc
ARID5A	0.344207	0.39502	-0.0508135	0.859771	ucsc
ARIH1	0.893245	0.85769	0.0355547	0.11305	ucsc
ARL1	0.689401	0.624304	0.065097	0.0745947	ucsc
ARL13B	0.416465	0.55297	-0.136505	0.143593	ucsc
ARL15	0.560043	0.461994	0.0980487	0.294044	ucsc
ARL16	0.882906	0.846183	0.0367233	0.322011	ucsc
ARL2	0.0410786	0.0546315	-0.0135529	0.530819	ucsc
ARL2BP	0	0.0481752	-0.0481752	2.11662e-05	ucsc
ARL4A	0	0.021161	-0.021161	0.3479	ucsc
ARL5A	0.977723	0.980682	-0.00295885	0.956698	ucsc
ARL6	0.623739	0.57978	0.0439589	0.870703	ucsc
ARL6IP1	0.0342761	0.0524636	-0.0181874	0.158012	ucsc
ARL6IP5	0.0981082	0.0634008	0.0347074	0.294534	ucsc
ARL6IP6	0.956625	0.970021	-0.0133954	0.317216	ucsc
ARL8A	0.0136205	0.0286233	-0.0150028	0.486826	ucsc
ARL8B	0.427645	0.47892	-0.0512753	0.278536	ucsc
ARMC2	0.700467	0.837321	-0.136853	0.296408	ucsc
ARMC6	0.293232	0.239091	0.0541415	0.313327	ucsc
ARMC7	0.225249	0.297852	-0.0726031	0.626713	ucsc
ARMC9	0.844002	0.857382	-0.0133794	0.963036	ucsc
ARMCX3	0.179302	0.226901	-0.0475991	0.601378	ucsc
ARMCX4	0.972273	0.977254	-0.00498059	0.982331	ucsc
ARMCX5	0.110139	0.0578416	0.0522971	0.286564	ucsc
ARMCX5-GPRASP2	0.981348	0.960478	0.0208697	0.784148	ucsc
ARMT1	0.0772401	0.0538608	0.0233793	0.742309	ucsc
ARNT	0.112302	0.134957	-0.022655	0.632614	ucsc
ARNT2	0.30849	0.275575	0.0329151	0.90429	ucsc
ARNTL	0.502624	0.457097	0.0455272	0.835061	ucsc
ARPC1B	0.603786	0.656603	-0.0528169	0.286975	ucsc
ARPC2	0.978732	0.971473	0.007259	0.404463	ucsc
ARPC4-TTLL3	1	0.976197	0.0238032	0.184585	ucsc
ARPC5	0.813186	0.865161	-0.051975	0.0219116	ucsc
ARPC5L	0.0750304	0.118121	-0.0430902	0.13807	ucsc
ARPIN	0.110951	0.118108	-0.00715712	0.986622	ucsc
ARPP19	0.833589	0.905665	-0.0720763	0.00237761	ucsc
ARRB2	0.110953	0.170345	-0.0593921	0.0050821	ucsc
ARRDC1	0.916295	0.861238	0.0550565	0.264548	ucsc
ARRDC1-AS1	0.340927	0.382609	-0.0416821	0.861562	ucsc
ARRDC2	0.182161	0.214848	-0.0326868	0.877884	ucsc
ARSA	0.751363	0.834974	-0.0836102	0.334317	ucsc
ARSB	0.116426	0.0592503	0.0571754	0.424233	ucsc
ARSG	0.662634	0.694483	-0.0318486	0.907606	ucsc
ARSK	0.565773	0.43582	0.129953	0.179522	ucsc
ARV1	0.00754106	0.024546	-0.0170049	0.189739	ucsc
ARVCF	0.604865	0.70432	-0.0994553	0.294545	ucsc
AS3MT	0.594132	0.457185	0.136946	0.447637	ucsc
ASAP1	0.485948	0.457123	0.0288249	0.714372	ucsc
ASAP2	0.0999611	0.0998192	0.000141893	0.999995	ucsc
ASAP3	0.413575	0.534761	-0.121186	0.207178	ucsc
ASB13	0.979546	0.936274	0.0432717	0.0360469	ucsc
ASB16-AS1	0.600818	0.482415	0.118403	0.235317	ucsc
ASB3	0.72144	0.611799	0.109642	0.0676951	ucsc
ASB7	0.231543	0.287491	-0.055948	0.705785	ucsc
ASB8	0.509376	0.524219	-0.0148432	0.946815	ucsc
ASCC3	0.309868	0.415791	-0.105923	0.45557	ucsc
ASF1B	0.213899	0.154634	0.0592651	0.0809294	ucsc
ASH1L	0.362436	0.37234	-0.00990423	0.991317	ucsc
ASH1L-AS1	0.199015	0.148705	0.0503103	0.772964	ucsc
ASIC1	0.35874	0.473228	-0.114488	0.112712	ucsc
ASIC3	0.891774	0.752385	0.139389	0.129644	ucsc
ASL	0.360581	0.412726	-0.0521442	0.747437	ucsc
ASNA1	0.00373135	0.00976482	-0.00603347	0.499637	ucsc
ASNSD1	0.496162	0.521047	-0.024885	0.78669	ucsc
ASPH	0.764252	0.738728	0.0255235	0.687227	ucsc
ASPSCR1	0.414131	0.390618	0.0235132	0.890396	ucsc
ASRGL1	0.767256	0.788725	-0.0214684	0.722514	ucsc
ASS1	0.0775666	0.151526	-0.0739591	2.36134e-05	ucsc
ASTE1	0.288428	0.365585	-0.0771565	0.636246	ucsc
ASTN2	0.674976	0.719481	-0.0445055	0.89368	ucsc
ASXL1	0.52765	0.556142	-0.028492	0.619674	ucsc
ASXL2	0.246631	0.0995354	0.147095	0.133269	ucsc
ATAD1	0.124572	0.0419188	0.0826536	0.0079202	ucsc
ATAD2	0.481659	0.469602	0.0120572	0.985192	ucsc
ATAD3B	0.300845	0.299489	0.00135614	0.999299	ucsc
ATAD5	0.176669	0.151366	0.0253026	0.923587	ucsc
ATF1	0.57627	0.530142	0.0461274	0.560575	ucsc
ATF2	0.369026	0.364612	0.00441494	0.997489	ucsc
ATF6	0.00502159	0	0.00502159	0.760987	ucsc
ATF7	0.958035	0.984758	-0.026723	0.159344	ucsc
ATF7IP	0.142131	0.221328	-0.0791967	0.208341	ucsc
ATF7IP2	0.899962	0.874173	0.0257888	0.737405	ucsc
ATG10	0.329118	0.343201	-0.0140827	0.98099	ucsc
ATG12	0.812953	0.818334	-0.00538094	0.976895	ucsc
ATG13	0.935337	0.958015	-0.0226779	0.259949	ucsc
ATG16L1	0.633146	0.685902	-0.052756	0.512926	ucsc
ATG2A	0.0881941	0.128835	-0.0406414	0.691823	ucsc
ATG2B	0.568178	0.714564	-0.146386	0.225882	ucsc
ATG3	0.429273	0.334044	0.0952289	0.000209834	ucsc
ATG4B	0.832573	0.906703	-0.0741297	6.392e-06	ucsc
ATG4C	0.389947	0.405408	-0.015461	0.963118	ucsc
ATG4D	0.230818	0.328371	-0.0975536	0.110633	ucsc
ATG7	0.664257	0.665333	-0.00107658	0.999632	ucsc
ATG9A	0.987171	0.973888	0.0132831	0.259783	ucsc
ATHL1	0.793756	0.791743	0.00201232	0.999508	ucsc
ATIC	0.329292	0.35042	-0.0211283	0.333592	ucsc
ATL1	0.862392	0.749159	0.113233	0.208553	ucsc
ATL2	0.539299	0.565403	-0.0261038	0.760873	ucsc
ATL3	0.0640513	0.0435245	0.0205268	0.716846	ucsc
ATM	0.851324	0.812054	0.0392697	0.674829	ucsc
ATN1	0.0320246	0.0508137	-0.0187892	0.460845	ucsc
ATOX1	0.973854	0.985169	-0.0113157	0.199997	ucsc
ATP11A	0.627227	0.718203	-0.0909757	0.00860669	ucsc
ATP11C	0.751794	0.813385	-0.0615911	0.43289	ucsc
ATP13A1	0.97641	0.986554	-0.0101431	0.540743	ucsc
ATP13A2	0.494163	0.490885	0.00327762	0.996928	ucsc
ATP13A3	0.981672	0.938689	0.0429827	0.00831038	ucsc
ATP1A1	1	0.994114	0.00588618	3.40225e-05	ucsc
ATP1A1-AS1	0.820877	0.875156	-0.0542791	0.805373	ucsc
ATP1A3	0.5426	0.543551	-0.000950845	0.999888	ucsc
ATP1B1	0	0.0370071	-0.0370071	0.012898	ucsc
ATP1B2	0.00499593	0	0.00499593	0.917006	ucsc
ATP1B3	0.0970358	0.196575	-0.0995391	4.01218e-14	ucsc
ATP2A1	0.888489	0.907675	-0.0191857	0.946396	ucsc
ATP2A2	0.861316	0.833055	0.0282608	0.119154	ucsc
ATP2B1	0.350038	0.406708	-0.0566697	0.617886	ucsc
ATP2B4	0.519009	0.578319	-0.05931	0.623356	ucsc
ATP2C1	0.345669	0.281611	0.0640589	0.224132	ucsc
ATP5A1	0.988056	0.988919	-0.000863064	0.962181	ucsc
ATP5B	0.939266	0.95193	-0.012664	0.0112504	ucsc
ATP5D	0.335721	0.244526	0.0911955	1.58047e-05	ucsc
ATP5F1	0.943845	0.872926	0.070919	1.60111e-18	ucsc
ATP5G1	0.0227578	0.0691888	-0.046431	6.6052e-14	ucsc
ATP5G2	0.996153	0.997919	-0.00176687	0.323628	ucsc
ATP5G3	0.948181	0.91672	0.0314604	1.16599e-05	ucsc
ATP5H	0.00324634	0.00578058	-0.00253424	0.326543	ucsc
ATP5I	0.0523535	0.0554102	-0.0030566	0.784072	ucsc
ATP5J	0.997834	0.998184	-0.000349344	0.973104	ucsc
ATP5J2	0.995297	0.986316	0.00898117	2.59114e-07	ucsc
ATP5L	0.99927	0.999756	-0.000486433	0.504903	ucsc
ATP5O	0.0199196	0.0453786	-0.025459	4.04344e-07	ucsc
ATP5S	0.99859	0.988869	0.00972124	0.518591	ucsc
ATP5SL	0.625154	0.695824	-0.0706696	0.117169	ucsc
ATP6AP1	0.0448655	0.0616686	-0.0168032	0.179733	ucsc
ATP6AP1L	0.870422	0.855934	0.0144877	0.987351	ucsc
ATP6AP2	0.20881	0.194384	0.0144251	0.833336	ucsc
ATP6V0A1	0.847392	0.893336	-0.0459438	0.177321	ucsc
ATP6V0A2	0.462571	0.443692	0.0188787	0.93058	ucsc
ATP6V0C	0.00164466	0.00140645	0.000238211	0.981638	ucsc
ATP6V0D1	0.996618	0.990107	0.00651015	0.406529	ucsc
ATP6V0E2	0.836362	0.892933	-0.0565703	0.0374635	ucsc
ATP6V1A	0.154178	0.136054	0.0181241	0.766909	ucsc
ATP6V1B1-AS1	0.945045	0.984646	-0.039601	0.699308	ucsc
ATP6V1B2	0.957967	0.958717	-0.000749968	0.998821	ucsc
ATP6V1E2	0.608844	0.747981	-0.139137	0.201467	ucsc
ATP6V1G1	0.0017312	0.0110448	-0.00931364	0.0239928	ucsc
ATP6V1G2-DDX39B	0	0.00644471	-0.00644471	0.799275	ucsc
ATP6V1H	0.798687	0.879707	-0.0810196	0.0215044	ucsc
ATP7B	0.965581	0.981322	-0.0157405	0.749908	ucsc
ATP8B1	0.494765	0.596021	-0.101257	0.771957	ucsc
ATP8B2	0.475191	0.492258	-0.0170671	0.852466	ucsc
ATP9A	0	0.00724094	-0.00724094	0.612258	ucsc
ATPAF1	0.638166	0.717802	-0.0796356	0.00195938	ucsc
ATPAF2	0.849569	0.796385	0.053184	0.216277	ucsc
ATPIF1	0.977821	0.965685	0.0121357	0.00839515	ucsc
ATRAID	0.0791412	0.0957703	-0.0166291	0.356494	ucsc
ATRIP	0.935897	0.929264	0.00663287	0.965162	ucsc
ATRN	0.26173	0.395186	-0.133456	0.0609531	ucsc
ATRX	0.960619	0.918204	0.0424147	0.440128	ucsc
ATXN1	0.580462	0.718638	-0.138177	0.206381	ucsc
ATXN10	0.692805	0.685424	0.00738076	0.931357	ucsc
ATXN1L	0.0548847	0.0272538	0.0276309	0.468805	ucsc
ATXN2	0.579522	0.647013	-0.0674904	0.073505	ucsc
ATXN2L	0.498102	0.529303	-0.0312018	0.42281	ucsc
ATXN3	0.896003	0.856208	0.0397948	0.62305	ucsc
ATXN7	0.496878	0.390833	0.106045	0.303584	ucsc
ATXN7L1	0.666419	0.621647	0.044772	0.870077	ucsc
ATXN7L2	0.58597	0.662429	-0.076459	0.694156	ucsc
ATXN7L3	0.576038	0.487451	0.088587	0.0236333	ucsc
AURKA	0.279827	0.269326	0.0105011	0.916024	ucsc
AURKAIP1	0.0178237	0.0222499	-0.00442622	0.918461	ucsc
AUTS2	0.603876	0.581154	0.0227214	0.846779	ucsc
AVEN	0	0.0151199	-0.0151199	0.633376	ucsc
AVIL	0.894202	0.851997	0.0422041	0.719817	ucsc
AVL9	0.0948803	0.138465	-0.0435843	0.593969	ucsc
AXIN1	0.700165	0.740675	-0.0405095	0.562356	ucsc
AXIN2	0.666528	0.800961	-0.134433	0.215159	ucsc
AZI2	1	0.989994	0.0100057	0.160982	ucsc
AZIN1	0.732944	0.707583	0.0253617	0.608138	ucsc
AZIN2	0.460133	0.563933	-0.1038	0.560568	ucsc
B3GALNT1	0.189577	0.314477	-0.1249	0.343335	ucsc
B3GAT3	0.638048	0.715277	-0.077229	0.185592	ucsc
B3GLCT	0.0102241	0	0.0102241	0.536519	ucsc
B3GNT5	0.980058	0.965372	0.0146862	0.81528	ucsc
B4GALNT1	0.506969	0.558967	-0.0519983	0.838968	ucsc
B4GALNT3	0.778298	0.808457	-0.0301587	0.761608	ucsc
B4GALNT4	0.670743	0.759701	-0.0889582	0.264547	ucsc
B4GALT1	0.999674	0.999613	6.07271e-05	0.999186	ucsc
B4GALT2	0.285643	0.229578	0.0560644	0.156447	ucsc
B4GALT3	0.699043	0.714557	-0.0155137	0.813896	ucsc
B4GALT4	0.939269	0.992264	-0.0529948	0.0255591	ucsc
B4GALT6	0.816585	0.783613	0.0329718	0.745315	ucsc
B9D1	0.973305	0.975403	-0.00209783	0.985418	ucsc
B9D2	0.364022	0.380963	-0.0169412	0.984531	ucsc
BABAM1	0.992155	0.991638	0.000517523	0.993052	ucsc
BACE1	0.455777	0.477314	-0.0215369	0.92572	ucsc
BACE1-AS	0.0808405	0.0645386	0.0163019	0.916777	ucsc
BACE2	0.848275	0.813507	0.0347675	0.485652	ucsc
BACH1	0.967842	0.98429	-0.0164476	0.75464	ucsc
BACH2	0.358462	0.425046	-0.0665835	0.820112	ucsc
BAD	0.916202	0.969631	-0.0534289	0.042132	ucsc
BAG1	0.965237	0.956345	0.00889137	0.785681	ucsc
BAG3	0.032766	0.0412488	-0.00848275	0.864731	ucsc
BAG5	0.148414	0.135908	0.0125056	0.95096	ucsc
BAHCC1	0.564923	0.432174	0.132749	0.143253	ucsc
BAHD1	0.0358792	0.039891	-0.00401183	0.988033	ucsc
BAIAP2	0.989154	0.986127	0.00302678	0.92543	ucsc
BAIAP2L1	0.512476	0.538748	-0.0262716	0.749935	ucsc
BAMBI	0.120809	0.124372	-0.00356322	0.997586	ucsc
BANF1	0.0292656	0.0294411	-0.000175584	0.999448	ucsc
BANP	0.622378	0.641627	-0.0192495	0.896187	ucsc
BAP1	0.62545	0.670302	-0.0448529	0.185678	ucsc
BARD1	0.372267	0.313623	0.0586433	0.661311	ucsc
BARX2	0.0100359	0.0114137	-0.00137777	0.995143	ucsc
BAZ2A	0.46055	0.477967	-0.0174173	0.788406	ucsc
BBC3	0.963194	0.811113	0.152081	0.133335	ucsc
BBIP1	0.920454	0.90192	0.0185339	0.783856	ucsc
BBOX1-AS1	0.881544	0.936535	-0.0549902	0.395798	ucsc
BBS1	0.733459	0.708904	0.0245549	0.814024	ucsc
BBS4	0.431386	0.513088	-0.0817021	0.248545	ucsc
BBS7	0.718874	0.693794	0.0250793	0.875329	ucsc
BBS9	0.702503	0.715185	-0.0126818	0.989186	ucsc
BBX	0.569093	0.580073	-0.0109803	0.973087	ucsc
BCAM	0.867449	0.803859	0.06359	0.390536	ucsc
BCAP31	0.18959	0.284771	-0.0951807	6.21792e-13	ucsc
BCAR1	0.911577	0.897156	0.0144207	0.916794	ucsc
BCAR3	0.961902	0.98853	-0.0266287	0.661833	ucsc
BCAS4	0.860802	0.732333	0.128469	0.0916252	ucsc
BCAT1	0.590576	0.732782	-0.142207	0.0540252	ucsc
BCDIN3D	0.211451	0.171846	0.039605	0.871822	ucsc
BCKDHA	1	0.972201	0.0277986	0.0443915	ucsc
BCKDK	0.671589	0.608013	0.0635761	0.194948	ucsc
BCL10	0.266828	0.228305	0.0385228	0.800464	ucsc
BCL11A	0.910505	0.952787	-0.0422815	0.187799	ucsc
BCL2L1	0.363392	0.398458	-0.0350653	0.809975	ucsc
BCL2L11	0.79761	0.813595	-0.0159851	0.899643	ucsc
BCL2L12	0.282335	0.272674	0.00966093	0.924296	ucsc
BCL2L13	0.541098	0.549432	-0.00833427	0.973979	ucsc
BCL2L2	0.186144	0.276838	-0.0906941	0.284061	ucsc
BCL6B	0.700952	0.71395	-0.0129981	0.990926	ucsc
BCL7A	0.056865	0.0620459	-0.00518095	0.965442	ucsc
BCL7C	0.867649	0.937878	-0.070229	0.132555	ucsc
BCL9L	0.456703	0.487074	-0.0303708	0.935466	ucsc
BCLAF1	0.899794	0.842171	0.0576228	0.136158	ucsc
BCOR	0.896503	0.934036	-0.0375334	0.00204201	ucsc
BCR	0.448102	0.464972	-0.0168697	0.844923	ucsc
BDH2	0.0708587	0.106036	-0.0351776	0.481221	ucsc
BEND7	0.991605	0.993917	-0.00231188	0.965185	ucsc
BET1L	1	0.989793	0.0102072	0.415592	ucsc
BEX2	0.0108445	0.0134048	-0.00256029	0.943221	ucsc
BEX5	0	0.0282557	-0.0282557	0.0427903	ucsc
BHLHB9	0.15565	0.192454	-0.0368034	0.818411	ucsc
BHLHE40	0.10122	0.0608879	0.0403316	0.382485	ucsc
BHLHE41	0.674046	0.766105	-0.0920589	0.43138	ucsc
BICD1	0.8687	0.856838	0.011862	0.976247	ucsc
BID	0.976913	0.967657	0.00925616	0.685437	ucsc
BIN1	0.0416916	0.0772589	-0.0355673	0.16021	ucsc
BIRC2	0.270456	0.359862	-0.0894066	0.434117	ucsc
BIRC5	0.238815	0.313931	-0.0751157	0.000249112	ucsc
BIRC6	0.609262	0.691766	-0.082503	0.554254	ucsc
BLCAP	0.986434	0.985735	0.000698911	0.99553	ucsc
BLM	0.822354	0.805124	0.0172293	0.936487	ucsc
BLMH	0.357169	0.34861	0.00855899	0.936729	ucsc
BLOC1S1	0.027912	0.0691974	-0.0412854	0.000819923	ucsc
BLOC1S2	0.152353	0.164561	-0.0122082	0.899689	ucsc
BLOC1S3	0.0272702	0.0216495	0.00562071	0.97006	ucsc
BLOC1S5	0.315519	0.239576	0.0759429	0.371935	ucsc
BLOC1S6	0.727804	0.742565	-0.0147619	0.872968	ucsc
BLVRA	0.0241467	0.0751051	-0.0509583	0.0123177	ucsc
BLVRB	0.0130486	0.0244815	-0.0114329	0.535746	ucsc
BLZF1	0.159142	0.0949317	0.0642106	0.547823	ucsc
BMF	0.247782	0.194731	0.0530505	0.813309	ucsc
BMI1	0.552495	0.519886	0.0326092	0.563286	ucsc
BMP1	0.983037	0.979673	0.00336383	0.987415	ucsc
BMP4	0.0519472	0.0502752	0.00167204	0.998381	ucsc
BMP7	0.627159	0.556911	0.0702487	0.162671	ucsc
BMP8B	0.11413	0.062953	0.0511767	0.693201	ucsc
BMPR1A	0.514176	0.602713	-0.0885367	0.393004	ucsc
BNIP1	0.0694761	0.0852083	-0.0157323	0.79215	ucsc
BNIP2	0.77717	0.750561	0.0266095	0.863764	ucsc
BNIP3	0.570003	0.533109	0.0368941	0.422154	ucsc
BNIPL	0.610401	0.683779	-0.0733777	0.596181	ucsc
BOC	0.836461	0.85164	-0.0151793	0.902891	ucsc
BOD1	0.054769	0.0454166	0.00935243	0.649137	ucsc
BOLA2B	0.00409646	0.00875272	-0.00465626	0.0703348	ucsc
BOLA3-AS1	0.0368797	0	0.0368797	0.388487	ucsc
BOP1	0.279895	0.305144	-0.0252488	0.572785	ucsc
BORA	0.142505	0.0816387	0.0608665	0.353766	ucsc
BORCS5	0.3272	0.163606	0.163594	0.0506029	ucsc
BORCS7	0.0199989	0.0290143	-0.00901537	0.910392	ucsc
BORCS8-MEF2B	0.923002	1	-0.0769982	0.0565395	ucsc
BPHL	0.549285	0.588767	-0.0394818	0.643994	ucsc
BPNT1	0.616511	0.681473	-0.0649626	0.0645913	ucsc
BPTF	0.95519	0.929432	0.0257585	0.360218	ucsc
BRAF	0.669264	0.779344	-0.110079	0.118915	ucsc
BRAP	0.0358297	0.0571553	-0.0213256	0.681021	ucsc
BRAT1	0.212792	0.294595	-0.081803	0.16598	ucsc
BRCA1	0.278873	0.387636	-0.108764	0.135731	ucsc
BRCA2	0.747921	0.744681	0.0032396	0.999135	ucsc
BRD1	0.153151	0.165452	-0.0123005	0.898549	ucsc
BRD3	0.129083	0.0634057	0.0656774	0.0169113	ucsc
BRD4	0.673121	0.693565	-0.0204437	0.699811	ucsc
BRD7	0.409388	0.366426	0.0429618	0.16745	ucsc
BRD8	0.998333	0.998184	0.00014934	0.996033	ucsc
BRD9	0.927888	0.895318	0.03257	0.292477	ucsc
BRE	0.0438548	0.0809974	-0.0371426	0.0428582	ucsc
BRF1	0.58919	0.66285	-0.0736607	0.333489	ucsc
BRF2	0.325924	0.356663	-0.0307396	0.891206	ucsc
BRI3	0.974447	0.986921	-0.0124741	0.0807455	ucsc
BRIP1	0.340184	0.429747	-0.0895639	0.521579	ucsc
BRMS1	0.943122	0.959127	-0.0160046	0.688504	ucsc
BRMS1L	0.998314	1	-0.00168597	0.861968	ucsc
BROX	0.330979	0.427707	-0.0967282	0.185408	ucsc
BRPF1	0.267526	0.214785	0.0527412	0.541308	ucsc
BRPF3	0.280994	0.217725	0.0632688	0.285853	ucsc
BRSK1	0.730466	0.717143	0.0133235	0.957592	ucsc
BRSK2	0.763198	0.835727	-0.0725295	0.362208	ucsc
BRWD1	0.883321	0.927274	-0.0439529	0.552875	ucsc
BSCL2	0.816083	0.898234	-0.0821514	0.032628	ucsc
BSDC1	0.286494	0.31891	-0.0324155	0.553613	ucsc
BSG	0.0636601	0.0137271	0.0499331	5.59746e-21	ucsc
BST2	0.575202	0.662539	-0.0873362	0.441311	ucsc
BTAF1	0.240239	0.212452	0.0277874	0.878766	ucsc
BTBD1	0.447304	0.40626	0.0410448	0.24895	ucsc
BTBD10	0.269068	0.15716	0.111907	0.131916	ucsc
BTBD2	0.697085	0.70464	-0.00755504	0.940124	ucsc
BTBD3	0.148105	0.093734	0.0543709	0.168666	ucsc
BTBD6	0.188318	0.199542	-0.0112233	0.937283	ucsc
BTBD9	0.282883	0.46389	-0.181007	0.0792647	ucsc
BTD	0.528935	0.456435	0.0724994	0.623219	ucsc
BTF3	0.013396	0.0236482	-0.0102522	3.95423e-06	ucsc
BTF3L4	0.57824	0.514267	0.0639723	0.0543713	ucsc
BTG1	0.453392	0.480365	-0.0269721	0.829103	ucsc
BTN2A1	0.923375	0.938943	-0.015568	0.831426	ucsc
BTN2A2	0.745531	0.820059	-0.0745283	0.170257	ucsc
BTN3A1	0.595033	0.709711	-0.114678	0.378051	ucsc
BTNL9	0.842586	0.795578	0.0470081	0.529243	ucsc
BTRC	0.39742	0.328461	0.068959	0.383817	ucsc
BUB1B	0.385054	0.421046	-0.035992	0.689707	ucsc
BUB3	0.910885	0.856913	0.0539724	2.11683e-05	ucsc
BUD31	0.410282	0.431878	-0.0215959	0.780874	ucsc
BX322557.10	0.282162	0.262524	0.0196385	0.925482	ucsc
BYSL	0.703059	0.725014	-0.0219542	0.769937	ucsc
BZW1	0.343284	0.307333	0.0359513	0.497395	ucsc
BZW2	0.290068	0.205371	0.0846966	0.00759132	ucsc
C10orf11	0.985696	0.984719	0.000977323	0.998167	ucsc
C10orf35	0.154637	0.277656	-0.123018	0.106212	ucsc
C11orf1	0.570658	0.596391	-0.0257323	0.79882	ucsc
C11orf24	0.34884	0.357175	-0.00833456	0.974638	ucsc
C11orf30	0.643264	0.617708	0.025556	0.918634	ucsc
C11orf31	0.998631	0.999346	-0.000715652	0.836883	ucsc
C11orf49	0.975792	0.986925	-0.0111334	0.602544	ucsc
C11orf54	0.338368	0.296626	0.0417414	0.80955	ucsc
C11orf57	0.369317	0.271815	0.0975015	0.0226509	ucsc
C11orf58	0.981399	0.970425	0.010974	0.104198	ucsc
C11orf63	0.635662	0.773648	-0.137986	0.375757	ucsc
C11orf74	0.219036	0.26237	-0.0433341	0.492997	ucsc
C11orf80	0.685634	0.751642	-0.0660078	0.467588	ucsc
C11orf84	0.246423	0.258894	-0.012471	0.933391	ucsc
C11orf95	0.0907537	0.103002	-0.0122487	0.942399	ucsc
C11orf98	0.0224966	0.0316334	-0.0091368	0.766445	ucsc
C12orf43	0.88858	0.87977	0.00880951	0.952882	ucsc
C12orf45	0.190866	0.164717	0.0261483	0.594373	ucsc
C12orf49	0.389118	0.319039	0.0700787	0.437314	ucsc
C12orf57	0.0105524	0.00800513	0.00254723	0.774478	ucsc
C12orf66	0.553883	0.688923	-0.13504	0.373171	ucsc
C12orf75	0.995429	0.996259	-0.00082933	0.96268	ucsc
C12orf76	0.872301	0.780063	0.092238	0.113259	ucsc
C14orf132	0.0844092	0.045944	0.0384652	0.576279	ucsc
C14orf159	0.713737	0.799262	-0.0855252	0.244827	ucsc
C14orf166	0.987864	0.986744	0.00111955	0.944725	ucsc
C14orf37	0.339063	0.641105	-0.302042	0.0533989	ucsc
C14orf79	0.400705	0.382124	0.0185802	0.974846	ucsc
C14orf80	0.714545	0.826577	-0.112031	0.146824	ucsc
C15orf39	0.277705	0.21564	0.0620649	0.324712	ucsc
C15orf40	0.946876	0.894087	0.0527887	0.0440313	ucsc
C15orf41	0.918659	0.915101	0.00355854	0.995302	ucsc
C15orf57	0.947043	0.950334	-0.00329188	0.991829	ucsc
C15orf59	0.313005	0.483161	-0.170156	0.10248	ucsc
C15orf61	0.367898	0.301809	0.0660895	0.644487	ucsc
C16orf13	0.948036	0.907574	0.0404616	0.00124144	ucsc
C16orf52	0.802548	0.751734	0.0508132	0.708673	ucsc
C16orf58	0.710957	0.717289	-0.00633188	0.982583	ucsc
C16orf59	0.393786	0.43896	-0.0451746	0.643389	ucsc
C16orf62	1	1	0	1	ucsc
C16orf70	0.431041	0.484489	-0.0534479	0.539445	ucsc
C16orf74	0.929332	0.976284	-0.0469516	0.417014	ucsc
C16orf87	0.0080895	0.0275016	-0.0194121	0.286593	ucsc
C16orf95	0.950739	0.960348	-0.00960855	0.93195	ucsc
C17orf49	0.701434	0.720531	-0.0190967	0.858418	ucsc
C17orf51	0.951128	0.941013	0.0101146	0.924729	ucsc
C17orf75	0.981291	0.997985	-0.0166945	0.0544632	ucsc
C17orf80	0.261407	0.332422	-0.0710151	0.422115	ucsc
C17orf89	0.00629582	0.0178605	-0.0115647	0.0164361	ucsc
C18orf25	0.311006	0.350514	-0.0395084	0.770942	ucsc
C18orf8	0.418752	0.44219	-0.0234383	0.801386	ucsc
C19orf12	0.881398	0.832515	0.0488836	0.418119	ucsc
C19orf24	0.0366579	0.0310605	0.0055974	0.929986	ucsc
C19orf25	0.811177	0.72648	0.084697	0.264949	ucsc
C19orf43	0.00192228	0.00666341	-0.00474112	0.103062	ucsc
C19orf44	0.413427	0.36674	0.0466873	0.794335	ucsc
C19orf47	0.89093	0.837911	0.0530187	0.395316	ucsc
C19orf48	0.436649	0.515492	-0.0788424	0.000485695	ucsc
C19orf52	0.798245	0.759888	0.0383566	0.517545	ucsc
C19orf53	0.336487	0.357801	-0.0213138	0.579051	ucsc
C19orf54	0.16137	0.211424	-0.050054	0.367958	ucsc
C19orf57	0.893611	0.789125	0.104486	0.530043	ucsc
C19orf60	0.06892	0.0980615	-0.0291415	0.604013	ucsc
C19orf68	0.624846	0.718067	-0.0932211	0.698274	ucsc
C19orf70	0.950376	0.95375	-0.00337375	0.976529	ucsc
C1D	0.968906	0.954286	0.0146201	0.587352	ucsc
C1GALT1	0.562473	0.515207	0.0472667	0.811789	ucsc
C1QBP	0.192224	0.274882	-0.0826577	6.01732e-24	ucsc
C1QTNF1	0.241233	0.0957614	0.145472	0.15985	ucsc
C1QTNF6	0.652747	0.529033	0.123713	0.257605	ucsc
C1orf109	0.610843	0.661403	-0.0505605	0.222026	ucsc
C1orf112	0.648385	0.7035	-0.055115	0.403165	ucsc
C1orf131	0.0817731	0.134871	-0.0530983	0.0374369	ucsc
C1orf159	0.979832	0.992844	-0.0130119	0.641946	ucsc
C1orf198	0.000538808	0.0054934	-0.00495459	0.5345	ucsc
C1orf21	0.800435	0.789021	0.0114146	0.952348	ucsc
C1orf35	0.978608	0.976755	0.00185317	0.98352	ucsc
C1orf43	0.453109	0.363466	0.0896425	5.58832e-09	ucsc
C1orf50	0.433216	0.309196	0.12402	0.123074	ucsc
C1orf52	0.878808	0.918698	-0.03989	0.0553895	ucsc
C1orf56	0.272916	0.407321	-0.134405	0.162076	ucsc
C20orf194	0.0760136	0.0325821	0.0434315	0.680017	ucsc
C20orf196	0.399368	0.594748	-0.19538	0.0700927	ucsc
C20orf24	0.0296623	0.0473501	-0.0176878	0.268215	ucsc
C21orf2	0.244002	0.448646	-0.204644	0.0813517	ucsc
C21orf33	0.405178	0.452229	-0.0470509	0.622901	ucsc
C21orf59	1	0.99854	0.00146037	0.600544	ucsc
C22orf23	0.420087	0.556897	-0.13681	0.188021	ucsc
C22orf29	0.456969	0.416073	0.0408958	0.749519	ucsc
C22orf39	1	0.995576	0.00442444	0.471807	ucsc
C22orf46	0.373648	0.37593	-0.00228112	0.999679	ucsc
C2CD2L	0.57837	0.758981	-0.180611	0.0565363	ucsc
C2CD3	0.800344	0.848451	-0.0481075	0.511785	ucsc
C2orf44	0.263242	0.246002	0.01724	0.957491	ucsc
C2orf68	0.701962	0.636555	0.0654072	0.27993	ucsc
C2orf76	0.0068504	0.0196452	-0.0127948	0.4734	ucsc
C2orf81	0.488758	0.722919	-0.234162	0.241325	ucsc
C3orf14	0.00603164	0.105555	-0.099523	1.62177e-08	ucsc
C3orf17	0.729227	0.658133	0.0710938	0.105706	ucsc
C3orf33	0.189364	0.139872	0.0494917	0.621957	ucsc
C3orf52	0.939159	0.929186	0.00997351	0.939143	ucsc
C3orf58	0.285174	0.263452	0.0217218	0.847657	ucsc
C3orf62	0.87011	0.901124	-0.0310141	0.852969	ucsc
C4orf27	0.466862	0.437698	0.0291634	0.690164	ucsc
C4orf33	0.336294	0.337919	-0.00162543	0.999742	ucsc
C4orf36	0.333604	0.540292	-0.206688	0.155459	ucsc
C4orf46	0.0174005	0.059312	-0.0419115	0.170746	ucsc
C5orf15	0.266443	0.280492	-0.0140494	0.78249	ucsc
C5orf28	0.781424	0.800662	-0.019238	0.974025	ucsc
C5orf34	0.453125	0.575203	-0.122078	0.453153	ucsc
C5orf45	0.595311	0.642366	-0.0470549	0.489348	ucsc
C5orf51	0.0212162	0.114096	-0.0928802	0.00111765	ucsc
C6orf1	0.971012	0.936029	0.0349829	0.516022	ucsc
C6orf141	0.896493	0.763225	0.133268	0.17243	ucsc
C7orf26	0.524574	0.624943	-0.10037	0.0828277	ucsc
C7orf31	0.0794384	0.114104	-0.0346653	0.795813	ucsc
C7orf43	0.50791	0.533573	-0.0256639	0.892892	ucsc
C7orf49	0.991601	0.997253	-0.00565164	0.49098	ucsc
C7orf50	0.353505	0.407957	-0.0544518	0.321585	ucsc
C7orf73	0.933007	0.957849	-0.0248424	0.273473	ucsc
C8orf44	0.807363	0.722725	0.0846381	0.459256	ucsc
C8orf59	0.855581	0.838542	0.0170397	0.526098	ucsc
C8orf82	0.110392	0.0684383	0.0419535	0.575833	ucsc
C9orf114	0.539287	0.465482	0.073805	0.107073	ucsc
C9orf147	0.797983	0.674841	0.123142	0.359421	ucsc
C9orf16	0.285054	0.180684	0.104371	0.100533	ucsc
C9orf3	0.517867	0.506296	0.0115711	0.98679	ucsc
C9orf64	0.0619266	0.0275755	0.0343511	0.278624	ucsc
C9orf69	0.085247	0.0382265	0.0470204	0.325563	ucsc
C9orf72	0.920569	0.888304	0.0322651	0.840951	ucsc
C9orf85	0.918551	0.942437	-0.0238854	0.680764	ucsc
C9orf9	0.441282	0.571827	-0.130545	0.319076	ucsc
C9orf91	0.239904	0.267353	-0.0274493	0.89202	ucsc
CA12	0.646188	0.745682	-0.0994935	0.307101	ucsc
CA13	0.512591	0.479925	0.0326664	0.951188	ucsc
CA5B	0.862416	0.878361	-0.0159456	0.85376	ucsc
CA8	0.102855	0.104183	-0.00132848	0.999643	ucsc
CAAP1	0.17464	0.182075	-0.00743461	0.983668	ucsc
CAB39	0.0315826	0.062522	-0.0309394	0.36688	ucsc
CABLES1	0.14595	0.236574	-0.0906233	0.00510242	ucsc
CABYR	0.748549	0.845208	-0.0966591	0.267109	ucsc
CACFD1	0.640357	0.652576	-0.0122186	0.988278	ucsc
CACHD1	0.019759	0.0222622	-0.00250316	0.989637	ucsc
CACNA1H	0.0463603	0.0781334	-0.0317731	0.543786	ucsc
CACNA2D1	0.467619	0.532092	-0.0644726	0.745955	ucsc
CACNA2D2	0.829042	0.948351	-0.119309	0.110835	ucsc
CACNB1	0.715092	0.861317	-0.146226	0.0981205	ucsc
CACNB3	0.610404	0.69795	-0.0875453	0.319584	ucsc
CACTIN	0.515623	0.524424	-0.0088002	0.992538	ucsc
CACUL1	0.96191	0.956661	0.0052496	0.945518	ucsc
CACYBP	0.763079	0.726788	0.0362904	0.0272217	ucsc
CAD	0.58183	0.615266	-0.033437	0.30913	ucsc
CADM4	0.274372	0.163465	0.110907	0.322195	ucsc
CADPS2	0.022885	0	0.022885	0.80532	ucsc
CALCOCO1	0.510601	0.534374	-0.0237733	0.859491	ucsc
CALCOCO2	0.940372	0.944594	-0.00422184	0.9558	ucsc
CALD1	0.386459	0.354306	0.0321534	0.758853	ucsc
CALHM2	0.375723	0.429101	-0.053378	0.749366	ucsc
CALM2	0.336701	0.278632	0.0580686	4.33442e-07	ucsc
CALM3	0.0569718	0.121584	-0.0646125	6.60273e-16	ucsc
CALML4	0.48611	0.5147	-0.0285906	0.903013	ucsc
CALR	0.0284976	0.0536793	-0.0251817	6.80487e-12	ucsc
CALU	0.00479146	0.00172386	0.0030676	0.507401	ucsc
CAMK1	0.172385	0.0728554	0.09953	0.047868	ucsc
CAMK1D	0.239238	0.297191	-0.0579529	0.774725	ucsc
CAMK2D	0.3629	0.388146	-0.0252451	0.903442	ucsc
CAMK2G	0.293398	0.280377	0.0130214	0.953418	ucsc
CAMKK1	0.108084	0.106382	0.0017018	0.999229	ucsc
CAMKK2	0.635345	0.594301	0.0410439	0.60218	ucsc
CAMKMT	0.527402	0.543618	-0.0162163	0.967782	ucsc
CAMSAP1	0.556687	0.624815	-0.0681284	0.366154	ucsc
CAMSAP2	0.0285804	0	0.0285804	0.456938	ucsc
CAMSAP3	0.313235	0.248378	0.064857	0.691157	ucsc
CAMTA1	0.981878	0.970792	0.0110865	0.0726136	ucsc
CAMTA2	0.81621	0.892376	-0.0761664	0.0137508	ucsc
CAND1	0.420644	0.48993	-0.0692856	0.209121	ucsc
CANX	0.269437	0.316196	-0.0467596	4.72819e-08	ucsc
CAP1	0.186312	0.136356	0.0499554	0.0137965	ucsc
CAP2	0.0396084	0.116445	-0.076837	0.0425541	ucsc
CAPG	0.669511	0.64522	0.0242914	0.923058	ucsc
CAPN1	0.24287	0.260244	-0.0173736	0.882299	ucsc
CAPN10	0.990868	0.991758	-0.000890623	0.997299	ucsc
CAPN2	0.072966	0.136785	-0.0638193	0.000332334	ucsc
CAPNS1	0.678329	0.698429	-0.0201009	0.264778	ucsc
CAPRIN1	0.200538	0.292372	-0.0918339	4.10127e-08	ucsc
CAPRIN2	0.844196	0.754113	0.0900826	0.257243	ucsc
CAPS2	0.978882	0.963059	0.0158225	0.920681	ucsc
CAPZA1	0.215139	0.204936	0.0102027	0.885496	ucsc
CAPZA2	0.865856	0.868366	-0.00250983	0.992577	ucsc
CAPZB	0.0617645	0.0876109	-0.0258463	0.0381961	ucsc
CARD10	0.947537	0.979172	-0.0316346	0.66588	ucsc
CARD8	0.963384	0.94941	0.0139736	0.73384	ucsc
CARHSP1	0.0505313	0.0453655	0.00516585	0.926501	ucsc
CARM1	0.143631	0.191457	-0.0478259	0.0563509	ucsc
CARNMT1	0.31081	0.335795	-0.0249846	0.846531	ucsc
CARS2	0.931421	0.880153	0.0512678	0.0273342	ucsc
CASC3	0.2754	0.225843	0.0495574	0.0530777	ucsc
CASC5	0.647982	0.457313	0.190669	0.0909331	ucsc
CASC9	0.447235	0.527308	-0.0800722	0.594046	ucsc
CASD1	0.335191	0.302992	0.0321986	0.947019	ucsc
CASK	0.254075	0.357071	-0.102996	0.114515	ucsc
CASKIN2	0.577065	0.709789	-0.132723	0.135331	ucsc
CASP10	0.9779	0.97955	-0.00165024	0.997806	ucsc
CASP2	0.135121	0.134708	0.000413102	0.999775	ucsc
CASP7	0.435211	0.329567	0.105644	0.054795	ucsc
CASP8	0.596918	0.537278	0.0596401	0.687061	ucsc
CASP8AP2	0.431635	0.39229	0.0393451	0.902373	ucsc
CAST	0.269735	0.23451	0.0352244	0.568486	ucsc
CATSPER2	0.884881	0.831014	0.0538668	0.427667	ucsc
CBFA2T2	0.152612	0.281255	-0.128643	0.0750903	ucsc
CBFB	0.345753	0.37683	-0.0310775	0.332015	ucsc
CBLB	0.814072	0.760543	0.0535287	0.566486	ucsc
CBLL1	0.145541	0.222841	-0.0772998	0.141189	ucsc
CBR1	0.009714	0.0242254	-0.0145114	0.171392	ucsc
CBR3-AS1	0.868778	0.877543	-0.008765	0.993325	ucsc
CBR4	0.968408	0.995997	-0.0275887	0.183793	ucsc
CBS	0.359148	0.434962	-0.0758135	0.00115274	ucsc
CBWD1	0.766516	0.728272	0.0382443	0.599315	ucsc
CBWD2	0.963011	0.968824	-0.0058129	0.952643	ucsc
CBWD3	1	0.984487	0.0155129	0.0657676	ucsc
CBWD5	0.935781	0.941433	-0.00565247	0.955348	ucsc
CBWD7	0.987907	0.956819	0.0310876	0.540761	ucsc
CBX1	0.101596	0.155283	-0.0536865	0.0353411	ucsc
CBX2	0.151739	0.136506	0.0152334	0.854486	ucsc
CBX3	0.179369	0.266848	-0.0874787	1.44041e-07	ucsc
CBX4	0.0942132	0.0963829	-0.00216966	0.99576	ucsc
CBX5	0.366835	0.352403	0.0144314	0.890475	ucsc
CBX6	0.138034	0.215232	-0.0771982	0.0122463	ucsc
CBX7	0.985443	0.993122	-0.00767911	0.927073	ucsc
CBX8	0.675177	0.718589	-0.0434118	0.849167	ucsc
CC2D1B	0.986908	0.973711	0.0131966	0.570151	ucsc
CC2D2A	0.797666	0.840108	-0.0424417	0.798016	ucsc
CCAR1	0.797481	0.875772	-0.0782913	0.00144401	ucsc
CCAR2	0.679106	0.708256	-0.0291496	0.390706	ucsc
CCBL1	0.768257	0.662973	0.105284	0.285919	ucsc
CCBL2	0.298613	0.356876	-0.0582634	0.470515	ucsc
CCDC106	0.268372	0.332684	-0.0643116	0.59609	ucsc
CCDC107	0.225786	0.121435	0.104351	0.572407	ucsc
CCDC109B	0.523789	0.574597	-0.0508079	0.465105	ucsc
[truncated: 6,866 more rows]

## Sheet: MCF-7 (mock)
	MCF-7_S3	MCF-7_Torin_S4	ratio difference	chisq pvalue	annotation
AGAP3	0.211844	0.0727897	0.139054	8.29347e-16	refseq
AZIN2	0.384771	0.000220268	0.384551	6.21155e-06	refseq
BAIAP2	0.772614	0.652226	0.120388	0.0488187	refseq
BORCS8	0.36958	0.212762	0.156818	0.00859377	refseq
C7orf50	0.877337	0.708106	0.169231	2.59978e-08	refseq
CCNL2	0.147709	0	0.147709	5.20762e-16	refseq
CYHR1	0.581903	0.395245	0.186658	3.42661e-05	refseq
DEF8	0.868104	0.609696	0.258408	5.14792e-29	refseq
DIP2A	0.328238	0.212519	0.11572	0.0301238	refseq
EVC	0.249747	0.0620011	0.187746	0.00128205	refseq
FKBP11	0.397729	0.2977	0.100029	0.0313317	refseq
GDPD1	0.119632	0.000839673	0.118793	0.00844127	refseq
GGCX	0.712404	0.556161	0.156243	8.01019e-06	refseq
GTF2IRD2	0.944271	0.814689	0.129582	0.0114733	refseq
HTATIP2	0.124971	0.0212825	0.103688	0.0205243	refseq
LARP6	0.612008	0.461861	0.150147	0.000117194	refseq
LIMK2	0.345829	0.198176	0.147653	0.0174867	refseq
MED23	0.952293	0.844697	0.107596	0.0111317	refseq
NAAA	0.680263	0.467849	0.212414	0.0166514	refseq
PCMT1	0.485142	0.381555	0.103587	6.57603e-10	refseq
PDK2	0.392986	0.277792	0.115195	0.00683162	refseq
RBCK1	0.735151	0.542884	0.192267	2.02064e-05	refseq
RIC1	0.25778	0.0762677	0.181512	0.0119196	refseq
SLC25A16	0.227077	0.1177	0.109377	0.0413056	refseq
SLC38A6	0.853301	0.474052	0.379249	1.57346e-05	refseq
STX2	0.341202	0.197856	0.143346	4.0923e-05	refseq
STX7	0.524751	0.379808	0.144944	0.0176188	refseq
SYNCRIP	0.672308	0.568523	0.103785	0.000146452	refseq
THRA	0.534363	0.398262	0.136101	0.00451454	refseq
TMEM167B	0.917553	0.741072	0.17648	0.000293633	refseq
TMX3	0.295727	0.0600187	0.235708	0.000538759	refseq
UBE3B	0.337261	0.188681	0.14858	0.000850986	refseq
ZBTB24	0.423435	0.252084	0.171351	0.00400194	refseq
ZNF776	1	0.869152	0.130848	0.0397393	refseq
ZSCAN2	0.63773	0.41226	0.22547	0.00130853	refseq
ABHD2	0.30244	0.128718	0.173723	0.00146602	ucsc
ABHD6	0.772471	0.586271	0.1862	0.016712	ucsc
ABL1	0.517348	0.400449	0.116899	0.000680725	ucsc
AC005523.2	0.253083	0.108304	0.144779	4.97089e-07	ucsc
AC006547.13	0.681023	0.435131	0.245891	0.000440652	ucsc
AC074289.1	0.957122	0.821022	0.1361	0.0400523	ucsc
ACAD11	0.551608	0.447028	0.10458	0.0385372	ucsc
ACAP2	0.472096	0.311035	0.161061	0.00622519	ucsc
ACOT9	0.716837	0.58806	0.128777	0.00485117	ucsc
ACTA2	0.861482	0.675248	0.186234	0.000238145	ucsc
ACYP1	0.724857	0.601711	0.123146	0.00731365	ucsc
ADA	0.332143	0.147448	0.184695	0.000418352	ucsc
ADAP2	0.68532	0.290836	0.394483	0.000394086	ucsc
ADCY7	0.740624	0.545689	0.194936	0.0268967	ucsc
ADGRL3	0.478187	0.168039	0.310147	0.0246959	ucsc
ADM	0.144991	3.10095e-06	0.144988	0.000131801	ucsc
AGAP1	0.626574	0.45064	0.175935	0.00117921	ucsc
AIDA	0.22712	0.109193	0.117927	0.00200973	ucsc
ALG1L2	0.2929	0.0395059	0.253394	0.000203168	ucsc
ANKMY2	0.626822	0.367354	0.259469	0.0226631	ucsc
ANKRD27	0.452281	0.345741	0.10654	0.0453124	ucsc
ANLN	0.549571	0.430654	0.118917	0.0182192	ucsc
AP003900.6	0.931876	0.774964	0.156911	0.0103939	ucsc
API5	0.493305	0.376782	0.116523	0.000154168	ucsc
APP	0.376792	0.230325	0.146467	1.54737e-17	ucsc
ARFGAP3	0.37025	0.198583	0.171666	2.63647e-06	ucsc
ARFGEF2	0.297423	0	0.297423	7.18757e-05	ucsc
ARGLU1	0.527958	0.337452	0.190506	1.8838e-18	ucsc
ARPC1A	0.357734	0.256263	0.101471	2.52324e-11	ucsc
ARRDC3-AS1	0.815675	0.434018	0.381656	0.0288663	ucsc
ASB1	0.525095	0.182718	0.342377	7.3386e-07	ucsc
ASCC1	0.897557	0.784877	0.11268	0.00387612	ucsc
ASF1A	0.294995	0.172921	0.122074	0.0331545	ucsc
ATG5	0.400751	0.197038	0.203712	0.0202512	ucsc
ATP11B	0.531524	0.365612	0.165912	0.031514	ucsc
ATP5C1	0.393298	0.242628	0.15067	2.77218e-28	ucsc
ATP6V1D	0.912371	0.798021	0.114351	0.0168282	ucsc
B4GALT7	0.558484	0.450731	0.107752	0.0192087	ucsc
BAX	0.475229	0.34459	0.130638	5.44416e-05	ucsc
BIN3	0.967071	0.855982	0.111089	0.00479078	ucsc
BOLA3	0.366065	0.178402	0.187663	2.22643e-23	ucsc
BORCS8	0.928303	0.738896	0.189408	1.06318e-06	ucsc
C10orf2	0.198375	0.09728	0.101095	0.0166346	ucsc
C10orf76	0.433759	0.278606	0.155153	0.0104603	ucsc
C10orf88	0.632945	0.421178	0.211767	0.0333536	ucsc
C12orf29	0.782944	0.673525	0.109419	0.00520864	ucsc
C12orf4	0.549879	0.30615	0.243729	0.024601	ucsc
C21orf58	0.979202	0.878433	0.100769	0.0124696	ucsc
C21orf91	0.524719	0.225587	0.299133	0.00146827	ucsc
C2orf47	0.977938	0.804806	0.173132	3.28157e-09	ucsc
C3orf38	1	0.891289	0.108711	0.000203502	ucsc
C5orf24	0.37137	0.200329	0.171041	6.41685e-07	ucsc
C7orf55	0.826464	0.651467	0.174997	1.47757e-08	ucsc
C8orf33	0.205634	0.0175774	0.188057	3.02108e-22	ucsc
C8orf58	0.757453	0.283676	0.473777	0.000282849	ucsc
CA11	0.372739	0.199634	0.173105	0.00402093	ucsc
CAMK4	0.681179	0.288251	0.392928	0.0014742	ucsc
CAMLG	0.243599	0.135431	0.108168	5.07918e-05	ucsc
CASP3	0.161993	0.00627561	0.155717	6.05926e-06	ucsc
CBSL	0.502691	0.379894	0.122797	6.08468e-07	ucsc
CCDC12	0.658802	0.553803	0.104999	0.0471487	ucsc
CCDC138	1	0.898851	0.101149	0.00029926	ucsc
CDK20	0.979969	0.855608	0.124361	0.0246926	ucsc
CENPU	0.417955	0.289031	0.128924	0.00301724	ucsc
CIB2	0.584099	0.471474	0.112625	0.010341	ucsc
CLMP	0.637664	0.06146	0.576204	0.00061625	ucsc
CLPP	0.372057	0.245033	0.127024	3.76187e-06	ucsc
COG4	0.907802	0.802984	0.104818	0.000100995	ucsc
COQ7	0.432778	0.323693	0.109085	0.0449761	ucsc
CPE	0.59763	0.495694	0.101936	5.27319e-05	ucsc
CRLF3	0.907604	0.76974	0.137864	0.000117065	ucsc
CSNK2A2	0.400396	0.294349	0.106047	0.000259739	ucsc
CXorf40A	0.772246	0.644261	0.127986	0.00390631	ucsc
CYB5R1	0.287397	0.176751	0.110646	0.00567749	ucsc
DAMA-236L13.20	0.684836	0.311505	0.37333	0.00159779	ucsc
DCUN1D1	0.58272	0.408763	0.173957	0.00196017	ucsc
DDX6	0.435839	0.326396	0.109443	0.00109601	ucsc
DEF8	0.916668	0.807141	0.109528	5.82268e-10	ucsc
DENND4A	0.871122	0.60721	0.263913	0.0039211	ucsc
DEPDC1	0.490727	0.33655	0.154177	0.000327996	ucsc
DET1	0.115733	0	0.115733	0.000465193	ucsc
DLD	0.616023	0.37946	0.236564	2.70852e-08	ucsc
DMWD	0.655926	0.53397	0.121956	0.0345162	ucsc
DNAJB5	0.185644	0.0340792	0.151565	0.0176691	ucsc
DNAJC10	0.68019	0.539404	0.140786	0.0188495	ucsc
DNAL1	0.578036	0.40181	0.176225	0.0108598	ucsc
DSC3	0.810401	0.648328	0.162073	7.03642e-05	ucsc
DSN1	0.585468	0.376798	0.20867	1.48232e-05	ucsc
DYNC1LI1	0.468508	0.240641	0.227867	3.0297e-14	ucsc
DYNC1LI2	0.400057	0.29253	0.107527	0.000632096	ucsc
E2F7	0.446356	0.318119	0.128237	0.0295826	ucsc
ECD	0.965802	0.82479	0.141012	0.000524446	ucsc
EDEM3	0.192572	0	0.192572	0.000381341	ucsc
EGFL7	0.222037	0.0885155	0.133522	0.00888724	ucsc
EIF3J-AS1	1	0.854441	0.145559	0.00828626	ucsc
EIF3L	0.901542	0.7799	0.121643	7.41415e-47	ucsc
ELOVL7	0.36214	0.130467	0.231673	0.0139116	ucsc
EMC8	0.944915	0.82996	0.114955	1.32076e-05	ucsc
ENOPH1	0.144354	0.00343643	0.140918	1.40676e-09	ucsc
EPB41L3	0.615373	0.513029	0.102344	0.0131413	ucsc
ERVK-28	0.176941	0.0356635	0.141278	0.0175176	ucsc
ESCO2	0.933882	0.79323	0.140652	0.0182398	ucsc
ESYT2	0.337244	0.226804	0.11044	0.000863892	ucsc
FAM129B	0.528477	0.376818	0.151659	0.0322003	ucsc
FAM210A	0.857485	0.7256	0.131885	0.0178744	ucsc
FAM217B	0.444469	0.198439	0.24603	3.76973e-05	ucsc
FAM228B	0.964	0.802705	0.161295	0.0110401	ucsc
FAM3A	0.959225	0.850638	0.108587	2.83446e-07	ucsc
FAM69A	0.903422	0.705021	0.198401	0.00815695	ucsc
FAM98A	0.405532	0.28988	0.115652	0.00153757	ucsc
FAM98B	0.203262	0.068473	0.134789	0.01391	ucsc
FAXDC2	0.877913	0.694763	0.183151	0.0287387	ucsc
FBXW11	0.620825	0.494619	0.126207	6.86325e-05	ucsc
FECH	0.648316	0.529504	0.118812	0.00621661	ucsc
FHIT	0.597386	0.438844	0.158541	0.0158292	ucsc
FOS	0.776142	0.599646	0.176496	0.00997345	ucsc
FOXA1	0.379313	0.135335	0.243978	0.0367789	ucsc
FRS2	0.547741	0.224281	0.32346	0.000724478	ucsc
GAB2	0.414985	0.173559	0.241426	0.0441201	ucsc
GATA2-AS1	0.749915	0.559962	0.189953	1.82086e-06	ucsc
GFPT1	0.400889	0.227111	0.173778	0.0107864	ucsc
GGCX	0.879106	0.763437	0.11567	6.77459e-05	ucsc
GINS4	0.7353	0.553952	0.181347	3.59506e-10	ucsc
GIT1	0.56361	0.324923	0.238687	1.33627e-09	ucsc
GM2A	0.132452	0.00570067	0.126751	9.16242e-05	ucsc
GNAI1	0.183514	0.0640351	0.119479	0.00149885	ucsc
GNAI2	0.811743	0.585263	0.22648	2.54273e-11	ucsc
GNPNAT1	0.329645	0.0960305	0.233614	2.58975e-13	ucsc
GON4L	0.723332	0.486854	0.236478	6.44797e-07	ucsc
GPR89A	0.582702	0.45702	0.125682	0.0208655	ucsc
GSK3B	0.462829	0.331075	0.131755	0.0120959	ucsc
HAGH	0.995123	0.881538	0.113585	6.61961e-08	ucsc
HEATR3	0.62555	0.521733	0.103817	0.00966793	ucsc
HEATR5A	0.802267	0.49359	0.308677	7.64924e-05	ucsc
HES4	0.586049	0.446512	0.139537	9.70784e-05	ucsc
HINT2	0.286453	0.150519	0.135935	1.37997e-07	ucsc
HMG20A	0.580365	0.470003	0.110362	0.00199708	ucsc
HMGA1	0.356397	0.235635	0.120763	9.38914e-19	ucsc
HMGN1	0.443601	0.314916	0.128685	3.69312e-32	ucsc
HMGN4	0.17665	0.0720115	0.104639	3.99431e-10	ucsc
HOMER1	0.679198	0.493435	0.185763	0.000330618	ucsc
HOMEZ	0.712826	0.578304	0.134522	0.00375857	ucsc
HOXD10	0.545206	0.416522	0.128685	1.82794e-05	ucsc
HSD17B11	0.283838	0.104979	0.178859	8.22246e-07	ucsc
IBA57	0.44008	0.191053	0.249027	0.0027718	ucsc
IFT27	0.806684	0.654098	0.152586	2.80226e-06	ucsc
IL13RA1	0.20897	0.10153	0.10744	0.000402412	ucsc
IL6R	0.513916	0.247574	0.266342	0.0151825	ucsc
INIP	0.57244	0.395206	0.177233	0.00141268	ucsc
INTS8	0.886643	0.740654	0.145988	3.29515e-07	ucsc
ITGB5	0.754854	0.6543	0.100553	0.0120843	ucsc
ITSN2	0.946647	0.763284	0.183362	0.00113365	ucsc
JADE3	0.235943	0.086595	0.149348	0.00536071	ucsc
JAZF1	0.282852	0.0441094	0.238742	0.000235202	ucsc
JOSD1	0.189693	0.0811235	0.108569	9.57863e-05	ucsc
KCNMB4	0.580375	0.340682	0.239693	0.0268132	ucsc
KIAA0196	0.454162	0.30776	0.146402	0.0258791	ucsc
KIAA0895	0.522489	0.336542	0.185947	0.019784	ucsc
KLHL5	0.991217	0.877732	0.113485	0.00601316	ucsc
LCOR	0.426806	0.292073	0.134733	0.0271754	ucsc
LEMD3	0.496218	0.35763	0.138587	0.0254115	ucsc
LGR4	0.214952	0.0732236	0.141729	0.00356347	ucsc
LIMD1-AS1	0.63255	0.171603	0.460947	1.29509e-11	ucsc
LINC01012	0.263906	0.0898326	0.174073	0.0137196	ucsc
LRRC14	0.599675	0.469828	0.129847	0.0401168	ucsc
LRRC69	0.61534	0.233387	0.381953	0.00216013	ucsc
LSM7	0.348144	0.246337	0.101807	1.02736e-05	ucsc
MAN2A1	0.222571	0.056826	0.165745	0.0337352	ucsc
MATK	0.980087	0.828845	0.151242	6.63818e-05	ucsc
MCOLN2	0.323732	0.17107	0.152662	0.01673	ucsc
MCUR1	0.384747	0.149018	0.235729	1.05626e-10	ucsc
MEAF6	0.776796	0.631455	0.145341	1.97429e-09	ucsc
MED31	0.29325	0.086167	0.207083	3.28074e-08	ucsc
MED6	0.923016	0.811458	0.111558	4.51691e-05	ucsc
MED7	0.13035	0	0.13035	0.00427751	ucsc
MEF2D	0.20321	0.0913771	0.111833	0.0376596	ucsc
MFI2-AS1	0.845632	0.586954	0.258679	3.39188e-05	ucsc
MICAL1	0.404904	0.161922	0.242983	0.00540114	ucsc
MMP25-AS1	0.482745	0.331996	0.150749	0.0372102	ucsc
MNX1	0.640146	0.300809	0.339337	1.72701e-14	ucsc
MORN4	0.448621	0.264135	0.184486	0.0030531	ucsc
MPND	0.392034	0.204857	0.187177	0.0156982	ucsc
MPP6	0.336839	0.200099	0.136739	0.0194172	ucsc
MPV17	0.851042	0.746368	0.104674	1.65305e-08	ucsc
MRPL49	0.395576	0.272825	0.122751	0.000119615	ucsc
MSH6	0.788431	0.652349	0.136082	1.60912e-05	ucsc
MSX2	0.152797	0.0503428	0.102454	1.32233e-05	ucsc
MTMR6	0.16951	0	0.16951	0.0221912	ucsc
MUC1	0.928044	0.585596	0.342447	0.00661815	ucsc
MUTYH	0.864363	0.749972	0.114391	0.00129416	ucsc
MYL6B	0.420618	0.277184	0.143434	0.000114017	ucsc
NARS	0.597988	0.453351	0.144637	6.96285e-05	ucsc
NBPF20	0.838403	0.6706	0.167803	0.0262578	ucsc
NBPF9	0.534767	0.339943	0.194825	5.18829e-05	ucsc
NCOA1	0.358266	0.13648	0.221786	0.0125629	ucsc
NCSTN	0.559878	0.450241	0.109637	1.81589e-05	ucsc
NDUFC1	0.734677	0.581232	0.153445	2.23238e-11	ucsc
NELL1	0.252151	0.0577468	0.194404	0.00327986	ucsc
NEMP1	0.184823	0.0444594	0.140364	6.69483e-09	ucsc
NFIA	0.537148	0.355346	0.181802	0.0391657	ucsc
NID2	0.49703	0.327479	0.169551	0.00790731	ucsc
NRG4	0.993331	0.720987	0.272344	2.09724e-06	ucsc
NUP35	0.355977	0.0519529	0.304024	1.52812e-06	ucsc
NXF1	0.819243	0.678465	0.140779	1.59351e-10	ucsc
OPA1	0.764239	0.6294	0.134839	0.0144653	ucsc
ORC4	0.781329	0.678823	0.102506	0.0246519	ucsc
OTX1	0.358042	0.098599	0.259443	0.00808949	ucsc
PAFAH1B1	0.66858	0.565409	0.103171	0.000680948	ucsc
PARVA	0.26823	0.104994	0.163236	0.00579955	ucsc
PBXIP1	0.42687	0.230666	0.196204	0.0148761	ucsc
PC	0.919715	0.794376	0.125338	0.0248699	ucsc
PCGF1	0.666885	0.540631	0.126253	0.00051337	ucsc
PDE10A	0.767354	0.449359	0.317996	5.58967e-05	ucsc
PDK1	0.545858	0.240158	0.3057	3.54361e-08	ucsc
PDP2	0.985447	0.809949	0.175498	4.33238e-06	ucsc
PELI2	0.337007	0.17077	0.166237	0.018955	ucsc
PELI3	0.419225	0.20922	0.210005	0.0422153	ucsc
PHF12	0.549879	0.408804	0.141074	0.00340887	ucsc
PHF23	0.463891	0.309835	0.154056	3.14599e-05	ucsc
PHF6	0.158798	0.0575753	0.101223	4.84929e-05	ucsc
PHPT1	0.245685	0.0945483	0.151137	1.40549e-19	ucsc
PIGO	0.846162	0.673323	0.172839	0.000539817	ucsc
PIK3R3	0.410798	0.204412	0.206386	0.032995	ucsc
PILRB	0.361768	0.18393	0.177838	0.000905535	ucsc
PIN4	1	0.836359	0.163641	3.2778e-16	ucsc
PITPNM1	0.854019	0.580756	0.273263	3.33846e-06	ucsc
POMT2	0.669948	0.558336	0.111611	0.0128557	ucsc
POP5	0.907848	0.795966	0.111882	8.14358e-06	ucsc
PPP2R5E	0.779854	0.592422	0.187431	0.000697241	ucsc
PPP3CC	0.410745	0.20866	0.202085	0.00716203	ucsc
PRDX4	0.134243	0.0326088	0.101634	4.46166e-27	ucsc
PRELID3B	0.40962	0.282615	0.127005	3.08454e-08	ucsc
PRICKLE4	0.83575	0.555898	0.279853	0.0274313	ucsc
PROSER1	0.243937	0.141784	0.102153	0.00362147	ucsc
PRPF19	0.207457	0.0996137	0.107843	1.84038e-14	ucsc
PRR7-AS1	0.905427	0.541611	0.363815	4.8613e-06	ucsc
PRRG1	0.267952	0.0751358	0.192816	0.01362	ucsc
PRSS16	0.747716	0.394257	0.353459	1.16592e-05	ucsc
PSENEN	0.454498	0.342288	0.11221	0.000355909	ucsc
PSTK	0.687217	0.513365	0.173852	0.0116856	ucsc
PTPMT1	0.235823	0.11537	0.120453	6.89637e-07	ucsc
PTRHD1	0.389207	0.0226845	0.366523	1.19343e-27	ucsc
PWP1	0.461869	0.29257	0.169298	1.06929e-05	ucsc
PXK	0.429017	0.256092	0.172925	0.000344332	ucsc
QPCTL	0.401219	0.259523	0.141696	0.0338823	ucsc
RAC3	0.549307	0.389256	0.160052	1.14884e-07	ucsc
RAP2A	0.261944	0.102533	0.159412	0.000794669	ucsc
RBCK1	0.758627	0.647133	0.111494	0.00800715	ucsc
RBM18	0.504982	0.331929	0.173053	0.0139736	ucsc
RBM19	0.887792	0.74825	0.139542	0.000164928	ucsc
RBM4B	0.353251	0.192689	0.160562	6.70041e-05	ucsc
RCHY1	0.893216	0.773012	0.120204	0.000527753	ucsc
RCOR1	0.243433	0.110843	0.13259	0.00160503	ucsc
RFFL	0.999999	0.804912	0.195087	0.00039345	ucsc
RGCC	0.311453	0	0.311453	0.000478799	ucsc
RHNO1	0.63568	0.422767	0.212913	1.1573e-09	ucsc
RIMKLB	0.555302	0.424261	0.13104	0.00623944	ucsc
RNASEH2C	0.849191	0.740156	0.109036	0.000282044	ucsc
RNF141	0.550333	0.303711	0.246622	0.000122458	ucsc
RNF168	0.524315	0.356136	0.168178	0.0492736	ucsc
RNF20	0.226702	0.0608518	0.165851	0.0127852	ucsc
ROBO1	0.451574	0.333475	0.118099	0.0390194	ucsc
RP11-11N7.5	0.364949	0.123589	0.24136	0.000370667	ucsc
RP11-14N7.2	0.763615	0.608034	0.155581	8.45394e-12	ucsc
RP11-203J24.9	0.525627	0.190779	0.334847	5.7407e-09	ucsc
RP11-266K4.9	1	0.825676	0.174324	0.00107777	ucsc
RP11-360L9.7	1	0.827479	0.172521	6.24429e-05	ucsc
RP11-493E12.1	0.920599	0.690106	0.230493	0.0380104	ucsc
RP11-566K19.6	0.204757	0	0.204757	1.63043e-05	ucsc
RP11-6N17.4	0.367403	0.0686591	0.298744	2.17999e-05	ucsc
RP11-798M19.6	0.770885	0.418329	0.352557	0.000623795	ucsc
RP4-756H11.3	0.648609	0.391728	0.256881	0.000743109	ucsc
RP5-864K19.6	0.989596	0.887643	0.101953	0.00485243	ucsc
RPARP-AS1	0.815675	0.646251	0.169424	4.52376e-05	ucsc
RPL23	0.656618	0.441979	0.214639	0	ucsc
RPL3	0.348474	0.223658	0.124816	4.00719e-209	ucsc
RPLP1	0.416908	0.260375	0.156532	2.24541e-142	ucsc
RPS3	0.507627	0.377933	0.129694	1.64239e-238	ucsc
RPS6	0.451656	0.349001	0.102656	1.85652e-95	ucsc
RRAGB	0.710981	0.527882	0.183099	0.00934401	ucsc
RRP15	0.322303	0.144798	0.177505	0.0407021	ucsc
SAMD1	0.275782	0.163213	0.112569	0.00695284	ucsc
SARNP	0.758197	0.656796	0.1014	0.00181138	ucsc
SCAMP1	0.441721	0.31862	0.123101	0.0318261	ucsc
SCN5A	0.354689	0.140382	0.214307	0.0366479	ucsc
SEC16A	0.911076	0.793589	0.117487	3.6585e-05	ucsc
SELENBP1	0.655102	0.482055	0.173047	0.0320933	ucsc
SERGEF	0.683707	0.546409	0.137298	0.0062446	ucsc
SF3A1	0.671993	0.562448	0.109546	8.26068e-10	ucsc
SH3BGRL	0.386019	0.280432	0.105587	0.02285	ucsc
SH3PXD2A	0.310975	0.182595	0.128381	0.00215468	ucsc
SIRT5	0.654122	0.52864	0.125482	0.0271512	ucsc
SLC25A24	0.429002	0.290897	0.138104	0.00507364	ucsc
SLC27A5	0.940382	0.803674	0.136708	0.0494759	ucsc
SLC2A8	0.847472	0.695249	0.152223	0.0164067	ucsc
SLC35B4	0.224011	0.0842022	0.139809	2.25788e-06	ucsc
SLC36A4	0.715607	0.526242	0.189365	0.00676816	ucsc
SLC38A6	0.951763	0.799418	0.152346	0.000756018	ucsc
SLC9A3R2	0.341062	0.236583	0.104479	0.0264319	ucsc
SLC9A7	0.245837	0.0595599	0.186277	0.00694667	ucsc
SNHG15	0.647654	0.449346	0.198308	1.56552e-11	ucsc
SNORD19	0.521403	0.393632	0.127771	0.0210414	ucsc
SP2	0.170779	0.0500299	0.120749	0.014537	ucsc
SPCS3	0.258804	0.134739	0.124065	6.9521e-05	ucsc
SPTY2D1	0.499052	0.257225	0.241827	0.00372489	ucsc
SRGAP2B	0.252292	0.023377	0.228915	1.30632e-07	ucsc
SRSF2	0.810367	0.61567	0.194698	7.11839e-57	ucsc
SRSF7	0.870186	0.697186	0.172999	2.07646e-34	ucsc
ST6GALNAC6	0.57651	0.433651	0.142859	0.000200064	ucsc
STAM	0.149291	0.0219438	0.127348	0.00354503	ucsc
STAT1	0.315452	0.119284	0.196168	0.00127875	ucsc
STC2	0.556146	0.424185	0.131961	0.0217613	ucsc
STYXL1	0.383959	0.180325	0.203634	9.64688e-07	ucsc
SYNCRIP	0.697527	0.556547	0.14098	1.4438e-06	ucsc
SYT15	0.636506	0.372562	0.263944	0.00790305	ucsc
TARS	0.562141	0.441372	0.120769	2.90841e-06	ucsc
TBC1D1	0.603486	0.450298	0.153188	0.00130902	ucsc
TBL1X	0.139407	0.0373937	0.102013	1.41226e-05	ucsc
TCIRG1	0.797897	0.619931	0.177966	0.0408076	ucsc
TECPR1	0.70508	0.395317	0.309763	0.00246237	ucsc
TEFM	0.903786	0.70958	0.194206	0.000106618	ucsc
TEX261	0.19894	0.0786401	0.1203	8.31797e-10	ucsc
TEX30	0.152712	0	0.152712	9.97589e-06	ucsc
TGFB1I1	0.642957	0.383669	0.259288	0.0125422	ucsc
THOC1	0.858272	0.727567	0.130704	0.0268606	ucsc
TMA16	0.830045	0.720322	0.109723	0.00306385	ucsc
TMC3-AS1	0.620654	0.273466	0.347188	0.000908696	ucsc
TMEM101	0.239824	0.119746	0.120078	0.000463936	ucsc
TMEM106B	0.27154	0.161816	0.109724	0.0345544	ucsc
TMEM199	0.53803	0.429829	0.108201	0.0407482	ucsc
TMEM243	0.354017	0.220792	0.133225	0.000407723	ucsc
TMEM33	0.375802	0.235313	0.140489	5.35844e-06	ucsc
TMEM39B	0.226918	0.118519	0.108399	0.00177842	ucsc
TMEM87B	0.51885	0.284263	0.234586	0.0262575	ucsc
TNFRSF12A	0.670726	0.539309	0.131417	0.0184504	ucsc
TOLLIP	0.455333	0.261164	0.194169	0.00121667	ucsc
TRIB2	0.364277	0.177458	0.186818	0.0317351	ucsc
TRIM44	0.590314	0.434007	0.156307	0.00471819	ucsc
TRMT10C	0.252773	0.00394842	0.248825	4.52177e-12	ucsc
TROAP	0.47301	0.356776	0.116234	0.0036069	ucsc
TSSK3	0.702974	0.455845	0.247129	0.000602457	ucsc
TTC26	0.31261	0.17845	0.13416	0.0493657	ucsc
TTC33	0.484616	0.228433	0.256182	0.00595821	ucsc
TUBE1	0.738115	0.622693	0.115422	0.0296027	ucsc
TXNL4A	0.93128	0.809516	0.121764	6.50894e-24	ucsc
UBXN11	0.789616	0.635644	0.153973	0.0061269	ucsc
UBXN7	0.574956	0.457447	0.117508	0.0308264	ucsc
UCK1	0.49582	0.394055	0.101764	0.00801579	ucsc
UHRF1BP1L	0.93181	0.681671	0.250139	0.0011164	ucsc
VAMP4	0.641116	0.428344	0.212772	0.0122504	ucsc
VEGFA	0.906327	0.758787	0.14754	1.60107e-09	ucsc
VPS33B	0.710436	0.448362	0.262074	4.10173e-05	ucsc
VPS37A	0.984543	0.881955	0.102588	0.00241105	ucsc
WDR25	0.631717	0.406025	0.225693	0.0348713	ucsc
WDR4	0.581033	0.36949	0.211543	5.94162e-05	ucsc
WDR75	0.423256	0.287424	0.135832	0.0190198	ucsc
XPC	0.462	0.342027	0.119973	0.0210268	ucsc
YIPF2	0.78687	0.63704	0.14983	0.000951107	ucsc
YPEL1	0.742308	0.447998	0.29431	0.0238062	ucsc
YWHAB	0.16209	0.0561795	0.105911	5.53545e-14	ucsc
YY1	0.47993	0.301025	0.178906	2.98189e-19	ucsc
ZMAT2	0.407087	0.235447	0.17164	9.99643e-07	ucsc
ZNF101	1	0.782187	0.217813	6.02869e-06	ucsc
ZNF260	0.364616	0.0962986	0.268317	0.0238037	ucsc
ZNF395	0.502456	0.343335	0.159122	0.000494868	ucsc
ZNF48	0.206479	0.00573676	0.200742	1.2756e-05	ucsc
ZNF512	0.471455	0.354939	0.116516	0.00687656	ucsc
ZNF552	0.57898	0.374701	0.204279	0.0261703	ucsc
ZNF562	0.502464	0.249926	0.252537	1.01908e-05	ucsc
ZNF618	0.263613	0.0871301	0.176483	0.000173565	ucsc
ZNF620	0.322176	0.17625	0.145926	0.0390556	ucsc
ZNF652	0.80744	0.682229	0.125211	0.0405439	ucsc
ZNF672	0.274725	0.10449	0.170236	0.0165129	ucsc
ZNF678	0.836984	0.690569	0.146416	0.0276057	ucsc
ZNF721	0.629495	0.501634	0.127861	0.00851552	ucsc
ZNF780A	0.752306	0.529469	0.222837	0.0463296	ucsc
ZRANB2	0.895194	0.764692	0.130502	4.57073e-15	ucsc
bP-21264C1.2	0.784187	0.614619	0.169568	3.07836e-05	ucsc

## Sheet: MCF-7 (torin)
	MCF-7_S3	MCF-7_Torin_S4	ratio difference	chisq pvalue	annotation
ABCB9	0.524372	0.818153	-0.293781	0.00860545	refseq
ABHD17B	0.738163	0.954397	-0.216235	1.10328e-08	refseq
ALS2	0.277158	0.436263	-0.159105	0.0298882	refseq
ANKRD10	0.301354	0.459342	-0.157989	0.0029925	refseq
AUNIP	0.784574	0.929251	-0.144677	0.00010647	refseq
B4GALNT1	0.161395	0.392206	-0.230811	0.00493698	refseq
C11orf71	0.846006	1	-0.153994	0.000748531	refseq
C3orf14	0.331428	0.560907	-0.22948	0.000590197	refseq
C3orf52	0.793406	0.928676	-0.13527	0.000513819	refseq
CARS2	0.0539196	0.183881	-0.129961	2.95891e-07	refseq
CCDC34	0.0517301	0.180982	-0.129252	1.39662e-08	refseq
CHD2	0.0947787	0.256685	-0.161906	0.0155582	refseq
CNTLN	0.653544	0.838824	-0.185279	0.0196947	refseq
CSTF3	0.31863	0.518651	-0.20002	1.89852e-07	refseq
CTSC	0.142687	0.267399	-0.124712	2.63104e-05	refseq
CXADR	0.678012	0.801523	-0.12351	0.0433159	refseq
DIDO1	0.476148	0.700107	-0.223959	2.67454e-11	refseq
DNAJB14	0.265114	0.527142	-0.262028	0.00130854	refseq
DNAJC12	0.213267	0.349642	-0.136376	0.0226663	refseq
EDA	0	0.128369	-0.128369	0.030502	refseq
ERI1	0.546567	0.872439	-0.325872	8.54642e-05	refseq
EWSR1	0.135838	0.249271	-0.113434	5.66379e-30	refseq
FER	0.582657	0.805679	-0.223022	0.026172	refseq
GFOD2	0.364243	0.543261	-0.179018	0.0057599	refseq
GIT2	0.144135	0.254701	-0.110566	0.0473068	refseq
GLS	0.634803	0.794373	-0.15957	0.000126207	refseq
GOSR2	0.711853	0.971948	-0.260094	7.19847e-13	refseq
HDAC8	0.350726	0.514201	-0.163475	2.84975e-05	refseq
HDDC3	0.208468	0.347141	-0.138673	0.0018475	refseq
IQCG	0.177738	0.53586	-0.358121	0.000339196	refseq
JADE1	0.374989	0.502339	-0.12735	0.0173676	refseq
KMT5B	0.628638	0.794494	-0.165855	0.00645974	refseq
LCOR	0.511246	0.696734	-0.185487	0.0099899	refseq
LEPROT	0.227656	0.338451	-0.110795	0.00808975	refseq
LHPP	0.503152	0.739035	-0.235884	0.0206817	refseq
LOC101927572	0.5875	0.767124	-0.179623	0.0332649	refseq
MARK1	0.25208	0.521528	-0.269448	2.955e-06	refseq
N4BP2L2	0.721797	0.826491	-0.104694	0.0177595	refseq
NDUFAF5	0.513779	0.745791	-0.232012	0.00206828	refseq
NECTIN2	0.277573	0.41669	-0.139118	0.000666981	refseq
NFX1	0.482703	0.613108	-0.130405	0.0105721	refseq
NOVA1	0.503036	0.677079	-0.174043	0.0490321	refseq
NUDT14	0.110368	0.220655	-0.110287	0.00385365	refseq
PARPBP	0.166231	0.333885	-0.167654	0.02517	refseq
PAWR	0.187797	0.319928	-0.132131	0.00466879	refseq
PBLD	0.135542	0.339888	-0.204346	0.0237436	refseq
PDS5A	0.093459	0.200677	-0.107218	0.024481	refseq
PLPP5	0.746976	0.904233	-0.157257	0.00211957	refseq
POLE2	0.0673829	0.30713	-0.239747	5.22625e-10	refseq
PPHLN1	0.561109	0.668132	-0.107023	0.00283366	refseq
PPM1B	0.557926	0.773146	-0.215219	4.44051e-07	refseq
PTPRJ	0.24081	0.393557	-0.152747	0.0451621	refseq
RAD54B	0.320227	0.596202	-0.275976	0.000578771	refseq
RBBP6	0.0783321	0.418776	-0.340444	6.14296e-12	refseq
RBP1	0.13323	0.356177	-0.222947	1.36441e-09	refseq
RFC3	0.852088	0.965231	-0.113143	6.61423e-10	refseq
RPAIN	0.0583351	0.202645	-0.14431	7.91945e-08	refseq
RPGRIP1L	0.500579	0.734022	-0.233444	0.0155909	refseq
RTKN2	0.289497	0.589062	-0.299565	0.00110202	refseq
SCARA3	0.820468	0.97904	-0.158572	0.00344427	refseq
SCLT1	0.675504	0.843541	-0.168037	0.00224662	refseq
SLC1A3	0.0575036	0.275504	-0.218	8.14631e-06	refseq
SLC35E2A	0.613727	0.759777	-0.146051	0.0467617	refseq
SMUG1	0.285845	0.468371	-0.182526	3.9325e-07	refseq
SRI	0.490403	0.660382	-0.169978	8.61082e-13	refseq
SSFA2	0.118351	0.235438	-0.117087	0.0487289	refseq
STAU2	0.305438	0.484944	-0.179506	0.0161545	refseq
TAOK2	0.462497	0.580464	-0.117967	0.0126683	refseq
TKFC	0.671265	0.798897	-0.127632	0.045362	refseq
TM2D3	0.811789	0.9438	-0.132011	9.43199e-14	refseq
TMCO3	0.154428	0.287859	-0.133431	5.11557e-05	refseq
TOR1AIP2	0.382501	0.525819	-0.143318	0.000333313	refseq
TTC17	0.395604	0.563837	-0.168233	0.000167137	refseq
TTC39C	0.312253	0.434966	-0.122714	0.0413866	refseq
TXNL4B	0.622889	0.900539	-0.27765	1.79445e-07	refseq
UBXN2B	0.0616292	0.172834	-0.111205	0.00563158	refseq
USP15	0.701379	0.837693	-0.136313	0.0342494	refseq
WDR20	0.608976	0.845124	-0.236148	7.65446e-06	refseq
WDR33	0.17501	0.298484	-0.123474	0.00142783	refseq
WTAP	0.586104	0.691423	-0.105319	1.88359e-05	refseq
YAF2	0.180214	0.697719	-0.517505	4.99876e-09	refseq
ZC3HAV1	0.0761938	0.207518	-0.131324	8.07924e-06	refseq
ZIC3	0.572532	0.756156	-0.183624	0.000197456	refseq
ZNF326	0.101463	0.275778	-0.174315	1.13585e-05	refseq
AAAS	0.31934	0.527079	-0.207739	2.19386e-12	ucsc
AAGAB	0.48864	0.605906	-0.117267	0.00945547	ucsc
AAK1	0.269771	0.407283	-0.137511	0.0277399	ucsc
ABCB7	0.0832791	0.339961	-0.256682	2.34109e-07	ucsc
ABCB9	0.856303	0.994619	-0.138316	0.00252759	ucsc
ABCC5	0.542042	0.697623	-0.15558	3.3629e-05	ucsc
ABCE1	0.11635	0.237427	-0.121078	3.62646e-05	ucsc
ABCF3	0.573791	0.746625	-0.172835	9.18566e-07	ucsc
ABHD3	0.532707	0.641269	-0.108562	0.0282121	ucsc
ABL2	0.0565901	0.177397	-0.120807	0.0101677	ucsc
AC002117.1	0.0525321	1	-0.947468	3.08016e-19	ucsc
AC009120.6	0.640885	0.848382	-0.207497	2.22223e-05	ucsc
AC091153.4	0.725835	0.916811	-0.190976	0.00174017	ucsc
AC093323.3	0.218041	0.32452	-0.10648	0.0441197	ucsc
AC138035.2	0.762206	0.921483	-0.159278	0.00208923	ucsc
ACAT1	0.490155	0.624659	-0.134504	1.98599e-07	ucsc
ACIN1	0.607067	0.78862	-0.181553	5.11715e-37	ucsc
ACLY	0.523121	0.703452	-0.180331	9.51816e-27	ucsc
ACSS2	0.346909	0.52961	-0.182701	0.00305372	ucsc
ACTN1	0.19566	0.332637	-0.136977	5.71561e-07	ucsc
ACTN4	0.61103	0.717275	-0.106245	1.02816e-09	ucsc
ACVR2A	0.0655723	0.314892	-0.24932	0.0020305	ucsc
ADAT2	0.287612	0.581659	-0.294046	4.75425e-09	ucsc
ADCK1	0.262117	0.510603	-0.248487	0.000167015	ucsc
ADCY3	0.523315	0.640322	-0.117006	0.000294333	ucsc
ADGRL2	0.399489	0.556913	-0.157425	0.00218043	ucsc
AFF4	0.181441	0.34926	-0.167819	0.000944658	ucsc
AGGF1	0	0.144121	-0.144121	0.000112879	ucsc
AGPAT2	0	0.331208	-0.331208	5.39106e-42	ucsc
AGPS	0.0458055	0.14948	-0.103674	0.00528279	ucsc
AKAP8	0.412318	0.537059	-0.124741	0.0190966	ucsc
AKIRIN2	0.256824	0.412782	-0.155959	1.37352e-11	ucsc
ALDH6A1	0.107837	0.221652	-0.113815	0.0296817	ucsc
ALDOC	0.294974	0.638708	-0.343734	1.00511e-06	ucsc
ALKBH3	0.463268	0.618952	-0.155683	1.23972e-05	ucsc
ALS2	0.453862	0.687197	-0.233335	0.00104628	ucsc
AMBRA1	0.196027	0.320922	-0.124895	0.0308213	ucsc
AMMECR1	0.0824168	0.270251	-0.187834	5.12059e-05	ucsc
AMN1	0.344592	0.572942	-0.22835	0.0196956	ucsc
AMPD2	0.406681	0.553097	-0.146416	8.24015e-06	ucsc
ANKRD13B	0.310212	0.475605	-0.165393	0.00101914	ucsc
ANKRD17	0.283928	0.426215	-0.142287	0.00473063	ucsc
ANKRD18A	0.40804	0.587294	-0.179255	0.0297445	ucsc
ANKRD28	0.500741	0.657247	-0.156506	0.0211141	ucsc
ANKRD54	0.379032	0.525445	-0.146413	0.000918387	ucsc
ANKZF1	0.75029	0.859203	-0.108913	0.00133641	ucsc
ANTXR1	0.198328	0.358951	-0.160622	0.00880135	ucsc
ANXA11	0.798198	0.948985	-0.150787	1.77776e-12	ucsc
AP006621.5	0.566384	0.902909	-0.336525	5.18295e-05	ucsc
AP1G1	0.48243	0.631776	-0.149346	0.00100667	ucsc
AP1S1	0.273288	0.425632	-0.152344	2.27763e-06	ucsc
AP3B1	0.272773	0.420197	-0.147424	0.0117422	ucsc
AP3S1	0.63562	0.753691	-0.118071	2.20639e-06	ucsc
APIP	0.76239	0.877235	-0.114845	0.000292468	ucsc
APITD1	0.31126	0.485323	-0.174063	8.54032e-05	ucsc
APLP1	0.125765	0.301285	-0.17552	0.000982222	ucsc
APOL2	0.191846	0.441125	-0.249279	3.85155e-06	ucsc
ARFIP2	0.33227	0.464986	-0.132716	1.53558e-05	ucsc
ARHGAP21	0.279069	0.512151	-0.233082	0.00182902	ucsc
ARHGAP22	0.323981	0.548434	-0.224453	0.00409257	ucsc
ARHGAP26	0.31666	0.649416	-0.332756	0.000559967	ucsc
ARHGDIG	0.0794501	0.25408	-0.17463	7.14026e-07	ucsc
ARHGEF12	0.108063	0.251515	-0.143452	0.00130179	ucsc
ARHGEF17	0.492309	0.688673	-0.196363	0.0344143	ucsc
ARHGEF25	0.0717365	0.278632	-0.206895	1.90923e-06	ucsc
ARID1A	0.141417	0.268617	-0.1272	1.10174e-05	ucsc
ARID3B	0.144545	0.253378	-0.108832	0.00572024	ucsc
ARIH2	0.476183	0.627219	-0.151036	4.86666e-11	ucsc
ARL10	0.741404	0.901023	-0.15962	4.93624e-05	ucsc
ARL14EP	0.719565	0.821001	-0.101436	0.0265207	ucsc
ARL17A	0.877388	0.979447	-0.102058	4.89613e-06	ucsc
ARL6IP4	0.311195	0.425595	-0.1144	8.00807e-07	ucsc
ARMC1	0.459476	0.562016	-0.10254	0.0127621	ucsc
ARMC8	0.558207	0.809058	-0.25085	1.29453e-05	ucsc
ARMCX6	0.300734	0.452014	-0.151281	0.000102621	ucsc
ARNTL2	0	0.349697	-0.349697	1.25044e-07	ucsc
ARPC3	0.28841	0.452169	-0.163759	5.6219e-26	ucsc
ARPC4	0.227331	0.425631	-0.1983	6.527e-10	ucsc
ARRB1	0.205314	0.393848	-0.188535	0.000101493	ucsc
ASAH1	0.405142	0.577287	-0.172145	0.00138668	ucsc
ASCC2	0.578758	0.709992	-0.131234	2.10935e-06	ucsc
ASH2L	0.315919	0.466313	-0.150394	2.51725e-05	ucsc
ASNS	0.0767498	0.292491	-0.215742	1.76702e-29	ucsc
ASPM	0.0321431	0.187706	-0.155563	0.0294978	ucsc
ASUN	0.0748491	0.199147	-0.124298	0.000594151	ucsc
ATAD2B	0.417874	0.638754	-0.220879	0.0487273	ucsc
ATAD3A	0.163902	0.340049	-0.176148	2.46219e-09	ucsc
ATE1	0.525699	0.755755	-0.230056	2.535e-08	ucsc
ATF3	0.187202	0.420802	-0.2336	3.109e-17	ucsc
ATF5	0.0949319	0.255426	-0.160494	0.00983237	ucsc
ATG101	0.459385	0.601984	-0.142599	0.0204109	ucsc
ATG16L2	0.786385	0.917478	-0.131093	0.00148953	ucsc
ATG4A	0.336406	0.606141	-0.269734	0.000113941	ucsc
ATMIN	0.472868	0.58921	-0.116342	0.0347205	ucsc
ATP5J2-PTCD1	0.00505768	0.188607	-0.183549	0.000301383	ucsc
ATP6V0B	0.100511	0.204716	-0.104205	1.63557e-09	ucsc
ATP6V0E1	0.517806	0.649189	-0.131383	6.16296e-08	ucsc
ATP6V1C1	0.143164	0.289744	-0.146579	0.00192376	ucsc
ATP6V1E1	0.0675819	0.195961	-0.128379	7.52843e-13	ucsc
ATR	0.19715	0.625043	-0.427892	5.23998e-05	ucsc
AUH	0.362708	0.6103	-0.247592	0.000258463	ucsc
AUNIP	0.785197	0.889537	-0.10434	0.0416641	ucsc
AUP1	0.241866	0.360302	-0.118436	6.36464e-11	ucsc
AURKB	0.486322	0.598287	-0.111965	8.13659e-13	ucsc
B3GALNT2	0.377048	0.523687	-0.146639	0.00135395	ucsc
BAALC-AS1	0.729237	1	-0.270763	0.000463792	ucsc
BAG4	0.00333047	0.154209	-0.150879	1.57542e-06	ucsc
BAZ1A	0.426021	0.552187	-0.126166	0.0349864	ucsc
BAZ1B	0.0254608	0.133374	-0.107914	2.71166e-09	ucsc
BBS2	0.768011	0.891924	-0.123913	2.04451e-05	ucsc
BCAP29	0.740947	0.853194	-0.112247	0.00717575	ucsc
BCAS3	0.747289	0.860299	-0.11301	0.00571665	ucsc
BCAT2	0.159176	0.327802	-0.168626	5.35569e-09	ucsc
BCCIP	0.738931	0.83894	-0.100009	0.000676275	ucsc
BCKDHB	0.0691603	0.30237	-0.233209	0.000175305	ucsc
BCL2L2-PABPN1	0.123022	0.318304	-0.195282	0.000327836	ucsc
BCL7B	0.468734	0.641775	-0.173041	2.54419e-06	ucsc
BCL9	0.229971	0.415374	-0.185403	0.000382883	ucsc
BCORL1	0.0796602	0.202296	-0.122636	0.000704371	ucsc
BCS1L	0.476158	0.61491	-0.138752	1.61645e-08	ucsc
BECN1	0.36421	0.509606	-0.145396	0.000373313	ucsc
BET1	0.876718	0.986337	-0.109619	3.15419e-06	ucsc
BIVM	0.566599	0.689992	-0.123392	0.0277847	ucsc
BMP2K	0.435597	0.674904	-0.239307	0.00319994	ucsc
BMPR2	0.0887433	0.387466	-0.298723	3.01909e-05	ucsc
BOD1L1	0.50907	0.766522	-0.257452	0.00521635	ucsc
BRCC3	0.406417	0.536426	-0.130009	0.0474384	ucsc
BRIX1	0.114452	0.385687	-0.271235	9.09215e-17	ucsc
BTN3A2	0.205576	0.365639	-0.160063	0.0182562	ucsc
BUB1	0.209645	0.353309	-0.143664	3.36529e-05	ucsc
C11orf73	0.127313	0.395893	-0.26858	2.39044e-25	ucsc
C12orf10	0.158523	0.34904	-0.190517	3.8997e-09	ucsc
C12orf65	0.300765	0.475097	-0.174332	0.00529963	ucsc
C14orf2	0.281357	0.420093	-0.138736	5.92607e-19	ucsc
C14orf93	0.342589	0.583121	-0.240532	0.0147626	ucsc
C16orf72	0.615553	0.773055	-0.157502	6.65559e-05	ucsc
C17orf53	0.191163	0.321768	-0.130605	0.0464755	ucsc
C17orf58	0.256143	0.416859	-0.160717	0.0103715	ucsc
C17orf62	0.772941	0.884383	-0.111442	0.000413409	ucsc
C18orf21	0.4166	0.522618	-0.106018	0.000100606	ucsc
C1R	0.565032	0.805352	-0.240321	0.00441275	ucsc
C1orf123	0.204249	0.346127	-0.141879	3.17183e-05	ucsc
C1orf27	0.181973	0.533621	-0.351648	1.2175e-05	ucsc
C2CD5	0.172249	0.374368	-0.202119	0.00298196	ucsc
C2orf42	0.267116	0.583539	-0.316423	0.000929428	ucsc
C2orf74	0.409427	0.62128	-0.211853	0.00407516	ucsc
C5orf22	0.470184	0.742389	-0.272205	2.13533e-07	ucsc
C5orf63	0.685788	0.877951	-0.192163	0.0064161	ucsc
C6orf203	0.282144	0.429439	-0.147295	0.0294551	ucsc
C8orf76	0.342959	0.533175	-0.190215	0.00111877	ucsc
C9orf116	0.0838053	0.261883	-0.178078	0.0142893	ucsc
C9orf142	0.411501	0.562103	-0.150602	0.000281591	ucsc
C9orf78	0.341784	0.450566	-0.108782	0.0146015	ucsc
CA2	0.160054	0.289562	-0.129508	1.01648e-10	ucsc
CALM1	0.322028	0.486491	-0.164463	1.2797e-25	ucsc
CAMKV	0.71082	0.927586	-0.216765	0.0346783	ucsc
CANT1	0.10849	0.241186	-0.132696	3.54733e-05	ucsc
CAPN7	0.39481	0.527349	-0.132538	0.0463566	ucsc
CARD19	0.215045	0.40251	-0.187465	0.000767402	ucsc
CASC4	0.11505	0.286804	-0.171754	4.44284e-05	ucsc
CASP6	0.762982	0.895735	-0.132753	0.00179517	ucsc
CASP9	0.0862593	0.432537	-0.346278	5.99978e-07	ucsc
CAT	0.153631	0.384715	-0.231085	7.48013e-07	ucsc
CAV1	0.0569938	0.332767	-0.275774	6.93208e-05	ucsc
CAV2	0.422022	0.551373	-0.12935	0.0333477	ucsc
CBY1	0.32703	0.433306	-0.106276	0.000597058	ucsc
CC2D1A	0.374795	0.516876	-0.142082	0.00445516	ucsc
CCDC130	0.570071	0.754163	-0.184092	9.35098e-05	ucsc
CCDC34	0.499232	0.608368	-0.109135	0.0198354	ucsc
CCDC47	0.395871	0.511281	-0.115409	0.00142462	ucsc
CCDC50	0.0863085	0.223631	-0.137323	0.000124351	ucsc
CCDC69	0.131224	0.624293	-0.49307	6.82238e-06	ucsc
CCDC84	0.712291	0.818038	-0.105747	0.00089842	ucsc
CCDC86	0.269141	0.494178	-0.225038	3.04896e-14	ucsc
CCM2	0.295712	0.456628	-0.160916	0.0239064	ucsc
CCNC	0.500397	0.607773	-0.107377	0.00109936	ucsc
CCND2	0.0707019	0.177777	-0.107075	1.24321e-06	ucsc
CCND3	0.129329	0.267534	-0.138205	0.000180627	ucsc
CCS	0.815763	0.952995	-0.137232	9.38478e-07	ucsc
CCT3	0.531692	0.684566	-0.152874	6.35085e-86	ucsc
CCT6A	0.323176	0.475315	-0.152139	7.23058e-18	ucsc
CD101	0.0449836	0.204905	-0.159921	0.0133856	ucsc
CD160	0.136617	0.807755	-0.671137	1.05824e-06	ucsc
CD2AP	0.0208956	0.149149	-0.128254	0.000638692	ucsc
CD302	0.721451	0.957102	-0.23565	0.000724505	ucsc
CD320	0.0230111	0.187518	-0.164507	9.83018e-21	ucsc
CD37	0.420373	0.924588	-0.504215	3.07343e-07	ucsc
CDC20	0.209889	0.361788	-0.151899	1.07515e-25	ucsc
CDC23	0.281235	0.388444	-0.107209	0.00150124	ucsc
CDC25C	0.174377	0.385334	-0.210957	1.52477e-05	ucsc
CDC34	0.0673447	0.229163	-0.161818	6.78133e-11	ucsc
CDC40	0.840143	0.956255	-0.116113	0.0011425	ucsc
CDC42BPA	0.0864089	0.23334	-0.146931	0.0413799	ucsc
CDCA2	0.113005	0.265486	-0.15248	0.0419093	ucsc
CDIPT	0.563353	0.734629	-0.171276	5.68392e-11	ucsc
CDK13	0.684727	0.788054	-0.103327	0.0209498	ucsc
CDK14	0.0222147	0.429908	-0.407694	7.58143e-08	ucsc
CDK9	0.417377	0.518884	-0.101506	0.0259203	ucsc
CDKAL1	0.0906213	0.356557	-0.265935	2.3378e-06	ucsc
CDKN3	0.219583	0.49893	-0.279347	8.7696e-27	ucsc
CDR2	0.306965	0.479923	-0.172958	0.000336089	ucsc
CECR5	0.325766	0.547703	-0.221937	2.00486e-10	ucsc
CENPI	0.557394	0.666362	-0.108968	0.0170707	ucsc
CENPO	0.350335	0.484562	-0.134228	0.00164489	ucsc
CENPV	0.0964471	0.236739	-0.140292	5.31523e-22	ucsc
CEP295	0.506899	0.776538	-0.269639	0.01055	ucsc
CEP41	0.483936	0.65218	-0.168244	0.0312812	ucsc
CEP63	0.673923	0.955203	-0.28128	5.13192e-05	ucsc
CEP85	0.200986	0.302709	-0.101722	0.00892333	ucsc
CETN3	0.346589	0.503338	-0.15675	1.38487e-05	ucsc
CFAP36	0.352218	0.495879	-0.143661	0.000314151	ucsc
CFAP44	0.628715	0.904246	-0.27553	0.000638732	ucsc
CFL2	0.344013	0.478594	-0.134582	2.27281e-08	ucsc
CH507-154B10.2	0.284667	0.403903	-0.119235	9.68279e-05	ucsc
CHAMP1	0.110051	0.329041	-0.218989	1.60107e-10	ucsc
CHCHD5	0.533	0.825884	-0.292885	7.19196e-21	ucsc
CHCHD6	0.153853	0.30976	-0.155907	3.17851e-05	ucsc
CHEK2	0.629699	0.765935	-0.136235	3.93175e-06	ucsc
CHIC2	0.207982	0.338828	-0.130846	0.0142108	ucsc
CHN1	0.514937	0.771035	-0.256098	0.000317161	ucsc
CHST11	0.0589283	0.291781	-0.232853	0.00357693	ucsc
CHTOP	0.299542	0.410684	-0.111142	1.30901e-07	ucsc
CHUK	0.18985	0.339989	-0.15014	0.0173317	ucsc
CIAPIN1	0.450976	0.656452	-0.205476	3.84436e-12	ucsc
CIR1	0.347814	0.569071	-0.221257	0.00184331	ucsc
CKAP2	0.18237	0.290227	-0.107857	0.0021296	ucsc
CKB	0.427521	0.562998	-0.135477	3.06551e-101	ucsc
CLCC1	0.503278	0.635209	-0.131931	0.00285848	ucsc
CLCN3	0.508062	0.625919	-0.117858	0.027126	ucsc
CLEC16A	0.565419	0.726223	-0.160805	0.00902332	ucsc
CLPTM1	0.651796	0.78377	-0.131974	6.02244e-06	ucsc
CLTB	0.0509641	0.192564	-0.1416	7.68612e-14	ucsc
CLTC	0.44745	0.572375	-0.124926	0.000181257	ucsc
CMC1	0.197376	0.37598	-0.178604	4.6427e-08	ucsc
CMTM3	0.798667	0.929411	-0.130744	4.93732e-06	ucsc
CNN2	0.0831822	0.245658	-0.162475	3.17929e-10	ucsc
CNNM3	0.509391	0.629418	-0.120028	0.00210943	ucsc
CNRIP1	0.806199	0.979834	-0.173635	8.90258e-06	ucsc
CNTNAP3	0.656235	0.84655	-0.190315	0.0233387	ucsc
CNTROB	0.570364	0.743373	-0.173009	3.62158e-06	ucsc
COA4	0.125491	0.229599	-0.104109	2.69254e-09	ucsc
COA5	0.432597	0.540353	-0.107756	0.0275267	ucsc
COG1	0.524344	0.683312	-0.158968	0.000360458	ucsc
COG7	0.341197	0.490978	-0.149781	0.0191689	ucsc
COL4A3BP	0.837413	0.947762	-0.110349	0.0270888	ucsc
COL6A1	0.102827	0.235267	-0.132439	5.46269e-06	ucsc
COMMD1	0.069768	0.239726	-0.169958	1.63971e-05	ucsc
COMMD2	0.182406	0.327909	-0.145502	1.06643e-05	ucsc
COMMD7	0.18893	0.291551	-0.102621	0.00379659	ucsc
COMT	0.350094	0.49186	-0.141766	8.60544e-11	ucsc
COPS7A	0.677356	0.80265	-0.125294	4.41247e-06	ucsc
COQ2	0.0989851	0.210191	-0.111206	0.0113326	ucsc
COQ9	0.500111	0.754823	-0.254711	1.54093e-21	ucsc
COX10	0.360645	0.478563	-0.117918	0.0313147	ucsc
COX19	0.82742	0.974968	-0.147548	0.00578602	ucsc
COX7B	0.735496	0.849796	-0.114301	2.14709e-13	ucsc
COX7C	0.354928	0.468725	-0.113797	5.72252e-88	ucsc
CPPED1	0.00797363	0.272838	-0.264865	1.06617e-05	ucsc
CREB3L4	0.392787	0.565925	-0.173138	0.0435324	ucsc
CRELD1	0.593441	0.772654	-0.179212	0.00401116	ucsc
CRYZL1	0.572793	0.680186	-0.107393	0.023373	ucsc
CSDE1	0.500294	0.610549	-0.110255	1.81143e-13	ucsc
CSNK1G3	0.120134	0.35066	-0.230526	1.90586e-05	ucsc
CSTF3	0.328337	0.577839	-0.249502	1.2791e-08	ucsc
CTA-292E10.6	0.306439	0.698516	-0.392077	0.000410842	ucsc
CTB-50L17.10	0.310765	0.456271	-0.145506	5.02196e-06	ucsc
CTBP1	0.31407	0.439183	-0.125113	1.90361e-06	ucsc
CTC1	0.430826	0.598269	-0.167443	0.000764756	ucsc
CTD-2537I9.12	0.258736	0.473034	-0.214298	5.93189e-06	ucsc
CTD-2583A14.10	0.622599	0.920628	-0.29803	2.98725e-05	ucsc
CTH	0.0835681	0.393133	-0.309565	1.16593e-07	ucsc
CTSA	0.40318	0.529649	-0.126469	7.75439e-06	ucsc
CUEDC2	0.00993339	0.133455	-0.123522	3.64587e-12	ucsc
CUL5	0.093674	0.216904	-0.12323	0.0258263	ucsc
CWC15	0.228364	0.375729	-0.147365	1.00932e-05	ucsc
CXorf40B	0.600509	0.701707	-0.101199	0.0265513	ucsc
CYBA	0.24705	0.534836	-0.287787	2.86858e-43	ucsc
CYP27B1	0.763709	0.970125	-0.206416	0.0136046	ucsc
CYP2R1	0.609551	0.74685	-0.137299	0.0443571	ucsc
CYTH1	0.326982	0.435533	-0.108551	0.0253163	ucsc
D2HGDH	0.738593	0.880162	-0.141569	0.00102867	ucsc
DAG1	0.10166	0.247664	-0.146003	6.32807e-06	ucsc
DAPK1	0.23046	0.380509	-0.150048	0.00556068	ucsc
DAZAP1	0.123985	0.268151	-0.144165	4.1477e-29	ucsc
DBNL	0.210816	0.346782	-0.135966	3.76091e-05	ucsc
DCAF6	0.122595	0.393357	-0.270762	1.32509e-10	ucsc
DCAKD	0.0732703	0.210639	-0.137368	3.90254e-05	ucsc
DCBLD1	0.853924	0.965172	-0.111249	0.00312822	ucsc
DCP1A	0.0368615	0.181903	-0.145041	5.93296e-07	ucsc
DDRGK1	0.120679	0.235924	-0.115245	0.000460773	ucsc
DDX1	0.0941383	0.219055	-0.124916	1.33865e-05	ucsc
DDX10	0.0525426	0.281403	-0.228861	0.000111801	ucsc
DDX23	0.310817	0.582294	-0.271477	6.61012e-27	ucsc
DDX46	0.532854	0.695374	-0.162521	0.000119483	ucsc
DDX50	0.25116	0.377656	-0.126496	0.0214763	ucsc
DDX55	0.314417	0.516485	-0.202067	3.02706e-10	ucsc
DECR1	0.189625	0.300418	-0.110793	0.0219619	ucsc
DEGS1	0.122774	0.269279	-0.146505	4.78206e-28	ucsc
DEK	0.155647	0.351933	-0.196286	2.38953e-25	ucsc
DENND4B	0.3766	0.497782	-0.121181	0.00185015	ucsc
DENND6A	0.458018	0.587776	-0.129759	0.0047508	ucsc
DGCR8	0.293623	0.442202	-0.14858	3.9037e-05	ucsc
DGKA	0.743774	0.938388	-0.194614	0.00114059	ucsc
DHRS13	0.0831992	0.254376	-0.171177	0.0026868	ucsc
DHX30	0.188118	0.306039	-0.117921	2.41515e-06	ucsc
DHX57	0.282358	0.557965	-0.275607	2.49723e-05	ucsc
DIDO1	0.480023	0.704523	-0.2245	1.99751e-08	ucsc
DIS3L	0.305401	0.526561	-0.22116	1.45579e-07	ucsc
DKC1	0.270312	0.376794	-0.106482	3.56133e-08	ucsc
DLGAP4	0.109074	0.221615	-0.112542	0.0217684	ucsc
DLX1	0.313654	0.591138	-0.277484	6.11425e-05	ucsc
DLX5	0	0.142992	-0.142992	0.00251697	ucsc
DMTF1	0.840142	0.961116	-0.120974	6.1918e-08	ucsc
DNAAF5	0.150357	0.297217	-0.14686	8.00565e-09	ucsc
DNAJB12	0.0705083	0.198889	-0.128381	0.000215903	ucsc
DNAJB2	0.301538	0.461832	-0.160294	0.0385132	ucsc
DNAJC17	0.48817	0.604914	-0.116744	0.0320492	ucsc
DNAL4	0.0940066	0.217331	-0.123324	0.0222964	ucsc
DNM1L	0.426151	0.59953	-0.17338	0.000120315	ucsc
DNPEP	0.63585	0.848263	-0.212414	1.84452e-10	ucsc
DOCK6	0.617477	0.72194	-0.104463	0.0470387	ucsc
DPCD	0.313614	0.423301	-0.109687	0.0310681	ucsc
DPF2	0.4709	0.592879	-0.12198	1.40967e-06	ucsc
DPH1	0.222848	0.365208	-0.14236	3.20396e-05	ucsc
DPH2	0.182218	0.429851	-0.247633	4.61557e-10	ucsc
DPP7	0.495824	0.810437	-0.314613	0.000182159	ucsc
DPY19L2	0.768835	0.931395	-0.16256	0.0478802	ucsc
DSE	0.153365	0.313073	-0.159707	0.0145141	ucsc
DTNBP1	0.115611	0.231895	-0.116285	0.000980305	ucsc
DTYMK	0.247629	0.373759	-0.12613	3.18883e-07	ucsc
DUS2	0.46651	0.631238	-0.164728	0.00179127	ucsc
DUSP12	0.327565	0.430162	-0.102597	0.00526396	ucsc
DUSP22	0.783769	0.887572	-0.103803	0.00271681	ucsc
DUSP5	0.0444142	0.203524	-0.15911	0.0371307	ucsc
DUT	0.0494641	0.206085	-0.156621	1.12215e-21	ucsc
DYNC1H1	0.359581	0.528184	-0.168603	5.19478e-10	ucsc
EBAG9	0.130278	0.362649	-0.232372	1.12881e-05	ucsc
ECHDC1	0.717742	0.879039	-0.161297	4.31509e-06	ucsc
ECT2	0.115175	0.371393	-0.256218	1.78719e-08	ucsc
EDC3	0.294279	0.43237	-0.138091	3.30899e-05	ucsc
EDRF1	0.426498	0.683983	-0.257485	1.64241e-06	ucsc
EEF1A1	0.884855	0.998208	-0.113353	0	ucsc
EEF1B2	0.324466	0.624078	-0.299612	0	ucsc
EFCAB2	0.627803	0.750683	-0.12288	0.01726	ucsc
EFTUD1	0.0607779	0.288058	-0.227281	0.00464766	ucsc
EGLN2	0.124262	0.231249	-0.106986	0.00223408	ucsc
EIF2AK1	0.144164	0.282884	-0.138719	2.79081e-09	ucsc
EIF2B1	0.156488	0.309048	-0.15256	2.03372e-06	ucsc
EIF2B3	0.51402	0.731363	-0.217344	6.72179e-05	ucsc
EIF3D	0.705535	0.836633	-0.131097	5.9565e-50	ucsc
EIF4G3	0.392543	0.564685	-0.172142	0.000526784	ucsc
EIF5B	0.133272	0.30977	-0.176498	0.00702724	ucsc
ELK1	0.0903283	0.237705	-0.147376	2.63294e-05	ucsc
ELMO2	0.336155	0.466497	-0.130342	0.00553138	ucsc
ELOVL1	0.385499	0.501248	-0.115749	6.29863e-05	ucsc
ELP4	0.057182	0.462608	-0.405426	4.03307e-15	ucsc
EMC7	0.23919	0.402224	-0.163034	2.72675e-09	ucsc
EME1	0.439589	0.551118	-0.111529	0.034626	ucsc
EMP3	0.0253841	0.181814	-0.156429	6.19773e-10	ucsc
ENGASE	0.443143	0.63873	-0.195587	0.00251612	ucsc
ENTPD3-AS1	0.856895	1	-0.143105	0.0177172	ucsc
EOGT	0.658563	0.828781	-0.170218	0.0159986	ucsc
EPB41	0.280859	0.451131	-0.170271	4.57075e-11	ucsc
EPB41L2	0.278285	0.425393	-0.147107	4.78128e-07	ucsc
EPB41L4A-AS1	0.444985	0.630223	-0.185238	1.61068e-14	ucsc
EPOR	0.170171	0.399407	-0.229237	0.0469353	ucsc
ERCC3	0.222478	0.330518	-0.10804	0.000361637	ucsc
ERCC4	0.424019	0.618422	-0.194403	0.0342825	ucsc
ERGIC1	0.167862	0.326237	-0.158375	3.04242e-12	ucsc
ERLIN2	0.259637	0.384687	-0.12505	0.00115871	ucsc
ERP29	0.123522	0.283451	-0.15993	3.26739e-08	ucsc
ERVK3-1	0.294376	0.444135	-0.14976	0.000588371	ucsc
ESCO1	0.618837	0.802863	-0.184026	0.00804939	ucsc
ESYT1	0.269873	0.375439	-0.105565	0.000746598	ucsc
EVL	0.638039	0.841545	-0.203506	1.79681e-16	ucsc
EWSR1	0.196822	0.312949	-0.116127	3.08989e-23	ucsc
EXO1	0.326001	0.481655	-0.155654	1.38561e-05	ucsc
EXOC1	0.13626	0.389982	-0.253722	0.00080832	ucsc
EXOC6	0.391339	0.613392	-0.222053	0.049431	ucsc
EXOSC10	0.112759	0.233349	-0.12059	6.21349e-10	ucsc
EXOSC7	0.322695	0.584257	-0.261562	1.15263e-10	ucsc
EXOSC8	0.350445	0.67833	-0.327885	1.6602e-23	ucsc
FAHD2A	0.428895	0.558108	-0.129212	0.00313956	ucsc
FAHD2B	0.599067	0.749115	-0.150048	0.000584498	ucsc
FAM118A	0.503494	0.685607	-0.182113	1.22107e-06	ucsc
FAM133B	0.711461	0.822535	-0.111074	0.0265483	ucsc
FAM134C	0.326201	0.470508	-0.144307	0.00477048	ucsc
FAM135A	0.652808	0.823968	-0.17116	0.0298863	ucsc
FAM161A	0.610022	0.767129	-0.157107	0.026811	ucsc
FAM192A	0.523091	0.679171	-0.15608	4.00296e-12	ucsc
FAM53C	0.181785	0.307175	-0.12539	7.34751e-05	ucsc
FAM64A	0.268595	0.437198	-0.168603	0.00315663	ucsc
FAM65A	0.187634	0.439464	-0.25183	7.99594e-08	ucsc
FAM72A	0.313093	0.462727	-0.149634	0.00998914	ucsc
FAM81A	0.804526	0.930419	-0.125892	0.0294132	ucsc
FAM89B	0.0869251	0.234452	-0.147527	0.00578034	ucsc
FAM98C	0.293293	0.489255	-0.195961	0.0302846	ucsc
FANCD2	0.633449	0.770656	-0.137208	1.49616e-05	ucsc
FANCM	0.483505	0.749521	-0.266016	0.0200766	ucsc
FASTKD1	0.445709	0.614365	-0.168656	0.00759439	ucsc
FAT1	0.358858	0.619205	-0.260347	0.000639844	ucsc
FAU	0.819326	0.922945	-0.103619	1.37652e-110	ucsc
FAXC	0.840199	0.94377	-0.103571	0.00322198	ucsc
FBRS	0.503633	0.683382	-0.179749	6.37688e-05	ucsc
FBXL12	0.400612	0.510875	-0.110263	0.0441822	ucsc
FBXL5	0.606622	0.752326	-0.145704	0.0184664	ucsc
FBXO28	0.407997	0.537324	-0.129328	0.00689575	ucsc
FBXO31	0.696435	0.829986	-0.133552	0.000879907	ucsc
FBXW5	0.195911	0.32582	-0.129909	0.000712345	ucsc
FCGRT	0.315065	0.543625	-0.22856	4.72071e-05	ucsc
FCHSD2	0.0938158	0.244513	-0.150697	0.00584953	ucsc
FDFT1	0.12129	0.275812	-0.154522	2.19758e-17	ucsc
FDPS	0.247308	0.356518	-0.10921	2.0298e-10	ucsc
FERMT2	0.332473	0.540015	-0.207542	0.00209136	ucsc
FGFR2	0.755524	0.959798	-0.204274	8.97525e-05	ucsc
FGFR4	0.502313	0.650568	-0.148255	0.0043217	ucsc
FKBP15	0.123982	0.343604	-0.219623	0.000110162	ucsc
FKBP2	0.067317	0.189957	-0.12264	0.00804689	ucsc
FKBP3	0.25329	0.440014	-0.186724	4.1832e-12	ucsc
FKBP4	0.452746	0.555712	-0.102965	1.05934e-09	ucsc
FKRP	0.538172	0.672098	-0.133926	0.00460166	ucsc
FLII	0.676666	0.839188	-0.162523	5.49339e-20	ucsc
FLYWCH1	0.750474	0.906292	-0.155818	7.67734e-06	ucsc
FLYWCH2	0.108214	0.221413	-0.113199	0.0372822	ucsc
FMNL2	0.21763	0.364644	-0.147014	0.0376259	ucsc
FNBP1	0.501793	0.640925	-0.139132	0.0154653	ucsc
FNBP4	0.662385	0.768848	-0.106463	4.40941e-05	ucsc
FOXRED1	0.511815	0.758838	-0.247023	8.29309e-08	ucsc
FPGS	0.640773	0.770801	-0.130027	0.000494514	ucsc
FRA10AC1	0.106771	0.232407	-0.125636	0.0166777	ucsc
G2E3	0.340429	0.572167	-0.231738	0.000785896	ucsc
GABARAPL1	0.0568822	0.178055	-0.121173	2.79553e-05	ucsc
GADD45B	0.234806	0.456893	-0.222087	2.62404e-05	ucsc
GALNT7	0.0870274	0.196299	-0.109272	0.0126537	ucsc
GAN	0.199835	0.636855	-0.43702	2.46335e-05	ucsc
GARS	0.22759	0.416445	-0.188856	6.66809e-13	ucsc
GATA2	0.234593	0.371946	-0.137354	0.000182622	ucsc
GCN1	0.375529	0.521706	-0.146177	2.31295e-09	ucsc
GDAP1	0.193758	0.521237	-0.32748	6.05707e-05	ucsc
GDPD5	0.541739	0.741501	-0.199762	0.0204548	ucsc
GDPGP1	0.554775	0.777102	-0.222327	0.00511246	ucsc
GET4	0.173749	0.308402	-0.134654	0.00240064	ucsc
GGA1	0.483056	0.594604	-0.111548	0.000839712	ucsc
GIGYF2	0.580023	0.754119	-0.174096	8.56498e-07	ucsc
GINM1	0.082317	0.188464	-0.106147	0.00560127	ucsc
GINS2	0.179488	0.335786	-0.156299	9.94395e-06	ucsc
GIT2	0.442407	0.623598	-0.18119	0.00124276	ucsc
GK	0.34861	0.519006	-0.170396	0.0497719	ucsc
GLDC	0.0894554	0.226723	-0.137267	0.044564	ucsc
GLRX5	0.390754	0.514921	-0.124168	6.79617e-05	ucsc
GLYR1	0.373698	0.480248	-0.10655	0.00205882	ucsc
GMPPA	0.365055	0.585076	-0.220021	5.31326e-09	ucsc
GNA11	0.0375612	0.148744	-0.111183	1.2116e-06	ucsc
GNAZ	0.0801817	0.356983	-0.276801	4.62904e-05	ucsc
GNL2	0.249728	0.437828	-0.1881	4.89197e-06	ucsc
GNL3	0.511946	0.700384	-0.188438	3.0853e-20	ucsc
GNPTAB	0.323059	0.545855	-0.222796	0.00144439	ucsc
GNPTG	0.637638	0.741841	-0.104203	0.0100369	ucsc
GOLGA4	0.140452	0.507548	-0.367096	0.000550792	ucsc
GOSR1	0.139134	0.288894	-0.149761	5.0306e-05	ucsc
GPATCH4	0.144222	0.289658	-0.145436	3.78535e-05	ucsc
GPHN	0.507299	0.624308	-0.117009	0.0350878	ucsc
GPR108	0.540331	0.826164	-0.285833	9.5205e-16	ucsc
GPR89B	0.310727	0.590345	-0.279618	0.000268562	ucsc
GSN	0.132445	0.294753	-0.162308	0.00484837	ucsc
GSTO2	0.26621	0.674252	-0.408042	0.00507659	ucsc
GTF2H2C_2	0.13447	0.300019	-0.165548	7.27915e-08	ucsc
GTF2I	0.38507	0.554421	-0.169351	1.85191e-37	ucsc
GTF2IRD1	0.176915	0.312886	-0.135971	0.00298466	ucsc
GTF3C2	0.562782	0.678123	-0.115341	6.67989e-05	ucsc
GTSE1	0.139765	0.310932	-0.171167	3.52492e-09	ucsc
GULP1	0.339765	0.582802	-0.243037	0.00809726	ucsc
GYPC	0.0465261	0.156863	-0.110336	0.00268452	ucsc
HARS2	0.203604	0.310634	-0.10703	0.027587	ucsc
HAUS8	0.541477	0.771642	-0.230165	1.09872e-06	ucsc
HCFC1R1	0.77839	0.941099	-0.162709	8.53747e-05	ucsc
HDAC8	0.58042	0.720792	-0.140372	0.000218061	ucsc
HDGF	0.288698	0.402602	-0.113904	2.79776e-18	ucsc
HDHD2	0.536275	0.809778	-0.273504	2.73815e-05	ucsc
HELZ	0.240128	0.385569	-0.145441	0.0436806	ucsc
HEMK1	0.0902499	0.238471	-0.148221	0.0333307	ucsc
HERC3	0.161428	0.354062	-0.192634	0.0143127	ucsc
HERC4	0.50791	0.654413	-0.146503	0.0111131	ucsc
HHLA3	0.651621	0.822551	-0.17093	1.72377e-05	ucsc
HINT1	0.631888	0.836672	-0.204784	3.31261e-95	ucsc
HIP1	0.0844857	0.272191	-0.187706	8.32494e-05	ucsc
HIVEP2	0	0.778576	-0.778576	2.0001e-11	ucsc
HLTF	0.219001	0.351754	-0.132754	0.00102797	ucsc
HMGCS1	0.11054	0.291592	-0.181052	3.75669e-06	ucsc
HN1	0.685528	0.799093	-0.113565	6.13027e-18	ucsc
HNRNPUL1	0.195957	0.296409	-0.100452	1.37098e-12	ucsc
HOOK1	0.358459	0.69829	-0.339831	1.03089e-08	ucsc
HOOK2	0.444323	0.577664	-0.133341	0.0156735	ucsc
HOXA11-AS	0.26126	0.450017	-0.188757	0.0440885	ucsc
HOXA3	0.241791	0.407249	-0.165458	0.0248754	ucsc
HOXC6	0.0507724	0.210511	-0.159738	0.000370085	ucsc
HRSP12	0.329809	0.534877	-0.205068	6.48945e-06	ucsc
HSD17B4	0.60824	0.710023	-0.101783	2.4388e-05	ucsc
HSD17B6	0.398243	0.638354	-0.240111	0.0278124	ucsc
HSD17B7	0.127934	0.294513	-0.166579	0.000737841	ucsc
HSPA14	0.675213	0.824625	-0.149412	3.59732e-10	ucsc
HTN3	0.340581	0.688561	-0.34798	0.00222515	ucsc
HTT	0.475798	0.617421	-0.141623	6.45336e-05	ucsc
IARS	0.588091	0.762482	-0.17439	1.17327e-11	ucsc
ID2	0.0867167	0.199359	-0.112643	3.22026e-15	ucsc
IDE	0.333973	0.583592	-0.249619	5.80342e-05	ucsc
IDH3B	0.120912	0.266071	-0.145159	3.95294e-18	ucsc
IFRD2	0.487828	0.688348	-0.20052	4.30212e-14	ucsc
IFT46	0.176972	0.420203	-0.243231	2.10784e-10	ucsc
IFT52	0.133042	0.261505	-0.128462	0.000139008	ucsc
IFT57	0.613676	0.749859	-0.136183	7.45948e-05	ucsc
IGF2BP2	0.263743	0.399085	-0.135341	2.3732e-08	ucsc
IGHMBP2	0.622197	0.752605	-0.130407	0.00298055	ucsc
IKBKB	0.813682	0.917668	-0.103986	0.000560791	ucsc
IKBKG	0.305179	0.593005	-0.287826	3.7245e-09	ucsc
IL17RC	0.792119	0.946858	-0.15474	0.00563714	ucsc
ILKAP	0.253121	0.363909	-0.110788	0.000161076	ucsc
IMMP2L	0.619828	0.801872	-0.182044	0.0178855	ucsc
IMMT	0.124517	0.262882	-0.138365	6.68032e-09	ucsc
IMPDH1	0.108204	0.227777	-0.119573	9.58491e-09	ucsc
ING2	0.0485187	0.28643	-0.237912	2.15774e-06	ucsc
INO80	0.755417	0.872558	-0.117142	0.0218125	ucsc
INPP5B	0.266869	0.402724	-0.135855	0.0402856	ucsc
INTS10	0.344169	0.459346	-0.115177	0.00134526	ucsc
INTS12	0.192407	0.380424	-0.188017	0.000322829	ucsc
INTS2	0.0880165	0.231066	-0.143049	0.0391438	ucsc
INTS4	0.251025	0.464884	-0.21386	1.00774e-05	ucsc
INTS7	0.126595	0.295224	-0.168629	0.000172121	ucsc
IPO11	0.165727	0.28079	-0.115063	0.0454429	ucsc
IPO4	0.737533	0.844256	-0.106723	6.95131e-05	ucsc
IQGAP2	0.196681	0.455732	-0.25905	0.00323851	ucsc
IRAK4	0.333783	0.542046	-0.208263	0.0318784	ucsc
IRF2	0.108275	0.389167	-0.280892	0.00112048	ucsc
ITCH	0.258421	0.420545	-0.162124	0.00181252	ucsc
ITGA5	0.134399	0.354349	-0.219949	7.54764e-06	ucsc
ITGA7	0.452731	0.752084	-0.299353	0.000202609	ucsc
ITGAE	0.193028	0.454693	-0.261666	2.74173e-15	ucsc
ITPA	0.238376	0.48311	-0.244734	1.70794e-16	ucsc
JKAMP	0.486442	0.615406	-0.128964	0.0131974	ucsc
JMJD8	0.550677	0.7262	-0.175523	9.36024e-11	ucsc
JOSD2	0.101343	0.334883	-0.23354	0.0222383	ucsc
KANSL3	0.689685	0.804355	-0.11467	0.000897862	ucsc
KAT2A	0.516932	0.709985	-0.193053	3.43182e-08	ucsc
KAT8	0.398198	0.591272	-0.193074	9.05889e-09	ucsc
KCTD5	0.0727021	0.197131	-0.124429	0.000279884	ucsc
KCTD6	0.109474	0.224433	-0.114959	0.023923	ucsc
KDM2A	0.333645	0.487713	-0.154068	3.87851e-05	ucsc
KDM4B	0.201728	0.32616	-0.124432	0.0293779	ucsc
KDM5A	0.155241	0.412841	-0.257599	8.92517e-05	ucsc
KDM6B	0.05748	0.397482	-0.340002	1.51926e-07	ucsc
KDM7A	0.0173594	0.12471	-0.10735	0.0100783	ucsc
KIAA0100	0.391607	0.492537	-0.100931	0.000460742	ucsc
KIAA0368	0.364684	0.524074	-0.15939	1.13028e-05	ucsc
KIAA0753	0.847147	1	-0.152853	0.000208766	ucsc
KIAA1143	0.468321	0.608513	-0.140192	0.000241856	ucsc
KIF22	0.259512	0.375131	-0.115619	6.86046e-08	ucsc
KIF23	0.337925	0.440866	-0.102941	0.0332458	ucsc
KIF3C	0.201713	0.418375	-0.216662	0.00208381	ucsc
KLC4	0.576738	0.744604	-0.167866	0.000316223	ucsc
KLF12	0	0.130667	-0.130667	0.000907343	ucsc
KLF15	0.0585016	0.216677	-0.158175	0.039474	ucsc
KLHDC8B	0.122444	0.558071	-0.435627	3.62412e-09	ucsc
KLHL22	0.700349	0.808077	-0.107728	0.00408541	ucsc
KLHL42	0.514837	0.646366	-0.131529	0.0332054	ucsc
KLK8	0.729194	0.836419	-0.107225	0.00605761	ucsc
KNTC1	0.538218	0.713531	-0.175313	0.000109719	ucsc
KPTN	0.432665	0.649028	-0.216364	0.000487545	ucsc
KRI1	0.423821	0.544115	-0.120294	0.000451922	ucsc
LACE1	0.81497	0.97264	-0.15767	0.0210094	ucsc
LARP4	0.269503	0.505334	-0.23583	2.0186e-07	ucsc
LARS2	0.09295	0.240846	-0.147896	3.91532e-06	ucsc
LAYN	0.586891	0.715258	-0.128367	0.028706	ucsc
LBX1-AS1	0.353922	0.586098	-0.232176	0.000218864	ucsc
LCMT1-AS1	0.476947	0.651951	-0.175004	0.030302	ucsc
LDHC	0.363648	0.724204	-0.360555	0.00302452	ucsc
LDLRAD4	0.187961	0.599109	-0.411148	0.0102527	ucsc
LDLRAP1	0.11055	0.216731	-0.106182	0.00572369	ucsc
LEO1	0.06639	0.345657	-0.279267	0.000135682	ucsc
LEPROT	0.404484	0.677249	-0.272765	3.29394e-12	ucsc
LGALS3BP	0.325419	0.552228	-0.226809	2.34493e-06	ucsc
LHPP	0.684086	0.861442	-0.177356	0.0228785	ucsc
LIAS	0.187289	0.335842	-0.148553	0.0350922	ucsc
LIMA1	0.0640927	0.177125	-0.113033	0.0102418	ucsc
LIN52	0.325764	0.518202	-0.192438	0.000124293	ucsc
LIN7B	0.640119	0.78729	-0.14717	0.0245796	ucsc
LINC00680	0.62908	0.795941	-0.166861	0.0017488	ucsc
LINC00869	0.779576	0.899106	-0.119531	0.019379	ucsc
LINC01089	0.32971	0.592658	-0.262948	0.0165356	ucsc
LMAN2L	0.197767	0.417178	-0.219411	4.5398e-06	ucsc
LPCAT2	0.411567	0.594124	-0.182558	0.0229976	ucsc
LPCAT4	0.620965	0.766143	-0.145178	0.006053	ucsc
LRP1	0.149902	0.359127	-0.209224	0.00130927	ucsc
LRP11	0.302725	0.425537	-0.122812	0.00492233	ucsc
LRRC61	0.628214	0.778004	-0.149789	0.000226076	ucsc
LSG1	0.371348	0.549019	-0.177671	1.3399e-05	ucsc
LUC7L	0.380931	0.545621	-0.16469	4.45123e-08	ucsc
LUC7L2	0.300514	0.54846	-0.247946	1.32313e-25	ucsc
LYPLA2	0.595734	0.812271	-0.216538	5.85287e-09	ucsc
MADD	0.419278	0.538696	-0.119418	0.0115904	ucsc
MAGED2	0.137682	0.348025	-0.210343	1.78792e-31	ucsc
MAGI2-AS3	0.626542	0.895313	-0.268771	3.25709e-12	ucsc
MAGI3	0.290004	0.489317	-0.199313	0.0294878	ucsc
MAN1B1	0.712806	0.839507	-0.126701	0.000685699	ucsc
MANF	0.384184	0.610665	-0.226481	7.67936e-16	ucsc
MAP2K3	0.31891	0.44284	-0.12393	0.00545	ucsc
MAP2K7	0.484551	0.64728	-0.162729	0.000865898	ucsc
MAP3K4	0.482651	0.743364	-0.260713	1.62531e-05	ucsc
MAP6D1	0.0374766	0.287424	-0.249947	0.000603227	ucsc
MAPK6	0.296264	0.525646	-0.229382	0.00728981	ucsc
MAPKAPK5	0.181724	0.317752	-0.136028	2.00742e-05	ucsc
MARC1	0.352735	0.461904	-0.109169	0.000374725	ucsc
MARS	0.317342	0.567307	-0.249966	7.86957e-28	ucsc
MAU2	0.426035	0.614378	-0.188343	2.21281e-06	ucsc
MBNL1	0.286169	0.40238	-0.116211	0.0257577	ucsc
MCCC1	0.116628	0.238488	-0.121861	0.0289216	ucsc
MED18	0.260074	0.390602	-0.130528	0.0271554	ucsc
MERTK	0.18343	0.374714	-0.191283	0.0145327	ucsc
METAP1D	0.518781	0.690433	-0.171651	0.00203939	ucsc
METTL17	0.871678	0.971908	-0.10023	3.91521e-15	ucsc
METTL9	0.349963	0.457219	-0.107256	1.53382e-05	ucsc
MFN1	0.290048	0.433771	-0.143724	0.0264306	ucsc
MFSD10	0.631466	0.83512	-0.203655	1.61195e-07	ucsc
MFSD3	0.28312	0.52075	-0.23763	0.00910918	ucsc
MGAT1	0.249853	0.363511	-0.113658	0.00982572	ucsc
MGAT4B	0.355921	0.546529	-0.190608	4.24149e-15	ucsc
MIB2	0.810558	0.919144	-0.108586	0.0124834	ucsc
MICU1	0.122543	0.222703	-0.10016	0.000519561	ucsc
MID1	0.44497	0.546891	-0.101921	0.00481119	ucsc
MIER1	0.603794	0.775826	-0.172032	0.000698365	ucsc
MIS18BP1	0.437022	0.650907	-0.213885	0.00225029	ucsc
MKNK2	0.0581064	0.184952	-0.126845	3.25686e-09	ucsc
MKS1	0.545042	0.665624	-0.120582	0.00499287	ucsc
MLLT4-AS1	0.691222	0.948309	-0.257088	0.000258014	ucsc
MNAT1	0.624027	0.760013	-0.135986	0.000641848	ucsc
MOCOS	0.258312	0.455078	-0.196766	0.0465802	ucsc
MON1A	0.271638	0.454381	-0.182743	0.0220394	ucsc
MON2	0.627228	0.893405	-0.266177	0.000133345	ucsc
MPDZ	0.458422	0.734004	-0.275582	0.0253804	ucsc
MPP1	0.173996	0.347236	-0.17324	1.61807e-11	ucsc
MPP5	0.256466	0.4224	-0.165933	0.0467345	ucsc
MRE11A	0.246314	0.417829	-0.171515	0.0256385	ucsc
MREG	0.272938	0.464457	-0.19152	0.00471172	ucsc
MRPL18	0.0883537	0.238209	-0.149855	5.40226e-24	ucsc
MRPL27	0.0439666	0.144658	-0.100692	8.05004e-09	ucsc
MRPL39	0.00469511	0.156031	-0.151335	1.42009e-15	ucsc
MRPL4	0.484056	0.697196	-0.21314	4.5376e-15	ucsc
MRPL42	0.147331	0.268332	-0.121001	9.82097e-09	ucsc
MRPL52	0.241551	0.460752	-0.219201	1.48391e-35	ucsc
MRPS22	0.105369	0.312671	-0.207302	3.09904e-26	ucsc
MRPS28	0.0911315	0.195133	-0.104001	1.37824e-07	ucsc
MRPS35	0.17471	0.354118	-0.179408	6.61026e-13	ucsc
MRPS5	0.170242	0.362156	-0.191914	1.65713e-14	ucsc
MRPS7	0.23735	0.40949	-0.172139	9.88986e-12	ucsc
MRPS9	0.166509	0.281981	-0.115471	0.000208041	ucsc
MRRF	0.458628	0.769159	-0.310531	4.05217e-14	ucsc
MSL3	0.462023	0.74298	-0.280957	1.93237e-14	ucsc
MSTO1	0.696157	0.819845	-0.123688	2.12499e-09	ucsc
MT2A	0.636841	0.77354	-0.136698	2.91824e-07	ucsc
MTA1	0.376681	0.501958	-0.125277	9.46311e-10	ucsc
MTA2	0.0559335	0.167594	-0.11166	3.30749e-16	ucsc
MTERF3	0.119719	0.248906	-0.129187	0.00319184	ucsc
MTG1	0.522469	0.711107	-0.188637	1.88923e-10	ucsc
MTHFD1L	0.396625	0.505289	-0.108664	0.000946648	ucsc
MTHFS	0.344094	0.460413	-0.11632	0.000217399	ucsc
MTIF3	0.358115	0.562394	-0.204279	1.97124e-07	ucsc
MTMR2	0.0902687	0.193045	-0.102776	0.01384	ucsc
MTMR3	0.262989	0.405499	-0.14251	0.0102647	ucsc
MTX1	0.20538	0.34985	-0.144469	2.97358e-06	ucsc
MYBBP1A	0.665666	0.789762	-0.124096	2.54839e-06	ucsc
MYBL1	0.146378	0.339012	-0.192634	0.043413	ucsc
MYO1B	0.0451857	0.198789	-0.153603	0.000253982	ucsc
MYO1C	0.309167	0.542994	-0.233827	2.12391e-11	ucsc
MYO6	0	0.150607	-0.150607	0.00443473	ucsc
NAA40	0.359339	0.507665	-0.148326	0.000592652	ucsc
NAAA	0.515328	0.809052	-0.293723	7.57069e-05	ucsc
NAB1	0.289195	0.515207	-0.226012	9.47518e-05	ucsc
NACA	0.499603	0.642877	-0.143274	2.95563e-103	ucsc
NADK	0.275842	0.45113	-0.175289	4.35602e-09	ucsc
NAE1	0.108123	0.485562	-0.37744	1.91024e-37	ucsc
NAPA	0.529256	0.659021	-0.129765	1.51604e-05	ucsc
NASP	0.516253	0.77531	-0.259057	5.67061e-54	ucsc
NAT6	0.262287	0.547601	-0.285314	0.00359643	ucsc
NBPF11	0.648315	0.999896	-0.351581	3.83823e-12	ucsc
NBPF3	0.501645	0.681861	-0.180216	0.00422512	ucsc
NCAPD2	0.37283	0.540747	-0.167917	3.71614e-15	ucsc
NCAPG	0.58794	0.722012	-0.134072	0.0389221	ucsc
NDC80	0.328756	0.551116	-0.22236	0.000263398	ucsc
NDNF	0.219065	0.454399	-0.235333	0.0462074	ucsc
NDUFAF7	0.339703	0.697399	-0.357696	5.88342e-08	ucsc
NDUFV1	0.437591	0.614721	-0.17713	6.74106e-22	ucsc
NECAP1	0.205553	0.352437	-0.146885	0.000849485	ucsc
NEIL2	0.147977	0.315642	-0.167665	0.0285428	ucsc
NENF	0.265036	0.42809	-0.163054	6.55716e-11	ucsc
NFATC3	0.406417	0.528869	-0.122452	0.0439006	ucsc
NFX1	0.569427	0.712862	-0.143435	0.00669555	ucsc
NHEJ1	0.865487	0.974502	-0.109015	0.000467031	ucsc
NIF3L1	0.531864	0.710841	-0.178977	3.27795e-07	ucsc
NIPA1	0.268428	0.473447	-0.205019	0.0243501	ucsc
NKTR	0.536716	0.839855	-0.303139	6.87462e-08	ucsc
NLE1	0.0560834	0.189415	-0.133332	2.01145e-06	ucsc
NLRX1	0.689857	0.876493	-0.186636	0.00849417	ucsc
NMU	0.83317	0.988113	-0.154944	1.13672e-05	ucsc
NOL11	0.585442	0.709146	-0.123704	0.0129965	ucsc
NOP56	0.487396	0.596165	-0.108769	1.54242e-28	ucsc
NOP58	0.437171	0.625584	-0.188413	1.65881e-13	ucsc
NOVA1	0.458681	0.704681	-0.246	0.00681014	ucsc
NPHP4	0.629092	0.862575	-0.233483	0.0005078	ucsc
NR1H2	0.160371	0.521592	-0.36122	1.69511e-07	ucsc
NR1H3	0.673506	0.79795	-0.124443	0.0235238	ucsc
NR2F1	0.0899011	0.235147	-0.145246	0.000174913	ucsc
NR4A1	0.354748	0.575794	-0.221046	0.0322006	ucsc
NRBP1	0.188916	0.374498	-0.185582	2.11589e-08	ucsc
NSD1	0.343195	0.610429	-0.267234	1.42257e-10	ucsc
NSMCE4A	0.163647	0.330565	-0.166918	1.08753e-11	ucsc
NSRP1	0.543952	0.732501	-0.188549	6.52298e-05	ucsc
NSUN2	0.277386	0.38632	-0.108934	0.000119566	ucsc
NT5C3A	0.563868	0.816839	-0.252971	7.68737e-12	ucsc
NT5C3B	0.582935	0.702959	-0.120024	1.81943e-11	ucsc
NTHL1	0.0785478	0.256448	-0.1779	3.19929e-07	ucsc
NUBP2	0.435557	0.679043	-0.243486	4.04821e-10	ucsc
NUDC	0.0568234	0.191753	-0.13493	9.64757e-18	ucsc
NUDT1	0.128461	0.348099	-0.219638	8.35177e-09	ucsc
NUMB	0.266728	0.420204	-0.153475	0.000344578	ucsc
NUP107	0.469453	0.58008	-0.110626	0.00659901	ucsc
NUP160	0.303636	0.49061	-0.186974	6.89921e-06	ucsc
NUP214	0.437175	0.735879	-0.298704	3.47801e-22	ucsc
NUP50	0.245643	0.445692	-0.200049	6.55611e-12	ucsc
NUP62	0.148433	0.359728	-0.211295	1.22062e-20	ucsc
NUP85	0.485435	0.587456	-0.102021	8.54096e-05	ucsc
NUSAP1	0.109732	0.240008	-0.130276	8.5427e-13	ucsc
NUTM2A-AS1	0.844934	0.966549	-0.121615	5.53951e-07	ucsc
NVL	0.734693	0.871763	-0.13707	5.5525e-13	ucsc
OBFC1	0.17176	0.571955	-0.400194	2.69893e-06	ucsc
OGT	0.471387	0.591742	-0.120354	6.38353e-08	ucsc
OIP5	0.0134442	0.143166	-0.129722	4.21208e-06	ucsc
OPHN1	0.0184038	0.157532	-0.139129	0.04961	ucsc
ORC6	0.449208	0.799033	-0.349824	7.8908e-43	ucsc
ORMDL3	0.244675	0.399361	-0.154686	0.000646709	ucsc
OSBP2	0.210132	0.40635	-0.196218	0.0311089	ucsc
OSBPL9	0.264106	0.492273	-0.228167	1.46988e-06	ucsc
OTUD6B	0.112477	0.285236	-0.172759	0.0452932	ucsc
OXSM	0.142902	0.425402	-0.2825	4.50063e-08	ucsc
P3H4	0.364519	0.579633	-0.215114	1.38948e-07	ucsc
PACRGL	0.385002	0.592009	-0.207006	0.0115259	ucsc
PACS1	0.298515	0.56412	-0.265605	2.1391e-07	ucsc
PAK4	0.271945	0.418214	-0.146268	0.00529083	ucsc
PARG	0.36277	0.501928	-0.139158	0.0370645	ucsc
PARP2	0.389415	0.556815	-0.1674	1.49765e-07	ucsc
PARVB	0.324404	0.464711	-0.140308	3.22726e-07	ucsc
PAX3	0.530362	0.80068	-0.270318	0.00419352	ucsc
PCBD2	0.390215	0.638809	-0.248594	2.79045e-05	ucsc
PCM1	0.508501	0.690202	-0.181701	0.0223097	ucsc
PCMTD1	0.705155	0.865646	-0.160491	0.000808899	ucsc
PDCD2L	0.163733	0.352845	-0.189111	1.97344e-08	ucsc
PDCL3	0.0384553	0.210498	-0.172043	5.07476e-08	ucsc
PDE8A	0.285013	0.555951	-0.270938	7.47735e-11	ucsc
PDE9A	0.153258	0.369566	-0.216308	1.65777e-07	ucsc
PDS5A	0.281583	0.509425	-0.227843	0.000228489	ucsc
PDSS2	0.311065	0.621774	-0.310709	3.66144e-05	ucsc
PDZRN3	0.0414639	0.243221	-0.201757	0.000271634	ucsc
PEAK1	0.568179	0.719468	-0.151289	0.0496004	ucsc
PEMT	0.0376109	0.196836	-0.159225	8.10272e-16	ucsc
PES1	0.411797	0.537364	-0.125567	1.39852e-08	ucsc
PEX13	0.486255	0.646261	-0.160006	0.0211636	ucsc
PEX14	0.320162	0.656539	-0.336377	1.02371e-11	ucsc
PFKFB4	0.302842	0.488762	-0.185921	0.0442239	ucsc
PHB	0.487538	0.647086	-0.159548	1.76875e-20	ucsc
PHC3	0.624177	0.782822	-0.158645	0.0028287	ucsc
PHF10	0.229848	0.394963	-0.165115	4.04383e-14	ucsc
PHF14	0.29059	0.598799	-0.308209	0.000171396	ucsc
PHF20	0.626718	0.763899	-0.137181	0.00203116	ucsc
PHKB	0.281677	0.5312	-0.249523	5.96514e-05	ucsc
PHLDA3	0.311901	0.507257	-0.195356	0.0274023	ucsc
PHYH	0.0517953	0.3402	-0.288405	2.19805e-07	ucsc
PHYHD1	0.660146	0.801287	-0.141141	0.000543798	ucsc
PI4KB	0.169608	0.305702	-0.136094	1.73002e-05	ucsc
PICK1	0.504009	0.643085	-0.139075	0.00142002	ucsc
PIGG	0.593307	0.757468	-0.164161	1.23873e-06	ucsc
PIGQ	0.575556	0.763366	-0.18781	0.000134331	ucsc
PIP4K2A	0.338233	0.480036	-0.141803	0.00102907	ucsc
PIP4K2C	0.0786195	0.190209	-0.11159	0.00199319	ucsc
PISD	0.593478	0.781696	-0.188218	3.8498e-05	ucsc
PLAA	0.628057	0.739271	-0.111213	0.0342159	ucsc
PLEC	0.256866	0.468807	-0.211941	0.000276425	ucsc
PLEKHA2	0.256408	0.493094	-0.236687	0.0220551	ucsc
PLPP1	0.181858	0.34452	-0.162662	0.0391092	ucsc
PLPPR2	0.206395	0.520812	-0.314417	9.62939e-06	ucsc
PLRG1	0.712798	0.823759	-0.110961	0.000352083	ucsc
PLSCR1	0.34124	0.510522	-0.169283	0.000194696	ucsc
PMM2	0.512045	0.736902	-0.224857	5.15474e-10	ucsc
PNKP	0.374681	0.570638	-0.195957	1.29478e-06	ucsc
PNP	0.0776464	0.189702	-0.112056	2.26478e-10	ucsc
PNPLA2	0.166161	0.289709	-0.123549	0.000472924	ucsc
PNPLA6	0.296435	0.441572	-0.145136	0.00524008	ucsc
POC1B	0.202677	0.387385	-0.184708	0.0413814	ucsc
POFUT2	0.339507	0.531601	-0.192094	0.000769404	ucsc
POLB	0.405576	0.541836	-0.13626	0.00157817	ucsc
POLE2	0.735745	0.840392	-0.104647	0.000147424	ucsc
POLG2	0.748387	0.867973	-0.119586	1.26189e-05	ucsc
POLM	0.781091	0.896391	-0.115299	0.042553	ucsc
POLR2B	0.338897	0.49501	-0.156112	2.15003e-07	ucsc
POLR2C	0.0757684	0.196726	-0.120957	3.1861e-09	ucsc
POLR2H	0.38715	0.59835	-0.2112	6.0142e-34	ucsc
POLR2I	0.532615	0.641385	-0.10877	2.496e-06	ucsc
POLR3E	0.708571	0.916737	-0.208165	3.6819e-24	ucsc
POLR3F	0.102389	0.292517	-0.190128	0.000310345	ucsc
POMT1	0.455021	0.633384	-0.178363	1.91865e-05	ucsc
PON2	0.418307	0.575193	-0.156886	0.000329165	ucsc
POR	0.545212	0.727417	-0.182205	1.34962e-07	ucsc
POU2F1	0.137213	0.29172	-0.154507	0.0313954	ucsc
PPEF2	0	0.985258	-0.985258	3.01816e-11	ucsc
PPM1B	0.675898	0.808884	-0.132987	0.00186324	ucsc
PPM1K	0.116258	0.217047	-0.100789	0.0404088	ucsc
PPP1CA	0.791662	0.911659	-0.119996	1.37441e-15	ucsc
PPP1R26-AS1	0.348092	0.660425	-0.312333	0.0477413	ucsc
PPP1R3E	0.80097	0.92476	-0.12379	0.0149335	ucsc
PPP2R5B	0.324584	0.481862	-0.157278	0.0455475	ucsc
PPP4R2	0.207666	0.364564	-0.156898	0.0019319	ucsc
PPP4R3B	0.247392	0.389571	-0.142178	0.0132775	ucsc
PPP5C	0.506148	0.663567	-0.157419	1.6366e-13	ucsc
PPWD1	0.515133	0.717673	-0.20254	6.47328e-05	ucsc
PQLC1	0.430192	0.55002	-0.119828	0.0142993	ucsc
PREB	0.303602	0.502123	-0.198522	3.56405e-11	ucsc
PRICKLE3	0.16495	0.327625	-0.162674	0.00422566	ucsc
PRIMPOL	0.535929	0.702545	-0.166616	0.0362645	ucsc
PRKACA	0.399142	0.520112	-0.120969	0.000623345	ucsc
PRKAR1B	0.409117	0.618047	-0.20893	0.00203643	ucsc
PRKCA	0.183878	0.33279	-0.148912	0.0398558	ucsc
PRKCE	0.327994	0.51919	-0.191196	0.0429833	ucsc
PRKCZ	0.263662	0.411693	-0.148031	0.000455206	ucsc
PRKD1	0.0139739	0.209973	-0.196	0.00334696	ucsc
PRKDC	0.154619	0.26067	-0.106051	0.000862357	ucsc
PRMT7	0.695859	0.836828	-0.140969	1.35276e-11	ucsc
PRPF3	0.178663	0.348383	-0.16972	2.11008e-08	ucsc
PRPF38B	0.34395	0.48742	-0.14347	6.27323e-05	ucsc
PRR5-ARHGAP8	0.739483	0.943414	-0.203931	0.0436326	ucsc
PSMA3	0.198846	0.501563	-0.302717	1.92148e-84	ucsc
PSMA3-AS1	0.560454	0.676896	-0.116442	0.0168817	ucsc
PSMD3	0.15034	0.265965	-0.115625	4.55929e-10	ucsc
PSME4	0.112197	0.307921	-0.195724	1.68318e-05	ucsc
PSPH	0.79607	0.90563	-0.10956	0.00481425	ucsc
PSRC1	0.437234	0.593731	-0.156497	0.000203641	ucsc
PSTPIP2	0.0791823	0.208354	-0.129172	0.0178607	ucsc
PTCD2	0.36896	0.587372	-0.218412	0.0228362	ucsc
PTCH1	0.742917	0.888283	-0.145365	0.0207611	ucsc
PTH1R	0.0506458	0.277464	-0.226819	0.0145307	ucsc
PTK2	0.480541	0.621105	-0.140564	2.09696e-05	ucsc
PTPN11	0.197318	0.310219	-0.1129	2.93818e-05	ucsc
PTPN12	0.256585	0.49582	-0.239235	5.34493e-05	ucsc
PTPN2	0.384696	0.51567	-0.130974	0.0371046	ucsc
PTPN9	0.11055	0.247313	-0.136763	0.000653046	ucsc
PTS	0.117567	0.264285	-0.146718	1.23374e-09	ucsc
PTTG1	0.177326	0.431344	-0.254018	6.81512e-82	ucsc
PTTG1IP	0.0706038	0.176567	-0.105963	8.58113e-09	ucsc
PUS1	0.579813	0.718389	-0.138577	7.54426e-05	ucsc
PUS7	0.172749	0.348843	-0.176094	4.79134e-07	ucsc
PVRL2	0.43434	0.634119	-0.199779	1.72749e-07	ucsc
PWWP2A	0.634179	0.754972	-0.120793	0.0124148	ucsc
PXDN	0.245584	0.384209	-0.138625	0.000254782	ucsc
PXYLP1	0.247673	0.425292	-0.177619	3.74555e-05	ucsc
PYM1	0.485939	0.670908	-0.184969	2.3805e-05	ucsc
PYROXD1	0.270088	0.560791	-0.290703	0.0143134	ucsc
QRSL1	0.136951	0.336767	-0.199817	0.000990042	ucsc
QTRT1	0.455088	0.680408	-0.22532	3.19175e-13	ucsc
R3HDM4	0.119909	0.225138	-0.105229	0.014349	ucsc
RAB18	0.492465	0.643254	-0.15079	0.000988048	ucsc
RAB28	0.515141	0.672388	-0.157248	0.00822018	ucsc
RAB3A	0.299982	0.611543	-0.311561	0.0011811	ucsc
RAB3IL1	0	0.465274	-0.465274	3.95535e-08	ucsc
RAB6B	0.310756	0.53449	-0.223734	0.0309286	ucsc
RABEP2	0.666362	0.808569	-0.142207	0.0457542	ucsc
RABGEF1	0.445202	0.614481	-0.169279	0.00202806	ucsc
RABL2A	0.733095	0.907675	-0.17458	2.39383e-06	ucsc
RAD51-AS1	0.405466	0.578405	-0.172939	0.00193138	ucsc
RAD51C	0.76693	0.876258	-0.109328	2.60192e-06	ucsc
RAD54B	0.309128	0.629387	-0.320259	8.53856e-05	ucsc
RALGAPB	0.14172	0.292438	-0.150719	0.00501656	ucsc
RALY	0.37234	0.549805	-0.177465	6.02519e-13	ucsc
RAMP2	0.115722	0.341991	-0.226269	4.82453e-08	ucsc
RANBP2	0.174142	0.363992	-0.189851	0.0342175	ucsc
RAPGEF6	0.333366	0.803023	-0.469657	3.59384e-08	ucsc
RARS	0.172011	0.45759	-0.285579	5.26443e-17	ucsc
RASL11B	0.0345387	0.149897	-0.115359	0.048832	ucsc
RBBP6	0.582681	0.82275	-0.240069	2.1839e-08	ucsc
RBBP8	0.499552	0.669101	-0.169549	0.000950735	ucsc
RBM14	0.323756	0.532805	-0.209049	1.81024e-19	ucsc
RBM25	0.555678	0.759469	-0.203791	2.45714e-07	ucsc
RBM45	0.138734	0.360405	-0.221671	0.000867267	ucsc
RBM5	0.719009	0.822829	-0.10382	1.80056e-08	ucsc
RBM6	0.360117	0.702113	-0.341995	9.27085e-21	ucsc
RBM7	0.721988	0.922339	-0.20035	5.58562e-05	ucsc
RBMS1	0.707215	0.83038	-0.123165	0.0030843	ucsc
RBSN	0.361672	0.483091	-0.121419	0.0320789	ucsc
RC3H1	0.120041	0.279047	-0.159006	0.0139315	ucsc
RCAN1	0.756773	0.990794	-0.234021	1.15535e-09	ucsc
RCBTB1	0.119793	0.236921	-0.117128	0.0164872	ucsc
RCE1	0.198395	0.335531	-0.137136	0.0045175	ucsc
REEP2	0.581149	0.781572	-0.200422	5.51194e-05	ucsc
REST	0.260381	0.39033	-0.129949	0.0267212	ucsc
REV3L	0.782162	0.886848	-0.104686	0.035808	ucsc
RFC3	0.850195	0.964759	-0.114564	2.34712e-07	ucsc
RFK	0.0159645	0.263883	-0.247918	1.47827e-31	ucsc
RFNG	0.445878	0.637566	-0.191688	0.00190318	ucsc
RFWD3	0.0700903	0.219355	-0.149265	3.0599e-12	ucsc
RGS2	0.0380225	0.225892	-0.187869	0.0123696	ucsc
RGS20	0.597001	0.815949	-0.218949	0.0456377	ucsc
RHBDD2	0.134777	0.284955	-0.150178	1.52024e-05	ucsc
RHBDL3	0.511097	0.843841	-0.332744	0.000153104	ucsc
RIC8A	0.291041	0.39586	-0.104818	0.00264855	ucsc
RINT1	0.29266	0.452399	-0.159739	0.00360337	ucsc
RIOK1	0.261651	0.398656	-0.137005	0.000416827	ucsc
RIPK1	0.0363322	0.136477	-0.100145	0.0248769	ucsc
RMI2	0.0609965	0.254623	-0.193627	2.58029e-08	ucsc
RNASET2	0.697606	0.835028	-0.137422	7.37493e-08	ucsc
RND3	0.107299	0.330834	-0.223535	0.000396998	ucsc
RNF13	0.361427	0.527393	-0.165966	0.00684852	ucsc
RNF146	0.306293	0.461654	-0.155361	0.0310086	ucsc
RNF157	0.295352	0.472705	-0.177353	0.00216053	ucsc
RNF167	0.503266	0.606863	-0.103597	0.000146085	ucsc
RNF185	0.11848	0.289726	-0.171246	1.50328e-05	ucsc
RNF19A	0.175286	0.480617	-0.305331	0.000925564	ucsc
RNF214	0.0544694	0.204398	-0.149929	4.41238e-05	ucsc
RNF8	0.60796	0.715624	-0.107664	0.0215418	ucsc
RNFT1	0.633177	0.777678	-0.144501	0.00178532	ucsc
RNPS1	0.57326	0.768218	-0.194958	2.39777e-60	ucsc
ROBO3	0.77041	0.917803	-0.147393	0.0129753	ucsc
ROCK2	0.0399441	0.220553	-0.180609	0.00291064	ucsc
RP1-8B1.4	0.364246	0.837997	-0.473751	9.64825e-05	ucsc
RP11-104N10.1	0.128054	0.739824	-0.61177	0.000548158	ucsc
RP11-161M6.2	0.397199	0.691841	-0.294642	0.0216396	ucsc
RP11-203B9.4	0.526527	1	-0.473473	4.82964e-05	ucsc
RP11-295G20.2	0.0697386	0.189937	-0.120199	4.49449e-06	ucsc
RP11-333E1.1	0.203763	0.370212	-0.166449	0.0405947	ucsc
RP11-357H14.17	0.0355808	0.167566	-0.131985	0.000434912	ucsc
RP11-38M8.1	0.455035	0.757692	-0.302657	0.0124329	ucsc
RP11-390P2.4	0.193615	0.399116	-0.205501	0.00609476	ucsc
RP11-403I13.8	0.665346	0.81723	-0.151884	0.029998	ucsc
RP11-452F19.3	0.492048	0.598439	-0.106391	0.0455693	ucsc
RP11-458D21.1	0.070207	0.284755	-0.214548	0.0306588	ucsc
RP11-501E14.1	0.0337513	0.229968	-0.196216	0.00147603	ucsc
RP11-717F1.2	0.79245	0.937431	-0.144981	0.00364705	ucsc
RP11-762I7.5	0.254227	0.80514	-0.550913	1.4713e-12	ucsc
RP11-805J14.5	0.400028	0.541125	-0.141097	0.00108123	ucsc
RP11-849H4.2	0.770695	0.939877	-0.169182	8.66845e-05	ucsc
RPA1	0.486964	0.627295	-0.140331	6.62346e-09	ucsc
RPAIN	0.572387	0.764057	-0.19167	6.54742e-09	ucsc
RPE	0.18455	0.301818	-0.117267	0.00396598	ucsc
RPGR	0.426334	0.668377	-0.242043	0.0251236	ucsc
RPL13	0.489797	0.653637	-0.16384	0	ucsc
RPL26L1	0.127248	0.275465	-0.148218	9.92499e-27	ucsc
RPL35A	0.267098	0.538943	-0.271845	0	ucsc
RPL36	0.0127721	0.118359	-0.105587	4.05912e-233	ucsc
RPLP0	0.513884	0.780094	-0.266209	0	ucsc
RPP40	0.0960377	0.243559	-0.147521	6.82777e-06	ucsc
RPRD1A	0.205239	0.38646	-0.181221	7.46276e-20	ucsc
RPS19	0.501563	0.618534	-0.11697	0	ucsc
RPS27A	0.0630926	0.245469	-0.182376	0	ucsc
RPUSD2	0.052515	0.193078	-0.140563	0.0262338	ucsc
RRM2B	0.0842488	0.326263	-0.242015	0.0109989	ucsc
RSBN1	0.188553	0.338904	-0.150351	0.0370378	ucsc
RSBN1L	0.0794631	0.184359	-0.104896	0.00652253	ucsc
RSPRY1	0.50406	0.652061	-0.148001	0.0020728	ucsc
RSRC1	0.588321	0.778496	-0.190175	3.17505e-05	ucsc
RTFDC1	0.453818	0.565882	-0.112064	0.000203654	ucsc
RTKN	0.283607	0.542482	-0.258875	4.66314e-10	ucsc
RTKN2	0.731534	0.890781	-0.159247	0.0440327	ucsc
RUFY3	0.547083	0.666356	-0.119273	0.0211356	ucsc
RWDD1	0.120774	0.348581	-0.227807	5.0167e-25	ucsc
RWDD4	0.485499	0.687727	-0.202228	0.000294199	ucsc
SAC3D1	0.108385	0.376113	-0.267727	2.21527e-06	ucsc
SAFB	0.154119	0.366392	-0.212273	3.99482e-27	ucsc
SAFB2	0.358108	0.552778	-0.19467	1.2063e-09	ucsc
SAR1A	0.102828	0.217283	-0.114454	9.73029e-08	ucsc
SARS2	0.528044	0.66832	-0.140276	0.00424462	ucsc
SAT1	0.292398	0.567264	-0.274867	2.81501e-21	ucsc
SATB2	0.0387303	0.228789	-0.190058	1.47948e-05	ucsc
SBF2	0.4433	0.700262	-0.256962	0.00212955	ucsc
SC5D	0.343265	0.449877	-0.106612	0.00630391	ucsc
SCAI	0.344205	0.613946	-0.269741	0.0124684	ucsc
SCAMP4	0.217699	0.394765	-0.177066	2.57886e-07	ucsc
SCFD1	0.413102	0.720658	-0.307557	3.63099e-10	ucsc
SCML1	0.116024	0.261464	-0.14544	7.18304e-08	ucsc
SCPEP1	0.233622	0.463452	-0.229829	2.92441e-14	ucsc
SCYL2	0.198627	0.510226	-0.311599	0.00031995	ucsc
SDF2	0.286823	0.515851	-0.229028	2.27225e-08	ucsc
SDHAF4	0.34597	0.67577	-0.3298	1.80928e-08	ucsc
SDHB	0.255944	0.503872	-0.247928	1.8521e-57	ucsc
SDR39U1	0.512004	0.652514	-0.140511	0.000219938	ucsc
SEC11C	0.563234	0.687594	-0.12436	2.74975e-07	ucsc
SEC24C	0.337769	0.503442	-0.165673	0.00570087	ucsc
SEC31A	0.532171	0.687995	-0.155825	9.87272e-08	ucsc
SEH1L	0.212533	0.316708	-0.104175	0.0177288	ucsc
SEMA4C	0.229691	0.456115	-0.226424	0.00170963	ucsc
SENP1	0.147341	0.261541	-0.1142	0.0425619	ucsc
SENP3	0.649896	0.767285	-0.117389	1.71671e-08	ucsc
SEPP1	0.464012	0.615336	-0.151324	0.011861	ucsc
SESN3	0.0256856	0.132653	-0.106968	0.0281728	ucsc
SF1	0.570822	0.683049	-0.112227	3.81023e-19	ucsc
SFPQ	0.478054	0.597922	-0.119868	2.05307e-34	ucsc
SFSWAP	0.291329	0.409563	-0.118235	0.00165646	ucsc
SFT2D1	0.0696767	0.184378	-0.114701	2.35525e-14	ucsc
SFXN3	0.354652	0.607978	-0.253326	6.0391e-06	ucsc
SH3BGR	0.293006	0.519603	-0.226597	0.0107797	ucsc
SH3BP2	0.569694	0.767986	-0.198293	0.000517707	ucsc
SH3BP4	0.0777495	0.251382	-0.173633	0.000279936	ucsc
SHCBP1	0.194476	0.520749	-0.326273	1.47276e-07	ucsc
SHF	0.089092	0.478984	-0.389892	8.32558e-06	ucsc
SHKBP1	0.319781	0.541927	-0.222146	1.50909e-09	ucsc
SHOC2	0.359476	0.533433	-0.173957	0.015886	ucsc
SHPRH	0.709658	0.977666	-0.268009	0.00664372	ucsc
SIMC1	0.131487	0.240278	-0.108791	0.000313399	ucsc
SIPA1L1	0.41747	0.579041	-0.161571	0.0143296	ucsc
SIRT3	0.554085	0.729469	-0.175384	0.000348767	ucsc
SIRT6	0.744642	0.85743	-0.112788	0.00595665	ucsc
SKIL	0.209457	0.420518	-0.211062	0.00343729	ucsc
SLC12A9	0.509402	0.733123	-0.223721	0.000320737	ucsc
SLC15A4	0.465452	0.573466	-0.108014	0.0483708	ucsc
SLC16A1	0.0616985	0.210477	-0.148778	2.00334e-26	ucsc
SLC16A1-AS1	0.661163	0.867877	-0.206714	4.54564e-06	ucsc
SLC16A14	0.177134	0.429293	-0.252159	0.0289387	ucsc
SLC1A3	0.411411	0.682867	-0.271456	0.000202708	ucsc
SLC20A2	0.655563	0.807693	-0.15213	3.67339e-05	ucsc
SLC22A5	0.51868	0.745389	-0.226709	4.25882e-06	ucsc
SLC25A12	0.171036	0.416956	-0.24592	0.000239624	ucsc
SLC25A14	0.450098	0.607266	-0.157168	0.0011602	ucsc
SLC25A17	0.394934	0.499626	-0.104692	0.00946045	ucsc
SLC25A19	0.84903	0.992436	-0.143406	1.40292e-07	ucsc
SLC25A22	0.519573	0.66127	-0.141697	0.00835857	ucsc
SLC25A23	0.740091	0.886652	-0.146562	9.90783e-08	ucsc
SLC25A28	0.379408	0.517673	-0.138266	0.000812305	ucsc
SLC25A44	0.0579858	0.211427	-0.153442	6.45214e-05	ucsc
SLC25A48	0.770933	0.914054	-0.143121	0.0150783	ucsc
SLC35B1	0.702566	0.829193	-0.126627	2.70126e-08	ucsc
SLC35G2	0.0528171	0.15804	-0.105223	0.0165988	ucsc
SLC38A2	0.307708	0.460738	-0.15303	6.08672e-07	ucsc
SLC39A10	0.120947	0.419814	-0.298867	1.2199e-07	ucsc
SLC3A2	0.214644	0.364001	-0.149358	1.64942e-13	ucsc
SLC44A2	0.529253	0.647481	-0.118228	0.00199418	ucsc
SLC50A1	0.217389	0.399791	-0.182402	1.94913e-11	ucsc
SLC6A6	0.122078	0.38917	-0.267092	0.000734385	ucsc
SLC7A8	0.221777	0.485516	-0.263739	0.0239793	ucsc
SLU7	0.374151	0.523778	-0.149627	0.00239024	ucsc
SMARCA2	0.370566	0.593978	-0.223412	2.10992e-06	ucsc
SMARCD1	0.392838	0.562327	-0.169489	4.67948e-11	ucsc
SMC5	0.362863	0.508058	-0.145195	0.0421934	ucsc
SMIM4	0.609259	0.834759	-0.225501	3.65447e-08	ucsc
SMO	0.113775	0.251227	-0.137452	0.000820382	ucsc
SMPD2	0.176409	0.317621	-0.141212	0.0478045	ucsc
SMURF2	0.47726	0.641659	-0.164398	0.000113531	ucsc
SNAP47	0.190555	0.29961	-0.109055	4.49023e-05	ucsc
SNAPC2	0.220223	0.38597	-0.165746	0.0303999	ucsc
SNAPIN	0.0892172	0.192337	-0.10312	1.11487e-05	ucsc
SNHG17	0.538883	0.662694	-0.123811	1.32687e-05	ucsc
SNHG21	0.511892	0.787755	-0.275863	0.000147423	ucsc
SNHG8	0.231555	0.410042	-0.178487	4.0225e-31	ucsc
SNRNP70	0.586782	0.776599	-0.189817	1.17019e-46	ucsc
SNRPA1	0.136251	0.344967	-0.208716	1.83057e-23	ucsc
SNRPD2	0.171946	0.297951	-0.126005	3.23016e-56	ucsc
SNUPN	0.218244	0.333211	-0.114967	0.00124714	ucsc
SNX17	0.154196	0.30151	-0.147314	1.331e-09	ucsc
SNX27	0.511267	0.661754	-0.150487	0.000502972	ucsc
SORD	0.627294	0.744626	-0.117332	0.000342645	ucsc
SOS1	0.0976097	0.43459	-0.336981	1.66407e-08	ucsc
SP3	0.768039	0.87325	-0.105212	0.0297276	ucsc
SPATS2L	0.273281	0.39897	-0.125689	0.000965642	ucsc
SPDL1	0.488955	0.590405	-0.10145	0.00498785	ucsc
SPECC1L	0.0461808	0.249856	-0.203675	6.51507e-09	ucsc
SPHK1	0.118402	0.26313	-0.144727	0.0190161	ucsc
SPIN3	0.457788	0.728905	-0.271117	0.000506328	ucsc
SPOP	0.729531	0.872622	-0.143091	2.66752e-10	ucsc
SPSB3	0.718836	0.914839	-0.196003	5.19072e-05	ucsc
SPTBN1	0.16278	0.269716	-0.106935	0.000361994	ucsc
SPTLC2	0.284156	0.456932	-0.172775	0.00479823	ucsc
SRI	0.643013	0.74911	-0.106097	8.81079e-08	ucsc
SRP54	0.112201	0.387298	-0.275098	3.60984e-14	ucsc
SRPX	0.872264	0.993028	-0.120764	0.00605879	ucsc
SRSF5	0.228951	0.445994	-0.217043	2.02127e-49	ucsc
SSH3	0.0978841	0.242136	-0.144252	0.00371931	ucsc
ST3GAL2	0.512107	0.669155	-0.157048	0.0161973	ucsc
ST6GAL1	0.322107	0.576967	-0.254861	0.000104633	ucsc
STAG1	0.440262	0.624454	-0.184192	0.00134647	ucsc
STARD3	0.621766	0.840448	-0.218682	1.65789e-09	ucsc
STEAP1	0.0929981	0.281931	-0.188933	0.00153679	ucsc
STK10	0.440556	0.610256	-0.1697	0.00297896	ucsc
STK11IP	0.49061	0.657068	-0.166458	0.0273367	ucsc
STK16	0.282913	0.404248	-0.121335	0.032528	ucsc
STK24	0.158023	0.318239	-0.160216	5.25893e-15	ucsc
STMN3	0.0374171	0.13873	-0.101313	0.00667727	ucsc
STRADA	0.608488	0.78556	-0.177072	1.39852e-05	ucsc
STRIP1	0.275928	0.464789	-0.18886	3.72728e-06	ucsc
SUCLG1	0.156914	0.32536	-0.168445	1.6443e-16	ucsc
SUDS3	0.21823	0.328864	-0.110634	0.00737816	ucsc
SUOX	0.35852	0.500024	-0.141504	0.044426	ucsc
SUPT4H1	0.727657	0.923942	-0.196284	2.23241e-24	ucsc
SUPT5H	0.226538	0.392585	-0.166047	3.32831e-10	ucsc
SUPT6H	0.180662	0.286325	-0.105663	0.00122162	ucsc
SURF4	0.10894	0.243451	-0.134511	1.86661e-15	ucsc
SVIL	0.419861	0.72343	-0.303569	3.44996e-05	ucsc
SYBU	0.126673	0.358423	-0.231751	0.0274493	ucsc
SYNGR2	0.125244	0.271329	-0.146085	1.12433e-07	ucsc
SYPL2	0.091995	0.38574	-0.293745	0.00194351	ucsc
TAF4B	0.790385	0.931353	-0.140968	0.012556	ucsc
TAF6	0.354537	0.455842	-0.101305	0.0124997	ucsc
TAF8	0.848272	0.951649	-0.103377	0.000511867	ucsc
TANK	0.757302	0.865072	-0.10777	0.0108452	ucsc
TAOK2	0.500113	0.608237	-0.108123	0.0381384	ucsc
TARBP1	0.384165	0.499718	-0.115552	0.00575105	ucsc
TARS2	0.150329	0.289531	-0.139202	6.56998e-08	ucsc
TAZ	0.520394	0.627453	-0.107059	0.00328137	ucsc
TBCB	0.50426	0.61132	-0.10706	5.30976e-10	ucsc
TBCE	0.315068	0.434547	-0.119479	3.85718e-05	ucsc
TBRG4	0.449194	0.553765	-0.104571	0.000193633	ucsc
TBX3	0.207359	0.335363	-0.128004	0.00704001	ucsc
TCEA2	0.434334	0.555617	-0.121282	0.0487942	ucsc
TCEB3-AS1	0.102268	0.305005	-0.202737	0.00276382	ucsc
TCERG1	0.655206	0.793217	-0.138011	1.31587e-10	ucsc
TCF12	0.106856	0.423315	-0.316459	6.97384e-08	ucsc
TDRP	0.310798	1	-0.689202	9.05862e-10	ucsc
TEAD2	0.0784879	0.237473	-0.158985	0.000451789	ucsc
TEN1	0.0484057	0.311512	-0.263106	6.5439e-06	ucsc
THADA	0.511484	0.710414	-0.19893	0.00142755	ucsc
THEM4	0.537219	0.637303	-0.100084	0.0178066	ucsc
THOC6	0.0748756	0.175593	-0.100717	3.16749e-05	ucsc
TIMM17A	0.457889	0.63374	-0.175852	8.15948e-07	ucsc
TIMM17B	0.0813341	0.182132	-0.100798	0.000110579	ucsc
TIMM9	0.660467	0.787238	-0.12677	4.90043e-08	ucsc
TJP2	0.170469	0.353122	-0.182653	0.00166614	ucsc
TLK2	0.376118	0.522571	-0.146453	5.9369e-05	ucsc
TM2D1	0.408554	0.581502	-0.172948	2.19286e-08	ucsc
TM2D2	0.243542	0.349584	-0.106042	0.0282617	ucsc
TMCC1	0.794926	0.89907	-0.104143	0.00632005	ucsc
TMED1	0.459705	0.588381	-0.128676	0.0023482	ucsc
TMEM108	0.142887	0.426573	-0.283686	0.00229053	ucsc
TMEM126B	0.403058	0.736142	-0.333084	4.84795e-22	ucsc
TMEM136	0	0.151324	-0.151324	0.0083292	ucsc
TMEM147	0.109456	0.226263	-0.116807	4.9279e-13	ucsc
TMEM168	0.0221947	0.125135	-0.10294	0.0187106	ucsc
TMEM179B	0.295986	0.468582	-0.172596	2.22573e-12	ucsc
TMEM183A	0.447538	0.558459	-0.110921	4.55712e-06	ucsc
TMEM184B	0.4978	0.747795	-0.249996	8.25054e-21	ucsc
TMEM206	0.176713	0.279975	-0.103261	0.031589	ucsc
TMEM214	0.219858	0.392849	-0.172991	1.49204e-06	ucsc
TMEM222	0.287562	0.407414	-0.119852	0.0387696	ucsc
TMEM254	0.147022	0.375501	-0.228479	9.14423e-08	ucsc
TMEM5	0.370183	0.579634	-0.209451	0.000129371	ucsc
TMEM63B	0.318004	0.453004	-0.135	0.0155709	ucsc
TMEM70	0.593988	0.732114	-0.138125	0.000236025	ucsc
TMEM8A	0.310205	0.449609	-0.139404	0.00209761	ucsc
TMUB2	0.211576	0.34798	-0.136404	0.00848653	ucsc
TMX3	0.544811	0.736588	-0.191776	0.000651512	ucsc
TNFAIP8	0.543233	0.72225	-0.179017	0.0321708	ucsc
TNFRSF1A	0.139629	0.261499	-0.12187	9.5023e-05	ucsc
TNKS2-AS1	0.234286	0.586458	-0.352172	0.00338651	ucsc
TNNT1	0.103785	0.236322	-0.132538	2.24964e-07	ucsc
TNPO2	0.465494	0.589389	-0.123895	1.05738e-05	ucsc
TNRC6B	0.37971	0.532018	-0.152307	0.0276272	ucsc
TOE1	0.663639	0.8437	-0.18006	0.00010584	ucsc
TOM1L1	0.560433	0.677851	-0.117417	0.0101968	ucsc
TOP2A	0.198473	0.323143	-0.124671	6.1485e-05	ucsc
TOP2B	0.0993084	0.221936	-0.122628	0.000470746	ucsc
TOR1AIP2	0.568954	0.713588	-0.144634	7.35346e-06	ucsc
TP53BP2	0.0291153	0.17287	-0.143754	3.54275e-08	ucsc
TP53INP2	0	0.178843	-0.178843	0.0444533	ucsc
TPCN1	0.425443	0.628496	-0.203053	0.000965735	ucsc
TPM2	0.315099	0.511089	-0.19599	0.00202228	ucsc
TPM4	0.272721	0.456952	-0.184231	2.03064e-24	ucsc
TPRA1	0.444963	0.610111	-0.165147	0.00180334	ucsc
TPT1	0.872653	0.996299	-0.123646	0	ucsc
TRA2A	0.256528	0.647595	-0.391067	5.10631e-43	ucsc
TRABD	0.559324	0.733839	-0.174515	1.23688e-07	ucsc
TRAF2	0.365656	0.531459	-0.165803	0.00282884	ucsc
TRAF3	0.169209	0.280011	-0.110801	0.00574294	ucsc
TRAF3IP2-AS1	0.827425	0.947654	-0.120228	0.00238356	ucsc
TRAF5	0.317158	0.513111	-0.195952	0.0328017	ucsc
TRAFD1	0.422196	0.598743	-0.176547	9.02839e-07	ucsc
TRAK1	0.300887	0.493507	-0.192621	0.000465836	ucsc
TRAPPC11	0.0147609	0.256149	-0.241388	0.000452697	ucsc
TRAPPC13	0.212052	0.457001	-0.244949	0.00343281	ucsc
TRIM13	0.0847959	0.251603	-0.166807	0.00103828	ucsc
TRIM24	0.132489	0.286662	-0.154173	0.00237123	ucsc
TRIM4	0.869124	1	-0.130876	4.24381e-06	ucsc
TRIM41	0.470666	0.677271	-0.206605	0.00207224	ucsc
TRIM5	0.408264	0.567167	-0.158902	0.0414921	ucsc
TRIM6	0.0547814	0.237953	-0.183172	0.00999393	ucsc
TRIP6	0.241927	0.377298	-0.135371	4.9743e-06	ucsc
TRMT1	0.570502	0.71593	-0.145428	7.30338e-08	ucsc
TRMT1L	0.295585	0.535525	-0.23994	9.92191e-05	ucsc
TRMT61B	0.0691493	0.205931	-0.136781	0.000411091	ucsc
TRMU	0.753698	0.956076	-0.202379	2.19138e-25	ucsc
TRO	0.504179	0.622618	-0.118438	0.044971	ucsc
TSACC	0.113788	0.385671	-0.271883	0.000901011	ucsc
TSC1	0.60937	0.74791	-0.138541	0.0219574	ucsc
TSKU	0.0647404	0.210905	-0.146165	0.00586059	ucsc
TSPAN15	0.296416	0.507047	-0.210631	0.000760086	ucsc
TSPAN17	0.281469	0.48401	-0.202541	3.62741e-05	ucsc
TSSC1	0.233997	0.409579	-0.175583	0.000126944	ucsc
TTC14	0.521402	0.734173	-0.212771	0.0119902	ucsc
TTC17	0.548769	0.692801	-0.144032	0.000654249	ucsc
TTC23	0.536369	0.715185	-0.178816	0.0161521	ucsc
TTC3	0.415619	0.604551	-0.188932	0.00334249	ucsc
TTC38	0.423836	0.672294	-0.248458	5.25206e-10	ucsc
TTLL5	0.641915	0.76202	-0.120105	0.0451801	ucsc
TTYH3	0.137832	0.349764	-0.211932	1.03398e-06	ucsc
TUBA1C	0.624308	0.825026	-0.200718	1.45458e-181	ucsc
TUBGCP4	0.381409	0.552993	-0.171584	0.00730143	ucsc
TUT1	0.183936	0.354619	-0.170682	0.0116099	ucsc
TVP23B	0.0386289	0.277614	-0.238985	9.01088e-08	ucsc
TWISTNB	0.294772	0.482835	-0.188063	0.00281655	ucsc
TWSG1	0.146481	0.333337	-0.186856	0.00551808	ucsc
TXNDC16	0.0137369	0.213449	-0.199712	0.00495012	ucsc
TXNL4B	0.597612	0.777434	-0.179821	0.0117125	ucsc
TYMS	0.0652081	0.198251	-0.133043	3.51626e-24	ucsc
TYW3	0.101524	0.221383	-0.119859	0.00772767	ucsc
U2AF1	0.0306347	0.138463	-0.107828	1.7715e-49	ucsc
U2AF1L4	0.567676	0.839621	-0.271944	0.000186221	ucsc
U2AF1L5	1.25888e-06	0.859646	-0.859645	1.13419e-181	ucsc
U2AF2	0.128856	0.247035	-0.118179	1.73478e-18	ucsc
UBE2Q1	0.301023	0.458197	-0.157173	9.05997e-09	ucsc
UBE2T	0.0852139	0.261309	-0.176095	6.72042e-34	ucsc
UBE3A	0.295915	0.431853	-0.135938	0.00592471	ucsc
UBE3C	0.361596	0.480385	-0.118789	1.69136e-06	ucsc
UBE3D	0.104893	0.305254	-0.200362	0.00223995	ucsc
UBN1	0.187003	0.310133	-0.12313	0.00860046	ucsc
UBXN1	0.147208	0.28051	-0.133302	8.06233e-11	ucsc
UBXN4	0.388885	0.517825	-0.12894	0.000771948	ucsc
UBXN8	0.249852	0.373782	-0.12393	0.0467138	ucsc
UCKL1	0.321977	0.465713	-0.143736	0.000224163	ucsc
UHRF2	0.495599	0.607577	-0.111978	0.0173719	ucsc
UNKL	0.338478	0.617501	-0.279024	9.62312e-08	ucsc
UPF3A	0.679713	0.843678	-0.163964	7.16016e-05	ucsc
UQCC1	0.570605	0.681043	-0.110438	0.0032597	ucsc
USB1	0.134009	0.238683	-0.104674	0.00081666	ucsc
USE1	0.338803	0.494624	-0.155822	0.000100525	ucsc
USF2	0.418168	0.598152	-0.179984	7.11233e-15	ucsc
USP11	0.139343	0.247616	-0.108273	1.30916e-10	ucsc
USP14	0.130025	0.273943	-0.143918	2.08147e-06	ucsc
USP2	0.213938	0.336831	-0.122893	0.00620341	ucsc
USP24	0.441569	0.610768	-0.169199	0.00815659	ucsc
USP3	0.385441	0.661649	-0.276208	6.3815e-07	ucsc
USP32	0.162963	0.433758	-0.270795	0.000120772	ucsc
USP34	0.4818	0.675617	-0.193817	0.0477727	ucsc
USP39	0.170594	0.324949	-0.154355	7.07052e-12	ucsc
USP9X	0.18717	0.391013	-0.203843	8.15241e-09	ucsc
UTP15	0.139727	0.392972	-0.253245	5.4529e-08	ucsc
UVRAG	0.313308	0.481602	-0.168294	0.0359614	ucsc
VANGL1	0.0370779	0.251431	-0.214353	4.74949e-08	ucsc
VAT1	0.013145	0.119544	-0.106399	1.04136e-14	ucsc
VAV2	0.00787534	0.113765	-0.10589	0.00585187	ucsc
VEGFB	0.14521	0.390536	-0.245326	2.27163e-12	ucsc
VGLL4	0.0613011	0.187657	-0.126356	7.8847e-06	ucsc
VPS11	0.442033	0.587287	-0.145254	0.0193962	ucsc
VPS18	0.0724473	0.195242	-0.122794	0.042855	ucsc
VPS26A	0.21181	0.321636	-0.109826	0.00691009	ucsc
VPS26B	0.330505	0.473806	-0.143301	0.000680078	ucsc
VPS39	0.445912	0.577911	-0.131999	0.0178083	ucsc
VPS4A	0.307964	0.43071	-0.122745	0.000564023	ucsc
VPS9D1	0.14193	0.442936	-0.301006	0.000195046	ucsc
WAC-AS1	0.152974	0.371378	-0.218403	0.0140418	ucsc
WARS2	0.00975137	0.132491	-0.12274	0.000373967	ucsc
WDR11	0.473282	0.673179	-0.199898	0.000114932	ucsc
WDR45B	0.260288	0.36064	-0.100352	0.00137545	ucsc
WDR6	0.460759	0.563188	-0.102429	1.21861e-05	ucsc
WDR60	0.0913797	0.23072	-0.13934	0.00929272	ucsc
WDR74	0.26656	0.390581	-0.124021	7.92511e-05	ucsc
WDR83	0.567882	0.728446	-0.160565	0.00320864	ucsc
WIPI2	0.126982	0.27684	-0.149858	1.59872e-08	ucsc
WRAP73	0.368903	0.482228	-0.113325	0.00458496	ucsc
WTAP	0.614778	0.725858	-0.11108	5.19261e-05	ucsc
WWC1	0.209221	0.314563	-0.105343	0.0202524	ucsc
WWC2	0.217463	0.431139	-0.213676	0.00936694	ucsc
XBP1	0.141663	0.286751	-0.145088	1.32155e-12	ucsc
XPA	0	0.152697	-0.152697	6.45799e-05	ucsc
XPNPEP1	0.170264	0.27367	-0.103405	6.80206e-05	ucsc
XPO1	0.464351	0.701492	-0.237141	7.6056e-40	ucsc
XPOT	0.388922	0.491209	-0.102287	0.00068477	ucsc
XRCC5	0.0470865	0.177064	-0.129977	1.12293e-15	ucsc
XXYLT1	0.154596	0.441433	-0.286838	1.24706e-08	ucsc
XYLB	0.210059	0.364279	-0.15422	0.00137613	ucsc
YEATS4	0.0197942	0.153687	-0.133893	2.70068e-09	ucsc
YIF1A	0.512181	0.682943	-0.170762	1.62625e-20	ucsc
YKT6	0.471067	0.577153	-0.106086	0.000405369	ucsc
YME1L1	0.76123	0.881015	-0.119785	4.94237e-05	ucsc
YTHDF2	0.09174	0.259172	-0.167432	2.80145e-20	ucsc
ZBTB17	0.255462	0.395865	-0.140403	0.0282505	ucsc
ZC3H14	0.210995	0.327321	-0.116326	0.000143983	ucsc
ZC3H15	0.135002	0.399552	-0.26455	3.81221e-15	ucsc
ZC3H7A	0.499811	0.666074	-0.166263	1.73269e-07	ucsc
ZC3HAV1	0.103958	0.225791	-0.121833	0.00111882	ucsc
ZC3HC1	0.231722	0.422265	-0.190542	1.20364e-05	ucsc
ZDHHC13	0.137106	0.322748	-0.185642	0.000728452	ucsc
ZDHHC16	0.188596	0.386334	-0.197739	2.20348e-11	ucsc
ZDHHC17	0.53347	0.67689	-0.14342	0.0463815	ucsc
ZDHHC5	0.163891	0.266877	-0.102986	0.0110406	ucsc
ZFAND2B	0.436478	0.727638	-0.29116	2.29061e-08	ucsc
ZFAND6	0.416389	0.561278	-0.144888	1.68229e-06	ucsc
ZFHX4	0.0716791	0.467829	-0.39615	2.77614e-05	ucsc
ZFP1	0.216953	0.625476	-0.408522	3.14181e-06	ucsc
ZFPM2	0.51287	0.782779	-0.269909	0.00595656	ucsc
ZFX	0.385247	0.526457	-0.14121	0.0157994	ucsc
ZFYVE21	0.204628	0.318195	-0.113568	0.0193094	ucsc
ZFYVE27	0.388115	0.574403	-0.186288	0.00209314	ucsc
ZGPAT	0.310689	0.507859	-0.19717	0.012767	ucsc
ZIC2	0.211761	0.319386	-0.107625	9.25739e-05	ucsc
ZIC3	0.633003	0.841682	-0.208679	4.49048e-07	ucsc
ZMIZ2	0.644474	0.768929	-0.124455	0.00662159	ucsc
ZMYM4	0.340017	0.50989	-0.169873	0.00355866	ucsc
ZMYND8	0.134251	0.275882	-0.141631	0.00429399	ucsc
ZNF12	0.302305	0.545837	-0.243531	0.0265263	ucsc
ZNF136	0.42054	0.718253	-0.297713	0.0363758	ucsc
ZNF146	0.175261	0.341322	-0.166061	0.000110165	ucsc
ZNF212	0.181165	0.315872	-0.134707	0.0246137	ucsc
ZNF236	0.249953	0.545404	-0.295452	0.00679984	ucsc
ZNF239	7.91834e-05	0.127254	-0.127174	0.00143478	ucsc
ZNF248	0.646099	0.906281	-0.260182	0.00436474	ucsc
ZNF277	0.0785656	0.733702	-0.655137	5.33057e-17	ucsc
ZNF283	0.537542	0.852494	-0.314952	0.000272908	ucsc
ZNF302	0.487926	0.713823	-0.225897	0.000390332	ucsc
ZNF346	0.306288	0.47042	-0.164132	1.55205e-06	ucsc
ZNF362	0.408115	0.578365	-0.170251	0.000447151	ucsc
ZNF410	0.412303	0.641015	-0.228713	3.60947e-08	ucsc
ZNF462	0.122952	0.363053	-0.240101	0.00727181	ucsc
ZNF532	0.411377	0.605638	-0.194261	0.0015494	ucsc
ZNF574	0.720479	0.973873	-0.253394	3.00867e-06	ucsc
ZNF579	0.672299	0.818189	-0.14589	0.0427869	ucsc
ZNF585B	0.352622	0.655426	-0.302804	0.000864372	ucsc
ZNF609	0.0535127	0.363417	-0.309904	3.49268e-08	ucsc
ZNF641	0	0.240353	-0.240353	0.000413694	ucsc
ZNF655	0.687572	0.793733	-0.106161	0.00696367	ucsc
ZNF680	0.314145	0.577938	-0.263793	0.0082266	ucsc
ZNF704	0.430224	0.635972	-0.205747	0.0067928	ucsc
ZNF71	0.169513	0.467101	-0.297588	0.0166895	ucsc
ZNF710	0.553718	0.813409	-0.259691	2.91726e-05	ucsc
ZNF74	0.418336	0.647828	-0.229492	0.000130266	ucsc
ZNF76	0.458972	0.626024	-0.167052	0.00096318	ucsc
ZNF77	0	0.138586	-0.138586	0.00966754	ucsc
ZNF821	0.755612	0.991147	-0.235535	1.04897e-05	ucsc
ZNHIT1	0.322528	0.426777	-0.104249	0.000212889	ucsc
ZNRF2	0.012425	0.436441	-0.424016	2.71242e-06	ucsc

## Sheet: MB361 (unsig)
	MB361_S1	MB361_Torin_S2	ratio difference	chisq pvalue	annotation
AAMDC	0.981499	0.935613	0.0458854	0.000782761	refseq
AASDH	0.10971	0.144323	-0.0346131	0.682476	refseq
ABCC4	0.0725026	0.100327	-0.0278248	0.632011	refseq
ABCC5	0.244198	0.218415	0.0257832	0.82653	refseq
ABCD3	0.0927376	0.068608	0.0241296	0.406415	refseq
ABCF2	0.500633	0.46806	0.032573	0.408339	refseq
ABHD12	0.617093	0.655239	-0.038146	0.552129	refseq
ABHD17B	0.849453	0.854006	-0.00455343	0.99208	refseq
ABL2	0.0383818	0.0533043	-0.0149225	0.823989	refseq
ACBD5	0.813895	0.791743	0.0221524	0.917268	refseq
ACP1	0.0130038	0.0304298	-0.0174261	0.00079947	refseq
ACYP2	0.0946119	0.0113302	0.0832817	0.0626441	refseq
ADAL	0.361921	0.290064	0.0718574	0.598687	refseq
ADAM15	0.0684459	0.0507491	0.0176968	0.716885	refseq
ADAM22	0.43925	0.409743	0.0295069	0.944722	refseq
ADCY1	0.483904	0.41194	0.0719645	0.555881	refseq
ADCY7	0.0163577	0.0126634	0.0036943	0.983603	refseq
ADD2	0.0852127	0.0578781	0.0273346	0.512324	refseq
AFAP1L1	0.403046	0.283645	0.119401	0.394266	refseq
AFDN	0.084891	0.0737849	0.011106	0.795124	refseq
AGAP1	0.0134188	0.0126248	0.00079397	0.998281	refseq
AGBL5	0.883394	0.868667	0.0147275	0.717333	refseq
AHI1	0.594548	0.54036	0.0541883	0.72843	refseq
AHNAK	0.906965	0.92149	-0.0145247	0.938121	refseq
AIG1	0.0658675	0.0870933	-0.0212258	0.408318	refseq
AJUBA	0.0430312	0.0407998	0.00223136	0.997514	refseq
AK2	0.626544	0.631144	-0.00459983	0.951077	refseq
AK9	0.91055	0.943715	-0.0331655	0.817126	refseq
ALCAM	0.007592	0.0240141	-0.0164221	0.170772	refseq
ALG13	0.408924	0.325604	0.0833202	0.0493489	refseq
ALKBH6	0.0209483	0.111766	-0.0908177	0.00811248	refseq
ALS2	0.290009	0.302528	-0.0125193	0.969698	refseq
AMDHD2	0.958195	1	-0.0418049	0.125714	refseq
ANAPC15	0.963909	0.933655	0.0302535	0.0226233	refseq
ANAPC7	0.281209	0.27209	0.00911885	0.930422	refseq
ANKHD1	0.346546	0.312484	0.034062	0.661011	refseq
ANKRD10	0.393112	0.509241	-0.11613	0.0750708	refseq
ANKRD16	0.156329	0.0840223	0.0723071	0.407102	refseq
ANKRD36	0	0.0116351	-0.0116351	0.748132	refseq
ANKRD36B	0.133243	0.288617	-0.155374	0.142155	refseq
ANKRD42	0.76383	0.89383	-0.13	0.0991683	refseq
ANO6	0.968951	0.988489	-0.0195386	0.462476	refseq
ANTXR1	0.1001	0.131942	-0.0318418	0.561908	refseq
APOBEC3F	0.0618169	0.111482	-0.0496646	0.628559	refseq
APOPT1	0.921755	0.935816	-0.0140609	0.83148	refseq
ARAF	0.0995311	0.0670097	0.0325214	0.26755	refseq
ARHGAP22	0.0325974	0.0316234	0.000974079	0.999433	refseq
ARHGEF7	0.0123703	0.0122513	0.00011905	0.999936	refseq
ARID2	0.380959	0.37265	0.00830888	0.990223	refseq
ARIH2	0.1074	0.122331	-0.0149307	0.621354	refseq
ARL10	0.081156	0.0365454	0.0446106	0.123411	refseq
ARMC7	0.108322	0.182554	-0.0742326	0.302429	refseq
ARMC8	0.464868	0.446363	0.0185048	0.953872	refseq
ARMC9	0.71187	0.661758	0.050112	0.666039	refseq
ARMCX5-GPRASP2	0.854411	0.801048	0.0533627	0.512504	refseq
ARSB	0.0472719	0	0.0472719	0.120177	refseq
ARSG	0.844416	0.876162	-0.0317459	0.862207	refseq
ASB7	0.254402	0.188161	0.066241	0.42648	refseq
ASCC3	0.237349	0.329802	-0.092453	0.0273886	refseq
ASPH	0.586411	0.509065	0.0773457	0.0341273	refseq
ASTN2	0.805238	0.743485	0.0617525	0.428761	refseq
ASXL1	0.0838427	0.0840628	-0.000220137	0.999945	refseq
ATF2	0.0218384	0	0.0218384	0.183177	refseq
ATF7IP	0.185628	0.154636	0.0309923	0.645224	refseq
ATG7	0.4585	0.500447	-0.0419465	0.753901	refseq
ATM	0.180627	0.282653	-0.102026	0.150861	refseq
ATP2C1	0.375267	0.298271	0.0769968	0.0494258	refseq
ATP8B2	0.153944	0.134733	0.0192108	0.690743	refseq
ATRN	0.385878	0.39665	-0.0107728	0.974891	refseq
ATXN7L1	0.470753	0.31757	0.153183	0.311217	refseq
AUTS2	0.0244282	0.0163117	0.00811644	0.898352	refseq
AZI2	0.52861	0.441862	0.086748	0.0268365	refseq
B3GALNT2	0.176793	0.154872	0.0219211	0.742683	refseq
B4GALNT1	0.225556	0.27435	-0.0487938	0.85321	refseq
B9D1	0.985893	0.984511	0.00138184	0.985479	refseq
BAIAP2	0.768193	0.652514	0.115679	0.131567	refseq
BAX	0.640352	0.581234	0.0591182	0.000343504	refseq
BBS7	0.446109	0.362544	0.0835648	0.100963	refseq
BBS9	1	0.993762	0.00623773	0.818768	refseq
BCCIP	0.832622	0.801427	0.0311949	0.090477	refseq
BCL11A	0.540583	0.567636	-0.0270534	0.934118	refseq
BCL2L11	0.0383685	0.136121	-0.0977526	0.0190318	refseq
BCL7C	0.959123	0.952369	0.00675394	0.951539	refseq
BEND7	0.834809	0.86803	-0.0332217	0.785283	refseq
BLZF1	0.0438634	0.0894414	-0.045578	0.173422	refseq
BMP1	0.61074	0.484024	0.126716	0.4389	refseq
BOC	0.606415	0.422898	0.183517	0.0913537	refseq
BRAF	0.192513	0.196839	-0.00432633	0.997384	refseq
BRD4	0.376818	0.380061	-0.0032433	0.993801	refseq
BRD8	0.995711	0.998491	-0.00277968	0.619698	refseq
BRF1	0.0298637	0.0339054	-0.00404168	0.979344	refseq
BRI3	0.999751	1	-0.000249351	0.812737	refseq
BRWD1	0.626303	0.619326	0.00697656	0.988837	refseq
BTN2A1	0.945117	0.96378	-0.0186627	0.622214	refseq
BTNL9	0.299898	0.329496	-0.0295978	0.940459	refseq
C11orf49	0.859881	0.941437	-0.0815564	0.019699	refseq
C11orf65	0.843777	0.540817	0.30296	0.236866	refseq
C12orf66	0.74578	0.670681	0.0750992	0.653132	refseq
C15orf40	0.997314	1	-0.00268597	0.649974	refseq
C15orf41	0.00620604	0	0.00620604	0.681839	refseq
C17orf80	0.20051	0.123411	0.0770989	0.0659181	refseq
C1orf112	0.497402	0.493663	0.00373906	0.994579	refseq
C1orf43	0.119548	0.0767357	0.0428119	2.03549e-06	refseq
C20orf196	0.559436	0.654193	-0.0947564	0.548869	refseq
C22orf39	0.492286	0.468797	0.0234885	0.799263	refseq
C2CD3	0.0299946	0	0.0299946	0.269077	refseq
C3orf67	0.720668	0.62609	0.0945784	0.351035	refseq
C5orf63	0.796022	0.680932	0.115089	0.260844	refseq
C9orf3	0.139888	0.1545	-0.0146125	0.977813	refseq
C9orf72	0.175861	0.148258	0.027603	0.853391	refseq
CA8	0.144157	0.135106	0.00905123	0.951879	refseq
CABYR	8.04979e-11	3.30606e-10	-2.50108e-10	1	refseq
CACNA2D1	0.089423	0	0.089423	0.0352212	refseq
CAMK2D	0.214274	0.271463	-0.0571886	0.407293	refseq
CAMK2G	0.122335	0.0803911	0.0419438	0.281702	refseq
CAMKK1	0.0550654	0.0295522	0.0255133	0.653701	refseq
CAMKK2	0.111911	0.0747647	0.0371468	0.313463	refseq
CAMTA1	0.9732	0.959317	0.0138837	0.176944	refseq
CAPRIN1	0.228286	0.247183	-0.0188966	0.427638	refseq
CAPZB	0.00933987	0.0150658	-0.00572597	0.46119	refseq
CARD8	0.894241	0.923546	-0.0293049	0.668377	refseq
CARS2	0.0515339	0.0906197	-0.0390859	0.145935	refseq
CASP8	0.347917	0.298639	0.0492779	0.778946	refseq
CBX2	0.0681785	0.0576692	0.0105093	0.83793	refseq
CC2D2A	0.490296	0.401742	0.0885539	0.360619	refseq
CCDC138	1	0.906328	0.0936713	1.43772e-05	refseq
CCDC186	0.162258	0.0831772	0.0790804	0.291602	refseq
CCDC32	0.763632	0.824343	-0.060711	0.421258	refseq
CCDC34	0.0732129	0.0874694	-0.0142565	0.663514	refseq
CCDC57	0.405122	0.393318	0.0118039	0.981897	refseq
CCDC82	0.250664	0.248628	0.0020367	0.998935	refseq
CCNL1	0.985483	0.98613	-0.00064752	0.997391	refseq
CCNL2	0.0388333	0.0652849	-0.0264516	0.422802	refseq
CCSER2	0.24245	0.203319	0.039131	0.852427	refseq
CD55	0.414555	0.48328	-0.0687259	0.0862327	refseq
CD58	0.0418317	0.0436282	-0.00179648	0.996682	refseq
CD70	0.0823597	0.0314969	0.0508628	0.508633	refseq
CDC14B	0.0882102	0.0579616	0.0302486	0.696941	refseq
CDC42	0.00500939	0.00776973	-0.00276035	0.515096	refseq
CDCA3	0.934269	0.978059	-0.0437901	0.00358846	refseq
CDK1	0.0527335	0.0544212	-0.0016877	0.982298	refseq
CDKL1	0.239522	0.179063	0.0604591	0.658827	refseq
CENPI	0.0153587	0.00900105	0.00635762	0.855858	refseq
CENPK	0.949787	0.91755	0.0322368	0.181616	refseq
CENPM	0.198083	0.291208	-0.0931248	0.000705155	refseq
CENPN	0.894393	0.966569	-0.0721766	0.00161681	refseq
CEP41	0.184584	0.202532	-0.0179474	0.961164	refseq
CEP44	0.7932	0.792317	0.000883084	0.999831	refseq
CEP63	0.209496	0.213673	-0.00417675	0.996743	refseq
CEP70	0.50892	0.551333	-0.0424132	0.692136	refseq
CEP78	0.72108	0.654878	0.0662016	0.186656	refseq
CEP83	0	0.0653393	-0.0653393	0.00684345	refseq
CEP85L	0	0.0171131	-0.0171131	0.587107	refseq
CERS1	0.866138	0.855209	0.0109295	0.96019	refseq
CFAP298	0.217936	0.198343	0.0195932	0.555377	refseq
CFAP97	0.173878	0.120149	0.0537287	0.25442	refseq
CHCHD3	0.015101	0.0279269	-0.0128258	0.102268	refseq
CHM	0.222931	0.221395	0.00153578	0.999428	refseq
CHST15	0.0596599	0.0396677	0.0199923	0.746783	refseq
CIRBP	0.985667	0.994646	-0.00897898	0.000568078	refseq
CKAP2	0.157752	0.227016	-0.0692636	1.06938e-05	refseq
CLCN5	0.30432	0.193369	0.110951	0.282269	refseq
CLEC16A	0.473203	0.48786	-0.0146566	0.969777	refseq
CLSPN	0.379196	0.423501	-0.0443051	0.667219	refseq
CNIH4	0.651991	0.641201	0.0107894	0.845738	refseq
CNNM2	0.252946	0.161743	0.0912032	0.374712	refseq
CNOT1	0.030858	0.0326116	-0.00175356	0.977108	refseq
CNOT4	0.166439	0.183656	-0.0172168	0.896599	refseq
CNOT7	0.149272	0.166513	-0.0172405	0.627873	refseq
CNOT9	0.197716	0.175221	0.0224957	0.621643	refseq
CNPY2	0.126074	0.141129	-0.0150547	0.635151	refseq
CNPY3	0.166611	0.135352	0.031259	0.592938	refseq
CNRIP1	0.847646	0.91093	-0.0632839	0.472293	refseq
CNTLN	0.647688	0.727386	-0.0796982	0.454831	refseq
CNTN1	0.0947212	0.092997	0.00172424	0.999331	refseq
COA1	0.0114208	0.0196612	-0.00824044	0.219797	refseq
COBL	0.0650745	0.0389664	0.0261081	0.576942	refseq
COG5	0.0561793	0.0817092	-0.0255299	0.666391	refseq
COG6	0.992985	0.983181	0.00980377	0.623153	refseq
COL25A1	0.234794	0.3079	-0.0731063	0.709768	refseq
COL4A1	0	0.0170788	-0.0170788	0.345722	refseq
COL6A2	0.209363	0.24197	-0.0326068	0.739605	refseq
COLGALT2	0.977908	1	-0.0220915	0.450366	refseq
COPG2	0.00093883	0.00180434	-0.000865513	0.927583	refseq
COPS9	0.999886	0.998179	0.0017075	0.178416	refseq
COX11	0.136472	0.120217	0.0162546	0.792151	refseq
COX15	0.927869	0.970444	-0.0425742	0.0531317	refseq
COX7A2L	0.985728	0.997184	-0.0114559	0.000146809	refseq
CPT1A	0.994576	0.967286	0.0272895	0.176295	refseq
CRADD	0.963908	0.949693	0.0142151	0.850965	refseq
CREB1	0.420636	0.405036	0.0156006	0.969315	refseq
CREB3L2	0.0802073	0.0526858	0.0275215	0.432027	refseq
CREM	0.545709	0.572541	-0.026832	0.884335	refseq
CROT	0.268976	0.198075	0.0709001	0.59728	refseq
CSTF3	0.466908	0.438867	0.0280406	0.611157	refseq
CTSC	0.100651	0.186462	-0.0858114	0.000878662	refseq
CUL4A	0.532701	0.553354	-0.0206533	0.839378	refseq
CUX1	0.418572	0.373988	0.0445846	0.554596	refseq
CWC27	0.0223563	0.066868	-0.0445117	0.0102515	refseq
CXADR	0.70063	0.75228	-0.0516502	0.273901	refseq
CYB5RL	0.30416	0.32262	-0.0184596	0.945651	refseq
CYHR1	0.507672	0.4354	0.0722724	0.215571	refseq
CYREN	0.991031	0.986851	0.00418007	0.803602	refseq
DAB2IP	0.282262	0.319379	-0.037117	0.816963	refseq
DAZAP2	0.932718	0.938468	-0.00575082	0.897958	refseq
DCAF4	0.892824	0.853851	0.0389722	0.537641	refseq
DCAF5	0.0851632	0.0340469	0.0511163	0.0855344	refseq
DCP1B	0.0405093	0.0402835	0.00022575	0.999942	refseq
DCTN5	0.0076801	0.0156543	-0.00797415	0.733269	refseq
DDHD2	0.0345763	0.0393423	-0.00476601	0.959353	refseq
DDX31	0.232829	0.180129	0.0527	0.553519	refseq
DDX59	0.844764	0.899244	-0.0544794	0.273472	refseq
DEF8	0.868283	0.785292	0.082991	5.40284e-05	refseq
DENND1A	0.70848	0.687067	0.0214124	0.907175	refseq
DENND3	0.0802641	0.200008	-0.119744	0.198406	refseq
DGLUCY	0.141197	0.156772	-0.0155751	0.974534	refseq
DHRS12	0.211463	0.149616	0.0618471	0.612643	refseq
DHRS2	0.0334611	0.107241	-0.0737797	0.209749	refseq
DHX8	0.986119	0.992392	-0.00627347	0.893187	refseq
DIAPH2	0.79257	0.743837	0.0487336	0.745156	refseq
DIAPH3	0.0848346	0.0246977	0.060137	0.0262837	refseq
DIDO1	0.713461	0.713273	0.000187786	0.999979	refseq
DIMT1	0.0332039	0.0316474	0.00155658	0.990438	refseq
DIP2A	0.262446	0.166854	0.0955918	0.0625111	refseq
DIS3L2	0.729971	0.607954	0.122017	0.111437	refseq
DIXDC1	0.176057	0.0947045	0.0813528	0.309241	refseq
DLST	0.10383	0.0834165	0.0204138	0.373233	refseq
DMAC2	0.081024	0.134891	-0.0538674	0.0237145	refseq
DMD	0.157394	0.182791	-0.0253968	0.842462	refseq
DMKN	0.626216	0.531448	0.0947679	2.95282e-06	refseq
DNAH14	0.982031	0.973236	0.00879504	0.623093	refseq
DNAJB14	0.38441	0.283145	0.101265	0.182534	refseq
DNAJB6	0.640139	0.618922	0.0212167	0.412951	refseq
DNAJC12	0.218057	0.169717	0.0483391	0.276809	refseq
DNMT3A	0.0618651	0.0588851	0.00298005	0.99569	refseq
DOCK5	0.504281	0.389729	0.114552	0.3969	refseq
DOCK7	0.0325477	0.0422351	-0.00968736	0.857524	refseq
DOCK9	0.0725793	0.0322009	0.0403784	0.53395	refseq
DOK3	0.279223	0.347254	-0.0680309	0.730556	refseq
DPCD	0.00488751	0.00396845	0.000919062	0.972934	refseq
DPH6	0.0332874	0.0307993	0.00248819	0.995175	refseq
DPY30	0.978302	0.975483	0.00281941	0.883922	refseq
DST	0.0293705	0.0323019	-0.00293139	0.991773	refseq
DTD1	0.0155404	0.0191019	-0.00356153	0.854419	refseq
DTNA	0.634328	0.663158	-0.0288299	0.73712	refseq
DTNB	0.433049	0.497229	-0.0641805	0.329402	refseq
DYNC2LI1	0.971644	0.996805	-0.0251614	0.0369043	refseq
DYNLRB1	0.00186892	0.00167357	0.000195349	0.985518	refseq
DZIP1L	0.12223	0.231264	-0.109034	0.288206	refseq
EARS2	0.0177963	0.00118436	0.016612	0.248581	refseq
EDA	0.00752918	0.0176311	-0.0101019	0.915775	refseq
EDF1	0.0329839	0.0265196	0.00646431	0.45973	refseq
EEF1E1	0.969299	0.981157	-0.0118584	0.385471	refseq
EFCAB10	0.336896	0.224865	0.112031	0.355985	refseq
EFCAB11	0.269075	0.310691	-0.0416159	0.820648	refseq
EFCAB2	1	0.950816	0.0491842	0.19121	refseq
EGFR	0	0.0105764	-0.0105764	0.762184	refseq
EHMT1	0.0268849	0.045473	-0.0185881	0.470346	refseq
EIF4E2	0.838402	0.838286	0.000115851	0.999981	refseq
EIF4G3	0.0588186	0.0722692	-0.0134506	0.79688	refseq
ELK4	0.184784	0.180643	0.00414019	0.997398	refseq
ELOVL5	0.0712925	0.0985281	-0.0272356	0.0985707	refseq
EMC2	0.576329	0.6058	-0.0294709	0.714984	refseq
ENDOV	1	0.998519	0.00148109	0.946174	refseq
ENSA	0.110676	0.094988	0.0156875	0.0972094	refseq
ENTPD5	0.771357	0.74336	0.0279963	0.891919	refseq
EPB41	0.131119	0.0941999	0.036919	0.0852955	refseq
EPB41L3	0.944779	0.904735	0.0400434	0.114331	refseq
EPB41L4A	0.951575	0.984433	-0.032858	0.545882	refseq
EPB41L4B	0.981439	0.975997	0.00544131	0.974999	refseq
EPB41L5	0.0693064	0.128876	-0.0595695	0.417216	refseq
EPHA3	0.00132821	0.0184935	-0.0171653	0.473392	refseq
EPHA6	0.748217	0.831288	-0.0830708	0.345007	refseq
EPHA7	0.0673032	0.0680286	-0.000725384	0.999714	refseq
ERAP1	0.943726	0.943262	0.000463699	0.999948	refseq
ERBB2	0.124555	0.158768	-0.0342134	0.646871	refseq
ERCC1	0.505715	0.518369	-0.0126533	0.947708	refseq
ERCC2	0.107964	0.0454702	0.0624941	0.0130756	refseq
ERCC6	0.301461	0.358883	-0.0574216	0.759906	refseq
ERCC6L2	0.0431779	0.0411519	0.00202599	0.998134	refseq
ERI1	0.723948	0.751428	-0.0274798	0.90621	refseq
ERI2	0.941113	0.940095	0.00101773	0.998962	refseq
ERICH1	0.974413	0.977526	-0.00311301	0.979631	refseq
ERICH2	0.462286	0.250767	0.211519	0.0970929	refseq
ERLIN2	0.00555088	0.013889	-0.0083381	0.529428	refseq
ETV3	0.085892	0.0534416	0.0324503	0.487501	refseq
EVC	0.111601	0.241436	-0.129835	0.162926	refseq
EWSR1	0.131249	0.153508	-0.0222594	0.0731203	refseq
EXOC4	0.0268254	0.00957311	0.0172522	0.186805	refseq
EXOC7	0.0297125	0.0409184	-0.0112059	0.63679	refseq
FAAP20	0.882778	0.886596	-0.00381838	0.982838	refseq
FAHD1	0.956275	0.957101	-0.000825632	0.998347	refseq
FAHD2B	0.327893	0.261698	0.066195	0.189892	refseq
FAM104B	0.589156	0.534205	0.0549509	0.443802	refseq
FAM120A	0.0271306	0.0243245	0.00280613	0.953367	refseq
FAM120C	0.516902	0.523533	-0.00663141	0.996968	refseq
FAM122C	0.903525	0.87685	0.0266755	0.814448	refseq
FAM160B1	1	0.902604	0.097396	0.0447908	refseq
FAM69A	0.625292	0.548915	0.076377	0.360261	refseq
FAM91A1	0.105352	0.0729778	0.0323738	0.459658	refseq
FANCA	0.190776	0.181893	0.00888276	0.948703	refseq
FANCC	0.133028	0.171968	-0.0389403	0.755798	refseq
FANCD2	0.068154	0.0378401	0.0303139	0.0930932	refseq
FANCM	0.0882249	0.0177294	0.0704955	0.230791	refseq
FARP1	0.00828786	0.00663529	0.00165257	0.977199	refseq
FARP2	0.639262	0.525963	0.113299	0.19874	refseq
FBLIM1	0.0421398	0.0307769	0.0113629	0.923178	refseq
FBLN1	0.678249	0.695518	-0.0172686	0.841102	refseq
FBXL18	0.407541	0.370205	0.0373358	0.884794	refseq
FBXO22	0.267986	0.243606	0.0243797	0.663306	refseq
FBXO3	0.410932	0.430396	-0.0194649	0.851522	refseq
FBXO4	0.02815	0.0236649	0.00448507	0.974485	refseq
FBXW7	0.173043	0.0977861	0.0752565	0.114904	refseq
FER	0.40222	0.410084	-0.00786345	0.990856	refseq
FGFR1OP2	0.651806	0.684918	-0.0331116	0.48828	refseq
FGFR2	0.180074	0.197503	-0.0174295	0.948885	refseq
FKBP11	0.35399	0.347416	0.00657435	0.992049	refseq
FKBP1A	0.0579955	0.0520427	0.00595277	0.516238	refseq
FKBP5	0.0190899	0.0184322	0.000657685	0.997812	refseq
FLAD1	0.194309	0.189504	0.00480448	0.987017	refseq
FLT1	0.782546	0.819523	-0.0369771	0.891275	refseq
FLT4	0.584576	0.548459	0.0361172	0.745117	refseq
FNIP1	0.0205171	0	0.0205171	0.280775	refseq
FOXP1	0.0338303	0.0119979	0.0218324	0.357446	refseq
GABPB1	0.514904	0.54923	-0.0343263	0.777927	refseq
GAD1	0.500281	0.615657	-0.115376	0.23203	refseq
GAMT	0.066325	0.0505804	0.0157446	0.538492	refseq
GANC	0.595515	0.672693	-0.0771784	0.565764	refseq
GAPVD1	0.00744314	0.0116616	-0.00421844	0.84308	refseq
GDAP2	0.546962	0.446233	0.10073	0.371521	refseq
GDPD1	0.274162	0.161313	0.112849	0.123305	refseq
GFM1	0.213817	0.257547	-0.0437309	0.22629	refseq
GFM2	0.0164884	0.0404457	-0.0239573	0.117289	refseq
GFOD2	0.339824	0.469283	-0.129458	0.0884919	refseq
GGCX	0.728798	0.637401	0.0913969	0.0158925	refseq
GIT2	0.249101	0.358377	-0.109276	0.082421	refseq
GLCE	0.142156	0.158747	-0.0165907	0.939664	refseq
GLE1	0.0154206	0.0140596	0.001361	0.985222	refseq
GLS	0.758169	0.740743	0.0174261	0.880284	refseq
GNAS	5.7261e-05	0.000544918	-0.000487657	0.0542606	refseq
GOLGA3	0.0977106	0.114576	-0.0168651	0.853941	refseq
GON4L	0.176546	0.214291	-0.037745	0.688048	refseq
GORAB	0.0410442	0.0693376	-0.0282934	0.779694	refseq
GPATCH2	0.643748	0.734568	-0.0908195	0.320521	refseq
GPATCH2L	0.729671	0.691205	0.038466	0.660946	refseq
GPR107	0.0504733	0.0471135	0.00335973	0.982466	refseq
GPSM1	0.0535183	0.0551812	-0.0016629	0.998069	refseq
GREB1	0.222391	0.213482	0.00890952	0.988516	refseq
GRK6	0.339037	0.397673	-0.0586358	0.0345296	refseq
GRTP1	0.218946	0.215469	0.00347719	0.997039	refseq
GSTM2	0.973253	0.954914	0.0183385	0.463461	refseq
GTF2E2	0.0327451	0.0425718	-0.00982672	0.814917	refseq
GTF2I	0.00660835	0.000542808	0.00606554	0.0282443	refseq
GTF2IRD2	0.935882	0.951296	-0.0154141	0.900498	refseq
GTF3C3	0.11245	0.126511	-0.0140611	0.816994	refseq
GUCY1A1	0.689655	0.63646	0.0531957	0.864838	refseq
GVQW3	0.99991	0.97639	0.0235199	0.572855	refseq
H2AFV	0.735294	0.752028	-0.0167345	0.540762	refseq
HAUS2	0.127208	0.0994311	0.0277772	0.695147	refseq
HBS1L	0.229576	0.235414	-0.00583825	0.981213	refseq
HDAC3	0.0399254	0.0534719	-0.0135465	0.381317	refseq
HDAC6	0.0988054	0.0713749	0.0274305	0.70147	refseq
HDAC8	0.420874	0.476865	-0.0559903	0.219849	refseq
HDDC3	0.194223	0.175914	0.0183094	0.772971	refseq
HECTD2	0.390648	0.468828	-0.0781797	0.704529	refseq
HELQ	0.233124	0.294089	-0.0609649	0.645815	refseq
HERC3	0.0074662	0.0418506	-0.0343844	0.382214	refseq
HERC4	0.291282	0.243913	0.047369	0.62396	refseq
HIP1R	0.201735	0.24234	-0.0406048	0.717072	refseq
HIPK1	0.136888	0.226731	-0.0898422	0.0300556	refseq
HKR1	0.317219	0.26595	0.051269	0.712228	refseq
HM13	0.0281867	0.0304918	-0.00230509	0.934958	refseq
HMGA2	0.0183249	0.0226308	-0.00430589	0.870242	refseq
HMX1	0.939776	0.910918	0.0288588	0.868195	refseq
HPS1	0.7158	0.719743	-0.00394296	0.994383	refseq
HPS4	0.712553	0.657146	0.0554077	0.551832	refseq
HS2ST1	0.330983	0.35402	-0.0230373	0.880035	refseq
HSD17B7	0.0366816	0.10612	-0.0694382	0.00699011	refseq
HSF2	0.0385359	0.0450028	-0.00646689	0.891512	refseq
HSPA14	0.0445587	0.0320612	0.0124975	0.67399	refseq
HTATIP2	0.200586	0.148363	0.0522228	0.356474	refseq
HYKK	0.131953	0.122999	0.00895351	0.949178	refseq
ICA1L	0.562068	0.458263	0.103805	0.547793	refseq
ICE2	0.185152	0.155855	0.0292965	0.794141	refseq
IDH3B	0.0208074	0.0380014	-0.0171939	0.0140249	refseq
IDS	0.4547	0.443179	0.0115211	0.93571	refseq
IFNAR2	0.833891	0.802365	0.0315255	0.581779	refseq
IFT43	0.0833975	0.0227066	0.060691	0.000617279	refseq
IFT74	0.618705	0.649667	-0.0309617	0.832386	refseq
IFT81	0.0960517	0.116871	-0.0208195	0.78497	refseq
IGFBP7	0	0.0782957	-0.0782957	0.187971	refseq
IKBIP	0.449458	0.510452	-0.0609943	0.163478	refseq
IL18BP	0.321189	0.380438	-0.0592488	0.84287	refseq
ILF3	0.809137	0.777257	0.03188	0.00930704	refseq
IMMP2L	0.00496806	0.0312707	-0.0263026	0.595314	refseq
INF2	0.498236	0.441234	0.0570021	0.452956	refseq
ING3	0.321532	0.238102	0.0834293	0.0356431	refseq
ING5	0.592881	0.606232	-0.0133509	0.946033	refseq
INPP4A	0.183463	0.124874	0.0585891	0.318315	refseq
INPP5F	0.161881	0.127944	0.0339367	0.812634	refseq
INTS6	0.294504	0.256789	0.0377154	0.844372	refseq
IP6K2	0.343047	0.36374	-0.0206931	0.671901	refseq
IPP	1	0.900763	0.0992372	0.0766431	refseq
IQCE	0.23852	0.401871	-0.163351	0.0707166	refseq
IQCG	0.168387	0.287947	-0.119561	0.291851	refseq
IQCH	0.625995	0.413989	0.212006	0.0700027	refseq
IQSEC2	0.593943	0.580536	0.0134066	0.988191	refseq
IREB2	0.0701621	0.08971	-0.0195479	0.480209	refseq
ITGB3BP	0.1287	0.123134	0.00556601	0.925232	refseq
ITPA	0.985524	0.993654	-0.00812955	0.513718	refseq
ITSN1	0.989468	0.976457	0.0130111	0.514302	refseq
ITSN2	0.52162	0.46596	0.0556598	0.744056	refseq
JADE1	0.356181	0.313215	0.0429655	0.586434	refseq
JHY	0.718536	0.569199	0.149336	0.325336	refseq
JMJD6	0.940445	0.941023	-0.000578013	0.999535	refseq
JPH3	0.245796	0.200386	0.04541	0.794788	refseq
KANSL3	0.0256925	0.0687258	-0.0430334	0.129082	refseq
KAT6A	0.0218147	0.0166771	0.00513762	0.910844	refseq
KAZN	0.978235	0.98247	-0.00423534	0.982639	refseq
KDELR3	0.259766	0.211742	0.0480241	0.785291	refseq
KDM4C	0.0911998	0.157819	-0.0666189	0.463011	refseq
KDM5C	0.896723	0.896987	-0.00026357	0.999883	refseq
KIAA0100	0.0331532	0.0104064	0.0227467	0.0800828	refseq
KIAA0586	0.297577	0.409953	-0.112376	0.128202	refseq
KIDINS220	1	0.982992	0.0170079	0.159172	refseq
KIF13A	0.442129	0.352187	0.089942	0.336716	refseq
KIF16B	0.156509	0.192192	-0.035683	0.866946	refseq
KIF1B	0.567663	0.538452	0.0292117	0.853155	refseq
KLC1	0.460824	0.449145	0.0116786	0.905429	refseq
KLC4	0.137739	0.210649	-0.0729101	0.223116	refseq
KLHL26	0.0773317	0.0701217	0.00721002	0.983391	refseq
KLHL7	0.63728	0.66197	-0.0246905	0.88142	refseq
KMT5B	0.701502	0.743401	-0.0418994	0.629967	refseq
KREMEN1	0.820275	0.81556	0.00471436	0.995168	refseq
LACTB	0.234171	0.32345	-0.089279	0.222197	refseq
LAMA3	0.0344529	0.0476813	-0.0132284	0.9522	refseq
LAMP2	0.825431	0.862016	-0.0365854	0.115555	refseq
LARP1B	0.863611	0.871489	-0.00787806	0.960212	refseq
LARP4	0.304955	0.240941	0.0640143	0.159336	refseq
LARP6	0.643581	0.600806	0.0427751	0.527943	refseq
LATS1	0.231204	0.268425	-0.0372208	0.597506	refseq
LCOR	0.528891	0.599038	-0.0701468	0.404268	refseq
LEPR	0.992851	0.994952	-0.00210084	0.975631	refseq
LEPROT	0.298207	0.297773	0.000434109	0.999949	refseq
LEPROTL1	0.817206	0.775597	0.0416098	0.444081	refseq
LETM2	0.558942	0.517874	0.0410681	0.916447	refseq
LETMD1	0.997472	1	-0.00252839	0.319483	refseq
LHPP	0.720247	0.639051	0.081196	0.537402	refseq
LIG3	0.118648	0.0943531	0.0242946	0.674579	refseq
LLGL2	0.542764	0.515875	0.0268894	0.91322	refseq
LMNA	0.789798	0.758075	0.0317222	0.566649	refseq
LOC101927572	0.727941	0.698795	0.0291462	0.934563	refseq
LOC107984974	0.847779	0.915131	-0.0673512	0.528895	refseq
LONP2	0.794223	0.74084	0.0533833	0.294368	refseq
LRCH1	0.0430964	0.0198964	0.0232	0.712187	refseq
LRRC34	0.414615	0.286579	0.128036	0.234113	refseq
LRRFIP1	0.874788	0.916723	-0.0419344	0.204407	refseq
LUC7L3	0.951847	0.966903	-0.0150567	0.0817575	refseq
LZIC	0.303825	0.315317	-0.0114918	0.950158	refseq
MAGI1	0.00572345	0.0334793	-0.0277559	0.412241	refseq
MAP3K20	0.450886	0.537727	-0.0868414	0.256433	refseq
MAP4	0.00134826	0.00464679	-0.00329853	0.463632	refseq
MAPK14	0.00284193	0.0753927	-0.0725508	7.63392e-05	refseq
MAPK3	0.663862	0.751072	-0.0872103	0.000111301	refseq
MAPK9	0.200409	0.14475	0.0556583	0.0719414	refseq
MARK1	0.282572	0.378213	-0.0956406	0.194884	refseq
MAX	0.998662	0.99838	0.000281758	0.990193	refseq
MBD1	0.833491	0.891048	-0.0575575	0.103459	refseq
MBD2	0.0328638	0.0232984	0.00956546	0.877643	refseq
MBD4	0.294942	0.307116	-0.0121734	0.951623	refseq
MCM9	0.276257	0.294632	-0.018375	0.937414	refseq
MCPH1	0.858234	0.83689	0.0213439	0.908434	refseq
MDFIC	0.061221	0.0285496	0.0326714	0.500269	refseq
MDM1	0.175427	0.18908	-0.0136528	0.972462	refseq
MED23	0.880045	0.864991	0.0150541	0.889094	refseq
MED27	0.0221052	0.0041566	0.0179485	0.0795618	refseq
MELTF	0.662546	0.628002	0.0345438	0.892128	refseq
MET	0.00335544	0.0149636	-0.0116082	0.447169	refseq
METTL21A	0.901839	0.905952	-0.00411354	0.989469	refseq
METTL6	0.601427	0.646927	-0.0455008	0.471959	refseq
MFSD14C	0.109091	0.206319	-0.0972277	0.0952769	refseq
MGST1	0.999946	0.999189	0.000756794	0.416615	refseq
MGST2	0	0.0185877	-0.0185877	0.00277883	refseq
MIA2	0.915395	0.971791	-0.0563958	0.167041	refseq
MICAL3	0.28104	0.31997	-0.0389298	0.725347	refseq
MID1	0.0759187	0.109161	-0.0332426	0.688211	refseq
MIER1	0.00459699	0.0221057	-0.0175087	0.215418	refseq
MITF	0	0.0031297	-0.0031297	0.906854	refseq
MKRN1	0.256265	0.209938	0.0463275	0.106984	refseq
MLLT10	0.390354	0.362492	0.0278619	0.8392	refseq
MOB1B	0.0288756	0.0639443	-0.0350688	0.449612	refseq
MOCS1	0.00875708	0.00168972	0.00706736	0.801046	refseq
MORN1	0.940471	0.88101	0.0594611	0.638433	refseq
MOSPD2	0.566539	0.606074	-0.0395352	0.793225	refseq
MRPL20	0.0413379	0.0480962	-0.00675833	0.50136	refseq
MRPL37	0.971522	0.966374	0.00514853	0.525531	refseq
MRPL43	0.959834	0.96132	-0.00148534	0.986481	refseq
MRPS11	0.119034	0.126604	-0.00757041	0.958193	refseq
MRS2	0.360401	0.434259	-0.0738587	0.0909773	refseq
MSI2	0.106807	0.095886	0.0109213	0.875451	refseq
MSL3	0.138767	0.145181	-0.00641483	0.973266	refseq
MTA3	0.902086	0.924434	-0.0223474	0.516579	refseq
MTERF4	0.988288	0.985296	0.00299197	0.952223	refseq
MTHFD1L	0.255542	0.318858	-0.0633152	0.0330815	refseq
MTHFD2L	0.919333	0.926269	-0.00693596	0.977693	refseq
MTMR1	0.181923	0.197336	-0.0154131	0.791702	refseq
MTRF1L	0.0175433	0.0461906	-0.0286473	0.0686098	refseq
MVB12B	0.0669032	0.0140615	0.0528416	0.281059	refseq
MXD3	0.654717	0.72629	-0.0715731	0.601604	refseq
MXRA7	0.738381	0.784681	-0.0462999	0.38357	refseq
N4BP2L2	0.807491	0.813187	-0.00569628	0.977427	refseq
NAA16	0.0559789	0.103976	-0.0479976	0.341115	refseq
NAF1	0.819049	0.838012	-0.0189627	0.783846	refseq
NAP1L1	0.630076	0.659022	-0.0289463	0.00821471	refseq
NBR1	0	0.0155576	-0.0155576	0.0725059	refseq
NCAM1	0.0236717	0.022718	0.000953658	0.999217	refseq
NCAPG2	0.0668007	0.0706302	-0.00382951	0.961493	refseq
NCAPH2	0.237965	0.21172	0.0262445	0.65256	refseq
NCOR1	0.3359	0.368191	-0.0322907	0.655918	refseq
NDUFA10	0.662357	0.679752	-0.0173949	0.741457	refseq
NDUFA11	0.996281	0.995829	0.00045215	0.965865	refseq
NDUFA8	1	0.994694	0.00530646	0.0157098	refseq
NDUFAF6	0.943683	1	-0.0563173	0.0456943	refseq
NECTIN2	0.375781	0.406351	-0.0305694	0.740202	refseq
NECTIN3	0.58412	0.556053	0.0280667	0.800837	refseq
NEIL1	0.351156	0.34057	0.0105864	0.984383	refseq
NEK2	0.971531	0.969701	0.00183046	0.984073	refseq
NEK4	0.538035	0.533048	0.00498687	0.990704	refseq
NF1	0.0074014	0.021464	-0.0140626	0.611863	refseq
NF2	0.172911	0.211444	-0.0385329	0.441711	refseq
NFATC1	0.428137	0.269368	0.158769	0.0667372	refseq
NFX1	0.456086	0.514325	-0.0582387	0.295296	refseq
NIN	0.426414	0.382038	0.0443763	0.639281	refseq
NIPAL3	0.151078	0.101977	0.0491005	0.421504	refseq
NISCH	0.42009	0.38675	0.0333398	0.557073	refseq
NIT1	0.913442	0.909675	0.00376613	0.9826	refseq
NMD3	0.910615	0.945255	-0.0346398	0.0513116	refseq
NMNAT1	0.418359	0.48886	-0.0705008	0.685454	refseq
NOTCH2	0.00341488	0.00803787	-0.004623	0.703412	refseq
NOVA1	0.725268	0.76504	-0.039772	0.760143	refseq
NPM1	0.154516	0.158541	-0.00402587	0.286372	refseq
NR2C1	0.38731	0.421716	-0.0344052	0.752878	refseq
NR3C1	0.0285856	0.0278418	0.000743865	0.999111	refseq
NRP2	0.179973	0.174746	0.00522735	0.997207	refseq
NSD2	0.210196	0.230527	-0.0203311	0.671358	refseq
NSD3	0.442074	0.483601	-0.0415274	0.58038	refseq
NSMCE2	0.0179805	0	0.0179805	0.014508	refseq
NUDT14	0.147923	0.151648	-0.00372534	0.992919	refseq
NUDT15	0.123604	0.172568	-0.0489633	0.0830386	refseq
NUDT16	0.411511	0.405015	0.00649586	0.994769	refseq
NUP160	0.0375792	0.0672621	-0.0296828	0.101256	refseq
NUP98	0.179113	0.134246	0.0448675	0.184113	refseq
OBSL1	0.975676	0.973574	0.00210222	0.982321	refseq
ODF2	0.245498	0.212416	0.0330819	0.506299	refseq
ODF2L	0.898758	0.906524	-0.00776544	0.967671	refseq
OGDH	0.216171	0.226183	-0.0100121	0.963719	refseq
OGG1	0.454337	0.508846	-0.0545099	0.740711	refseq
OPA3	0.79617	0.767826	0.0283448	0.913342	refseq
ORC5	0.0387892	0.00101963	0.0377695	0.00061826	refseq
PAFAH1B2	0.986806	0.990621	-0.00381528	0.77185	refseq
PANK2	0.371953	0.357491	0.014462	0.967996	refseq
PAPOLA	0.0375087	0.0445362	-0.00702743	0.708947	refseq
PARD3	0.760809	0.746477	0.0143322	0.946054	refseq
PARPBP	0.077335	0.146282	-0.0689471	0.0868709	refseq
PASK	0.182633	0.173818	0.00881465	0.980603	refseq
PATZ1	0.379509	0.338698	0.0408107	0.544308	refseq
PAWR	0.157628	0.189836	-0.032208	0.645632	refseq
PAX3	0.126514	0.171212	-0.0446981	0.705536	refseq
PAX6	0.654412	0.679253	-0.0248416	0.887555	refseq
PBLD	0.0249505	0.0493726	-0.0244221	0.795938	refseq
PBX1	0.88153	0.836445	0.0450849	0.23497	refseq
PCBD1	0.983042	0.985586	-0.00254363	0.897047	refseq
PCCA	0.0154608	0	0.0154608	0.78081	refseq
PCDH10	0.372853	0.422142	-0.0492896	0.620296	refseq
PCDH7	0.767766	0.723953	0.0438131	0.734708	refseq
PCDH9	0.993568	0.981194	0.0123732	0.6183	refseq
PCK2	0.106768	0.12793	-0.021162	0.825151	refseq
PCM1	0.197693	0.29212	-0.094427	0.0432465	refseq
PCMT1	0.50706	0.46904	0.0380203	0.028762	refseq
PCNX2	0.0843387	0.0614962	0.0228425	0.781111	refseq
PCSK5	0.902068	0.930588	-0.0285198	0.870807	refseq
PCSK6	0.554513	0.532864	0.0216491	0.829095	refseq
PCTP	0.960854	0.981132	-0.0202781	0.394462	refseq
PDCD2	0.540981	0.450758	0.0902236	5.64728e-05	refseq
PDCD6IP	0.128547	0.175027	-0.04648	0.0605965	refseq
PDE12	0.978007	0.960271	0.017736	0.501699	refseq
PDE4DIP	0.911068	0.917202	-0.00613366	0.980555	refseq
PDK2	0.395109	0.340365	0.054744	0.368094	refseq
PDK3	0.399309	0.313001	0.0863078	0.342411	refseq
PDLIM5	0.12033	0.164673	-0.044343	0.488007	refseq
PDLIM7	0.269146	0.284341	-0.0151949	0.88942	refseq
PDS5A	0.0957746	0.0820265	0.013748	0.79849	refseq
PFKFB2	0.672509	0.822308	-0.149799	0.0877896	refseq
PGAM5	0.0566068	0.0382339	0.0183729	0.346643	refseq
PHF12	0.143483	0.141332	0.00215052	0.998188	refseq
PHF19	0.852628	0.828373	0.0242552	0.55886	refseq
PHF20L1	0.168162	0.172363	-0.00420102	0.993486	refseq
PHF3	0.0588537	0.106144	-0.0472904	0.163216	refseq
PHF6	0.140492	0.170616	-0.0301235	0.128835	refseq
PHF8	0.0323691	0.0328853	-0.000516169	0.999309	refseq
PHKG2	0.312031	0.314478	-0.00244768	0.998215	refseq
PHTF1	0.352331	0.455437	-0.103106	0.177313	refseq
PHTF2	0.069412	0.139262	-0.0698498	0.152915	refseq
PIAS2	0.85247	0.81035	0.0421198	0.62096	refseq
PIGG	0.172076	0.2131	-0.0410241	0.645227	refseq
PIKFYVE	0.0660584	0.145157	-0.0790983	0.139289	refseq
PIN4	0.934725	0.925536	0.00918943	0.870659	refseq
PIP5K1C	0.0840945	0.0661938	0.0179008	0.868006	refseq
PKP4	0.0463056	0.0387967	0.00750896	0.887402	refseq
PLAUR	0.786104	0.852197	-0.0660928	0.501733	refseq
PLEKHA5	0.0729531	0.0588856	0.0140674	0.883774	refseq
PLEKHA7	0.407773	0.488467	-0.0806939	0.583944	refseq
PLEKHJ1	1	0.999364	0.000635786	0.80305	refseq
PLPBP	0.0917105	0.122236	-0.0305254	0.405534	refseq
PLPP5	0.725058	0.82916	-0.104102	0.158791	refseq
PML	0.905972	0.919279	-0.0133073	0.914679	refseq
PMP22	0.00182255	0.00169796	0.000124592	0.999448	refseq
PNISR	0.153553	0.176918	-0.0233646	0.713429	refseq
PNKD	0.925175	0.93434	-0.00916568	0.844447	refseq
PNO1	0.0607975	0.0811548	-0.0203574	0.577729	refseq
POFUT1	0.0227172	0.0811459	-0.0584287	0.00485403	refseq
POLE2	0.0978276	0	0.0978276	1.10908e-05	refseq
POLR1C	0.942681	0.910453	0.0322274	0.0663764	refseq
POLR1D	0.813386	0.824606	-0.0112197	0.504518	refseq
POLR2F	0.982182	0.986205	-0.00402326	0.88055	refseq
POM121	0.789777	0.833126	-0.0433489	0.114179	refseq
PPARD	0.242877	0.26954	-0.0266628	0.926557	refseq
PPARG	0.129622	0.100513	0.0291089	0.644842	refseq
PPCS	0.940148	0.944733	-0.00458486	0.985747	refseq
PPFIA1	0.270791	0.249186	0.0216046	0.817532	refseq
PPHLN1	0.726311	0.699561	0.0267504	0.554677	refseq
PPIE	1.2883e-10	0	1.2883e-10	1	refseq
PPM1A	0.260626	0.280094	-0.0194679	0.920153	refseq
PPP1R7	0.703884	0.679731	0.0241534	0.463941	refseq
PPP2R1B	0.59473	0.569398	0.0253321	0.781213	refseq
PPP2R5C	0.749559	0.736041	0.0135186	0.76228	refseq
PPP2R5E	0.00574592	0.0120599	-0.00631401	0.795347	refseq
PPP3CB	0.391905	0.423352	-0.0314478	0.749039	refseq
PPP4R2	0.0228749	0.0112621	0.0116128	0.37682	refseq
PRDM2	0.863609	0.885054	-0.0214443	0.914831	refseq
PRIM2	0.0635056	0.0312448	0.0322608	0.149497	refseq
PRKAA1	0.00151941	0	0.00151941	0.864883	refseq
PRKACB	0.0538532	0.0784168	-0.0245635	0.736884	refseq
PRKCQ	0.791565	0.8882	-0.0966343	0.416809	refseq
PRMT2	0.414734	0.39314	0.0215939	0.73772	refseq
PRMT7	0.888588	0.893484	-0.00489593	0.982463	refseq
PRRG1	0.118721	0.0628278	0.0558933	0.384466	refseq
PSIP1	0.466351	0.443681	0.0226695	0.510024	refseq
PSMA1	0.062262	0.0759941	-0.013732	0.112795	refseq
PSMC2	0.0550271	0.054546	0.000481085	0.99927	refseq
PSMG4	0.121628	0.0752248	0.0464037	0.0166536	refseq
PSPC1	1	0.989857	0.010143	0.110318	refseq
PTCH1	0	0.0247939	-0.0247939	0.425836	refseq
PTK2	0.0287928	0.0214856	0.00730723	0.80626	refseq
PTPN11	0.104722	0.119312	-0.0145897	0.624266	refseq
PTPN2	0.160725	0.153434	0.0072904	0.969931	refseq
PTPRJ	0.351061	0.339428	0.0116332	0.98561	refseq
PUDP	0	0.00522047	-0.00522047	0.689148	refseq
PVR	0.241896	0.20516	0.0367367	0.718003	refseq
PWWP2A	0.74646	0.690201	0.0562589	0.512937	refseq
RABEP1	0.479106	0.454613	0.0244936	0.689728	refseq
RABGAP1L	0.563368	0.595594	-0.0322263	0.843869	refseq
RABL6	0.250151	0.264097	-0.0139458	0.745153	refseq
RAD51B	0.902907	0.920233	-0.0173267	0.917781	refseq
RAD51C	0.168541	0.114985	0.0535552	0.00311565	refseq
RAD52	0.37014	0.263488	0.106652	0.265827	refseq
RALGPS1	0.639061	0.667801	-0.0287398	0.95139	refseq
RANGRF	0.56411	0.612492	-0.0483824	0.274095	refseq
RAPGEF6	0.109546	0.0814397	0.0281063	0.79727	refseq
RAPH1	0.160367	0.222302	-0.061935	0.56605	refseq
RASSF8	0.902343	0.795388	0.106955	0.132607	refseq
RBBP6	0.0411147	0.0493118	-0.00819708	0.859139	refseq
RBCK1	0.692442	0.701544	-0.0091019	0.971476	refseq
RBL1	0.327464	0.251319	0.076145	0.312886	refseq
RBM4	0.956629	0.952179	0.00444944	0.801559	refseq
RBMX	0.776949	0.816025	-0.0390757	9.27139e-07	refseq
RBP1	0.155313	0.105122	0.0501917	0.425144	refseq
RBPMS	0.751913	0.704848	0.0470647	0.766405	refseq
RC3H2	0.382904	0.443053	-0.0601481	0.409032	refseq
RCAN1	0.000885321	0.0125894	-0.011704	0.215195	refseq
RCBTB1	0.314661	0.255737	0.0589244	0.411202	refseq
RCBTB2	0.191405	0.0700575	0.121348	0.229939	refseq
RCC1L	1	0.993076	0.00692433	0.188735	refseq
RDX	0.937764	0.947821	-0.0100573	0.695405	refseq
RECK	0.497855	0.600737	-0.102882	0.361355	refseq
RECQL5	0.0630028	0.0862477	-0.0232449	0.714919	refseq
RFC3	0.901509	0.928908	-0.0273988	0.0907681	refseq
RIC1	0.192407	0.114833	0.0775737	0.356155	refseq
RIOK2	0.345616	0.362146	-0.0165301	0.934968	refseq
RMC1	0.0148797	3.99939e-12	0.0148797	0.0926578	refseq
RNASEH2B	0.90165	0.855051	0.0465994	0.109156	refseq
RNF103	0.0728327	0.11949	-0.0466573	0.256315	refseq
RNF144A	0.956769	0.97531	-0.018541	0.82841	refseq
RNF170	0.981133	0.978433	0.00269999	0.98909	refseq
RNF213	0.174704	0.0871569	0.0875471	0.141055	refseq
RNF32	0.291255	0.257266	0.0339893	0.902955	refseq
ROR1	0.270958	0.247651	0.0233064	0.966588	refseq
RPAIN	0.111005	0.14604	-0.0350359	0.365918	refseq
RPGR	0.0133059	0.0207482	-0.00744237	0.929065	refseq
RPGRIP1L	0.345739	0.428038	-0.0822991	0.458551	refseq
RPL15	0.998161	0.998401	-0.000239869	0.903251	refseq
RPL28	0.0352328	0.0232869	0.0119458	0.00108324	refseq
RPL31	0.990676	0.990798	-0.000121152	0.979441	refseq
RPL36A	0.00425886	0.00276804	0.00149083	0.00200988	refseq
RPP30	0.701041	0.697792	0.00324886	0.995676	refseq
RPRD1A	0.101028	0.13353	-0.0325027	0.0683774	refseq
RPS20	0.991778	0.986943	0.00483485	4.68426e-06	refseq
RPS24	0.999818	0.999625	0.000193518	0.248787	refseq
RPS29	0.999372	0.999068	0.000303879	0.103198	refseq
RPS3A	0.00372096	0.00374047	-1.95021e-05	0.998955	refseq
RPS6KA5	0.452752	0.369217	0.0835352	0.622909	refseq
RSPRY1	0.0487518	0.0624288	-0.0136769	0.786168	refseq
RUFY2	0.0199604	0.103827	-0.0838671	0.0422652	refseq
RUFY3	0.422297	0.39377	0.0285265	0.737319	refseq
RUVBL1	0.990925	0.982062	0.00886287	0.0439823	refseq
SCD5	0.179837	0.241406	-0.061569	0.298237	refseq
SCLT1	0.498342	0.583398	-0.0850559	0.178554	refseq
SCP2	0.013334	0.0128801	0.000453857	0.998003	refseq
SEC13	0.0154901	0.0224223	-0.00693225	0.342398	refseq
SEC14L2	0.679769	0.654168	0.025601	0.952584	refseq
SEC61A2	1	0.968388	0.0316119	0.0483925	refseq
SEL1L	0.0168467	0	0.0168467	0.168579	refseq
SEM1	0.999363	0.998134	0.00122964	0.243966	refseq
SEMA4D	0.885606	0.874062	0.0115434	0.955911	refseq
SENP6	0.100029	0.134582	-0.0345532	0.454447	refseq
SENP7	0.11558	0.151206	-0.0356259	0.765149	refseq
SEPT8	0.981373	0.979598	0.00177489	0.973018	refseq
SERINC5	0.861456	0.823675	0.0377803	0.828853	refseq
SERTAD4	0.769888	0.78959	-0.0197019	0.938112	refseq
SETD3	0.0644897	0.0596289	0.00486083	0.957526	refseq
SETD4	0.494712	0.448054	0.046658	0.684992	refseq
SETD7	0.972903	0.980813	-0.00791065	0.742207	refseq
SETDB1	0.294283	0.238109	0.0561743	0.192718	refseq
SETMAR	0.0372131	0.0211011	0.016112	0.648192	refseq
SF3B1	0.108017	0.158659	-0.0506425	2.25984e-05	refseq
SFXN1	0.257713	0.254156	0.00355663	0.976429	refseq
SGO1	0.806447	0.751601	0.0548459	0.232189	refseq
SH3PXD2B	0.954925	0.961671	-0.00674586	0.965026	refseq
SHISA9	0.0348522	0.0305907	0.00426152	0.991692	refseq
SIM2	0.145435	0.140902	0.0045325	0.996509	refseq
SKA2	0.0673425	0.0586054	0.00873708	0.834693	refseq
SLC10A7	0.0190165	0.0279686	-0.00895213	0.926361	refseq
SLC11A2	0.602562	0.534659	0.0679024	0.368743	refseq
SLC12A9	0.10399	0.117911	-0.0139215	0.957395	refseq
SLC22A23	0.0679416	0.0846609	-0.0167193	0.883112	refseq
SLC24A1	0.593842	0.652703	-0.058861	0.708523	refseq
SLC25A35	0.513764	0.618978	-0.105215	0.501328	refseq
SLC30A5	0.317882	0.353882	-0.0359994	0.553066	refseq
SLC35E2A	0.721952	0.652073	0.0698787	0.601409	refseq
SLC35E3	0.653387	0.64572	0.00766705	0.989144	refseq
SLC35F5	0.0698615	0.136052	-0.0661906	0.159227	refseq
SLC38A1	0.0369461	0.0677198	-0.0307737	0.0757876	refseq
SLC38A10	0.621918	0.539767	0.0821513	0.19723	refseq
SLC39A14	0.992815	0.977095	0.01572	0.198203	refseq
SLC39A3	0.2783	0.200753	0.0775464	0.228923	refseq
SLC39A6	0.00178199	0.00120315	0.000578843	0.972179	refseq
SLC39A8	0.967128	0.970484	-0.00335627	0.975655	refseq
SLC44A1	0.502344	0.427985	0.0743592	0.232179	refseq
SLC44A5	0.353022	0.427247	-0.0742248	0.317832	refseq
SLC6A15	0.295824	0.230359	0.0654654	0.0419276	refseq
SLC6A6	0.0831142	0.101005	-0.0178911	0.949781	refseq
SLF2	0.123379	0.109762	0.0136165	0.931562	refseq
SLMAP	0.0123767	0.0161715	-0.00379479	0.923076	refseq
SMIM7	0.0432207	0.0664177	-0.023197	0.25479	refseq
SMPDL3B	0.135304	0.103136	0.0321681	0.776039	refseq
SMUG1	0.28964	0.323397	-0.0337574	0.61513	refseq
SNAP47	0.0381542	0.0543121	-0.016158	0.31853	refseq
SNX13	0.316264	0.406315	-0.0900511	0.309966	refseq
SNX18	0.00907015	0.0139384	-0.0048683	0.932222	refseq
SOD2	0.00212838	0.00599599	-0.0038676	0.396564	refseq
SON	0.290524	0.29997	-0.0094466	0.900985	refseq
SPAG16	0.949044	0.984065	-0.035021	0.055492	refseq
SPATA5	0.387975	0.303803	0.0841722	0.560951	refseq
SPC24	0.236388	0.211567	0.0248207	0.681097	refseq
SPECC1	0.270771	0.214218	0.0565534	0.440976	refseq
SPG7	0.167197	0.15095	0.0162465	0.807704	refseq
SPTB	0.737327	0.700356	0.0369707	0.905925	refseq
SPTBN1	0.181206	0.175124	0.00608113	0.966298	refseq
SPTLC1	0.18317	0.214244	-0.0310743	0.32398	refseq
SRGAP2	0.234341	0.289597	-0.055256	0.43937	refseq
SRI	0.525213	0.516219	0.00899315	0.893863	refseq
SRP19	0.94109	0.945319	-0.0042297	0.952507	refseq
SSFA2	0.134215	0.115586	0.0186285	0.872241	refseq
SSH1	0.147693	0.147274	0.000419211	0.999955	refseq
SSH2	0.419918	0.24295	0.176968	0.119995	refseq
ST6GALNAC3	0.967444	0.958033	0.00941076	0.968072	refseq
ST7	0.44007	0.355609	0.0844616	0.280898	refseq
ST7L	0.682269	0.60462	0.0776494	0.410675	refseq
STARD4	0.104345	0.101427	0.00291839	0.997561	refseq
STAT1	0.183667	0.265875	-0.0822081	0.054175	refseq
STK32C	0.723056	0.72029	0.00276503	0.997807	refseq
STK33	0.049463	0.0655207	-0.0160578	0.877184	refseq
STMN1	0.996219	0.998562	-0.00234291	0.230811	refseq
STRIP2	0.486765	0.365392	0.121373	0.351181	refseq
STX2	0.301614	0.343927	-0.0423134	0.477324	refseq
STX7	0.379482	0.455915	-0.0764325	0.19467	refseq
SUCLG2	0.990902	0.969794	0.0211081	0.0258274	refseq
SUFU	0.233429	0.177322	0.0561074	0.55612	refseq
SUN1	0.0806333	0.0956381	-0.0150048	0.60122	refseq
SUSD1	4.60131e-05	1.48769e-05	3.11363e-05	0.999387	refseq
SUSD4	0.533045	0.501166	0.0318799	0.953457	refseq
SYN2	0.458393	0.343345	0.115048	0.442238	refseq
SYNCRIP	0.694586	0.655892	0.0386938	0.11828	refseq
SYNGR1	0.877379	0.855343	0.022036	0.712152	refseq
SYS1	0.839781	0.902992	-0.0632113	0.142758	refseq
TAB1	0.994524	0.994716	-0.00019164	0.999426	refseq
TACC1	0.0614372	0.0661613	-0.00472411	0.99154	refseq
TADA3	0.0470489	0.0510438	-0.00399492	0.957022	refseq
TAF5L	0.350973	0.305587	0.0453859	0.290285	refseq
TANK	0.333049	0.243351	0.0896978	0.138789	refseq
TAOK2	0.576966	0.589204	-0.0122382	0.963181	refseq
TBC1D16	0.249193	0.156562	0.0926313	0.144584	refseq
TBC1D7	0.0161656	0.0164109	-0.000245261	0.999624	refseq
TBX1	0.938168	0.877993	0.0601751	0.0289619	refseq
TCAIM	0.329342	0.367886	-0.0385443	0.631074	refseq
TCFL5	0.533111	0.477415	0.0556966	0.332417	refseq
TCOF1	0.034463	0.048983	-0.01452	0.238069	refseq
TCP11L2	0.0674973	0.0570819	0.0104154	0.973511	refseq
TCTN1	0.450071	0.421778	0.0282935	0.708242	refseq
TECPR2	0.181165	0.228029	-0.0468639	0.836421	refseq
TESMIN	0.662844	0.864884	-0.20204	0.0501166	refseq
TET2	0.119131	0.083002	0.0361286	0.810048	refseq
TFPI	0.488062	0.402026	0.0860363	0.662134	refseq
TGFBRAP1	0.909961	0.985221	-0.0752602	0.178753	refseq
THADA	0.0705667	0	0.0705667	0.0146734	refseq
THAP3	0.844596	0.882419	-0.0378229	0.680367	refseq
THRA	0.377131	0.422732	-0.0456002	0.679252	refseq
TIA1	0.551365	0.485451	0.0659146	0.156942	refseq
TIMM8A	0.278618	0.228691	0.0499278	0.200334	refseq
TIRAP	0.265256	0.184791	0.0804644	0.36569	refseq
TKFC	0.673331	0.775663	-0.102331	0.129176	refseq
TM2D3	0.869076	0.923094	-0.0540175	0.00199329	refseq
TM9SF1	0.132707	0.121332	0.0113752	0.886042	refseq
TMCO3	0.181521	0.166057	0.0154635	0.912092	refseq
TMCO4	0.253236	0.167771	0.085465	0.597	refseq
TMED3	0.981041	0.98483	-0.00378983	0.831923	refseq
TMED4	0.229428	0.181506	0.0479224	0.0281206	refseq
TMEM126B	0.0430735	0.0654426	-0.0223691	0.202633	refseq
TMEM14B	0.994047	0.993134	0.000912667	0.924859	refseq
TMEM161B	0.90449	0.920307	-0.0158168	0.846694	refseq
TMEM167B	0.780702	0.871629	-0.0909266	0.102183	refseq
TMEM185A	0.210184	0.284516	-0.0743319	0.270083	refseq
TMEM201	0.513454	0.46351	0.0499434	0.653872	refseq
TMEM230	0.990236	0.986191	0.00404476	0.509215	refseq
TMEM25	0.814566	0.634864	0.179703	0.0786866	refseq
TMEM41B	0.0309486	0.0799488	-0.0490002	0.0489506	refseq
TMEM59	0.475544	0.520227	-0.0446832	0.548835	refseq
TMEM68	0.255145	0.245253	0.00989227	0.972095	refseq
TMEM80	0.977614	0.969515	0.0080992	0.879594	refseq
TMEM87A	0.0321146	0.0524304	-0.0203158	0.675257	refseq
TMEM8B	0.576275	0.585414	-0.00913924	0.99148	refseq
TMLHE	0.654829	0.559126	0.0957033	0.0584404	refseq
TMPO	0.184845	0.205779	-0.0209338	0.323095	refseq
TMX3	0.224168	0.247276	-0.0231076	0.865305	refseq
TOM1L1	0.231675	0.18304	0.0486347	0.188947	refseq
TOR1AIP2	0.433816	0.472131	-0.0383146	0.574939	refseq
TPGS2	0.775959	0.841489	-0.0655303	0.00017746	refseq
TPM1	0.15367	0.183143	-0.0294731	0.497389	refseq
TPM2	0.139736	0.111435	0.0283004	0.771558	refseq
TPM3	0.00373553	0.00678043	-0.0030449	0.335227	refseq
TRIM16L	0.279658	0.280926	-0.0012688	0.999766	refseq
TRIM2	0.11257	0.200365	-0.0877954	0.148472	refseq
TRIM37	0.948368	0.917497	0.0308712	0.417478	refseq
TRIM7	0.595807	0.555961	0.0398454	0.875774	refseq
TRIM9	0.150324	0.167448	-0.0171246	0.948418	refseq
TRIP12	0.0257899	0.043536	-0.0177461	0.404299	refseq
TRIP13	0.0227316	0.0295939	-0.00686232	0.67727	refseq
TROAP	0.346835	0.260743	0.0860919	0.0200304	refseq
TROVE2	0.685536	0.666591	0.0189452	0.828316	refseq
TSEN2	0.986226	0.984941	0.00128462	0.996625	refseq
TSFM	0.860586	0.821967	0.0386192	0.191652	refseq
TSNARE1	0.39903	0.470584	-0.0715539	0.694968	refseq
TTC14	0.573726	0.591352	-0.0176264	0.950163	refseq
TTC17	0.37834	0.437362	-0.0590216	0.326012	refseq
TTC26	0.119265	0.0709107	0.0483547	0.316018	refseq
TTC39A	0.101977	0.0381846	0.0637928	0.228737	refseq
TTC39C	0.385008	0.430059	-0.0450509	0.747289	refseq
TTLL11	0.595681	0.710456	-0.114775	0.50041	refseq
TUBB6	0.938055	0.912	0.0260554	0.251707	refseq
TUSC3	0.174511	0.186967	-0.0124559	0.936317	refseq
TXNRD2	0.230758	0.141699	0.0890595	0.0143768	refseq
UBAP2L	0.929541	0.937071	-0.00753033	0.707798	refseq
UBE2V1	0.020382	0.0244296	-0.00404758	0.715558	refseq
UBE2W	0.51307	0.442685	0.0703854	0.482998	refseq
UBIAD1	0.886842	0.854337	0.0325057	0.713789	refseq
UBR2	0.0600233	0.115059	-0.0550357	0.221364	refseq
UBXN2B	0.0890518	0.0539451	0.0351067	0.317239	refseq
UCHL5	0.597053	0.637063	-0.0400102	0.337016	refseq
UEVLD	0.446979	0.474141	-0.0271616	0.933105	refseq
UHRF1BP1L	0.128548	0.134351	-0.00580264	0.989943	refseq
UNKL	0.0737869	0.103682	-0.0298948	0.689026	refseq
UPF3A	0.237493	0.20809	0.0294034	0.763629	refseq
UROS	0.0786789	0.0812689	-0.00259001	0.982717	refseq
USB1	0.0612933	0.0674819	-0.00618861	0.934914	refseq
USP19	0.100928	0.04709	0.0538376	0.00759634	refseq
USP28	0.0232183	0.0442645	-0.0210462	0.325163	refseq
USP33	0.227147	0.287658	-0.060511	0.0734671	refseq
USP4	0.0925863	0.169581	-0.0769942	0.0432689	refseq
USP45	0.707664	0.649413	0.0582505	0.631005	refseq
USP48	0.175582	0.223552	-0.0479694	0.299352	refseq
USP49	0.149806	0.263369	-0.113562	0.3112	refseq
USP54	0.0527362	0.00931367	0.0434225	0.202844	refseq
VIRMA	0.286568	0.320791	-0.0342231	0.646911	refseq
VPS13A	0.525526	0.592108	-0.0665821	0.471192	refseq
VPS13B	0.284978	0.111427	0.173551	0.0928532	refseq
VPS13C	0.0616592	0.0799672	-0.018308	0.899379	refseq
VPS33A	0.0458011	0.0166291	0.0291721	0.154609	refseq
VPS50	0.30047	0.333295	-0.0328251	0.873326	refseq
VPS53	0.657327	0.660421	-0.00309469	0.998503	refseq
VRK3	0.234744	0.276372	-0.0416279	0.484818	refseq
WDR20	0.720999	0.829857	-0.108858	0.0799839	refseq
WDR33	0.29452	0.363809	-0.0692887	0.18777	refseq
WDR53	0.243198	0.175514	0.0676846	0.479465	refseq
WDR59	0.236944	0.234878	0.00206573	0.997443	refseq
WLS	0.781134	0.829049	-0.0479143	0.0505273	refseq
WNK2	0.396617	0.261875	0.134742	0.118996	refseq
WTAP	0.627094	0.680056	-0.0529622	0.0259196	refseq
WWOX	0.507383	0.423328	0.0840554	0.240712	refseq
WWP2	0.217711	0.317718	-0.100006	0.125333	refseq
XPR1	0.0282876	0.0550067	-0.0267191	0.408063	refseq
XRN1	0.0758758	0.120641	-0.0447649	0.51821	refseq
XYLB	0.738934	0.770658	-0.0317241	0.73083	refseq
YAE1D1	0.970489	0.981679	-0.0111897	0.554275	refseq
YBEY	0.0870839	0.0883746	-0.0012907	0.997641	refseq
YEATS2	0.0267404	0.079547	-0.0528067	0.0465164	refseq
ZBTB1	0.918591	0.970445	-0.0518532	0.226553	refseq
ZBTB24	0.355057	0.44944	-0.094383	0.187362	refseq
ZBTB25	0.901033	0.931155	-0.0301218	0.74056	refseq
ZBTB37	0.163154	0.23308	-0.0699259	0.678637	refseq
ZBTB8OS	0.211816	0.219546	-0.00773092	0.974623	refseq
ZC3H13	0.0718915	0.0993355	-0.027444	0.490774	refseq
ZC3HAV1	0.066288	0.104339	-0.0380508	0.220161	refseq
ZCCHC4	0.196252	0.254455	-0.0582027	0.650361	refseq
ZDHHC24	0.842718	0.83102	0.0116984	0.981418	refseq
ZFAND1	0.82317	0.890928	-0.0677577	0.0297049	refseq
ZFP64	0.61097	0.646676	-0.0357066	0.725488	refseq
ZFP90	0.907745	0.886362	0.021383	0.911674	refseq
ZFYVE16	0.401772	0.412273	-0.0105016	0.984082	refseq
ZIC3	0.604939	0.591066	0.0138736	0.965615	refseq
ZKSCAN1	0.959959	0.973317	-0.0133579	0.844333	refseq
ZMYM2	0.703314	0.750121	-0.0468065	0.56068	refseq
ZMYM3	0.00963557	0.00533013	0.00430544	0.845749	refseq
ZMYM5	0.417623	0.518418	-0.100795	0.47155	refseq
ZMYND11	0.125997	0.121201	0.00479554	0.991337	refseq
ZMYND8	0.00784229	0.0144584	-0.00661611	0.791652	refseq
ZNF124	0.73192	0.818987	-0.0870675	0.330738	refseq
ZNF148	0.0222667	0.0438429	-0.0215763	0.742838	refseq
ZNF174	0.301314	0.370858	-0.0695443	0.594603	refseq
ZNF215	0.690716	0.807406	-0.11669	0.199449	refseq
ZNF226	0.479943	0.505023	-0.0250799	0.913964	refseq
ZNF24	0.217464	0.23652	-0.0190552	0.663985	refseq
ZNF248	1	0.998152	0.0018479	0.926152	refseq
ZNF254	0.128407	0.0691223	0.0592849	0.53168	refseq
ZNF280D	0.376346	0.386576	-0.0102306	0.989831	refseq
ZNF3	0.937134	0.847269	0.0898649	0.00816843	refseq
ZNF320	0.921745	0.900711	0.0210333	0.877076	refseq
ZNF326	0.123179	0.204941	-0.0817612	0.0461288	refseq
ZNF343	0.393225	0.326878	0.0663465	0.506535	refseq
ZNF346	0.815588	0.78886	0.0267283	0.759052	refseq
ZNF37A	0.964265	0.978471	-0.0142061	0.739423	refseq
ZNF394	0.857703	0.867879	-0.0101756	0.967481	refseq
ZNF397	0.800003	0.73506	0.0649431	0.298387	refseq
ZNF414	0.483557	0.511175	-0.0276176	0.932341	refseq
ZNF446	0.843455	0.871195	-0.0277397	0.89371	refseq
ZNF451	0.289613	0.380218	-0.0906045	0.213723	refseq
ZNF493	0.355595	0.288873	0.066722	0.765302	refseq
ZNF496	0.128551	0.0628816	0.0656694	0.194956	refseq
ZNF655	0.487048	0.491994	-0.0049458	0.989633	refseq
ZNF680	0.0808242	0.0524856	0.0283386	0.705701	refseq
ZNF7	0.888903	0.897469	-0.00856647	0.962035	refseq
ZNF717	0.341519	0.410668	-0.0691491	0.397448	refseq
ZNF726	0.930241	0.824166	0.106075	0.228605	refseq
ZNF736	0.427685	0.402563	0.0251225	0.931526	refseq
ZNF738	0.924603	0.917888	0.00671522	0.970612	refseq
ZNF780A	0.552233	0.579156	-0.0269229	0.928988	refseq
ZNF787	0	0.0484343	-0.0484343	0.0521109	refseq
ZNF789	0.490322	0.463444	0.026878	0.911525	refseq
ZNF841	0.897003	0.788039	0.108964	0.24072	refseq
ZSCAN16	0.119951	0.114893	0.00505838	0.995775	refseq
ZSCAN2	0.627178	0.582718	0.0444602	0.737477	refseq
ZSCAN25	0.880065	0.88134	-0.00127538	0.999442	refseq
A1BG	0.979422	0.957007	0.022415	0.564821	ucsc
A1BG-AS1	0.109137	0.155272	-0.0461349	0.776169	ucsc
AAAS	0.417212	0.351424	0.0657884	0.107481	ucsc
AACS	0.320025	0.260559	0.0594657	0.55632	ucsc
AAGAB	0.516933	0.470187	0.0467454	0.357485	ucsc
AAK1	0.284215	0.380339	-0.0961249	0.271252	ucsc
AAMDC	0.985839	0.995179	-0.00934028	0.41972	ucsc
AAMP	0.725474	0.701101	0.0243731	0.444675	ucsc
AAR2	0.992269	0.988375	0.00389435	0.913838	ucsc
AARS	0.0679203	0.04138	0.0265403	0.0645239	ucsc
AARS2	0.0430833	0.0705987	-0.0275153	0.453175	ucsc
AARSD1	0.901638	0.842236	0.0594016	0.0379475	ucsc
AASDH	0.184595	0.296442	-0.111847	0.152761	ucsc
AASDHPPT	0.00872206	0.0582314	-0.0495093	7.39599e-05	ucsc
AASS	0.696771	0.733118	-0.0363466	0.823216	ucsc
ABCA2	0.825776	0.804409	0.0213668	0.90087	ucsc
ABCA3	0.11624	0.0663501	0.0498903	0.289131	ucsc
ABCA5	0.925252	0.92735	-0.0020986	0.998642	ucsc
ABCA7	0.566391	0.603207	-0.0368156	0.901813	ucsc
ABCB10	0.00300459	0.00202102	0.000983571	0.970958	ucsc
ABCB6	0.577975	0.521932	0.0560424	0.679811	ucsc
ABCB7	0.0632618	0.147305	-0.0840432	0.000369336	ucsc
ABCB8	0.839367	0.829786	0.00958163	0.966118	ucsc
ABCB9	0.889685	1	-0.110315	0.060743	ucsc
ABCC10	0.621542	0.63432	-0.0127784	0.982459	ucsc
ABCC4	0.0810476	0.116706	-0.0356588	0.617615	ucsc
ABCC5	0.520374	0.544471	-0.024097	0.878224	ucsc
ABCD3	0.139904	0.120849	0.019055	0.755169	ucsc
ABCD4	0.91404	0.850438	0.0636021	0.0102081	ucsc
ABCE1	0.134957	0.12324	0.0117172	0.849647	ucsc
ABCF2	0.823099	0.79405	0.0290485	0.351207	ucsc
ABCF3	0.534011	0.546153	-0.0121423	0.963847	ucsc
ABHD10	0.435445	0.477985	-0.0425401	0.256916	ucsc
ABHD11	0.313951	0.440308	-0.126357	0.0539219	ucsc
ABHD12	0.801573	0.857512	-0.0559392	0.113331	ucsc
ABHD14A	0.318761	0.230372	0.0883897	0.292299	ucsc
ABHD14B	0.92185	0.921936	-8.65011e-05	0.999992	ucsc
ABHD17B	0.575437	0.56762	0.0078172	0.988055	ucsc
ABHD17C	0.0105746	0.0167976	-0.00622297	0.869738	ucsc
ABHD18	0.749465	0.766475	-0.0170101	0.948895	ucsc
ABHD2	0.232594	0.283306	-0.0507125	0.556966	ucsc
ABHD3	0.581913	0.605555	-0.0236422	0.850062	ucsc
ABHD4	0.458693	0.539002	-0.0803084	0.575192	ucsc
ABHD5	0.925659	0.97146	-0.0458004	0.300789	ucsc
ABHD6	0.829193	0.75606	0.0731332	0.560416	ucsc
ABHD8	0.170968	0.138597	0.0323716	0.895893	ucsc
ABI3BP	0.832714	0.923278	-0.0905642	0.333705	ucsc
ABL1	0.517463	0.52297	-0.00550666	0.987657	ucsc
ABL2	0.084141	0.0546939	0.0294471	0.666399	ucsc
ABLIM1	0.382596	0.361381	0.0212158	0.84158	ucsc
ABRACL	0.00605331	0.00746605	-0.00141274	0.935014	ucsc
AC003991.3	0.084361	0.0408714	0.0434896	0.409553	ucsc
AC004237.1	0.129357	0.0671041	0.0622525	0.529663	ucsc
AC005076.5	0.279096	0.120583	0.158513	0.143398	ucsc
AC005154.6	0.956023	0.957228	-0.00120427	0.998303	ucsc
AC005523.2	0.312894	0.369874	-0.05698	0.202116	ucsc
AC005562.1	0.535545	0.576993	-0.0414476	0.745678	ucsc
AC005785.2	0.0146185	0.0360001	-0.0213816	0.44794	ucsc
AC006547.13	0.768088	0.619277	0.148811	0.131078	ucsc
AC007246.3	0.991117	0.98406	0.00705683	0.88709	ucsc
AC009005.2	0.555855	0.550427	0.00542817	0.998187	ucsc
AC009120.6	0.648992	0.694656	-0.045664	0.793634	ucsc
AC009133.12	0.826416	0.881153	-0.0547367	0.31511	ucsc
AC009403.2	1	0.98163	0.0183701	0.0773862	ucsc
AC009948.5	0.684366	0.700349	-0.0159825	0.914438	ucsc
AC010894.3	0.760684	0.705074	0.0556095	0.724434	ucsc
AC012146.7	0.980249	0.973004	0.00724544	0.828407	ucsc
AC012314.2	4.67827e-07	0.0080104	-0.00800993	0.000526263	ucsc
AC012314.3	4.67827e-07	0.0080104	-0.00800993	0.000526263	ucsc
AC012314.5	4.67827e-07	0.0080104	-0.00800993	0.000526263	ucsc
AC012314.6	4.67827e-07	0.0080104	-0.00800993	0.000526263	ucsc
AC012314.7	4.67827e-07	0.0080104	-0.00800993	0.000526263	ucsc
AC012314.9	4.67827e-07	0.0080104	-0.00800993	0.000526263	ucsc
AC012358.8	0.982639	0.954081	0.0285581	0.808646	ucsc
AC013461.1	0.485974	0.561036	-0.0750624	0.454007	ucsc
AC016747.3	0.335394	0.360689	-0.0252952	0.935108	ucsc
AC022154.7	0.920823	0.955973	-0.0351491	0.711247	ucsc
AC062017.1	0.39046	0.409377	-0.0189178	0.981811	ucsc
AC069257.8	0.940107	0.986977	-0.04687	0.376284	ucsc
AC074286.1	0.994099	0.992276	0.00182264	0.996495	ucsc
AC091153.4	0.95271	1	-0.0472895	0.0541448	ucsc
AC092415.1	0.102485	0.145008	-0.0425227	0.685678	ucsc
AC093323.3	0.23691	0.279149	-0.0422396	0.484091	ucsc
AC098973.2	0.101832	0.190939	-0.0891076	0.312168	ucsc
AC113189.5	0.875557	0.975271	-0.0997134	5.41538e-08	ucsc
AC138035.2	1	0.957546	0.0424543	0.283253	ucsc
AC138969.4	0.872745	0.830215	0.0425306	0.151506	ucsc
AC156455.1	0.28681	0.265467	0.0213433	0.877694	ucsc
AC159540.1	0.949472	0.960402	-0.0109298	0.74006	ucsc
AC159540.2	0.074297	0.125821	-0.0515242	0.648067	ucsc
AC240274.1	0.0921578	0.106238	-0.0140801	0.936449	ucsc
ACAA1	0.993526	0.993727	-0.000200469	0.999543	ucsc
ACAA2	0.857534	0.90028	-0.0427454	0.109321	ucsc
ACACB	0.733925	0.727274	0.00665178	0.9953	ucsc
ACAD10	0.764724	0.758369	0.00635506	0.992874	ucsc
ACAD11	0.442604	0.509585	-0.0669811	0.112515	ucsc
ACAD8	0.686103	0.726195	-0.0400922	0.572065	ucsc
ACAD9	0.983446	0.975526	0.00792071	0.764702	ucsc
ACADL	0.354444	0.333541	0.0209032	0.970733	ucsc
ACADSB	0.00409908	0.0656852	-0.0615861	0.0135609	ucsc
ACADVL	0.905156	0.870881	0.034275	0.00750481	ucsc
ACAP2	0.40658	0.45186	-0.0452803	0.693262	ucsc
ACAP3	0.728612	0.770535	-0.0419237	0.623646	ucsc
ACAT2	0.623929	0.634653	-0.0107243	0.950563	ucsc
ACBD4	0.504882	0.591226	-0.0863447	0.723436	ucsc
ACBD5	0.241904	0.156516	0.0853875	0.370461	ucsc
ACBD6	0.949078	0.926504	0.022574	0.273517	ucsc
ACCS	0.766274	0.6929	0.0733734	0.420492	ucsc
ACER3	0.53664	0.447934	0.0887056	0.570227	ucsc
ACIN1	0.571927	0.66516	-0.093233	1.51799e-06	ucsc
ACLY	0.492803	0.581281	-0.0884778	2.97669e-06	ucsc
ACO2	0.11182	0.140936	-0.029116	0.283392	ucsc
ACOT13	0.637319	0.682719	-0.0453998	0.53595	ucsc
ACOT7	0.00692813	0.00597804	0.000950094	0.983887	ucsc
ACOT8	0.422199	0.47904	-0.0568419	0.549454	ucsc
ACOT9	0.740346	0.72776	0.0125854	0.941467	ucsc
ACOX1	0.686382	0.676843	0.00953878	0.98171	ucsc
ACP1	0.373375	0.353315	0.0200606	0.432154	ucsc
ACP2	0.371601	0.285431	0.0861707	0.293782	ucsc
ACP6	0.862632	0.869662	-0.00702984	0.960193	ucsc
ACSF2	0.623269	0.633883	-0.010614	0.97672	ucsc
ACSF3	0.484666	0.518375	-0.0337088	0.786053	ucsc
ACSL1	0.723313	0.772654	-0.0493414	0.609045	ucsc
ACSL4	1	0.997031	0.00296914	0.739785	ucsc
ACSM3	0.842287	0.86788	-0.0255933	0.931722	ucsc
ACSS1	0.978082	0.979168	-0.00108639	0.998622	ucsc
ACSS2	0.297076	0.344697	-0.0476212	0.726461	ucsc
ACTB	0.111329	0.127751	-0.0164218	8.37492e-05	ucsc
ACTG1	0.762519	0.809787	-0.0472681	2.89437e-100	ucsc
ACTL6A	0.264006	0.310779	-0.0467734	0.25999	ucsc
ACTN1	0.183498	0.26187	-0.0783717	0.0126734	ucsc
ACTN2	0.556901	0.673111	-0.11621	0.314766	ucsc
ACTN4	0.689595	0.671602	0.0179932	0.587315	ucsc
ACTR10	0.846016	0.799381	0.0466346	0.0503231	ucsc
ACTR1A	0.0639183	0.0821132	-0.018195	0.474154	ucsc
ACTR1B	0.256626	0.185411	0.0712159	0.0824457	ucsc
ACTR2	0	0.030068	-0.030068	1.2966e-12	ucsc
ACTR3	0.331165	0.397102	-0.0659366	0.00931048	ucsc
ACTR8	0.575846	0.47437	0.101476	0.0566244	ucsc
ACVR1B	0.208576	0.3055	-0.0969236	0.0531473	ucsc
ACVR2A	0.182974	0.0762758	0.106698	0.177193	ucsc
ACVR2B	0.00437433	0.0104012	-0.00602692	0.819055	ucsc
ACY1	0.166255	0.243255	-0.077	0.220797	ucsc
ACYP1	0.564016	0.632657	-0.0686416	0.185858	ucsc
ADA	0.268336	0.159086	0.109249	0.05203	ucsc
ADAM10	0.919411	0.910953	0.00845817	0.926022	ucsc
ADAM11	0.344728	0.15118	0.193548	0.0516725	ucsc
ADAM15	0.655847	0.627732	0.0281144	0.728181	ucsc
ADAM17	0.00859829	0.0438149	-0.0352166	0.119197	ucsc
ADAM22	0.438482	0.446161	-0.00767982	0.99523	ucsc
ADAM23	0.480798	0.493097	-0.012299	0.985303	ucsc
ADAMTS1	0.634122	0.674666	-0.0405439	0.382407	ucsc
ADAMTS13	0.14755	0.266305	-0.118756	0.219503	ucsc
ADAMTS17	0.430857	0.482156	-0.0512987	0.834292	ucsc
ADAP1	0.810823	0.815397	-0.0045737	0.994768	ucsc
ADAR	0.779717	0.75318	0.0265366	0.361855	ucsc
ADARB1	0.547883	0.640889	-0.0930062	0.278467	ucsc
ADAT1	0.446984	0.423103	0.0238808	0.669925	ucsc
ADAT2	0.370626	0.41666	-0.0460338	0.611939	ucsc
ADCK2	0.868127	0.911824	-0.0436967	0.356637	ucsc
ADCK4	0.587933	0.659491	-0.0715584	0.551994	ucsc
ADCK5	0.457447	0.603078	-0.145631	0.451363	ucsc
ADCY1	0.515177	0.434847	0.0803293	0.587974	ucsc
ADCY3	0.556326	0.480121	0.0762048	0.12123	ucsc
ADCY6	0.963295	0.941284	0.0220115	0.736967	ucsc
ADCY9	0.924265	0.950646	-0.0263813	0.717027	ucsc
ADCYAP1R1	0.269464	0.154271	0.115193	0.240565	ucsc
ADD1	0.570992	0.604406	-0.0334136	0.450046	ucsc
ADD2	0.49849	0.49293	0.00556002	0.99181	ucsc
ADD3	0.760894	0.729964	0.0309304	0.280873	ucsc
ADGRA3	0.997786	1	-0.00221422	0.870428	ucsc
ADGRB2	0.446728	0.586046	-0.139318	0.298353	ucsc
ADGRL1	0.500716	0.484854	0.0158623	0.917667	ucsc
ADGRL3	0.27083	0.283093	-0.0122632	0.986981	ucsc
ADH5	0.582124	0.64482	-0.0626962	0.00146649	ucsc
ADIPOR1	0.204789	0.185143	0.0196458	0.541722	ucsc
ADIPOR2	0.0114096	0.0396598	-0.0282502	0.0561898	ucsc
ADK	0.0236665	0.00093354	0.022733	0.0417959	ucsc
ADM	0.120222	0.218559	-0.098337	0.286219	ucsc
ADNP	0.242831	0.272504	-0.0296731	0.507407	ucsc
ADORA2B	0.0974282	0.0624841	0.0349441	0.656946	ucsc
ADPGK	0.186303	0.185022	0.00128155	0.998613	ucsc
ADPRHL1	0.989449	0.97206	0.0173887	0.840827	ucsc
ADPRM	0.147178	0.0776885	0.0694897	0.428089	ucsc
ADRBK1	0.45546	0.501171	-0.0457108	0.411366	ucsc
ADRBK2	0.560854	0.498331	0.0625231	0.62013	ucsc
ADRM1	0.0181535	0.0380815	-0.0199281	0.110289	ucsc
ADSL	0.955565	0.963252	-0.00768702	0.491302	ucsc
ADSS	0.0408217	0.050972	-0.0101503	0.675865	ucsc
AEBP2	0.909385	0.952181	-0.0427966	0.0754437	ucsc
AEN	0.0742897	0.103999	-0.029709	0.283825	ucsc
AES	0.98981	0.991411	-0.00160077	0.912344	ucsc
AF011889.5	0.642665	0.579054	0.0636113	0.722573	ucsc
AFAP1	0.970361	0.999995	-0.0296338	0.352673	ucsc
AFF1	0.30555	0.4292	-0.12365	0.157668	ucsc
AFF3	0.557892	0.663836	-0.105944	0.605812	ucsc
AFG3L2	0.356835	0.396308	-0.0394734	0.397566	ucsc
AFMID	0.688026	0.761998	-0.0739719	0.0312915	ucsc
AFTPH	0.243948	0.270753	-0.0268048	0.880939	ucsc
AGA	0.622655	0.640463	-0.0178078	0.933909	ucsc
AGAP1	0.599947	0.556012	0.0439349	0.655928	ucsc
AGAP3	0.730823	0.685617	0.045206	0.0932539	ucsc
AGAP4	0.80365	0.857944	-0.054294	0.159217	ucsc
AGAP5	0.603238	0.534672	0.0685656	0.674416	ucsc
AGBL3	0.976948	0.970033	0.00691528	0.968145	ucsc
AGBL5	0.890473	0.839991	0.0504819	0.0452971	ucsc
AGFG1	0	0.000658951	-0.000658951	0.839196	ucsc
AGGF1	0.058544	0.102588	-0.0440437	0.301139	ucsc
AGL	0	0.00366376	-0.00366376	0.764689	ucsc
AGO1	0.0145033	0.0188742	-0.00437091	0.96602	ucsc
AGO3	0.818107	0.832325	-0.0142184	0.968396	ucsc
AGO4	0.156891	0.130843	0.0260485	0.927888	ucsc
AGPAT2	0.0065151	0	0.0065151	0.448826	ucsc
AGPAT3	0.287502	0.248903	0.0385985	0.465503	ucsc
AGPAT4	0.569688	0.55278	0.0169081	0.965106	ucsc
AGPS	0.0634625	0.0370075	0.026455	0.346095	ucsc
AGRN	0.662592	0.611735	0.0508567	0.630167	ucsc
AGTPBP1	0.100042	0.0339467	0.0660953	0.00903367	ucsc
AGTRAP	0.976382	0.973066	0.00331617	0.968492	ucsc
AHCTF1	0.396365	0.344941	0.0514241	0.531014	ucsc
AHCY	0.110792	0.170061	-0.0592687	3.68305e-09	ucsc
AHCYL1	0.0215333	0.0401794	-0.0186461	0.195955	ucsc
AHCYL2	0.187575	0.222993	-0.0354187	0.856115	ucsc
AHI1	0.984501	0.919494	0.0650066	0.0455868	ucsc
AHR	0.515833	0.401316	0.114517	0.303605	ucsc
AHRR	0.339313	0.274623	0.0646902	0.605031	ucsc
AHSA1	0.761568	0.678565	0.0830033	2.90176e-12	ucsc
AHSA2	0.798045	0.782355	0.0156898	0.897835	ucsc
AIF1L	0.949333	0.939872	0.00946158	0.945509	ucsc
AIFM1	0.000890462	0.00159518	-0.000704716	0.888135	ucsc
AIG1	0.357162	0.380673	-0.0235109	0.723073	ucsc
AIMP1	0.423621	0.436206	-0.0125842	0.923684	ucsc
AIMP2	0.016174	0.0215817	-0.00540767	0.785115	ucsc
AIP	0.0786603	0.0569463	0.021714	0.344547	ucsc
AJUBA	0.655956	0.596715	0.0592406	0.564742	ucsc
AK2	0.935343	0.892874	0.0424686	1.63178e-08	ucsc
AK4	0.515784	0.524592	-0.00880771	0.955238	ucsc
AK9	0.983214	0.982329	0.000885085	0.999269	ucsc
AKAP1	0.395325	0.391059	0.00426606	0.988766	ucsc
AKAP10	0.181774	0.295588	-0.113813	0.102513	ucsc
AKAP13	0.913595	0.902872	0.0107227	0.940202	ucsc
AKAP7	0.0898391	0.00445545	0.0853836	0.0700522	ucsc
AKAP8	0.388547	0.475373	-0.0868258	0.222249	ucsc
AKAP8L	0.511438	0.53036	-0.018922	0.834547	ucsc
AKAP9	0.652102	0.615045	0.0370572	0.803336	ucsc
AKIP1	0.109506	0.0896365	0.0198698	0.79113	ucsc
AKIRIN2	0.273724	0.363045	-0.0893208	0.000411786	ucsc
AKR1A1	0.351676	0.345986	0.00568969	0.97993	ucsc
AKR1B1	0.0351504	0.0402757	-0.00512524	0.696376	ucsc
AKR7A2	0.0174295	0.0197924	-0.00236283	0.970566	ucsc
AKT1	0.363465	0.362513	0.000952712	0.999383	ucsc
AKT1S1	0.001278	0	0.001278	0.796225	ucsc
AKT2	0.927567	0.935094	-0.007527	0.804367	ucsc
AKTIP	0.85032	0.75919	0.0911304	0.11462	ucsc
ALAD	0.209486	0.190932	0.0185541	0.938704	ucsc
ALCAM	0.0229927	0.0343528	-0.0113602	0.671033	ucsc
ALDH16A1	0.553396	0.660208	-0.106812	0.216783	ucsc
ALDH18A1	0.052557	0.0437706	0.00878647	0.698815	ucsc
ALDH1A2	0.56269	0.501406	0.0612842	0.39318	ucsc
ALDH1B1	0.00503891	0.0284397	-0.0234008	0.0523721	ucsc
ALDH1L2	0.819377	0.908501	-0.089124	0.294468	ucsc
ALDH2	0.78553	0.802307	-0.0167767	0.920077	ucsc
ALDH4A1	0.363462	0.294196	0.0692656	0.744145	ucsc
ALDH5A1	0	0.0322585	-0.0322585	0.0734912	ucsc
ALDH6A1	0.266773	0.203641	0.0631322	0.376679	ucsc
ALDH7A1	0.879308	0.868223	0.0110849	0.693958	ucsc
ALDH9A1	0.0258521	0.0190694	0.00678271	0.71028	ucsc
ALDOA	0.106998	0.0987975	0.00820038	0.233254	ucsc
ALDOC	0.47906	0.440805	0.0382549	0.873076	ucsc
ALG1	0.846626	0.843597	0.00302855	0.994558	ucsc
ALG10	0.680884	0.707879	-0.0269949	0.874434	ucsc
ALG10B	0.0326211	0.0226143	0.0100068	0.884481	ucsc
ALG11	0.349065	0.316884	0.0321814	0.877414	ucsc
ALG13	0.822221	0.790809	0.0314121	0.368122	ucsc
ALG14	0.800899	0.868254	-0.067355	0.437247	ucsc
ALG1L9P	0.908551	0.799235	0.109316	0.228246	ucsc
ALG3	0.942896	0.971605	-0.0287085	0.117565	ucsc
ALG5	0.953793	0.954653	-0.00086028	0.998295	ucsc
ALG6	0.29586	0.209968	0.0858919	0.0256764	ucsc
ALG8	0.935202	0.998593	-0.0633911	5.50972e-10	ucsc
ALG9	0.860961	0.826324	0.0346367	0.626938	ucsc
ALKBH1	0.577642	0.578276	-0.000634665	0.999929	ucsc
ALKBH2	0.197523	0.1766	0.0209223	0.693709	ucsc
ALKBH3	0.509104	0.494097	0.0150079	0.883759	ucsc
ALKBH6	0.943673	0.954062	-0.0103893	0.933768	ucsc
ALKBH8	0.37169	0.408224	-0.036534	0.851959	ucsc
ALMS1	0.369273	0.30079	0.0684825	0.691984	ucsc
ALOX12-AS1	0.883625	0.824146	0.0594788	0.599652	ucsc
ALPK1	0.534024	0.519036	0.0149875	0.987935	ucsc
ALS2	0.449091	0.432897	0.0161945	0.963878	ucsc
ALYREF	0.395784	0.337967	0.0578167	2.93321e-05	ucsc
AMACR	0.933739	0.900403	0.0333362	0.676347	ucsc
AMBRA1	0.0926992	0.151883	-0.0591838	0.375688	ucsc
AMD1	0.337663	0.308994	0.0286687	0.456433	ucsc
AMDHD2	0.786839	0.788587	-0.00174825	0.999522	ucsc
AMFR	0.289261	0.340076	-0.050815	0.205758	ucsc
AMMECR1	0.123232	0.125267	-0.00203452	0.998836	ucsc
AMOT	0.407683	0.480271	-0.0725884	0.000641092	ucsc
AMOTL2	0.618941	0.544926	0.074015	0.648151	ucsc
AMPD2	0.496654	0.452046	0.044608	0.445475	ucsc
AMPH	0.0924522	0.237558	-0.145106	0.158548	ucsc
AMT	0.890298	0.853273	0.0370254	0.856411	ucsc
ANAPC1	0.821845	0.85236	-0.0305142	0.515006	ucsc
ANAPC11	0.989926	0.991132	-0.0012059	0.925086	ucsc
ANAPC13	0.674336	0.698522	-0.0241864	0.742545	ucsc
ANAPC15	0.976107	0.970461	0.00564608	0.83684	ucsc
ANAPC16	0.849243	0.799689	0.0495536	0.0939271	ucsc
ANAPC2	0.393397	0.393796	-0.000398736	0.999953	ucsc
ANAPC4	0.213819	0.210303	0.00351599	0.996446	ucsc
ANAPC5	0.905028	0.939582	-0.0345537	0.00295227	ucsc
ANAPC7	0.589553	0.519235	0.0703177	0.0209905	ucsc
ANGEL2	0.491516	0.487409	0.00410678	0.992792	ucsc
ANK2	0.977496	0.961379	0.0161165	0.752257	ucsc
ANK3	0.980098	0.980052	4.67817e-05	0.999994	ucsc
ANKEF1	0.0202821	0	0.0202821	0.567939	ucsc
ANKH	0.445786	0.372607	0.0731787	0.5015	ucsc
ANKHD1	0.67849	0.624327	0.0541636	0.171457	ucsc
ANKIB1	0.458423	0.324616	0.133807	0.113209	ucsc
ANKLE2	0.40466	0.458948	-0.0542872	0.226076	ucsc
ANKRA2	0.707903	0.707995	-9.13948e-05	0.999997	ucsc
ANKRD10	0.935106	0.953835	-0.0187282	0.114282	ucsc
ANKRD11	0.6359	0.625109	0.0107909	0.941783	ucsc
ANKRD12	0.560374	0.562216	-0.00184194	0.999826	ucsc
ANKRD13B	0.462416	0.510335	-0.047919	0.674293	ucsc
ANKRD13D	0.524779	0.516883	0.00789654	0.992136	ucsc
ANKRD16	0.216987	0.155331	0.0616563	0.695515	ucsc
ANKRD17	0.263884	0.217848	0.0460362	0.313694	ucsc
ANKRD18A	0.5689	0.622046	-0.053146	0.631723	ucsc
ANKRD18B	0.688371	0.664351	0.0240204	0.864332	ucsc
ANKRD20A1	0.684049	0.791953	-0.107904	0.251156	ucsc
ANKRD26	0.854128	0.922147	-0.0680189	0.447829	ucsc
ANKRD28	0.528059	0.611966	-0.0839064	0.159599	ucsc
ANKRD29	0.883164	0.867255	0.0159091	0.95712	ucsc
ANKRD36	0.438872	0.56054	-0.121667	0.418961	ucsc
ANKRD36B	0.70468	0.79922	-0.0945401	0.271062	ucsc
ANKRD36C	0.597465	0.456607	0.140857	0.315835	ucsc
ANKRD40	0.0503513	0.0618135	-0.0114622	0.781139	ucsc
ANKRD42	0.813143	0.926823	-0.11368	0.15886	ucsc
ANKRD44	1	0.980365	0.0196355	0.235853	ucsc
ANKRD52	0.0225691	0.0126561	0.009913	0.786206	ucsc
ANKRD54	0.517891	0.483008	0.0348827	0.690179	ucsc
ANKRD6	0.525587	0.646338	-0.120752	0.130899	ucsc
ANKRD7	0.934556	0.912844	0.0217117	0.933875	ucsc
ANKRD9	0.231695	0.174611	0.0570843	0.800422	ucsc
ANKS1A	0.03156	0.025195	0.00636499	0.947949	ucsc
ANKS3	0.721418	0.803268	-0.0818506	0.246536	ucsc
ANKS6	0.887932	0.882246	0.00568674	0.971773	ucsc
ANKZF1	0.744728	0.71443	0.0302975	0.732913	ucsc
ANO10	1	0.972347	0.0276533	0.0425385	ucsc
ANO6	0.993872	0.988538	0.00533381	0.902909	ucsc
ANO8	0.556102	0.596346	-0.0402439	0.899559	ucsc
ANP32A	0.820708	0.856447	-0.0357387	2.53551e-05	ucsc
ANP32B	0.00655764	0.0105088	-0.00395116	0.162821	ucsc
ANP32E	0.0392042	0.0411106	-0.00190645	0.975129	ucsc
ANTXR1	0.196625	0.253817	-0.057192	0.416484	ucsc
ANTXR2	0.576822	0.620236	-0.0434142	0.867152	ucsc
ANXA2	0.97835	0.990508	-0.0121583	0.0663161	ucsc
ANXA4	0.318118	0.287832	0.0302852	0.794544	ucsc
ANXA5	0.500537	0.465434	0.0351026	0.0301019	ucsc
ANXA6	0.901464	0.911394	-0.00992989	0.762029	ucsc
ANXA7	0.455529	0.525012	-0.0694831	0.100161	ucsc
AP001469.9	0.435014	0.353187	0.0818265	0.642068	ucsc
AP006222.2	0.0789326	0.0447938	0.0341388	0.156629	ucsc
AP006621.5	0.790397	0.862604	-0.0722071	0.612594	ucsc
AP1AR	0.0828858	0.077207	0.00567882	0.978908	ucsc
AP1B1	0.96016	0.969974	-0.00981419	0.625206	ucsc
AP1G2	0.957033	0.94009	0.0169435	0.482659	ucsc
AP1M1	0.988271	0.992646	-0.00437412	0.772781	ucsc
AP1S1	0.4787	0.516202	-0.0375017	0.424853	ucsc
AP1S2	0.373563	0.377323	-0.00376012	0.99226	ucsc
AP1S3	0.95282	0.938465	0.0143555	0.835402	ucsc
AP2A1	0.0706477	0.0339743	0.0366734	0.14528	ucsc
AP2B1	0.0895122	0.127354	-0.0378417	0.0801934	ucsc
AP2M1	0.336516	0.407086	-0.0705695	3.13739e-07	ucsc
AP2S1	0.939632	0.937944	0.00168844	0.97732	ucsc
AP3B2	0.954012	0.890541	0.0634709	0.668536	ucsc
AP3D1	0.957746	0.967607	-0.00986113	0.648543	ucsc
AP3M1	0.0371338	0.0175163	0.0196175	0.239501	ucsc
AP3S1	0.599464	0.616101	-0.0166373	0.824472	ucsc
AP3S2	0.777824	0.761189	0.0166355	0.872962	ucsc
AP4B1	0.606855	0.598672	0.00818329	0.98537	ucsc
AP4S1	0.832608	0.854203	-0.0215952	0.936715	ucsc
AP5S1	0.507846	0.577044	-0.0691979	0.641386	ucsc
AP5Z1	0.231971	0.156802	0.075169	0.567081	ucsc
APAF1	0.832634	0.793268	0.039366	0.603635	ucsc
APBA3	0.905729	0.819449	0.0862802	0.225854	ucsc
APBB1	0.960291	0.916294	0.0439967	0.0917965	ucsc
APBB2	0.920934	0.885018	0.0359157	0.75124	ucsc
APBB3	0.633068	0.675161	-0.0420934	0.717852	ucsc
APC	0.309144	0.380905	-0.0717612	0.516063	ucsc
APEH	0.458228	0.479111	-0.0208825	0.679705	ucsc
APEX1	0.0522734	0.0531253	-0.000851855	0.991637	ucsc
APEX2	0.0620107	0.0403791	0.0216316	0.708486	ucsc
APIP	0.835454	0.790605	0.0448492	0.220465	ucsc
APITD1	0.372195	0.294008	0.0781869	0.142051	ucsc
APLP2	0.0333706	0.0325962	0.000774369	0.988124	ucsc
APOA1BP	0.0787404	0.0654963	0.013244	0.389042	ucsc
APOBEC3C	0.0178595	0.0470906	-0.0292311	0.201672	ucsc
APOL2	0.337824	0.414462	-0.0766379	0.398471	ucsc
APOO	0.339744	0.332533	0.00721077	0.974831	ucsc
APOPT1	0.976426	0.973038	0.0033884	0.95961	ucsc
APP	0.351458	0.396465	-0.0450064	0.0124079	ucsc
APPBP2	0.364762	0.341725	0.0230373	0.883681	ucsc
APPL1	0.576171	0.609284	-0.0331137	0.566221	ucsc
APPL2	0.481543	0.450771	0.0307714	0.802935	ucsc
APRT	0.564357	0.526967	0.0373904	0.156916	ucsc
APTR	0.975791	0.977497	-0.00170647	0.986712	ucsc
APTX	0.502386	0.434565	0.0678212	0.115194	ucsc
AQR	0.694048	0.751643	-0.0575946	0.577051	ucsc
ARAF	0.225377	0.291508	-0.066131	0.150575	ucsc
ARAP1	1	0.980488	0.0195116	0.0222378	ucsc
ARCN1	0.914975	0.909413	0.00556188	0.910553	ucsc
AREL1	0.975052	0.922429	0.052623	0.0683735	ucsc
ARF1	0.0547121	0.0554013	-0.000689197	0.987234	ucsc
ARF3	0.425965	0.374893	0.051072	0.073717	ucsc
ARF4	0.0523291	0.0928302	-0.0405011	0.000445954	ucsc
ARF4-AS1	1	0.783108	0.216892	0.0867027	ucsc
ARF5	0.446906	0.392139	0.054767	0.00652134	ucsc
ARFGAP1	0.748794	0.713642	0.0351514	0.532096	ucsc
ARFGAP2	0.968787	0.974107	-0.00531976	0.85494	ucsc
ARFGAP3	0.327766	0.310981	0.0167848	0.919837	ucsc
ARFGEF1	0.93787	0.95881	-0.0209409	0.718004	ucsc
ARFGEF2	0	0.0366797	-0.0366797	0.16504	ucsc
ARFIP1	0.933728	0.910608	0.0231198	0.647673	ucsc
ARFIP2	0.302139	0.397693	-0.0955545	0.0015893	ucsc
ARFRP1	0.928265	0.907008	0.0212566	0.831956	ucsc
ARGLU1	0.513705	0.524729	-0.0110247	0.879448	ucsc
ARHGAP1	0.175727	0.215246	-0.0395191	0.651428	ucsc
ARHGAP10	0.0200869	0.0212525	-0.00116556	0.998572	ucsc
ARHGAP17	0.800666	0.809332	-0.00866577	0.918779	ucsc
ARHGAP21	0.255654	0.276554	-0.0209007	0.908425	ucsc
ARHGAP22	0.299786	0.438356	-0.13857	0.141359	ucsc
ARHGAP26	0.591802	0.558883	0.0329187	0.936301	ucsc
ARHGAP29	0.816608	0.848595	-0.031987	0.890619	ucsc
ARHGAP32	0.496465	0.379578	0.116888	0.48393	ucsc
ARHGAP33	0.9313	0.864094	0.0672059	0.430005	ucsc
ARHGAP35	0.37855	0.395521	-0.0169704	0.949685	ucsc
ARHGAP39	0.236183	0.111695	0.124488	0.286552	ucsc
ARHGAP44	0.251284	0.394674	-0.14339	0.121267	ucsc
ARHGAP5	0.0425759	0.06734	-0.0247641	0.492964	ucsc
ARHGAP8	0.464133	0.494508	-0.0303753	0.804038	ucsc
ARHGDIA	0.404358	0.367771	0.0365872	0.135548	ucsc
ARHGEF1	0.993074	0.997202	-0.00412844	0.798673	ucsc
ARHGEF11	0.175745	0.240487	-0.0647414	0.466558	ucsc
ARHGEF17	0.682911	0.702651	-0.0197395	0.976705	ucsc
ARHGEF18	0.468162	0.578102	-0.109941	0.172612	ucsc
ARHGEF2	0.997898	0.997007	0.000891539	0.965901	ucsc
ARHGEF25	0.0403388	0.096127	-0.0557882	0.0662954	ucsc
ARHGEF3	0.43304	0.498195	-0.0651553	0.653996	ucsc
ARHGEF39	0.798648	0.80111	-0.00246211	0.995035	ucsc
ARHGEF4	0.988157	0.933572	0.0545844	0.10355	ucsc
ARHGEF40	0.763274	0.711024	0.0522499	0.772947	ucsc
ARHGEF7	0.350274	0.387234	-0.0369603	0.723857	ucsc
ARHGEF9	0.61199	0.679586	-0.0675957	0.579548	ucsc
ARID1A	0.0662076	0.149205	-0.0829978	0.0106044	ucsc
ARID1B	0.205083	0.261094	-0.056011	0.317871	ucsc
ARID2	0.473513	0.440882	0.0326305	0.891336	ucsc
ARID3A	0.406488	0.31987	0.0866175	0.398935	ucsc
ARID3B	0.16244	0.119238	0.043202	0.285466	ucsc
ARID4A	0.566838	0.441858	0.12498	0.170967	ucsc
ARID4B	0.983202	0.897828	0.0853735	9.29627e-05	ucsc
ARIH1	0.848178	0.872128	-0.0239505	0.300902	ucsc
ARIH2	0.48297	0.535063	-0.0520924	0.0547302	ucsc
ARL1	0.661799	0.625904	0.0358957	0.447531	ucsc
ARL10	0.876742	0.951554	-0.0748115	0.067742	ucsc
ARL13B	0.576111	0.445514	0.130597	0.0634366	ucsc
ARL14EP	0.609988	0.509696	0.100292	0.0579114	ucsc
ARL15	0.490048	0.459485	0.0305633	0.88038	ucsc
ARL16	0.795901	0.801255	-0.00535378	0.977395	ucsc
ARL17A	0.89129	0.870961	0.0203288	0.744033	ucsc
ARL2	0.0345775	0.0419503	-0.00737278	0.778622	ucsc
ARL2BP	0.0202376	0	0.0202376	0.00781224	ucsc
ARL4A	0.0034084	0	0.0034084	0.88877	ucsc
ARL5A	0.991906	0.998623	-0.00671755	0.292483	ucsc
ARL6IP1	0.0364093	0.0222085	0.0142008	0.0769821	ucsc
ARL6IP4	0.321679	0.304061	0.0176189	0.614329	ucsc
ARL6IP5	0.0162324	0.0830446	-0.0668122	2.49509e-08	ucsc
ARL6IP6	0.943298	0.958936	-0.0156372	0.305722	ucsc
ARL8A	0.0137435	0	0.0137435	0.154655	ucsc
ARL8B	0.501858	0.468199	0.0336591	0.396853	ucsc
ARMC1	0.467287	0.467962	-0.000674568	0.999787	ucsc
ARMC4	1	0.989948	0.0100516	0.748139	ucsc
ARMC6	0.19861	0.293592	-0.0949826	0.0236401	ucsc
ARMC7	0.148455	0.219159	-0.0707038	0.516088	ucsc
ARMC8	0.661879	0.708453	-0.0465741	0.616705	ucsc
ARMC9	0.875472	0.87268	0.00279189	0.997469	ucsc
ARMCX3	0.101879	0.0962916	0.00558726	0.980803	ucsc
ARMCX4	0.958634	0.913005	0.0456293	0.651369	ucsc
ARMCX5-GPRASP2	0.864012	0.890103	-0.026091	0.85379	ucsc
ARMCX6	0.272849	0.302619	-0.0297698	0.650368	ucsc
ARMT1	0.229446	0.186913	0.0425328	0.485303	ucsc
ARNT	0.179948	0.12581	0.0541374	0.160302	ucsc
ARNT2	0.521331	0.384779	0.136553	0.318369	ucsc
ARNTL	0.480049	0.289869	0.19018	0.162648	ucsc
ARNTL2	0.118561	0.0950289	0.0235317	0.820778	ucsc
ARPC1A	0.382091	0.370444	0.0116465	0.733362	ucsc
ARPC1B	0.63039	0.676957	-0.0465674	0.356058	ucsc
ARPC2	0.987367	0.984157	0.00320983	0.714412	ucsc
ARPC3	0.357495	0.257934	0.0995613	1.14107e-14	ucsc
ARPC4	0.289856	0.228925	0.060931	0.0451207	ucsc
ARPC4-TTLL3	0.992066	0.979832	0.0122339	0.693767	ucsc
ARPC5	0.836338	0.843137	-0.00679924	0.930146	ucsc
ARPC5L	0.0714602	0.0539467	0.0175135	0.611219	ucsc
ARPIN	0.0358425	0.140299	-0.104457	0.0717744	ucsc
ARPP19	0.830202	0.837179	-0.00697747	0.94741	ucsc
ARRB2	0.130961	0.140288	-0.00932707	0.887524	ucsc
ARRDC1	0.889887	0.900926	-0.011039	0.929659	ucsc
ARRDC1-AS1	0.352621	0.246815	0.105807	0.309135	ucsc
ARRDC2	0.240855	0.203304	0.037551	0.90807	ucsc
ARRDC3	0.128051	0.117221	0.0108302	0.980676	ucsc
ARSA	0.863017	0.874013	-0.0109959	0.981962	ucsc
ARSB	0.0538257	0.0537715	5.42715e-05	0.999999	ucsc
ARSG	0.636136	0.65169	-0.0155537	0.977755	ucsc
ARSK	0.532397	0.518385	0.0140127	0.978693	ucsc
ARV1	0.00790706	0.00317669	0.00473037	0.57235	ucsc
ARVCF	0.540768	0.539614	0.00115432	0.999861	ucsc
AS3MT	0.578397	0.68935	-0.110953	0.334163	ucsc
ASAH1	0.524217	0.507089	0.0171282	0.895787	ucsc
ASAP1	0.418801	0.450359	-0.0315583	0.745937	ucsc
ASAP2	0.0176907	0.0533149	-0.0356243	0.48109	ucsc
ASAP3	0.655408	0.554803	0.100604	0.428385	ucsc
ASB1	0.334063	0.439415	-0.105352	0.331491	ucsc
ASB16-AS1	0.536913	0.676274	-0.139361	0.11428	ucsc
ASB3	0.771545	0.712613	0.0589328	0.364998	ucsc
ASB7	0.271634	0.216511	0.0551229	0.671513	ucsc
ASB8	0.454146	0.486011	-0.0318649	0.788646	ucsc
ASCC1	0.899114	0.929469	-0.0303546	0.460615	ucsc
ASCC2	0.59136	0.541064	0.0502953	0.254895	ucsc
ASCC3	0.282405	0.358911	-0.0765062	0.161238	ucsc
ASF1B	0.253022	0.281809	-0.0287877	0.631245	ucsc
ASH1L	0.147815	0.230538	-0.0827229	0.287566	ucsc
ASH1L-AS1	0.145226	0.141809	0.00341683	0.998262	ucsc
ASH2L	0.246741	0.304951	-0.05821	0.161796	ucsc
ASIC1	0.261842	0.278764	-0.0169212	0.945809	ucsc
ASIC3	0.630438	0.836117	-0.205679	0.0992243	ucsc
ASL	0.286384	0.235872	0.0505114	0.715941	ucsc
ASNA1	0.00180944	0.0126185	-0.0108091	0.128381	ucsc
ASNS	0.131855	0.137246	-0.00539116	0.943363	ucsc
ASNSD1	0.467659	0.472855	-0.00519669	0.975837	ucsc
ASPH	0.691192	0.658263	0.0329296	0.516721	ucsc
ASPM	0.114051	0.147667	-0.0336161	0.532833	ucsc
ASPSCR1	0.400087	0.39962	0.00046638	0.999953	ucsc
ASRGL1	0.747004	0.773466	-0.026462	0.577453	ucsc
ASTE1	0.116477	0.203517	-0.0870403	0.464478	ucsc
ASTN2	0.774163	0.675587	0.0985761	0.504759	ucsc
ASUN	0.0669801	0.0227275	0.0442526	0.00793099	ucsc
ASXL1	0.478453	0.507794	-0.0293408	0.679514	ucsc
ATAD1	0.0696024	0.0211494	0.048453	0.011277	ucsc
ATAD2	0.534426	0.461006	0.0734203	0.223237	ucsc
ATAD2B	0.228293	0.214095	0.0141975	0.984473	ucsc
ATAD3A	0.221503	0.229456	-0.00795242	0.973506	ucsc
ATAD5	0.119872	0.0780387	0.0418337	0.67468	ucsc
ATF2	0.33325	0.37074	-0.03749	0.716136	ucsc
ATF3	0.193245	0.216109	-0.0228641	0.466763	ucsc
ATF5	0.131588	0.21205	-0.0804623	0.497652	ucsc
ATF7	0.954666	0.938551	0.0161145	0.784025	ucsc
ATF7IP	0.266907	0.260323	0.00658337	0.985371	ucsc
ATF7IP2	0.85786	0.863285	-0.00542535	0.987138	ucsc
ATG10	0.433101	0.420567	0.012534	0.988049	ucsc
ATG101	0.446555	0.400131	0.0464237	0.66408	ucsc
ATG12	0.79226	0.761115	0.0311449	0.507303	ucsc
ATG13	1	0.943282	0.0567183	1.84591e-06	ucsc
ATG2A	0.0552998	0.194779	-0.139479	0.0515963	ucsc
ATG2B	0.639079	0.687314	-0.0482354	0.750963	ucsc
ATG3	0.41006	0.415964	-0.00590426	0.964235	ucsc
ATG4A	0.373672	0.465153	-0.0914811	0.172474	ucsc
ATG4B	0.880813	0.895452	-0.0146387	0.604661	ucsc
ATG4C	0.443084	0.395503	0.0475803	0.539318	ucsc
ATG4D	0.2317	0.334202	-0.102501	0.0858627	ucsc
ATG7	0.589066	0.629885	-0.0408193	0.593383	ucsc
ATG9A	0.982184	0.963266	0.0189182	0.250097	ucsc
ATHL1	0.806134	0.808155	-0.00202183	0.999325	ucsc
ATIC	0.303457	0.327113	-0.0236559	0.29163	ucsc
ATL2	0.507544	0.489097	0.018447	0.851756	ucsc
ATL3	0.0102328	0.0306796	-0.0204469	0.682365	ucsc
ATM	0.784179	0.837206	-0.0530277	0.248105	ucsc
ATMIN	0.343771	0.416531	-0.0727603	0.274233	ucsc
ATN1	0.0265466	0.0138063	0.0127404	0.576392	ucsc
ATOX1	0.998544	0.997615	0.000928989	0.859569	ucsc
ATP11A	0.641473	0.621785	0.0196878	0.901922	ucsc
ATP11B	0.627537	0.66195	-0.0344128	0.765453	ucsc
ATP11C	0.839093	0.791914	0.0471781	0.257616	ucsc
ATP13A1	0.966814	0.976578	-0.0097644	0.734955	ucsc
ATP13A3	0.985431	0.970527	0.0149047	0.383811	ucsc
ATP1A1	0.999011	0.998482	0.000529069	0.85949	ucsc
ATP1B1	0.00795793	0	0.00795793	0.469026	ucsc
ATP1B3	0.0398785	0.0689062	-0.0290277	0.00449055	ucsc
ATP2A2	0.889707	0.877209	0.0124987	0.61585	ucsc
ATP2B1	0.344746	0.442319	-0.0975723	0.0203968	ucsc
ATP2C1	0.402693	0.33979	0.0629037	0.229548	ucsc
ATP5A1	0.993511	0.994784	-0.00127333	0.787507	ucsc
ATP5B	0.948697	0.927724	0.0209735	2.68977e-06	ucsc
ATP5C1	0.408689	0.440479	-0.0317903	0.0480344	ucsc
ATP5D	0.272146	0.259249	0.0128976	0.713902	ucsc
ATP5F1	0.983905	0.94245	0.0414549	1.24312e-22	ucsc
ATP5G1	0.0280656	0.0413882	-0.0133227	0.0239721	ucsc
ATP5G2	0.999699	0.999742	-4.33254e-05	0.993452	ucsc
ATP5G3	0.946218	0.946653	-0.000434814	0.996463	ucsc
ATP5H	0.00107399	0.00177108	-0.000697087	0.662204	ucsc
ATP5I	0.0338494	0.029762	0.00408738	0.381747	ucsc
ATP5J	0.99874	1	-0.0012599	0.182183	ucsc
ATP5J2	0.995594	0.996246	-0.000651537	0.823979	ucsc
ATP5J2-PTCD1	0.0823385	0.12627	-0.0439312	0.65671	ucsc
ATP5O	0.00919688	0.00582208	0.00337479	0.218841	ucsc
ATP5S	1	0.979509	0.0204909	0.224263	ucsc
ATP5SL	0.69383	0.720851	-0.0270202	0.719885	ucsc
ATP6AP1	0.0728924	0.0409451	0.0319473	0.00493647	ucsc
ATP6AP1L	0.822609	0.888713	-0.0661033	0.724213	ucsc
ATP6AP2	0.165176	0.0940797	0.0710968	0.000330018	ucsc
ATP6V0A1	0.95373	0.963287	-0.00955691	0.789804	ucsc
ATP6V0A2	0.593531	0.535384	0.0581466	0.420774	ucsc
ATP6V0B	0.102557	0.133169	-0.0306112	0.225379	ucsc
ATP6V0C	0.000503123	0.00415878	-0.00365565	0.0411894	ucsc
ATP6V0D1	0.995967	0.993744	0.00222281	0.87857	ucsc
ATP6V0E1	0.565763	0.510536	0.0552275	0.0718619	ucsc
ATP6V0E2	0.925421	0.841963	0.0834583	1.02304e-06	ucsc
ATP6V1A	0.0176578	0.0158041	0.00185376	0.973377	ucsc
ATP6V1B2	0.972556	0.956766	0.0157896	0.498822	ucsc
ATP6V1D	0.925671	0.951947	-0.0262758	0.335975	ucsc
ATP6V1E1	0.0677908	0.0622032	0.00558761	0.876252	ucsc
ATP6V1E2	0.74041	0.691024	0.0493854	0.788489	ucsc
ATP6V1G1	0.000420766	0.00170938	-0.00128861	0.674497	ucsc
ATP6V1H	0.745333	0.843839	-0.0985058	0.00177062	ucsc
ATP7B	0.997972	0.991889	0.00608306	0.834753	ucsc
ATP8A1	0.237099	0.120236	0.116864	0.140638	ucsc
ATP8B2	0.34477	0.398313	-0.0535434	0.235286	ucsc
ATP9A	0	0.0175034	-0.0175034	0.312251	ucsc
ATPAF1	0.717189	0.789494	-0.0723052	0.000868172	ucsc
ATPIF1	0.974793	0.979349	-0.00455668	0.371821	ucsc
ATRAID	0.0263689	0.0375248	-0.0111559	0.251315	ucsc
ATRIP	0.926022	0.935309	-0.0092865	0.926731	ucsc
ATRN	0.274294	0.279332	-0.00503786	0.995832	ucsc
ATRX	0.963385	0.959597	0.00378757	0.954363	ucsc
ATXN10	0.637405	0.724524	-0.0871187	0.000293752	ucsc
ATXN2L	0.523627	0.566998	-0.0433708	0.169351	ucsc
ATXN3	0.956969	0.949337	0.00763214	0.925431	ucsc
ATXN7	0.379245	0.354903	0.0243424	0.940088	ucsc
ATXN7L1	0.605292	0.515381	0.0899105	0.674699	ucsc
ATXN7L2	0.563851	0.590037	-0.0261866	0.963424	ucsc
AUNIP	0.900944	0.901945	-0.00100166	0.999681	ucsc
AUP1	0.289272	0.298886	-0.0096137	0.872257	ucsc
AURKA	0.185858	0.24994	-0.0640817	0.0153947	ucsc
AURKAIP1	0.0201042	0.0199337	0.000170554	0.999897	ucsc
AURKB	0.350748	0.448063	-0.0973149	2.8263e-07	ucsc
AUTS2	0.589489	0.613379	-0.0238907	0.862954	ucsc
AVIL	0.892627	0.848813	0.0438136	0.81047	ucsc
AVL9	0.158335	0.197861	-0.0395255	0.720332	ucsc
AXIN1	0.724756	0.728486	-0.0037296	0.99653	ucsc
AXIN2	0.559982	0.760842	-0.200861	0.0622555	ucsc
AZI2	1	0.998831	0.00116885	0.652702	ucsc
AZIN1	0.692584	0.716937	-0.0243522	0.566526	ucsc
AZIN1-AS1	0.991742	1	-0.0082578	0.773848	ucsc
AZIN2	0.531681	0.588487	-0.056806	0.837573	ucsc
B3GALNT2	0.39714	0.298491	0.0986485	0.0251831	ucsc
B3GAT3	0.722021	0.796238	-0.074217	0.282757	ucsc
B3GLCT	0	0.0292895	-0.0292895	0.331227	ucsc
B3GNT5	0.983629	0.98463	-0.00100096	0.998117	ucsc
B4GALNT1	0.512837	0.45262	0.0602175	0.862483	ucsc
B4GALNT3	0.834119	0.729301	0.104818	0.0879742	ucsc
B4GALNT4	0.469138	0.611485	-0.142348	0.0816133	ucsc
B4GALT2	0.273967	0.335236	-0.0612689	0.208193	ucsc
B4GALT4	0.890158	0.961455	-0.0712972	0.0730258	ucsc
B4GALT6	0.783439	0.80564	-0.022201	0.875969	ucsc
B4GALT7	0.554231	0.512236	0.0419946	0.596485	ucsc
B9D1	0.989244	0.988907	0.000336804	0.998978	ucsc
BABAM1	0.994241	1	-0.00575928	0.0568691	ucsc
BACE1-AS	0.0233246	0.0178195	0.00550511	0.973638	ucsc
BACE2	0.932259	0.848116	0.0841428	0.218666	ucsc
BACH1	1	0.984162	0.015838	0.165005	ucsc
BAD	0.931507	0.975111	-0.043604	0.102648	ucsc
BAG1	0.983397	0.998351	-0.0149544	0.0720742	ucsc
BAG3	0.0242463	0.026243	-0.00199675	0.992237	ucsc
BAHCC1	0.545541	0.579324	-0.0337827	0.906138	ucsc
BAHD1	0.0124754	0.0239238	-0.0114485	0.834002	ucsc
BAIAP2	0.983952	0.974407	0.00954433	0.756524	ucsc
BAIAP2L1	0.498848	0.490407	0.00844149	0.974159	ucsc
BAMBI	0.0751247	0.00497332	0.0701514	0.131054	ucsc
BANF1	0.0241396	0.0282976	-0.00415802	0.716134	ucsc
BANP	0.609962	0.679285	-0.0693222	0.27396	ucsc
BAP1	0.635866	0.611749	0.0241164	0.57331	ucsc
BARD1	0.224004	0.2252	-0.00119539	0.999777	ucsc
BAZ1A	0.181127	0.223092	-0.0419648	0.410418	ucsc
BAZ1B	0.0149775	0.0277343	-0.0127568	0.333808	ucsc
BAZ2A	0.508859	0.469103	0.0397557	0.379257	ucsc
BAZ2B	0.608604	0.750365	-0.141761	0.0981295	ucsc
BBC3	0.963777	0.90915	0.0546275	0.493949	ucsc
BBIP1	0.84107	0.898248	-0.057178	0.157392	ucsc
BBOF1	0.599422	0.728793	-0.129372	0.464305	ucsc
BBOX1-AS1	0.982228	0.961056	0.0211727	0.704873	ucsc
BBS1	0.703671	0.649741	0.0539299	0.449902	ucsc
BBS2	0.838228	0.811854	0.0263746	0.575502	ucsc
BBS7	0.63858	0.553093	0.0854874	0.0799149	ucsc
BBX	0.533607	0.534765	-0.00115867	0.999475	ucsc
BCAM	0.804571	0.822856	-0.0182848	0.957252	ucsc
BCAP29	0.852472	0.900837	-0.0483656	0.106661	ucsc
BCAP31	0.252929	0.196558	0.0563718	0.000360512	ucsc
BCAR1	0.892388	0.89434	-0.00195296	0.998653	ucsc
BCAS3	0.778448	0.82494	-0.0464926	0.333777	ucsc
BCAS4	0.85829	0.853571	0.00471942	0.996076	ucsc
BCAT1	0.585936	0.643205	-0.0572684	0.545926	ucsc
BCAT2	0.168657	0.169635	-0.000977208	0.999203	ucsc
BCCIP	0.834194	0.802216	0.0319779	0.160383	ucsc
BCDIN3D	0.102133	0.241643	-0.139511	0.180338	ucsc
BCHE	0.155741	0.0597221	0.0960187	0.105571	ucsc
BCKDHA	1	0.988123	0.0118772	0.161171	ucsc
BCKDHB	0.198403	0.270438	-0.0720352	0.29612	ucsc
BCKDK	0.575618	0.593947	-0.0183292	0.873077	ucsc
BCL10	0.270151	0.252732	0.0174191	0.962378	ucsc
BCL11A	0.882317	0.913592	-0.0312759	0.591614	ucsc
BCL2L1	0.431678	0.384579	0.0470991	0.73552	ucsc
BCL2L11	0.805237	0.827178	-0.0219407	0.89573	ucsc
BCL2L12	0.239893	0.245037	-0.00514444	0.978554	ucsc
BCL2L13	0.531	0.572508	-0.0415085	0.511515	ucsc
BCL2L2	0.189729	0.218569	-0.0288396	0.875617	ucsc
BCL2L2-PABPN1	0.117757	0.0799788	0.0377786	0.599678	ucsc
BCL7A	0.032205	0.056138	-0.0239329	0.443647	ucsc
BCL7B	0.484957	0.450946	0.0340105	0.698696	ucsc
BCL7C	0.955552	0.954364	0.00118808	0.998787	ucsc
BCL9	0.398582	0.393775	0.00480655	0.995875	ucsc
BCL9L	0.434078	0.586996	-0.152918	0.304505	ucsc
BCLAF1	0.925621	0.920598	0.00502265	0.905636	ucsc
BCOR	0.916029	0.868323	0.047706	0.00194156	ucsc
BCORL1	0.179402	0.17598	0.00342213	0.996006	ucsc
BCR	0.451856	0.495788	-0.043932	0.403575	ucsc
BCS1L	0.484196	0.564182	-0.0799865	0.00479637	ucsc
BDH2	0.13204	0.144661	-0.012621	0.90315	ucsc
BECN1	0.250918	0.327455	-0.0765378	0.070205	ucsc
BEND4	0.212406	0.214883	-0.00247723	0.999295	ucsc
BEND7	0.989846	0.99728	-0.00743442	0.724759	ucsc
BET1	0.960819	0.982978	-0.022159	0.291965	ucsc
BET1L	0.993471	1	-0.00652907	0.557807	ucsc
BEX2	0.015619	0.00539195	0.0102271	0.263139	ucsc
BHLHB9	0.169135	0.0755223	0.0936123	0.0992298	ucsc
BHLHE40	0.106133	0.0884623	0.0176708	0.86973	ucsc
BHLHE41	0.708578	0.698269	0.0103096	0.990157	ucsc
BICD1	0.769029	0.822824	-0.0537943	0.602072	ucsc
BID	0.968533	0.983428	-0.0148945	0.362761	ucsc
BIN1	0.0926567	0.0569082	0.0357485	0.43898	ucsc
BIN3	0.882348	0.92245	-0.0401017	0.551992	ucsc
BIRC5	0.185976	0.207598	-0.0216221	0.410474	ucsc
BIRC6	0.574252	0.543462	0.03079	0.84066	ucsc
BIVM	0.471338	0.482923	-0.0115859	0.970729	ucsc
BLCAP	0.994146	0.991769	0.00237691	0.93212	ucsc
BLM	0.622844	0.720468	-0.0976235	0.055611	ucsc
BLMH	0.257656	0.344756	-0.0871002	0.00250771	ucsc
BLOC1S1	0.0441989	0.0803152	-0.0361163	0.00412204	ucsc
BLOC1S2	0.0405788	0.0412394	-0.000660595	0.998257	ucsc
BLOC1S3	0.110151	0.00953341	0.100618	0.0869262	ucsc
BLOC1S5	0.401179	0.434592	-0.0334133	0.79185	ucsc
BLOC1S6	0.640272	0.677173	-0.0369013	0.331331	ucsc
BLVRA	0.0168748	0.0136518	0.00322301	0.931502	ucsc
BLVRB	0.0186687	0.0123541	0.0063146	0.833598	ucsc
BLZF1	0.162361	0.116617	0.045744	0.505535	ucsc
BMF	0.0303533	0.170027	-0.139674	0.210915	ucsc
BMI1	0.53616	0.51843	0.0177298	0.829106	ucsc
BMP1	0.991609	0.946378	0.0452313	0.36772	ucsc
BMP2K	0.711525	0.61803	0.0934946	0.316246	ucsc
BMP4	0.026833	0.0767536	-0.0499206	0.377183	ucsc
BMP7	0.674689	0.674396	0.00029357	0.999962	ucsc
BMPR1A	0.400961	0.45464	-0.053679	0.703044	ucsc
BNIP1	0.0600359	0.0455759	0.01446	0.754349	ucsc
BNIP2	0.803437	0.80924	-0.0058031	0.988163	ucsc
BNIP3	0.503007	0.595415	-0.0924078	0.019589	ucsc
BNIP3L	1	1	0	1	ucsc
BOC	0.909597	0.85139	0.0582069	0.44617	ucsc
BOD1	0.0304876	0.049593	-0.0191054	0.134928	ucsc
BOD1L1	0.35905	0.469179	-0.110129	0.124153	ucsc
BOLA2B	0.00577342	0.00698697	-0.00121355	0.820982	ucsc
BOLA3	0.395743	0.314495	0.0812479	3.01108e-05	ucsc
BOLA3-AS1	0.0190594	0	0.0190594	0.464102	ucsc
BORA	0.148281	0.172081	-0.0237999	0.80842	ucsc
BORCS5	0.127974	0.173382	-0.0454082	0.69412	ucsc
BORCS7	0	0.0615852	-0.0615852	0.0181327	ucsc
BORCS8	0.916851	0.893259	0.0235918	0.741809	ucsc
BORCS8-MEF2B	0.975195	0.993821	-0.018626	0.596373	ucsc
BPHL	0.471532	0.542105	-0.0705731	0.316952	ucsc
BPNT1	0.682831	0.717042	-0.0342102	0.307693	ucsc
BPTF	0.928593	0.957829	-0.0292354	0.0514053	ucsc
BRAF	0.635703	0.720027	-0.0843239	0.333481	ucsc
BRAP	0.00664863	0.0203111	-0.0136624	0.501942	ucsc
BRAT1	0.19546	0.159047	0.0364121	0.661258	ucsc
BRCA2	0.458819	0.55696	-0.0981408	0.314529	ucsc
BRCC3	0.412806	0.327183	0.0856234	0.0521036	ucsc
BRD1	0.170962	0.0907296	0.0802321	0.0260058	ucsc
BRD3	0.0549355	0.0778697	-0.0229343	0.573653	ucsc
BRD4	0.659741	0.666911	-0.00717019	0.966458	ucsc
BRD7	0.371724	0.414376	-0.0426522	0.124445	ucsc
BRD8	0.999781	1	-0.000218737	0.854453	ucsc
BRD9	0.911642	0.956477	-0.0448355	0.0872201	ucsc
BRE	0.0730096	0.0611461	0.0118635	0.737552	ucsc
BRI3	0.981877	0.990022	-0.00814499	0.202596	ucsc
BRINP3	0.645464	0.657963	-0.0124997	0.99047	ucsc
BRIP1	0.202531	0.229641	-0.0271102	0.83744	ucsc
BRIX1	0.0836258	0.0327218	0.050904	0.00091138	ucsc
BRMS1	0.970025	0.951578	0.0184466	0.550117	ucsc
BROX	0.301561	0.303313	-0.00175105	0.999022	ucsc
BRPF1	0.343342	0.242923	0.100418	0.140961	ucsc
BRSK2	0.838461	0.789419	0.0490421	0.539017	ucsc
BRWD1	0.839075	0.889875	-0.0507999	0.347929	ucsc
BSCL2	0.703257	0.676018	0.0272392	0.888577	ucsc
BSDC1	0.211194	0.201682	0.0095114	0.949163	ucsc
BSG	0.0405748	0.0936942	-0.0531194	7.85358e-18	ucsc
BTAF1	0.144172	0.222217	-0.0780453	0.114866	ucsc
BTBD1	0.380326	0.452196	-0.0718706	0.00929053	ucsc
BTBD2	0.660592	0.749733	-0.0891405	2.11635e-06	ucsc
BTBD9	0.216257	0.277029	-0.0607716	0.730848	ucsc
BTD	0.454924	0.354596	0.100328	0.231482	ucsc
BTF3	0.0109939	0.0083063	0.00268764	0.0871019	ucsc
BTF3L4	0.519663	0.555333	-0.0356702	0.448293	ucsc
BTN2A1	0.930516	0.949938	-0.0194228	0.745953	ucsc
BTN2A2	0.77476	0.793536	-0.018776	0.915052	ucsc
BTN3A1	0.477179	0.50294	-0.0257617	0.960337	ucsc
BTNL9	0.758577	0.787448	-0.028871	0.863782	ucsc
BTRC	0.363695	0.422483	-0.0587878	0.507931	ucsc
BUB1	0.134153	0.15172	-0.0175677	0.686897	ucsc
BUB3	0.895691	0.848671	0.0470195	0.000111217	ucsc
BUD31	0.425144	0.401418	0.0237253	0.612443	ucsc
BYSL	0.725833	0.671018	0.0548153	0.259775	ucsc
BZW1	0.294042	0.317814	-0.0237719	0.371885	ucsc
BZW2	0.260504	0.24116	0.0193438	0.698794	ucsc
C10orf11	0.985546	0.91832	0.0672256	0.220017	ucsc
C10orf2	0.250459	0.309218	-0.0587591	0.41552	ucsc
C10orf35	0.133617	0.127827	0.00578974	0.99185	ucsc
C10orf76	0.222813	0.308876	-0.0860634	0.28488	ucsc
C10orf88	0.740383	0.832626	-0.0922429	0.245332	ucsc
C11orf1	0.618086	0.629318	-0.0112324	0.938455	ucsc
C11orf24	0.349698	0.383525	-0.0338274	0.684099	ucsc
C11orf31	0.998006	0.997673	0.000332957	0.975422	ucsc
C11orf49	0.924728	0.972409	-0.047681	0.0562985	ucsc
C11orf57	0.339686	0.371153	-0.0314668	0.586226	ucsc
C11orf58	0.989901	0.991916	-0.00201442	0.752558	ucsc
C11orf65	0.882497	0.704671	0.177826	0.579256	ucsc
C11orf73	0.206212	0.195507	0.0107046	0.89552	ucsc
C11orf74	0.351936	0.327805	0.0241312	0.682656	ucsc
C11orf84	0.185002	0.159752	0.0252494	0.760631	ucsc
C11orf98	0.0328601	0.0223414	0.0105187	0.694326	ucsc
C12orf10	0.203277	0.180904	0.0223729	0.710722	ucsc
C12orf29	0.680632	0.710157	-0.0295249	0.622359	ucsc
C12orf4	0.187538	0.234835	-0.0472974	0.586363	ucsc
C12orf43	0.915179	0.883998	0.0311806	0.553671	ucsc
C12orf45	0.193795	0.184342	0.00945343	0.939064	ucsc
C12orf49	0.306027	0.3473	-0.0412737	0.766201	ucsc
C12orf57	0.00518366	0.00733658	-0.00215292	0.843882	ucsc
C12orf65	0.195352	0.283455	-0.0881025	0.14717	ucsc
C12orf66	0.766545	0.706347	0.0601984	0.786621	ucsc
C12orf73	0.990023	0.997268	-0.00724534	0.506558	ucsc
C12orf75	1	0.997086	0.00291417	0.287406	ucsc
C12orf76	0.854249	0.879518	-0.0252691	0.767153	ucsc
C14orf132	0.0337219	0.0419478	-0.00822596	0.974335	ucsc
C14orf159	0.742692	0.71114	0.031552	0.902606	ucsc
C14orf166	0.986942	0.989919	-0.00297762	0.547243	ucsc
C14orf2	0.28751	0.375042	-0.0875325	3.99305e-09	ucsc
C14orf28	0.313372	0.164906	0.148466	0.266205	ucsc
C14orf79	0.473479	0.342271	0.131208	0.302589	ucsc
C14orf80	0.682576	0.782447	-0.0998713	0.305013	ucsc
C14orf93	0.389148	0.425064	-0.035916	0.924154	ucsc
C15orf39	0.243193	0.201491	0.0417022	0.6931	ucsc
C15orf40	0.943736	0.856856	0.0868796	0.00041903	ucsc
C15orf41	0.916292	0.919171	-0.00287891	0.997339	ucsc
C15orf57	0.969374	0.969519	-0.000145547	0.999971	ucsc
C15orf59	0.267054	0.219492	0.0475625	0.839633	ucsc
C15orf61	0.401647	0.258466	0.143181	0.0922789	ucsc
C16orf13	0.93426	0.940885	-0.00662488	0.824684	ucsc
C16orf52	0.796158	0.732709	0.0634489	0.587198	ucsc
C16orf58	0.566989	0.630833	-0.0638435	0.258697	ucsc
C16orf59	0.430809	0.37969	0.0511185	0.604895	ucsc
C16orf70	0.509851	0.480108	0.0297432	0.848294	ucsc
C16orf72	0.536694	0.632717	-0.0960234	0.0904985	ucsc
C16orf74	0.773905	0.891544	-0.117639	0.287504	ucsc
C16orf87	0.0786214	0.0186237	0.0599977	0.00333509	ucsc
C16orf95	0.982566	0.992756	-0.0101904	0.785138	ucsc
C17orf49	0.768924	0.791381	-0.0224566	0.680897	ucsc
C17orf53	0.242588	0.185275	0.0573135	0.598079	ucsc
C17orf58	0.321861	0.26155	0.0603112	0.266634	ucsc
C17orf62	0.847507	0.824058	0.0234494	0.700289	ucsc
C17orf75	1	0.997658	0.00234231	0.71579	ucsc
C17orf89	0.00701749	0.00631959	0.000697906	0.961551	ucsc
C18orf21	0.356465	0.340304	0.0161612	0.784396	ucsc
C18orf8	0.390772	0.456406	-0.0656342	0.208926	ucsc
C19orf12	0.886764	0.860513	0.0262512	0.737069	ucsc
C19orf24	0.00702665	0.0261862	-0.0191596	0.0972068	ucsc
C19orf25	0.871506	0.768735	0.102771	0.105185	ucsc
C19orf47	0.956736	0.912235	0.044501	0.267351	ucsc
C19orf48	0.399696	0.420901	-0.021205	0.646401	ucsc
C19orf52	0.840577	0.832038	0.00853846	0.962596	ucsc
C19orf53	0.257605	0.267791	-0.010186	0.836628	ucsc
C19orf54	0.00245638	0.0761726	-0.0737162	0.00275061	ucsc
C19orf60	0.0801749	0.0505721	0.0296028	0.456696	ucsc
C19orf70	0.958266	0.955107	0.00315907	0.9759	ucsc
C1D	0.964699	0.938984	0.0257142	0.239013	ucsc
C1GALT1	0.412724	0.380732	0.0319923	0.884082	ucsc
C1QBP	0.208646	0.173042	0.0356039	1.18129e-06	ucsc
C1QTNF6	0.609953	0.648676	-0.0387227	0.876973	ucsc
C1orf109	0.622095	0.669385	-0.0472908	0.362222	ucsc
C1orf112	0.632861	0.655563	-0.0227016	0.847854	ucsc
C1orf123	0.190179	0.184251	0.00592796	0.981255	ucsc
C1orf131	0.0919431	0.0780328	0.0139103	0.687521	ucsc
C1orf159	1	0.988887	0.0111132	0.606833	ucsc
C1orf198	0.0145988	0.0040818	0.010517	0.518938	ucsc
C1orf21	0.771073	0.78161	-0.0105362	0.968059	ucsc
C1orf27	0.1382	0.122725	0.015475	0.889781	ucsc
C1orf35	0.969885	0.977954	-0.00806951	0.743268	ucsc
C1orf52	0.893049	0.896761	-0.00371185	0.983507	ucsc
C1orf56	0.513293	0.544505	-0.0312121	0.899642	ucsc
C20orf196	0.625911	0.611908	0.0140028	0.987926	ucsc
C20orf24	0.00874558	0.0179077	-0.00916207	0.313785	ucsc
C21orf2	0.320094	0.294727	0.0253664	0.953228	ucsc
C21orf58	0.897282	0.968441	-0.0711594	0.0397308	ucsc
C21orf59	0.993062	0.985969	0.00709367	0.295969	ucsc
C21orf91	0.259706	0.254338	0.00536796	0.994049	ucsc
C22orf23	0.357112	0.294398	0.0627141	0.802121	ucsc
C22orf29	0.412813	0.409542	0.00327114	0.998521	ucsc
C22orf39	0.997098	0.988663	0.00843536	0.354713	ucsc
C22orf46	0.387157	0.36482	0.0223366	0.957512	ucsc
C2CD2L	0.664089	0.631695	0.0323946	0.931175	ucsc
C2CD3	0.753107	0.767182	-0.0140749	0.955084	ucsc
C2orf42	0.211835	0.352953	-0.141117	0.30399	ucsc
C2orf44	0.18822	0.231848	-0.0436281	0.680913	ucsc
C2orf68	0.688419	0.669008	0.0194112	0.886834	ucsc
C2orf76	0	0.0190283	-0.0190283	0.12505	ucsc
C2orf81	0.379659	0.580135	-0.200476	0.293967	ucsc
C3orf14	0.0300063	0.0911626	-0.0611562	0.00158619	ucsc
C3orf17	0.779055	0.747903	0.0311522	0.430799	ucsc
C3orf33	0.0799476	0.167719	-0.0877713	0.259012	ucsc
C3orf38	1	0.96324	0.0367599	0.0104377	ucsc
C3orf52	0.935181	0.906933	0.0282476	0.723219	ucsc
C3orf58	0.202622	0.250323	-0.0477018	0.542269	ucsc
C3orf62	0.889721	0.889697	2.39062e-05	1	ucsc
C4orf27	0.429129	0.477219	-0.0480907	0.117888	ucsc
C4orf36	0.573825	0.449519	0.124305	0.504522	ucsc
C4orf46	0.0260707	0	0.0260707	0.117065	ucsc
C5orf15	0.240085	0.325865	-0.0857802	0.000237626	ucsc
C5orf22	0.461467	0.416402	0.0450647	0.638417	ucsc
C5orf24	0.185376	0.169742	0.0156344	0.870725	ucsc
C5orf34	0.337541	0.298762	0.038779	0.818137	ucsc
C5orf42	0.351332	0.478208	-0.126876	0.38609	ucsc
C5orf45	0.566578	0.638147	-0.0715688	0.0865154	ucsc
C5orf51	0.0613428	0.112836	-0.051493	0.155212	ucsc
C6orf1	0.899284	0.884581	0.0147037	0.94642	ucsc
C6orf203	0.276527	0.262379	0.014148	0.948485	ucsc
C7orf25	0.458208	0.298727	0.159481	0.2282	ucsc
C7orf31	0.0584339	0.116787	-0.0583526	0.436601	ucsc
C7orf43	0.543374	0.558961	-0.0155869	0.967919	ucsc
C7orf49	0.994796	0.996535	-0.00173975	0.928672	ucsc
C7orf50	0.524093	0.449051	0.0750422	0.0852026	ucsc
C7orf55	0.850966	0.781284	0.0696821	0.00132579	ucsc
C7orf73	0.983824	0.952592	0.0312323	0.0655546	ucsc
C8orf33	0.0774731	0.139974	-0.0625006	0.000978545	ucsc
C8orf44	0.861405	0.733872	0.127532	0.146571	ucsc
C8orf59	0.854472	0.887375	-0.0329031	0.0208552	ucsc
C9orf114	0.527067	0.485192	0.041875	0.515238	ucsc
C9orf142	0.4632	0.420572	0.0426282	0.56095	ucsc
C9orf16	0.151672	0.139851	0.0118202	0.95644	ucsc
C9orf3	0.517725	0.50338	0.0143451	0.982249	ucsc
C9orf64	0.104748	0.0948305	0.00991732	0.941285	ucsc
C9orf69	0.0820307	0.0599036	0.0221271	0.788359	ucsc
C9orf72	0.966199	0.893557	0.0726421	0.127608	ucsc
C9orf78	0.325558	0.42326	-0.0977023	0.00614377	ucsc
C9orf85	0.939249	0.944488	-0.00523867	0.971471	ucsc
C9orf91	0.128952	0.274164	-0.145212	0.0895127	ucsc
CA13	0.577931	0.690498	-0.112567	0.511418	ucsc
CA2	0.156524	0.206823	-0.0502983	7.48929e-06	ucsc
CA5B	0.866366	0.880904	-0.0145387	0.88722	ucsc
CA8	0.00867992	0.0257852	-0.0171053	0.166414	ucsc
CAAP1	0.0240455	0.10475	-0.0807044	0.00129232	ucsc
CAB39	0.0354726	0.0396331	-0.0041605	0.970156	ucsc
CABLES1	0.229591	0.207148	0.0224426	0.817989	ucsc
CABYR	0.760401	0.598936	0.161465	0.091943	ucsc
CACFD1	0.630592	0.725603	-0.0950111	0.524113	ucsc
CACHD1	0.0184748	0.0234251	-0.00495028	0.958883	ucsc
CACNA1H	0.00320684	0.0879501	-0.0847432	0.041961	ucsc
CACNA2D1	0.507193	0.36409	0.143103	0.140489	ucsc
CACNA2D2	0.628476	0.786841	-0.158365	0.23152	ucsc
CACNB3	0.578022	0.463307	0.114715	0.193506	ucsc
CACTIN	0.339912	0.51831	-0.178398	0.0690521	ucsc
CACUL1	0.904282	0.922454	-0.0181721	0.770216	ucsc
CACYBP	0.760272	0.750532	0.00973977	0.624018	ucsc
CAD	0.595144	0.564655	0.030489	0.498126	ucsc
CALCOCO1	0.442799	0.367598	0.0752015	0.188093	ucsc
CALCOCO2	0.980426	0.971089	0.00933646	0.59162	ucsc
CALM1	0.397368	0.398283	-0.000915068	0.99735	ucsc
CALM2	0.329053	0.396796	-0.0677424	1.29492e-11	ucsc
CALM3	0.0958674	0.139098	-0.0432311	3.03624e-06	ucsc
CALML4	0.45142	0.340298	0.111123	0.309614	ucsc
CALR	0.0282297	0.0241096	0.00412012	0.449257	ucsc
CALU	0.00163613	0	0.00163613	0.388737	ucsc
CAMK1	0.143131	0.133806	0.00932513	0.928109	ucsc
CAMK2B	0.864318	0.7631	0.101218	0.457434	ucsc
CAMK2D	0.447849	0.529024	-0.081175	0.264807	ucsc
CAMK2G	0.272147	0.361427	-0.0892798	0.125875	ucsc
CAMK4	0.55229	0.416224	0.136067	0.359085	ucsc
CAMKK1	0.0696602	0.0512587	0.0184014	0.890557	ucsc
CAMKK2	0.627702	0.618205	0.00949785	0.975561	ucsc
CAMKMT	0.248259	0.314678	-0.0664198	0.506219	ucsc
CAMLG	0.193815	0.112686	0.0811283	0.000938242	ucsc
CAMSAP2	0	0.014404	-0.014404	0.293859	ucsc
CAMTA1	0.983977	0.974925	0.00905129	0.206771	ucsc
CAMTA2	0.880685	0.849685	0.0309998	0.619037	ucsc
CAND1	0.409215	0.413583	-0.00436829	0.986518	ucsc
CANT1	0.337669	0.321115	0.0165537	0.876328	ucsc
CAP1	0.181855	0.193923	-0.012068	0.796604	ucsc
CAP2	0.0166213	0.10037	-0.0837489	0.00916677	ucsc
CAPG	0.573049	0.732001	-0.158952	0.0603734	ucsc
CAPN1	0.207769	0.125764	0.0820049	0.032162	ucsc
CAPN10	1	0.986963	0.0130374	0.486356	ucsc
CAPN2	0.0452127	0.0781884	-0.0329756	0.0243031	ucsc
CAPN7	0.391293	0.464577	-0.0732843	0.230025	ucsc
CAPNS1	0.694803	0.70329	-0.00848701	0.761757	ucsc
CAPRIN1	0.154518	0.211599	-0.0570817	9.22687e-05	ucsc
CAPRIN2	0.858614	0.74981	0.108804	0.119754	ucsc
CAPS2	0.931185	0.898069	0.0331161	0.780131	ucsc
CAPZA1	0.20122	0.265241	-0.0640213	0.00073611	ucsc
CAPZA2	0.856147	0.877522	-0.0213745	0.38657	ucsc
CAPZB	0.060301	0.06782	-0.00751901	0.775115	ucsc
CARD19	0.311405	0.418365	-0.10696	0.139142	ucsc
CARD8	0.977234	0.970806	0.00642813	0.891769	ucsc
CARHSP1	0.0281975	0.0145435	0.013654	0.356663	ucsc
CARM1	0.142793	0.151784	-0.00899125	0.895832	ucsc
[truncated: 7,133 more rows]

## Sheet: MB361 (mock)
	MB361_S1	MB361_Torin_S2	ratio difference	chisq pvalue	annotation
AGAP3	0.298131	0.168084	0.130048	9.20846e-07	refseq
ATF7	0.483233	0.322346	0.160887	0.00175864	refseq
AUNIP	0.928735	0.810612	0.118123	0.0064173	refseq
BMP2K	0.474672	0.204702	0.269969	0.000496174	refseq
BORCS8	0.518969	0.279399	0.239571	0.000156835	refseq
BTD	0.531996	0.380718	0.151278	0.0335678	refseq
C7orf50	0.911444	0.690519	0.220925	8.77305e-17	refseq
CFLAR	0.481238	0.332531	0.148707	0.0108993	refseq
CXorf40A	0.790297	0.68758	0.102717	0.0172211	refseq
EIF2B3	0.623247	0.438344	0.184904	9.16545e-06	refseq
FEZ1	0.490416	0.313049	0.177367	0.0342969	refseq
GCFC2	0.260944	0.157284	0.10366	0.00214879	refseq
IQSEC1	0.781676	0.635717	0.14596	0.00622367	refseq
IVD	0.867927	0.752309	0.115619	0.00362366	refseq
LIAS	0.284803	0.0961822	0.188621	3.88642e-07	refseq
LIMK2	0.43192	0.2285	0.20342	0.00169035	refseq
NAAA	0.691515	0.510023	0.181492	0.0119187	refseq
OSCP1	0.284004	0.0903752	0.193629	0.00395135	refseq
OTUD4	0.1853	0.0611486	0.124151	0.00045297	refseq
PRKAR1A	0.873076	0.728035	0.14504	3.53775e-20	refseq
RGS12	0.515287	0.180278	0.335009	0.00156315	refseq
RNF135	0.126448	0.0140322	0.112415	0.0072218	refseq
SLC35A2	0.81064	0.622079	0.188561	6.93715e-05	refseq
SLC36A1	0.347654	0.184353	0.163301	0.0315676	refseq
SLC38A6	0.97606	0.597136	0.378924	1.10193e-06	refseq
SPATA5L1	0.112492	0	0.112492	0.0492219	refseq
STAU2	0.579146	0.440712	0.138434	0.00889065	refseq
TRIOBP	0.387038	0.231986	0.155051	0.00209367	refseq
TVP23B	0.193016	0.014147	0.178869	4.56543e-10	refseq
UBE3B	0.428537	0.28027	0.148267	0.00381781	refseq
VWA8	0.371232	0.184389	0.186843	0.000807699	refseq
WDR27	0.232077	0.0605324	0.171545	0.0345413	refseq
XRCC4	0.290934	0.0760533	0.214881	3.52806e-05	refseq
ZNF761	0.305932	0.0796796	0.226253	0.00269906	refseq
ZNF776	0.985825	0.884957	0.100868	0.0431714	refseq
ZXDC	0.529955	0.423338	0.106617	0.0410276	refseq
AADAT	0.452166	0.314839	0.137327	0.0134917	ucsc
ABHD17A	0.601108	0.477457	0.123651	0.0107582	ucsc
ABTB1	0.73687	0.512581	0.224289	0.0300799	ucsc
AC002117.1	0.231369	0.0864733	0.144896	0.0392602	ucsc
AC004381.6	0.364106	0.205641	0.158466	0.0243405	ucsc
AC093495.4	0.866909	0.653633	0.213276	0.0185183	ucsc
AC137934.1	0.486016	0.28849	0.197526	0.00324238	ucsc
ACD	0.191502	0.0714064	0.120095	0.00179987	ucsc
ACTA2	0.502844	0.245354	0.25749	2.86936e-09	ucsc
ACTR6	0.676441	0.563179	0.113262	0.00519165	ucsc
ACVR1	0.189522	0.0200192	0.169503	0.00350119	ucsc
ACYP2	0.64005	0.25087	0.38918	4.97625e-05	ucsc
ADAL	0.482964	0.260237	0.222727	0.00384994	ucsc
ADAP2	0.481151	0.184994	0.296158	0.00682519	ucsc
ADCY7	0.760974	0.528328	0.232646	0.0193634	ucsc
ADGRL2	0.487053	0.310642	0.176411	6.78889e-05	ucsc
ADNP2	0.852904	0.715033	0.137872	0.00449207	ucsc
AFAP1L1	0.257405	0	0.257405	0.0016798	ucsc
AK5	0.894052	0.600106	0.293946	0.00736223	ucsc
ALG12	0.59317	0.436078	0.157092	0.0396796	ucsc
ALS2CR11	0.983594	0	0.983594	0.00169192	ucsc
AMZ2	0.58154	0.459191	0.12235	1.25751e-13	ucsc
ANGEL1	0.207263	0.0762989	0.130964	0.0013834	ucsc
ANKMY1	0.939031	0.835327	0.103704	0.0355758	ucsc
ANO5	0.183979	0.0112051	0.172773	0.00150009	ucsc
ANXA11	0.889699	0.734894	0.154806	3.36147e-11	ucsc
APH1A	0.781869	0.667838	0.114031	2.28184e-07	ucsc
APLP1	0.40432	0.244728	0.159592	0.00450142	ucsc
ARHGAP19	0.287685	0.100736	0.186949	1.50386e-06	ucsc
ARHGDIG	0.239929	0.115182	0.124748	0.00787818	ucsc
ARMCX5	0.140005	0.0266552	0.11335	0.00263617	ucsc
ARRB1	0.387503	0.0122341	0.375269	1.66503e-10	ucsc
ATF1	0.642575	0.489343	0.153232	0.000179165	ucsc
ATG5	0.153593	0.0361576	0.117435	0.0074853	ucsc
ATP13A2	0.580129	0.368927	0.211201	0.000356955	ucsc
ATP1A3	0.460691	0.179357	0.281334	0.00144069	ucsc
ATP6V1C1	0.121785	0.0157237	0.106062	1.39731e-05	ucsc
ATPAF2	0.913809	0.793586	0.120223	0.000658408	ucsc
ATXN7L3	0.651523	0.544352	0.107171	0.0151143	ucsc
B4GALT3	0.686889	0.585651	0.101238	0.000309549	ucsc
BRF2	0.486525	0.308385	0.17814	0.021008	ucsc
BRPF3	0.31729	0.112546	0.204744	5.18114e-05	ucsc
BRSK1	0.7705	0.633722	0.136778	0.0414419	ucsc
BTBD3	0.183639	0.0691289	0.11451	0.000697285	ucsc
BTBD6	0.145747	0.0293896	0.116357	1.45959e-05	ucsc
BTG1	0.532151	0.338864	0.193287	0.000242023	ucsc
BX322557.10	0.286212	0.169078	0.117133	0.0319686	ucsc
C17orf51	0.992488	0.884345	0.108144	0.000765357	ucsc
C17orf80	0.351122	0.172583	0.178539	0.000284312	ucsc
C19orf43	0.146563	0.00644589	0.140117	1.20665e-52	ucsc
C1orf43	0.572119	0.441088	0.131031	3.61467e-17	ucsc
C1orf50	0.822695	0.552593	0.270103	1.68572e-05	ucsc
C1orf53	0.129177	0.0284171	0.10076	0.0141847	ucsc
C21orf33	0.539689	0.368327	0.171362	0.00029439	ucsc
C2CD5	0.37219	0.26619	0.106	0.0249784	ucsc
C2orf47	1	0.800706	0.199294	1.89639e-12	ucsc
C4orf33	0.427054	0.282223	0.144831	0.0232264	ucsc
C5orf63	0.842501	0.663567	0.178934	0.0123815	ucsc
C7orf60	0.258122	0	0.258122	0.000431111	ucsc
C8orf76	0.517202	0.383723	0.13348	0.0172227	ucsc
C8orf82	0.142479	0.0103276	0.132151	0.000105856	ucsc
C9orf9	0.860137	0.581765	0.278372	0.0073001	ucsc
CABLES2	0.156435	1.05829e-05	0.156425	0.000332038	ucsc
CADM4	0.328559	0.139527	0.189032	0.0315176	ucsc
CAMKV	0.86648	0.639614	0.226866	0.00302018	ucsc
CAMSAP3	0.378881	0.00782615	0.371054	5.98032e-05	ucsc
CASP3	0.142948	0	0.142948	3.4231e-06	ucsc
CCDC93	0.629356	0.513875	0.115481	0.00754564	ucsc
CCS	0.945303	0.744801	0.200502	6.01901e-07	ucsc
CCSAP	0.980254	0.848003	0.132251	5.59271e-05	ucsc
CDC37L1-AS1	0.309213	0.074138	0.235075	7.13365e-05	ucsc
CDK11B	0.346991	0.233544	0.113447	0.0257107	ucsc
CDK19	0.494628	0.306951	0.187676	0.0147009	ucsc
CDKN1B	0.284412	0.164231	0.120181	0.0120004	ucsc
CDPF1	0.428614	0.272814	0.1558	0.034711	ucsc
CECR5	0.448009	0.347771	0.100238	0.00471599	ucsc
CENPF	0.281946	0.177346	0.1046	4.88054e-05	ucsc
CEP120	0.323579	0.145124	0.178455	0.00567169	ucsc
CEP128	0.422042	0.213972	0.20807	0.0259426	ucsc
CEP192	0.51343	0.281206	0.232224	0.00546988	ucsc
CEP41	0.645032	0.488776	0.156256	0.0292161	ucsc
CEP78	0.735099	0.583188	0.151911	0.000373016	ucsc
CFLAR	0.810193	0.670395	0.139798	0.0317074	ucsc
CGRRF1	0.862886	0.727685	0.135202	0.0164601	ucsc
CHCHD5	0.843969	0.656807	0.187162	5.30695e-10	ucsc
CLK1	0.793334	0.669802	0.123532	0.00596979	ucsc
CLPB	0.568243	0.417318	0.150926	1.32692e-05	ucsc
CLUAP1	0.396719	0.180773	0.215946	2.38618e-05	ucsc
CMAS	0.28082	0.150221	0.1306	2.97489e-07	ucsc
CNOT11	0.597032	0.486068	0.110964	5.5311e-05	ucsc
CNP	0.276062	0.17494	0.101122	0.00405224	ucsc
CNRIP1	0.991141	0.886542	0.104598	0.0178272	ucsc
COMMD3-BMI1	0.981698	0.871972	0.109727	0.0133123	ucsc
COMMD7	0.276406	0.170577	0.105829	0.00383467	ucsc
COMT	0.383694	0.258602	0.125092	6.24843e-08	ucsc
COMTD1	0.509328	0.396731	0.112596	0.0268185	ucsc
COX20	0.367048	0.242574	0.124475	0.00016605	ucsc
CPD	0.767013	0.635954	0.131059	0.000487122	ucsc
CPSF3	0.293727	0.134794	0.158933	3.8429e-13	ucsc
CREB3	0.716316	0.579031	0.137285	0.0142816	ucsc
CRNKL1	0.924868	0.732287	0.192581	4.00773e-06	ucsc
CTSL	0.251628	0.144397	0.107231	8.65696e-08	ucsc
CYB561A3	0.829018	0.557641	0.271377	5.41191e-07	ucsc
CYP2R1	0.760487	0.55006	0.210426	0.0013346	ucsc
CYP39A1	0.604128	0	0.604128	2.41248e-06	ucsc
CYP4V2	0.486964	0.200873	0.286092	3.64596e-05	ucsc
DCAF5	0.335386	0.2003	0.135086	0.00319261	ucsc
DCAKD	0.159034	0.0541395	0.104895	0.000336688	ucsc
DDIT3	0.699007	0.351839	0.347168	1.121e-05	ucsc
DEDD	0.44754	0.321111	0.126429	0.00201441	ucsc
DGKZ	0.661374	0.507246	0.154128	1.11144e-08	ucsc
DHRS12	0.659811	0.41849	0.24132	0.0162522	ucsc
DHRS2	0.206971	0.0739457	0.133025	0.02293	ucsc
DHX37	0.450939	0.30981	0.141129	0.0224039	ucsc
DHX38	0.326795	0.208975	0.11782	0.00241186	ucsc
DHX57	0.431648	0.272661	0.158988	0.00233466	ucsc
DIP2C	0.14471	0.0134712	0.131239	0.036617	ucsc
DLGAP4	0.195652	0.0811215	0.11453	0.0101779	ucsc
DNAJC12	0.342801	0.21891	0.12389	0.00785131	ucsc
DNAJC21	0.310173	0.184535	0.125638	0.000165869	ucsc
DNAL1	0.526713	0.154528	0.372185	1.19533e-08	ucsc
DPP3	0.457794	0.342654	0.11514	0.0247425	ucsc
DPYSL4	0.155099	0.0175512	0.137547	0.0219171	ucsc
DRAP1	0.208872	0.00695117	0.201921	1.74654e-16	ucsc
DUSP12	0.434163	0.307208	0.126955	0.000242234	ucsc
DYRK2	0.209657	0.0980524	0.111604	0.0307181	ucsc
EIF2B3	0.539771	0.349258	0.190513	1.0745e-05	ucsc
EIF3J-AS1	0.941357	0.801186	0.140171	0.0195219	ucsc
EMC7	0.410877	0.21692	0.193957	6.67568e-14	ucsc
ENGASE	0.603368	0.35554	0.247827	2.63094e-05	ucsc
ENKD1	0.472242	0.279638	0.192604	0.0120997	ucsc
EPAS1	0.365513	0.0470732	0.31844	4.49901e-05	ucsc
EPHA5-AS1	0.505151	0.247673	0.257478	0.0213401	ucsc
ERCC5	0.640562	0.500364	0.140198	0.0186694	ucsc
ERMP1	0.523976	0.25414	0.269836	0.000426395	ucsc
ERN1	0.364972	0.15223	0.212742	0.0268548	ucsc
FADS2	0.611148	0.383497	0.227651	0.000111614	ucsc
FAHD2B	0.62629	0.50696	0.11933	0.0138756	ucsc
FAM132B	0.308203	0.180175	0.128028	0.0181629	ucsc
FAM173A	0.749298	0.599987	0.149311	0.010186	ucsc
FAM219A	0.57166	0.412161	0.159498	0.0353562	ucsc
FAM228B	1	0.895221	0.104779	0.014101	ucsc
FAM58A	0.639759	0.514372	0.125387	0.00321305	ucsc
FAM71E1	1	0.769756	0.230244	0.0245947	ucsc
FAXDC2	0.842277	0.633147	0.209129	0.0493072	ucsc
FBXL17	0.492478	0.225423	0.267056	0.013192	ucsc
FBXW11	0.64352	0.526424	0.117096	0.000834391	ucsc
FGF13	0.423342	0.262121	0.161221	0.0477786	ucsc
FGFR2	0.895098	0.753893	0.141205	0.0498001	ucsc
FNDC3A	0.298167	0.0426321	0.255535	2.03448e-12	ucsc
FOCAD-AS1	0.898277	0	0.898277	9.15274e-08	ucsc
FRRS1	0.691513	0.160442	0.531071	6.53697e-09	ucsc
FRS2	0.590401	0.411163	0.179238	0.00691131	ucsc
GATA2-AS1	0.722629	0.501219	0.22141	8.83053e-05	ucsc
GATA3	0.44937	0.133625	0.315745	4.42691e-06	ucsc
GATB	0.757922	0.632895	0.125028	0.0023623	ucsc
GCSH	0.387818	0.27573	0.112087	4.71584e-06	ucsc
GDAP1	0.511835	0.262484	0.249351	1.86289e-05	ucsc
GGA3	0.545277	0.382893	0.162384	5.19087e-05	ucsc
GLIDR	0.802901	0.338309	0.464592	6.17358e-08	ucsc
GNA11	0.226574	0.0625309	0.164043	1.52756e-07	ucsc
GNPAT	0.216325	0.113317	0.103008	2.53604e-05	ucsc
GPC3	0.268207	0.14282	0.125387	0.00118976	ucsc
GPHN	0.614826	0.497509	0.117317	0.00810403	ucsc
GPR155	0.404959	0.0939342	0.311024	0.00765324	ucsc
GRWD1	0.560559	0.446285	0.114274	0.00895115	ucsc
GZF1	0.604877	0.410372	0.194504	0.00462595	ucsc
HAUS5	0.636656	0.505619	0.131037	0.0175793	ucsc
HBP1	0.488488	0.349489	0.138999	0.0305661	ucsc
HEATR6	0.424048	0.276781	0.147267	0.0026262	ucsc
HES4	0.548915	0.431332	0.117583	0.00863953	ucsc
HIATL2	0.612658	0.42733	0.185329	0.00606563	ucsc
HIVEP2	0.744028	0.287343	0.456685	2.23594e-08	ucsc
HOTAIR	0.326455	0.124788	0.201667	0.0444691	ucsc
HOXB-AS3	1	0.862495	0.137505	7.58312e-07	ucsc
HSCB	0.431627	0.286232	0.145395	0.00248051	ucsc
IFITM2	0.720082	0.566981	0.153102	0.00945324	ucsc
INPP1	0.524049	0.311207	0.212842	0.00770959	ucsc
INPP5D	0.932852	0.676295	0.256558	0.0403786	ucsc
INTS9	0.40897	0.220158	0.188812	0.0122406	ucsc
JMJD7	0.658904	0.425693	0.233211	0.0269936	ucsc
JMJD8	0.567038	0.443462	0.123576	0.000119754	ucsc
KAT5	0.425744	0.322473	0.103271	0.00948626	ucsc
KCTD18	0.420181	0.202418	0.217762	0.00238393	ucsc
KHDC1	0.669791	0.338917	0.330874	0.0146728	ucsc
KIAA0753	0.945804	0.830212	0.115592	0.00496538	ucsc
KIF15	0.189042	0.0214092	0.167633	9.45232e-11	ucsc
KIF17	0.562085	0.114622	0.447463	2.05173e-05	ucsc
KIF20A	0.205566	0.0949026	0.110663	9.89703e-06	ucsc
KLHL5	0.918151	0.814301	0.10385	0.0237147	ucsc
KMT2E	0.495513	0.367975	0.127538	0.035336	ucsc
KTN1-AS1	0.928081	0.60489	0.323191	0.00784495	ucsc
LAYN	0.697913	0.454436	0.243477	0.000544274	ucsc
LCOR	0.40638	0.273447	0.132933	0.00867517	ucsc
LEMD3	0.453268	0.211728	0.24154	3.88344e-06	ucsc
LGALS1	0.119484	0	0.119484	0.0034062	ucsc
LGR4	0.137608	0.0247779	0.11283	0.00212088	ucsc
LIAS	0.300956	0.165849	0.135107	0.00982268	ucsc
LIFR	0.232464	0.0697067	0.162757	0.0407047	ucsc
LIMK2	0.61095	0.35702	0.25393	0.000385485	ucsc
LINC01024	0.797096	0.554229	0.242866	0.0368176	ucsc
LINC01037	0.978017	0.322642	0.655375	8.15167e-11	ucsc
LINC01535	1	0.736459	0.263541	0.000753788	ucsc
LMF2	0.400736	0.295429	0.105307	0.0437441	ucsc
LRP4	0.175392	0.0351235	0.140268	0.0270772	ucsc
LRRC34	0.750698	0.566796	0.183902	0.0496992	ucsc
LSM12	0.829196	0.689683	0.139513	2.2452e-14	ucsc
LTB4R	0.290934	0	0.290934	2.71798e-05	ucsc
MALT1	0.217841	0.0312057	0.186635	0.0144154	ucsc
MANSC1	0.185987	0	0.185987	0.00010481	ucsc
MAP2K4	0.276668	0.125296	0.151372	0.00161756	ucsc
MAP3K5	0.340566	0.0683419	0.272224	0.00362145	ucsc
MAPKBP1	0.93329	0.640595	0.292695	2.11895e-09	ucsc
MCCC1	0.178956	0.0478588	0.131097	0.0093672	ucsc
MCOLN1	0.562618	0.365121	0.197497	0.00214705	ucsc
MED12	0.420736	0.267822	0.152913	0.000497067	ucsc
MED13L	0.377942	0.240013	0.137929	0.0441692	ucsc
MED31	0.455262	0.314607	0.140655	0.000732091	ucsc
METTL2A	0.712639	0.560722	0.151917	0.000121271	ucsc
MICAL2	0.815577	0.593313	0.222265	0.0361221	ucsc
MIF4GD	0.408439	0.15859	0.249849	4.19061e-12	ucsc
MMACHC	0.487728	0.278196	0.209532	0.00992799	ucsc
MMD	0.51386	0.328389	0.185471	0.00108038	ucsc
MMP2	0.163764	0.00151867	0.162245	0.0110064	ucsc
MNX1	0.793169	0.384096	0.409073	1.02298e-10	ucsc
MOB3A	0.345854	0.173374	0.17248	0.0383561	ucsc
MORN4	0.44201	0.292588	0.149422	0.0127157	ucsc
MRAS	0.303641	0.0974837	0.206158	0.00057413	ucsc
MRPL2	0.791078	0.669393	0.121684	2.38047e-07	ucsc
MRPL32	0.275981	0.0763501	0.199631	3.80714e-28	ucsc
MSRB2	0.677872	0.537004	0.140867	0.0327986	ucsc
MTERF2	0.25488	0.110713	0.144167	0.00836329	ucsc
MTFMT	0.290492	0.0805727	0.209919	3.23412e-05	ucsc
MTM1	0.128243	0	0.128243	0.0171624	ucsc
MTMR12	0.347303	0.153295	0.194007	0.000853559	ucsc
MUS81	0.809274	0.688055	0.12122	0.00192814	ucsc
MXI1	0.200691	0.0358768	0.164814	7.86407e-13	ucsc
MYO10	0.297568	0.102469	0.195099	0.0102083	ucsc
MYO1C	0.560324	0.45658	0.103744	0.0117294	ucsc
MYO1D	0.423727	0.202154	0.221573	0.000203655	ucsc
NACC1	0.175772	0.0706183	0.105153	0.0058405	ucsc
NCOA3	0.469994	0.116524	0.35347	3.26836e-07	ucsc
NDUFC1	0.803135	0.569563	0.233572	2.62251e-33	ucsc
NEFL	0.321157	0.179018	0.142139	3.13554e-05	ucsc
NHEJ1	0.976899	0.847487	0.129411	0.000444886	ucsc
NIPBL	0.482803	0.346242	0.136561	0.00245406	ucsc
NME7	0.250898	0.0959486	0.15495	4.18266e-05	ucsc
NMNAT1	1	0.847062	0.152938	0.0148542	ucsc
NOTCH2NL	0.464015	0.337736	0.12628	0.0466138	ucsc
NPAS2	0.864447	0.713527	0.150919	0.0180876	ucsc
NR1H2	0.349721	0.161417	0.188304	0.0324432	ucsc
NR2C2AP	0.530164	0.37587	0.154294	0.0170789	ucsc
NR2F1	0.135071	0.0184676	0.116603	1.34351e-05	ucsc
NR3C2	0.442292	0.0677087	0.374583	0.000307984	ucsc
NSG1	0.106167	0	0.106167	0.00096234	ucsc
NSMCE1	0.183065	0.0735567	0.109508	9.3725e-08	ucsc
NSMCE2	0.35144	0.18717	0.16427	8.00908e-07	ucsc
NUDT6	0.966266	0.837421	0.128845	0.00917942	ucsc
NUP35	0.347842	0.192608	0.155234	0.00340899	ucsc
NXF1	0.848116	0.740989	0.107127	0.000101215	ucsc
OBFC1	0.533603	0.315768	0.217835	0.00739959	ucsc
OPHN1	0.13023	0	0.13023	0.0149591	ucsc
ORAI1	0.109401	0	0.109401	0.0179795	ucsc
ORMDL3	0.461038	0.186591	0.274447	5.78927e-08	ucsc
P3H4	0.541243	0.373521	0.167722	0.000327692	ucsc
PACRGL	0.659869	0.363022	0.296847	5.38784e-06	ucsc
PAK4	0.360055	0.244973	0.115082	0.0343607	ucsc
PALLD	0.512509	0.365924	0.146584	0.00168368	ucsc
PAPSS2	0.157771	0	0.157771	1.33485e-05	ucsc
PARP8	0.721474	0.556424	0.16505	0.0128318	ucsc
PARPBP	0.69293	0.478649	0.214281	1.07924e-05	ucsc
PARVA	0.213565	0.0248719	0.188693	0.000305432	ucsc
PARVB	0.449947	0.345352	0.104595	0.00146799	ucsc
PAWR	0.837307	0.709695	0.127612	3.7049e-05	ucsc
PCDH9	0.68505	0.26004	0.42501	7.47193e-06	ucsc
PCGF1	0.512385	0.405006	0.107379	0.0213991	ucsc
PELI1	0.285513	0.0878121	0.197701	0.017448	ucsc
PEX5	0.225879	0.0311484	0.194731	4.48925e-10	ucsc
PGBD5	0.27825	0	0.27825	0.000150504	ucsc
PILRB	0.346514	0.13644	0.210074	0.00250209	ucsc
PINX1	0.871016	0.590144	0.280872	4.26121e-12	ucsc
PLAC1	0.525402	0.313756	0.211646	0.0146751	ucsc
PLEKHA1	0.843718	0.68791	0.155808	0.000205832	ucsc
PLEKHA2	0.573891	0.254903	0.318988	0.0105501	ucsc
PLEKHB1	0.568671	0.348306	0.220365	0.00117654	ucsc
PLEKHG4	0.817247	0.683125	0.134122	0.0350457	ucsc
PLEKHH1	0.655175	0.513494	0.141682	0.0325567	ucsc
PLOD3	0.545779	0.441585	0.104194	0.00892551	ucsc
PLXNB2	0.383015	0.277511	0.105503	0.0025797	ucsc
PNPLA3	0.180702	0	0.180702	0.0192963	ucsc
POLR3G	0.826035	0.656949	0.169086	0.000165064	ucsc
POLRMT	0.242993	0.0973056	0.145687	2.67727e-07	ucsc
PPP1R26	0.264226	0.0541433	0.210083	0.000163016	ucsc
PPP1R35	0.542391	0.40483	0.137561	0.00523604	ucsc
PPP2R2C	0.185579	0.0404266	0.145152	0.035851	ucsc
PPP4R2	0.26448	0.158323	0.106158	0.00103418	ucsc
PRIM2	0.171345	0.055065	0.11628	0.000285013	ucsc
PRKCZ	0.435187	0.307845	0.127342	0.0147815	ucsc
PRKD1	0.426398	0.00309083	0.423307	1.14326e-08	ucsc
PSMC5	0.540094	0.430087	0.110007	3.498e-08	ucsc
PTAR1	0.260169	0.153668	0.106501	0.0384013	ucsc
PTBP3	0.28444	0.0950869	0.189353	7.77869e-08	ucsc
PTCD1	0.396781	0.0767284	0.320052	3.07215e-05	ucsc
PTPRG-AS1	0.89711	0.738137	0.158973	0.0178211	ucsc
PYCR2	0.824711	0.680123	0.144587	2.81327e-11	ucsc
PYM1	0.509396	0.37972	0.129676	0.00683807	ucsc
QRICH1	0.706646	0.597292	0.109354	0.000238304	ucsc
RABL3	0.54192	0.344349	0.197571	0.00393565	ucsc
RAD23A	0.706166	0.584364	0.121802	2.4084e-07	ucsc
RAD51D	0.503286	0.236456	0.266829	0.000269906	ucsc
RAD54L	0.484861	0.357382	0.127479	0.00999185	ucsc
RAD9A	0.411075	0.25975	0.151326	0.00617977	ucsc
RALGAPA1	0.697668	0.567814	0.129855	0.0195435	ucsc
RAPGEF1	0.380923	0.277319	0.103604	0.0493129	ucsc
RAPGEFL1	0.78781	0.520314	0.267496	0.0264447	ucsc
RBM26-AS1	0.659253	0.444902	0.214352	0.0356446	ucsc
RBM7	0.799132	0.603005	0.196126	1.51157e-05	ucsc
REEP1	0.461067	0.148572	0.312495	3.98734e-05	ucsc
REEP4	0.318128	0.202213	0.115916	0.007173	ucsc
RENBP	1	0.724799	0.275201	0.000116845	ucsc
RFX1	0.596594	0.405859	0.190735	0.0285882	ucsc
RGCC	0.258272	0	0.258272	0.000375646	ucsc
RHPN2	0.441046	0.215856	0.22519	0.000934441	ucsc
RIPK2	0.550718	0.417175	0.133542	0.0393279	ucsc
RNASEH1	0.260343	0.0743597	0.185983	2.77438e-06	ucsc
RNF135	0.465259	0.165943	0.299316	0.000115809	ucsc
RP11-348F1.2	1	0.870488	0.129512	0.0460464	ucsc
RP11-396C23.2	0.42213	0.24706	0.17507	0.0205501	ucsc
RP11-397A16.1	0.684681	0.385107	0.299574	0.00140055	ucsc
RP11-458D21.1	0.208758	0.0321755	0.176582	0.0105878	ucsc
RP11-566K19.6	0.602655	0.0945022	0.508153	6.40946e-17	ucsc
RP11-6N17.4	0.764388	0.291359	0.473029	3.42793e-08	ucsc
RP11-717F1.2	0.918075	0.763109	0.154966	0.00307739	ucsc
RP11-803B1.8	0.355725	0.0321023	0.323623	7.01401e-05	ucsc
RP11-977G19.11	0.66779	0.462765	0.205026	0.0360967	ucsc
RP3-462D8.2	0.78778	0.619908	0.167872	0.0110308	ucsc
RP5-1135M2.2	0.381469	0	0.381469	4.39941e-05	ucsc
RPS6	0.45984	0.346144	0.113696	7.77515e-214	ucsc
RPUSD3	0.468983	0.343122	0.125862	7.1566e-06	ucsc
RPUSD4	0.463393	0.336935	0.126458	0.000836291	ucsc
RRP15	0.497685	0.341007	0.156678	0.0077317	ucsc
RTN4	0.428733	0.313539	0.115194	1.95458e-07	ucsc
RUFY2	0.828731	0.689712	0.139019	0.0249672	ucsc
SC5D	0.356721	0.204338	0.152383	5.26537e-07	ucsc
SCAP	0.532125	0.428465	0.10366	0.00231994	ucsc
SCARB2	0.17844	0.0656773	0.112763	0.000303068	ucsc
SCFD1	0.391735	0.288603	0.103132	0.00219739	ucsc
SCMH1	0.420661	0.264677	0.155983	0.00279532	ucsc
SCN5A	0.791563	0.436698	0.354865	0.00260066	ucsc
SDHB	0.359559	0.243158	0.116401	5.22499e-10	ucsc
SERPINH1	0.121413	0.00175768	0.119655	1.86364e-11	ucsc
SFMBT1	0.341108	0.157778	0.183331	0.0145378	ucsc
SGOL1	0.751646	0.609793	0.141853	0.00056314	ucsc
SH3BP5-AS1	0.448377	0.200318	0.248059	0.0227315	ucsc
SKP2	0.562858	0.414058	0.1488	9.21305e-09	ucsc
SLC25A19	0.867231	0.754799	0.112431	0.00305001	ucsc
SLC25A20	0.677693	0.559134	0.118558	0.0343117	ucsc
SLC25A32	0.246888	0.124375	0.122512	0.00644538	ucsc
SLC25A39	0.617086	0.494658	0.122428	1.69831e-08	ucsc
SLC27A5	0.948358	0.799147	0.149211	0.00515932	ucsc
SLC2A8	0.790845	0.508042	0.282802	1.86202e-05	ucsc
SLC38A6	0.992333	0.827446	0.164887	2.94242e-05	ucsc
SLC47A1	0.323321	0.122636	0.200686	0.00982136	ucsc
SLU7	0.50481	0.348084	0.156726	6.66256e-06	ucsc
SLX1A	0.309826	0.203147	0.106679	0.0395771	ucsc
SMARCAL1	0.33548	0.136327	0.199153	1.96184e-06	ucsc
SMARCD1	0.398987	0.289899	0.109087	0.000160484	ucsc
SNHG15	0.741839	0.534484	0.207354	1.69548e-11	ucsc
SNHG21	0.894178	0.574142	0.320036	2.71011e-08	ucsc
SNORD19	0.32258	0.204466	0.118114	2.64166e-05	ucsc
SNORD67	1	0.788333	0.211667	0.000864433	ucsc
SNX12	0.904018	0.7253	0.178718	2.41633e-13	ucsc
SNX2	0.30505	0.156982	0.148067	6.91435e-10	ucsc
SNX21	0.937024	0.53334	0.403684	3.04377e-05	ucsc
SORL1	0.24138	0.0454789	0.195901	0.0266771	ucsc
SPATA24	0.884252	0.737413	0.146839	0.0325183	ucsc
SPECC1L	0.258501	0.0511009	0.2074	3.96374e-11	ucsc
SPRYD3	0.287195	0.0711244	0.21607	0.0324102	ucsc
SPTLC2	0.365445	0.220847	0.144598	0.00605731	ucsc
SRSF12	0.421126	0.253985	0.167141	0.0315335	ucsc
STK11	0.362004	0.243495	0.11851	0.00550678	ucsc
STXBP4	0.713528	0.547837	0.165691	0.0394062	ucsc
SUCO	0.208942	0.078112	0.13083	0.00582193	ucsc
SURF2	0.207602	0.0554545	0.152148	9.57825e-08	ucsc
SYDE1	0.2938	0.0654867	0.228313	0.000324522	ucsc
SYNJ2BP-COX16	0.768885	0.024822	0.744063	7.49419e-22	ucsc
SYP	0.75759	0.560259	0.197331	0.0426712	ucsc
TARSL2	0.704253	0.519297	0.184956	0.00133946	ucsc
TBC1D16	0.439114	0.236613	0.202502	0.00108042	ucsc
TBC1D17	0.899908	0.736964	0.162945	0.00367453	ucsc
TBL1X	0.124242	0.0171385	0.107103	5.0936e-06	ucsc
TCEA2	0.608311	0.456405	0.151906	0.000982858	ucsc
TEN1	0.305949	0.101823	0.204126	0.000186694	ucsc
TENM4	0.921097	0.693468	0.227629	0.00584806	ucsc
TEX30	0.244949	0.097327	0.147622	0.00210802	ucsc
THAP1	0.275571	0.0889061	0.186665	0.00668947	ucsc
TIGAR	0.227062	0.00589353	0.221168	1.28947e-06	ucsc
TINF2	0.219211	0.111902	0.107309	0.0219128	ucsc
TIPIN	0.522863	0.420156	0.102708	0.0109873	ucsc
TLN2	0.662064	0.374781	0.287283	0.00343198	ucsc
TM2D2	0.253573	0.130026	0.123547	0.0026939	ucsc
TMC6	0.871476	0.687224	0.184252	0.0405032	ucsc
TMEM104	0.441552	0.185199	0.256352	0.0178129	ucsc
TMEM129	0.570898	0.350904	0.219994	0.00190678	ucsc
TMEM161B-AS1	0.988547	0.878794	0.109752	4.98841e-05	ucsc
TMEM179B	0.400142	0.273587	0.126555	5.07017e-06	ucsc
TMEM189	0.513758	0.395328	0.11843	0.0263247	ucsc
TMEM206	0.182666	0.0618146	0.120852	0.00105555	ucsc
TMEM59L	0.418868	0.116244	0.302624	0.00207045	ucsc
TMEM9B-AS1	0.780763	0.506754	0.274009	0.00177653	ucsc
TMF1	0.40021	0.251222	0.148988	0.00921286	ucsc
TNNI3	0.528573	0.355873	0.172699	0.0144832	ucsc
TOM1L1	0.544447	0.42968	0.114767	0.000585591	ucsc
TOMM22	0.395601	0.293337	0.102263	1.33981e-09	ucsc
TP53I13	0.633545	0.31236	0.321185	3.28165e-05	ucsc
TPD52L2	0.15714	0.0508436	0.106296	7.31455e-09	ucsc
TRAM2-AS1	0.254762	0.0773602	0.177402	0.0285155	ucsc
TRAPPC11	0.293792	0.122672	0.17112	0.00158897	ucsc
TRAPPC6A	0.595594	0.297539	0.298055	1.81977e-08	ucsc
TRAPPC8	0.929079	0.822933	0.106147	0.00202127	ucsc
TRIM16L	0.836713	0.705366	0.131347	0.0496057	ucsc
TRIM5	0.512823	0.226839	0.285984	0.000642039	ucsc
TRIM65	0.985732	0.876174	0.109558	1.86576e-05	ucsc
TRMT1L	0.410039	0.26804	0.141999	0.00618422	ucsc
TSACC	0.364957	0.00770407	0.357253	9.11188e-07	ucsc
TSPAN15	0.240335	0.0900504	0.150285	0.00879606	ucsc
TTLL1	0.56487	0.0172575	0.547613	1.75158e-13	ucsc
TWISTNB	0.348717	0.215901	0.132817	0.0011511	ucsc
TXNRD2	1	0.862005	0.137995	1.70861e-10	ucsc
UBE2D1	0.365446	0.245577	0.119869	0.0232022	ucsc
UBE2J2	0.438206	0.336303	0.101904	0.0115394	ucsc
UBE3B	0.68309	0.491414	0.191675	0.000164447	ucsc
UCHL5	0.551221	0.444219	0.107002	2.74473e-06	ucsc
USP8	0.51965	0.328655	0.190995	0.000660374	ucsc
VPS16	0.249378	0.112748	0.13663	0.000172006	ucsc
VWA8	0.501527	0.354351	0.147176	0.0401447	ucsc
WDR44	0.382701	0.276145	0.106556	0.041714	ucsc
WDR83	0.649946	0.46064	0.189306	0.00299404	ucsc
WWC1	0.440406	0.231112	0.209294	4.18784e-06	ucsc
WWC2	0.355	0.0641265	0.290873	4.81704e-07	ucsc
XKR8	0.171067	0	0.171067	0.000211548	ucsc
XRCC4	0.360402	0.198229	0.162173	0.0298198	ucsc
YIPF1	0.369144	0.211009	0.158135	0.0177129	ucsc
YIPF3	0.3219	0.21743	0.10447	0.000179098	ucsc
YIPF4	0.580616	0.450289	0.130327	0.0094445	ucsc
YIPF6	0.266099	0.0889561	0.177143	0.000144763	ucsc
ZBTB49	0.693259	0.358408	0.334851	0.00471699	ucsc
ZC3H7A	0.574637	0.42058	0.154057	2.23426e-06	ucsc
ZDHHC12	0.174623	0.0718057	0.102818	0.0178487	ucsc
ZDHHC14	0.829851	0.564086	0.265765	0.00586892	ucsc
ZDHHC4	0.326487	0.177401	0.149086	2.48079e-06	ucsc
ZER1	0.369071	0.237284	0.131786	0.0240482	ucsc
ZFAND3	0.593227	0.479252	0.113975	0.00201475	ucsc
ZHX1	0.908906	0.76383	0.145076	4.50292e-06	ucsc
ZNF133	0.175135	0.0350436	0.140092	0.00679492	ucsc
ZNF16	0.303633	0.108156	0.195477	0.00971787	ucsc
ZNF248	0.852836	0.585074	0.267762	0.000292599	ucsc
ZNF260	0.213962	0.0178635	0.196099	0.000421897	ucsc
ZNF277	0.694479	0.467709	0.22677	1.24319e-05	ucsc
ZNF287	0.838401	0.496245	0.342156	0.000747087	ucsc
ZNF343	0.660383	0.464587	0.195796	0.0230417	ucsc
ZNF362	0.46386	0.137403	0.326457	1.37735e-09	ucsc
ZNF37A	0.328776	0.211974	0.116803	0.0351769	ucsc
ZNF385A	0.799941	0.430939	0.369002	2.74226e-06	ucsc
ZNF48	0.142395	0	0.142395	0.00023978	ucsc
ZNF532	0.509206	0.32789	0.181317	0.00622134	ucsc
ZNF582-AS1	0.859485	0.622638	0.236847	0.0461874	ucsc
ZNF761	0.429193	0.191081	0.238112	0.0217325	ucsc
ZSCAN23	0.678068	0.407231	0.270836	0.00797037	ucsc
ZXDC	0.540039	0.416211	0.123828	0.0414969	ucsc
bP-21264C1.2	0.735585	0.564198	0.171387	0.000108394	ucsc

## Sheet: MB361 (torin)
	MB361_S1	MB361_Torin_S2	ratio difference	chisq pvalue	annotation
ALDH3A2	0.330818	0.470301	-0.139483	0.000388535	refseq
AP4S1	0.360372	0.58012	-0.219748	0.0472991	refseq
C3orf14	0.340653	0.492501	-0.151847	0.0221991	refseq
C3orf52	0.669079	0.889134	-0.220055	3.00015e-05	refseq
CDC14A	0.15093	0.553582	-0.402652	0.000365553	refseq
CEP57L1	0.145257	0.326223	-0.180966	0.0191257	refseq
CHD2	0.200264	0.349723	-0.149459	0.00445641	refseq
CNST	0.00587813	0.126002	-0.120124	0.0102757	refseq
DEPDC5	0.0912711	0.248589	-0.157317	0.0362854	refseq
EPS15L1	0.700538	0.998816	-0.298279	7.34599e-19	refseq
ERCC8	0.110056	0.243266	-0.133209	0.00850243	refseq
ETNK1	0	0.143505	-0.143505	2.94318e-07	refseq
EYA3	0.0341691	0.146673	-0.112504	0.000174922	refseq
FLCN	0.0629127	0.257557	-0.194644	3.82556e-05	refseq
FLYWCH1	0.0576484	0.195278	-0.13763	0.00760621	refseq
GABPB2	0.38351	0.563518	-0.180007	0.00684316	refseq
GOSR2	0.610608	0.793849	-0.183241	1.96857e-05	refseq
LCORL	0.509659	0.74356	-0.233901	0.0377701	refseq
LRTOMT	0.816403	0.957906	-0.141504	0.0222619	refseq
MAPKAP1	0.218483	0.322833	-0.10435	0.000249073	refseq
MYO1D	0.0332899	0.189513	-0.156223	6.42215e-05	refseq
NDUFAF5	0.572994	0.748555	-0.175562	0.0147211	refseq
NRP1	0.161625	0.341595	-0.17997	0.0119478	refseq
PAXBP1	0.394832	0.543522	-0.14869	0.0012299	refseq
PLEKHA8	0.731174	0.877922	-0.146749	0.00629231	refseq
PMS1	0.132798	0.261535	-0.128737	0.00146898	refseq
PPM1B	0.552404	0.683622	-0.131217	0.00426416	refseq
RAD54B	0.266709	0.424734	-0.158025	0.00598339	refseq
RCOR3	0	0.234038	-0.234038	8.78435e-07	refseq
RTKN2	0.350913	0.551363	-0.20045	0.00088134	refseq
SEC24A	0.0538349	0.192288	-0.138453	0.00125171	refseq
SEPT6	0.747045	0.850281	-0.103236	0.000338604	refseq
SGO2	0.516166	0.642162	-0.125996	0.0244528	refseq
SHTN1	0.50925	0.655614	-0.146364	0.00589223	refseq
SIRT5	0.365059	0.550424	-0.185365	0.00890489	refseq
SLC1A3	0.0368166	0.138894	-0.102078	0.00380169	refseq
SLC25A16	0.0762287	0.21442	-0.138191	0.0280973	refseq
TIPRL	0.0311346	0.171553	-0.140418	3.44174e-15	refseq
TRAK1	0.551988	0.690109	-0.138121	0.0285339	refseq
TXNL4B	0.665166	0.812809	-0.147643	0.0100608	refseq
USP15	0.410066	0.549992	-0.139926	0.0163913	refseq
USP38	0.0983339	0.282566	-0.184232	0.00107385	refseq
WDR92	0	0.184107	-0.184107	1.02329e-08	refseq
XPNPEP3	0.138067	0.301935	-0.163867	0.000489837	refseq
YAF2	0.12106	0.287548	-0.166489	0.0442451	refseq
ZNF773	0.717423	1	-0.282577	0.00176445	refseq
ABHD12B	0.815819	0.961737	-0.145918	0.00607079	ucsc
ABI2	0.382436	0.581226	-0.19879	1.42889e-08	ucsc
AC022007.5	0.0910942	0.357066	-0.265972	0.0146725	ucsc
ACAT1	0.327062	0.476365	-0.149302	3.93535e-16	ucsc
ACOT2	0.0556475	0.243378	-0.18773	1.36463e-05	ucsc
ACOX3	0.221059	0.437624	-0.216564	0.0287899	ucsc
ACSL3	0.268916	0.400402	-0.131486	0.00130557	ucsc
ACTR3B	0.172237	0.394611	-0.222373	1.04378e-05	ucsc
ADCK1	0.200032	0.394371	-0.194339	0.0093646	ucsc
ADCK3	0.612518	0.715666	-0.103148	0.000222912	ucsc
ADGRE5	0.185762	0.364871	-0.179109	0.0265168	ucsc
ADSSL1	0.0228267	0.372934	-0.350107	0.00113313	ucsc
AFF4	0.281631	0.450857	-0.169225	0.000102854	ucsc
AGO2	0.334739	0.453507	-0.118768	0.0226563	ucsc
AGPAT5	0.270477	0.412647	-0.142171	0.0155819	ucsc
AHNAK	0.796957	1	-0.203043	0.000298015	ucsc
AIDA	0.0804838	0.214296	-0.133812	2.22049e-08	ucsc
AK1	0.369898	0.469976	-0.100078	0.000478032	ucsc
AKAP2	0.32938	0.489413	-0.160033	0.0340213	ucsc
ALDH3A2	0.873162	0.992436	-0.119274	7.77597e-16	ucsc
ALKBH4	0.201713	0.379441	-0.177728	0.0136896	ucsc
AMN1	0.202771	0.523569	-0.320798	0.00135154	ucsc
AMOTL1	0.0400904	0.146773	-0.106682	0.00241327	ucsc
ANKFY1	0.265956	0.403116	-0.13716	0.00172211	ucsc
ANKMY2	0.0595755	0.282429	-0.222853	1.06411e-05	ucsc
ANKRD13A	0.272917	0.440413	-0.167496	0.000545281	ucsc
ANKRD13C	0.0739385	0.221051	-0.147113	0.000474139	ucsc
ANKRD27	0.238829	0.358629	-0.119799	0.0182173	ucsc
ANKRD49	0.58875	0.7158	-0.127049	0.0371835	ucsc
ANLN	0.447378	0.596876	-0.149498	3.1321e-07	ucsc
ANXA1	0	0.183489	-0.183489	0.00584385	ucsc
AP1G1	0.404836	0.510338	-0.105502	0.0302772	ucsc
AP3B1	0.280054	0.416559	-0.136505	0.000643269	ucsc
AP3M2	0.359707	0.530111	-0.170403	0.00128833	ucsc
AP5M1	0.179837	0.400425	-0.220588	6.05163e-05	ucsc
API5	0.356166	0.561286	-0.20512	4.78164e-23	ucsc
APOC1	0.464429	0.702872	-0.238443	1.49199e-10	ucsc
ARG2	0.0759237	0.206653	-0.130729	0.00392777	ucsc
ARHGAP11B	0.709281	0.828127	-0.118847	0.019662	ucsc
ARHGAP12	0.668053	0.868855	-0.200802	0.00444543	ucsc
ARHGEF12	0.0964784	0.225106	-0.128628	0.000364492	ucsc
ARL6	0.369715	0.541294	-0.171579	0.0404046	ucsc
ASB13	0.874838	0.997462	-0.122624	4.76549e-06	ucsc
ASF1A	0	0.137203	-0.137203	3.64217e-08	ucsc
ASS1	0.00812402	0.192434	-0.18431	6.223e-20	ucsc
ASXL2	0	0.316629	-0.316629	1.60457e-08	ucsc
ATAD3B	0.284789	0.499791	-0.215003	1.02082e-05	ucsc
ATE1	0.376718	0.490025	-0.113307	0.0426048	ucsc
ATG16L1	0.495686	0.654463	-0.158777	0.00537665	ucsc
ATG16L2	0.810589	0.916591	-0.106002	0.0326921	ucsc
ATL1	0.446909	0.77341	-0.326502	0.000292011	ucsc
ATP2B4	0.456568	0.575954	-0.119386	0.024009	ucsc
ATR	0.143137	0.30553	-0.162393	0.0153338	ucsc
ATXN1L	0.0104016	0.216286	-0.205884	0.000113325	ucsc
ATXN2	0.542764	0.647646	-0.104882	0.00922134	ucsc
AUH	0.265179	0.432979	-0.1678	0.00952104	ucsc
BACE1	0.225736	0.445182	-0.219446	0.000155765	ucsc
BAG4	0	0.178506	-0.178506	1.51752e-08	ucsc
BAG5	0.0297708	0.273918	-0.244147	1.1424e-09	ucsc
BAX	0.267096	0.402695	-0.135598	1.14073e-13	ucsc
BBS4	0.308825	0.430941	-0.122116	0.0118605	ucsc
BBS9	0.640661	0.900433	-0.259772	0.000586474	ucsc
BIRC2	0.0994354	0.233188	-0.133752	0.00578978	ucsc
BMPR2	0.0768365	0.212011	-0.135175	0.0315112	ucsc
BOP1	0.18442	0.345102	-0.160683	2.23586e-10	ucsc
BRCA1	0.126265	0.253389	-0.127124	0.000468582	ucsc
BRF1	0.545699	0.668943	-0.123245	0.0354394	ucsc
BRWD3	0.155797	0.36302	-0.207224	0.00341132	ucsc
BTBD10	0.0828586	0.230281	-0.147422	0.00458351	ucsc
BTN3A2	0.0748338	0.243211	-0.168377	0.00919887	ucsc
BUB1B	0.212962	0.317553	-0.104591	0.00546331	ucsc
C11orf30	0.522014	0.649579	-0.127565	0.0435857	ucsc
C11orf54	0.0361393	0.167299	-0.131159	0.00287652	ucsc
C11orf80	0.67784	0.815654	-0.137813	0.041954	ucsc
C11orf95	0.093549	0.252036	-0.158487	0.0163725	ucsc
C18orf25	0.164192	0.372244	-0.208053	0.000900082	ucsc
C19orf44	0.214387	0.405283	-0.190897	0.00415893	ucsc
C2orf74	0.259249	0.397458	-0.138209	0.00963545	ucsc
C7orf26	0.461705	0.595204	-0.133499	0.0421986	ucsc
C9orf116	0.0871253	0.337629	-0.250504	0.000107003	ucsc
CA11	0.0714194	0.253599	-0.182179	0.000688017	ucsc
CALD1	0.18687	0.451299	-0.264429	2.34764e-16	ucsc
CAMSAP1	0.434193	0.611499	-0.177306	0.0119079	ucsc
CANX	0.278446	0.407922	-0.129476	1.30461e-54	ucsc
CBFB	0.365173	0.46537	-0.100197	0.000175949	ucsc
CBX5	0.319246	0.42051	-0.101264	0.00148747	ucsc
CCDC106	0.137588	0.327993	-0.190404	0.00753187	ucsc
CCDC107	0.316517	0.604646	-0.288128	0.0150981	ucsc
CCDC115	0.0958892	0.236207	-0.140318	0.0358973	ucsc
CCDC122	0.519328	0.687304	-0.167976	0.0127342	ucsc
CCDC25	0.512908	0.643229	-0.130321	0.0123688	ucsc
CCDC69	0.23379	0.664012	-0.430222	0.000154042	ucsc
CCDC9	0.253394	0.581658	-0.328264	0.00171541	ucsc
CCNE1	0.0821066	0.264131	-0.182025	5.06432e-06	ucsc
CCNT1	0.250619	0.371059	-0.12044	0.0269702	ucsc
CD37	0.274168	0.564511	-0.290343	0.0424495	ucsc
CDC14A	0.118354	0.710868	-0.592514	1.21376e-06	ucsc
CDC25C	0.119416	0.296822	-0.177406	0.000137359	ucsc
CDC27	0.332475	0.49256	-0.160084	8.09709e-09	ucsc
CDK13	0.559141	0.685288	-0.126148	0.0230991	ucsc
CDK14	0.0080778	0.186268	-0.178191	0.00571393	ucsc
CDKN2AIP	0.0247644	0.194749	-0.169984	0.00306305	ucsc
CDKN3	0.279286	0.380634	-0.101349	8.72491e-05	ucsc
CELSR3	0	0.210373	-0.210373	0.00626917	ucsc
CEP85	0.119681	0.266546	-0.146864	0.000656525	ucsc
CEP97	0.218674	0.364319	-0.145645	0.041379	ucsc
CEPT1	0.392535	0.493842	-0.101307	0.017619	ucsc
CGN	0.0667038	0.250326	-0.183622	0.00494444	ucsc
CH17-189H20.1	0.0111875	0.279416	-0.268229	0.00832045	ucsc
CHAMP1	0.33389	0.46819	-0.1343	0.00440493	ucsc
CHIC2	0	0.140731	-0.140731	0.000108107	ucsc
CHMP4A	0.799869	0.958496	-0.158627	1.96593e-12	ucsc
CHN1	0.450708	0.721932	-0.271224	2.35083e-06	ucsc
CHST10	0.0887964	0.339335	-0.250539	2.2946e-07	ucsc
CIAPIN1	0.506097	0.641502	-0.135405	1.23166e-05	ucsc
CKMT1A	0.34841	0.462025	-0.113615	0.000624912	ucsc
CLCC1	0.443754	0.621156	-0.177402	1.8999e-06	ucsc
CLIP1	0.797162	0.914789	-0.117628	0.0345484	ucsc
CNNM3	0.326402	0.607276	-0.280875	2.11507e-11	ucsc
CNNM4	0	0.107096	-0.107096	0.00367736	ucsc
COG5	0.164403	0.417584	-0.253181	3.84208e-06	ucsc
COL1A1	0.408923	0.687005	-0.278082	0.00195255	ucsc
COMMD1	0.23457	0.358055	-0.123485	0.0189224	ucsc
COQ9	0.563065	0.674762	-0.111697	8.64936e-05	ucsc
CPNE1	0.593477	0.701249	-0.107772	6.38411e-06	ucsc
CPNE3	0.213033	0.313174	-0.100141	0.000147694	ucsc
CPTP	0.159282	0.472892	-0.313609	0.00138288	ucsc
CRIP2	0.0941863	0.365015	-0.270828	0.00689753	ucsc
CRISPLD1	0	0.130953	-0.130953	0.000204682	ucsc
CRLS1	0.140566	0.316505	-0.175939	9.40613e-13	ucsc
CSK	0.508894	0.662212	-0.153318	5.76179e-11	ucsc
CSNK1G3	0.0773811	0.221397	-0.144016	4.37556e-05	ucsc
CSRP2BP	0.139246	0.314119	-0.174873	0.00355002	ucsc
CTC-260F20.3	0.537188	0.813235	-0.276047	0.0270786	ucsc
CTD-2269F5.1	0.421349	0.95224	-0.530891	0.000356797	ucsc
CTDSPL	0.0597689	0.216935	-0.157166	0.000210302	ucsc
CTDSPL2	0.197037	0.392538	-0.195501	7.16941e-07	ucsc
CTNNA1	0.237635	0.369765	-0.13213	3.69636e-10	ucsc
CTSC	0.40346	0.575209	-0.171748	1.05272e-07	ucsc
CYBRD1	0.468096	0.712478	-0.244382	0.0191831	ucsc
DAAM1	0.56845	0.69596	-0.12751	0.0408818	ucsc
DAPK1	0.0596448	0.159663	-0.100019	0.0365863	ucsc
DCTN2	0.247607	0.369299	-0.121692	3.56967e-11	ucsc
DCUN1D4	0.361429	0.470032	-0.108602	0.0217068	ucsc
DDB1	0.222398	0.326965	-0.104567	4.01323e-11	ucsc
DDX19B	0.363534	0.530442	-0.166908	0.000257462	ucsc
DDX26B	0.227239	0.374179	-0.14694	0.0448629	ucsc
DDX46	0.348191	0.496295	-0.148103	2.65239e-06	ucsc
DDX47	0.0990658	0.383739	-0.284673	3.37553e-33	ucsc
DDX50	0.239385	0.346968	-0.107583	0.000478137	ucsc
DENND3	0.54078	0.754345	-0.213565	0.0057114	ucsc
DENND4C	0.0610169	0.269355	-0.208338	1.60651e-05	ucsc
DEPDC1B	0.0570113	0.186893	-0.129881	1.44805e-05	ucsc
DEPDC7	0.106748	0.276135	-0.169387	0.022577	ucsc
DESI1	0.126743	0.298032	-0.171289	3.29935e-06	ucsc
DHRS4L2	0.390313	0.55326	-0.162948	0.0170451	ucsc
DIS3L	0.300663	0.418466	-0.117802	0.00703344	ucsc
DLST	0.446607	0.590912	-0.144304	1.11598e-09	ucsc
DMAP1	0.149962	0.263892	-0.11393	0.00613313	ucsc
DNAJC11	0.200251	0.300565	-0.100315	0.00484932	ucsc
DNAJC17	0.410832	0.589094	-0.178262	0.000710301	ucsc
DNAJC2	0.555797	0.710336	-0.154539	8.43101e-07	ucsc
DNAJC27-AS1	0.100267	0.350148	-0.249881	0.031706	ucsc
DOCK11	0	0.145734	-0.145734	0.000510501	ucsc
DPY19L1	0	0.116641	-0.116641	3.06803e-06	ucsc
DRC3	0.581429	0.97126	-0.389831	4.55409e-05	ucsc
DSCR3	0.338123	0.466746	-0.128623	0.0165335	ucsc
DTWD1	0.542151	0.824776	-0.282626	1.5879e-07	ucsc
DUSP11	0.0614896	0.179787	-0.118297	1.6962e-05	ucsc
DYM	0.259031	0.422582	-0.16355	0.000115094	ucsc
DYNC2LI1	0.205191	0.339127	-0.133936	0.0045217	ucsc
DYRK1B	0.158839	0.405511	-0.246672	0.000166327	ucsc
E2F7	0.454158	0.575398	-0.12124	0.014059	ucsc
EBF3	0.0814839	0.199732	-0.118248	0.0336407	ucsc
EED	0.146469	0.284657	-0.138188	0.00169292	ucsc
EFCAB7	0.0717365	0.304708	-0.232971	9.1896e-05	ucsc
EFEMP1	0.246792	0.594428	-0.347636	0.00201033	ucsc
EIF2AK3	0.237528	0.436546	-0.199017	0.0148039	ucsc
ELAC2	0.321799	0.429267	-0.107468	2.25177e-05	ucsc
ELAVL2	0.27777	0.442598	-0.164829	0.0434944	ucsc
ELMOD2	0.189652	0.485823	-0.29617	8.17462e-11	ucsc
ENOPH1	0.05329	0.238326	-0.185036	6.73247e-13	ucsc
ENY2	0.601707	0.702478	-0.100771	1.61597e-11	ucsc
EPG5	0.241231	0.577206	-0.335975	0.0142266	ucsc
EPT1	0.073242	0.189026	-0.115784	0.00164823	ucsc
ERC1	0.422937	0.632639	-0.209701	0.00112409	ucsc
ERCC6	0.072159	0.350261	-0.278102	0.00104088	ucsc
ERGIC1	0.104348	0.226633	-0.122285	3.1546e-07	ucsc
ETFDH	0.35324	0.476192	-0.122952	0.00784345	ucsc
EXOC6	0.117071	0.300131	-0.18306	0.00111003	ucsc
F11R	0.43041	0.577396	-0.146986	0.0121197	ucsc
FADS1	0.266325	0.39437	-0.128045	0.0142142	ucsc
FAM105A	0.6227	0.836189	-0.213489	0.0345069	ucsc
FAM129B	0.361104	0.565869	-0.204765	0.0120752	ucsc
FAM134B	0.263822	0.474781	-0.210959	0.0398782	ucsc
FAM134C	0.293853	0.454184	-0.160331	0.00216484	ucsc
FAM149B1	0.553553	0.754463	-0.20091	0.000143952	ucsc
FAM156B	0.146386	0.537735	-0.391349	0.000256327	ucsc
FAM161A	0.48573	0.689318	-0.203588	0.00206925	ucsc
FAM171B	0	0.142379	-0.142379	0.00942778	ucsc
FAM175A	0.757017	0.909548	-0.152531	0.000169197	ucsc
FAM20B	0	0.184329	-0.184329	2.53323e-12	ucsc
FAM210A	0.716902	0.859225	-0.142323	0.0159579	ucsc
FAM21A	0.113795	0.227098	-0.113304	0.00916957	ucsc
FAM98A	0.174613	0.496409	-0.321796	7.35893e-33	ucsc
FAM98B	0.154854	0.29909	-0.144236	0.00116953	ucsc
FANCB	0.208346	0.426634	-0.218287	0.00283043	ucsc
FAR1	0.468025	0.578058	-0.110033	0.00073312	ucsc
FBXL5	0.629711	0.741936	-0.112225	0.0239214	ucsc
FBXO28	0.332034	0.492405	-0.160371	0.000300176	ucsc
FBXO38	0.441112	0.691497	-0.250385	5.27994e-06	ucsc
FBXO8	0.125246	0.291505	-0.166259	0.0279502	ucsc
FCHO2	0.0641011	0.24447	-0.180369	0.00719322	ucsc
FENDRR	0.57528	0.760176	-0.184896	0.024417	ucsc
FER	0.501568	0.669182	-0.167615	0.0122997	ucsc
FKBP9	0.162441	0.276609	-0.114168	0.00984749	ucsc
FKTN	0.577246	0.801667	-0.224421	2.3228e-06	ucsc
FOCAD	0.246464	0.361787	-0.115324	0.0303381	ucsc
FOXA1	0.228895	0.40829	-0.179396	0.0252412	ucsc
FOXJ3	0.326086	0.504714	-0.178628	0.00111588	ucsc
FOXRED1	0.432664	0.554303	-0.121639	0.0167387	ucsc
FPGT	0.0957858	0.320354	-0.224568	0.000616952	ucsc
FRMD6	0.23257	0.543872	-0.311302	2.51318e-05	ucsc
FSD1	0.185377	0.30099	-0.115613	0.0024801	ucsc
FUT10	0.601808	0.783665	-0.181857	0.0237219	ucsc
FZD6	0.181355	0.343348	-0.161994	0.031053	ucsc
G2E3	0.273992	0.401968	-0.127975	0.020091	ucsc
GAPVD1	0.224785	0.384734	-0.15995	6.05129e-06	ucsc
GATA4	0.0659814	0.288343	-0.222361	0.000174805	ucsc
GCAT	0.117951	0.229233	-0.111282	0.0178274	ucsc
GCH1	0.0157982	0.146738	-0.13094	0.000733983	ucsc
GCLC	0.523306	0.679958	-0.156652	0.000286903	ucsc
GEMIN4	0.201769	0.362714	-0.160945	9.5476e-07	ucsc
GFM2	0.734903	0.973045	-0.238141	1.80485e-19	ucsc
GINS1	0.046678	0.223419	-0.176741	2.82869e-10	ucsc
GK	0.333765	0.539493	-0.205728	0.00774262	ucsc
GLB1L2	0.0115474	0.14892	-0.137373	5.00793e-05	ucsc
GLYR1	0.123302	0.36454	-0.241238	1.64044e-20	ucsc
GNAI1	0.0892806	0.213325	-0.124045	0.000559457	ucsc
GNAQ	0	0.30131	-0.30131	3.39629e-12	ucsc
GNB2	0.258191	0.364103	-0.105912	6.41022e-07	ucsc
GNB3	0.344355	0.723778	-0.379423	0.000206565	ucsc
GNB4	0.0714476	0.191324	-0.119876	0.00134362	ucsc
GNPNAT1	0.0947875	0.345755	-0.250967	2.32204e-15	ucsc
GOLGA4	0.0257696	0.154749	-0.12898	1.77623e-05	ucsc
GON4L	0.537192	0.714821	-0.177629	0.000534466	ucsc
GORAB	0.155617	0.487964	-0.332348	1.97892e-05	ucsc
GPATCH1	0.0777673	0.245379	-0.167612	0.0233057	ucsc
GPATCH11	0.147641	0.345839	-0.198198	0.000224662	ucsc
GPR160	0.3751	0.509343	-0.134243	0.0076872	ucsc
GPSM2	0.250149	0.374908	-0.12476	0.0250387	ucsc
GTF2A2	0.63434	0.777799	-0.143459	2.01287e-12	ucsc
GTF2E1	0.429706	0.578189	-0.148483	0.0412877	ucsc
GTF2F1	0.107491	0.260824	-0.153333	7.47593e-08	ucsc
GTF2H2C_2	0.0979303	0.226624	-0.128693	1.7257e-05	ucsc
GULP1	0.313082	0.556072	-0.24299	0.000266471	ucsc
GYS1	0.258777	0.366818	-0.108041	0.0150402	ucsc
HACL1	0.0285169	0.149349	-0.120832	5.81536e-09	ucsc
HAGH	0.791415	0.984605	-0.19319	1.13276e-18	ucsc
HAUS1	0.1152	0.280791	-0.165591	6.16003e-09	ucsc
HDAC1	0.277082	0.378201	-0.101119	6.53242e-13	ucsc
HDAC11	0.118846	0.445024	-0.326177	0.00128699	ucsc
HDHD2	0.478783	0.667241	-0.188458	0.000257681	ucsc
HERC4	0.381395	0.516528	-0.135133	0.0499391	ucsc
HIATL1	0.360254	0.468928	-0.108673	0.00193731	ucsc
HMBS	0.500225	0.63723	-0.137005	1.03915e-05	ucsc
HMCES	0.0740897	0.213007	-0.138918	1.0686e-07	ucsc
HMGCS1	0.0742413	0.247229	-0.172988	1.09885e-07	ucsc
HMGXB3	0.245691	0.354003	-0.108312	0.0192604	ucsc
HOMER1	0.564786	0.697495	-0.132709	0.00557656	ucsc
HOMER3	0.337403	0.581431	-0.244028	0.0102563	ucsc
HPS3	0.154102	0.361154	-0.207052	0.000502228	ucsc
HSD17B11	0.0596837	0.276241	-0.216557	3.48731e-13	ucsc
HSD17B4	0.425593	0.633188	-0.207595	2.58476e-26	ucsc
HSPA14	0.573633	0.689238	-0.115605	4.4365e-05	ucsc
IAH1	0.28938	0.409335	-0.119954	0.00158108	ucsc
IFNAR1	0.358925	0.563358	-0.204433	1.2618e-05	ucsc
IFT46	0.243914	0.385936	-0.142022	0.00050553	ucsc
IGF2R	0.25229	0.388562	-0.136272	0.00059795	ucsc
IGFLR1	0.530133	0.809757	-0.279625	0.00881882	ucsc
IKBKB	0.738779	0.847189	-0.108409	0.00766444	ucsc
IL13RA1	0.0962454	0.209914	-0.113669	0.000759796	ucsc
IL6ST	0.464169	0.724857	-0.260688	3.18696e-08	ucsc
IMMP2L	0.460844	0.822692	-0.361848	6.00997e-07	ucsc
IMPA1	0.291183	0.418693	-0.12751	0.00825272	ucsc
IMPACT	0.534408	0.635722	-0.101314	0.00870914	ucsc
IMPDH1	0.0852607	0.277123	-0.191862	4.8361e-15	ucsc
INO80	0.703648	0.843277	-0.139629	0.0183656	ucsc
INPP4A	0.214403	0.459284	-0.24488	5.73722e-06	ucsc
INPP5J	0	0.133412	-0.133412	0.0159169	ucsc
IQGAP1	0.39315	0.513922	-0.120772	4.1506e-05	ucsc
ITGA6	0.567639	0.833032	-0.265394	2.60333e-05	ucsc
ITGAE	0.175577	0.28434	-0.108763	0.000642451	ucsc
ITSN2	0.546826	0.728016	-0.181191	0.0214148	ucsc
JDP2	0.181757	0.418101	-0.236344	0.0136028	ucsc
JPH1	0	0.193106	-0.193106	5.62433e-08	ucsc
KANTR	0.228811	0.520368	-0.291557	0.0031909	ucsc
KCNK1	0.0621729	0.228649	-0.166476	0.0137791	ucsc
KCNMB4	0.154997	0.365881	-0.210884	0.0378888	ucsc
KDM4B	0.165222	0.313565	-0.148343	0.0177992	ucsc
KIAA0100	0.409746	0.524746	-0.115	0.000823108	ucsc
KIAA0196	0.260734	0.379838	-0.119104	0.0149326	ucsc
KIAA1033	0.50667	0.68696	-0.18029	0.00126211	ucsc
KIAA1524	0.584116	0.704746	-0.12063	0.000170952	ucsc
KIF1A	0.426366	0.562251	-0.135885	0.0270691	ucsc
KLF11	0.0328498	0.146063	-0.113213	0.0460666	ucsc
KLF6	0.0970376	0.239077	-0.142039	0.00207247	ucsc
KLHDC10	0.159745	0.46198	-0.302235	4.05758e-09	ucsc
KLHL18	0.306303	0.443447	-0.137144	0.0258433	ucsc
KLHL24	0.480788	0.620738	-0.13995	0.0447167	ucsc
KLHL42	0.354391	0.557255	-0.202864	0.00214986	ucsc
KLK8	0.58433	0.903211	-0.31888	5.33938e-05	ucsc
KPNA2	0.0319898	0.138093	-0.106103	5.77831e-48	ucsc
KPTN	0.449522	0.620885	-0.171363	0.00953176	ucsc
KRI1	0.470565	0.584834	-0.114269	0.00127742	ucsc
L2HGDH	0.85292	1	-0.14708	1.16365e-05	ucsc
LACTB	0.523544	0.693775	-0.170231	0.00478122	ucsc
LAGE3	0.548916	0.66214	-0.113224	0.00108605	ucsc
LCA5L	0.624105	0.93112	-0.307015	0.0028445	ucsc
LCAT	0.694689	1	-0.305311	9.4228e-07	ucsc
LEPROT	0.451252	0.661684	-0.210432	1.22665e-05	ucsc
LHX6	0.222817	0.51288	-0.290063	0.00806808	ucsc
LIMD1-AS1	0.014235	0.236446	-0.222211	0.00024205	ucsc
LINC00504	0.296536	0.488252	-0.191716	0.00655371	ucsc
LINC00843	0.193245	0.433447	-0.240201	0.00448755	ucsc
LINC01001	0.199307	0.306732	-0.107425	0.0225268	ucsc
LINC01033	0.52867	0.771317	-0.242647	0.000212544	ucsc
LINC01176	0.0646399	1	-0.93536	9.80269e-12	ucsc
LINC01184	0.809393	0.939512	-0.130119	0.000734877	ucsc
LIPT1	0.225825	0.423207	-0.197381	0.0362125	ucsc
LL0XNC01-116E7.2	0.376319	0.871895	-0.495576	0.000882385	ucsc
LMBRD2	0	0.131535	-0.131535	0.0430555	ucsc
LPGAT1	0.0778159	0.211634	-0.133818	7.99646e-05	ucsc
LPIN1	0.381749	0.563621	-0.181872	0.0300446	ucsc
LRP1	0.237441	0.478507	-0.241066	0.00611898	ucsc
LRP12	0.820186	0.953074	-0.132888	0.00646818	ucsc
LRP5	0.119738	0.251161	-0.131423	0.000703028	ucsc
LRP8	0.365911	0.595875	-0.229964	0.0106347	ucsc
LRSAM1	0.229755	0.457621	-0.227866	0.00331667	ucsc
LSR	0.259856	0.392486	-0.13263	0.0178818	ucsc
LUC7L	0.333327	0.441252	-0.107924	0.000635859	ucsc
LUC7L2	0.269612	0.461939	-0.192327	3.04373e-16	ucsc
LUM	0.270762	0.604559	-0.333797	0.0197547	ucsc
MAGI2-AS3	0.763513	0.870541	-0.107027	0.000877138	ucsc
MAN1A2	0.431111	0.571405	-0.140294	0.0184269	ucsc
MAN2A1	0.0151701	0.198583	-0.183413	0.000325758	ucsc
MAP4K1	0.729347	0.989743	-0.260396	0.000112213	ucsc
MAP6D1	0.0518689	0.259925	-0.208056	0.012145	ucsc
MAP7D1	0.371516	0.523706	-0.15219	0.00191916	ucsc
MARK1	0.136055	0.564849	-0.428794	4.57371e-15	ucsc
MARK2	0.128353	0.329076	-0.200723	9.81954e-09	ucsc
MAU2	0.447294	0.561846	-0.114552	0.0257819	ucsc
MBIP	0.392384	0.497483	-0.1051	0.012986	ucsc
MBNL1	0.204655	0.364121	-0.159466	0.00011529	ucsc
MCEE	0.149139	0.448138	-0.298999	2.60337e-07	ucsc
MCU	0.108369	0.381434	-0.273065	1.48463e-07	ucsc
MED11	0.116628	0.221657	-0.105028	0.021875	ucsc
MED12L	0.272666	0.600161	-0.327495	0.00632793	ucsc
MED13	0.3273	0.497612	-0.170312	0.000111486	ucsc
MED20	0.137166	0.256488	-0.119322	0.0066578	ucsc
MED9	0.141875	0.366481	-0.224606	0.000173767	ucsc
METTL18	0	0.12596	-0.12596	0.00276928	ucsc
MFI2-AS1	0.264669	0.729539	-0.46487	1.43404e-08	ucsc
MGAT1	0.244374	0.355627	-0.111253	0.00469998	ucsc
MIB1	0.131048	0.235569	-0.104521	0.00740281	ucsc
MICU1	0.0423193	0.161974	-0.119654	1.26135e-08	ucsc
MID1	0.406173	0.564897	-0.158725	0.0378467	ucsc
MIR99AHG	0.616084	0.918265	-0.302181	0.000114308	ucsc
MKKS	0.327993	0.435645	-0.107652	0.0402281	ucsc
MKL2	0.275419	0.511879	-0.23646	0.00772837	ucsc
MKRN1	0.484216	0.591748	-0.107533	0.000103539	ucsc
MOB1A	0.132278	0.244145	-0.111868	7.97076e-05	ucsc
MORC2	0.0953738	0.196364	-0.10099	0.00597113	ucsc
MRPS2	0.237891	0.383651	-0.145759	4.76379e-12	ucsc
MRRF	0.473007	0.589608	-0.1166	0.002519	ucsc
MTBP	0.879458	1	-0.120542	0.000722858	ucsc
MTDH	0.509933	0.610198	-0.100265	1.45502e-08	ucsc
MTFP1	0.268147	0.490693	-0.222546	5.07429e-11	ucsc
MTFR1L	0.219056	0.380116	-0.16106	0.000430333	ucsc
MTIF3	0.383903	0.539277	-0.155374	5.24594e-08	ucsc
MTSS1L	0.377781	0.498424	-0.120643	0.0186575	ucsc
MYBBP1A	0.605315	0.798706	-0.193391	3.62844e-11	ucsc
MYO5A	0.0710053	0.243243	-0.172237	0.00872549	ucsc
MYO5C	0.109111	0.259887	-0.150775	0.025918	ucsc
NAA30	0.0841339	0.20996	-0.125826	0.00633507	ucsc
NAALAD2	0.216511	0.488221	-0.27171	0.00814372	ucsc
NAIF1	0.239831	0.480131	-0.2403	0.0191758	ucsc
NBPF11	0.414635	0.881495	-0.46686	8.0642e-11	ucsc
NCBP1	0.0631036	0.18572	-0.122616	6.87833e-06	ucsc
NCOA2	0.167773	0.317818	-0.150045	0.0274098	ucsc
NDOR1	0.218575	0.420618	-0.202043	0.00899372	ucsc
NDUFAF1	0.178689	0.369201	-0.190512	0.00213351	ucsc
NDUFAF5	0.807765	0.971181	-0.163416	7.62209e-09	ucsc
NDUFAF7	0.226583	0.447762	-0.221179	0.000130956	ucsc
NDUFS1	0.202971	0.335583	-0.132611	1.0511e-07	ucsc
NDUFS4	0.126518	0.262682	-0.136164	1.0294e-07	ucsc
NEFM	0.0405121	0.344259	-0.303747	8.15534e-13	ucsc
NEO1	0.113169	0.250335	-0.137165	0.000123257	ucsc
NFIA	0.346581	0.582354	-0.235773	0.00572343	ucsc
NFIC	0.28046	0.446325	-0.165865	0.0429221	ucsc
NFXL1	0.482384	0.780432	-0.298048	7.02254e-07	ucsc
NIPA1	0.288369	0.458993	-0.170624	0.0498928	ucsc
NME6	0.545436	0.698079	-0.152643	0.000458863	ucsc
NOC3L	0.174254	0.406803	-0.23255	1.30894e-09	ucsc
NPIPB3	0.402709	0.526005	-0.123297	0.00141368	ucsc
NR2C2	0.836027	0.93908	-0.103053	0.000205812	ucsc
NRBP1	0.176137	0.296513	-0.120376	0.00154096	ucsc
NRD1	0.243973	0.346884	-0.102912	0.00182519	ucsc
NRG4	0.760265	0.944846	-0.18458	0.0126283	ucsc
NRP2	0.411292	0.634704	-0.223412	0.0209264	ucsc
NSD1	0.206773	0.356759	-0.149986	3.92836e-05	ucsc
NT5C2	0.887118	0.988827	-0.101709	6.43823e-06	ucsc
NT5C3A	0.648421	0.852821	-0.2044	4.5236e-09	ucsc
NUDCD1	0.447351	0.642954	-0.195603	0.00112837	ucsc
NUDT1	0.10787	0.21925	-0.111381	0.00124525	ucsc
NUDT7	0.47338	0.869279	-0.395899	5.65668e-08	ucsc
NUDT8	0.368613	0.70626	-0.337647	0.000684539	ucsc
NUDT9	0.19687	0.34674	-0.14987	0.000651369	ucsc
NUF2	0.113152	0.232417	-0.119265	4.94732e-06	ucsc
NUP214	0.387539	0.531735	-0.144195	0.000676304	ucsc
NUP43	0.315781	0.501083	-0.185302	9.05055e-13	ucsc
NUP62CL	0.334417	0.438721	-0.104305	0.00751943	ucsc
NUP85	0.461161	0.594645	-0.133484	4.50643e-08	ucsc
NXPE3	0.181992	0.319793	-0.137801	0.0113909	ucsc
OCEL1	0.800654	0.972809	-0.172155	0.00125065	ucsc
OGFR	0.040377	0.154576	-0.114199	0.00628393	ucsc
OGT	0.471404	0.595674	-0.12427	2.50312e-07	ucsc
OSBPL8	0.113486	0.243401	-0.129915	0.000496147	ucsc
OSBPL9	0.181697	0.286726	-0.10503	0.00223156	ucsc
P2RX4	0.68136	0.8204	-0.13904	0.0396165	ucsc
PACS1	0.23924	0.397003	-0.157763	0.0279895	ucsc
PAG1	0	0.485134	-0.485134	2.78738e-06	ucsc
PAXIP1	0.621643	0.822956	-0.201313	3.38178e-06	ucsc
PBK	0.250617	0.414781	-0.164164	0.00063891	ucsc
PC	0.74016	0.967532	-0.227373	0.00259369	ucsc
PCBP4	0.819988	0.985024	-0.165036	0.002073	ucsc
PCMTD1	0.789834	0.891851	-0.102017	0.0305312	ucsc
PDE8A	0.258405	0.525225	-0.26682	7.41215e-09	ucsc
PDHX	0.00733512	0.32422	-0.316885	1.0962e-28	ucsc
PDP1	0.329708	0.547035	-0.217327	0.00124867	ucsc
PDP2	0.787114	0.986013	-0.198899	4.90065e-05	ucsc
PDPK1	0.585313	0.732676	-0.147362	1.23637e-06	ucsc
PDXDC2P	0.415397	0.637747	-0.22235	0.00178217	ucsc
PEA15	0.0380446	0.185649	-0.147605	7.59428e-09	ucsc
PELI3	0.240487	0.474286	-0.233798	0.0397635	ucsc
PET100	0.151546	0.272573	-0.121027	0.0176226	ucsc
PFKFB3	0.122221	0.247555	-0.125333	0.000987718	ucsc
PGM3	0.873597	0.975558	-0.101962	4.05452e-08	ucsc
PHF20L1	0.483868	0.594915	-0.111047	0.0478319	ucsc
PIBF1	0.0862168	0.217491	-0.131274	0.00416462	ucsc
PIDD1	0.737622	0.863316	-0.125694	0.0289589	ucsc
PIGU	0.0364585	0.259703	-0.223245	4.41366e-13	ucsc
PIKFYVE	0.130562	0.394367	-0.263805	0.00018569	ucsc
PIP4K2A	0.241389	0.457781	-0.216392	6.45698e-06	ucsc
PIP4K2C	0.0258284	0.265625	-0.239797	1.04359e-10	ucsc
PKIB	0.0235204	0.315104	-0.291584	1.36576e-06	ucsc
PKN2	0.27473	0.425715	-0.150985	2.74937e-05	ucsc
PLCL2	0	0.101824	-0.101824	0.016676	ucsc
PLEKHA8	0.773749	0.897096	-0.123347	0.033494	ucsc
PLIN3	0.0327444	0.154831	-0.122087	0.000107232	ucsc
PLK4	0.326243	0.527133	-0.20089	5.789e-06	ucsc
PLP2	0	0.262325	-0.262325	9.60299e-14	ucsc
PLPPR2	0.244616	0.478377	-0.233761	0.00116927	ucsc
PLS1	0.0733932	0.32879	-0.255397	7.67952e-07	ucsc
PMEPA1	0.102545	0.371633	-0.269088	0.0157566	ucsc
PNPT1	0.131168	0.274794	-0.143626	2.49739e-07	ucsc
POFUT2	0.165251	0.338965	-0.173714	0.00113452	ucsc
POLD4	0.731675	0.952776	-0.221101	0.000232033	ucsc
POLR2A	0.102412	0.230711	-0.128299	4.51998e-12	ucsc
POLR3E	0.665095	0.808519	-0.143424	7.00077e-09	ucsc
PON2	0.394194	0.496518	-0.102324	0.00901574	ucsc
POP1	0.281425	0.402905	-0.12148	0.033224	ucsc
POT1	0.738453	0.859356	-0.120903	0.00762715	ucsc
POU2F1	0.0486543	0.274575	-0.225921	0.000122933	ucsc
PPA1	0.117213	0.295207	-0.177994	1.04732e-90	ucsc
PPM1F	0.161035	0.2895	-0.128465	0.00392987	ucsc
PPP1CB	0.278309	0.393978	-0.115668	7.45267e-07	ucsc
PPP1R16A	0.449003	0.6137	-0.164696	0.0177399	ucsc
PPP1R21	0.430051	0.698841	-0.26879	5.2781e-05	ucsc
PPP1R9B	0.295516	0.407164	-0.111648	0.0176126	ucsc
PPP2CA	0.179973	0.339752	-0.159779	2.20314e-08	ucsc
PPP2R5B	0.237156	0.456003	-0.218848	0.00657073	ucsc
PPP4R1	0.416265	0.635064	-0.218798	2.85014e-07	ucsc
PPP6R1	0.385465	0.536234	-0.150769	0.000469819	ucsc
PQLC1	0.332844	0.477349	-0.144504	0.0117322	ucsc
PQLC3	0.36257	0.727114	-0.364544	0.000109999	ucsc
PRICKLE3	0.0549805	0.201088	-0.146108	0.00394723	ucsc
PRKCI	0.104029	0.24053	-0.136502	1.48969e-05	ucsc
PRKD2	0.665728	0.912118	-0.246389	9.05858e-06	ucsc
PRKRIP1	0.267915	0.405093	-0.137178	0.00961461	ucsc
PRPSAP2	0.576755	0.699242	-0.122486	0.000277077	ucsc
PRSS16	0.295718	0.711026	-0.415308	6.52371e-06	ucsc
PSMA2	0.0144707	0.117033	-0.102562	9.24746e-34	ucsc
PSMB10	0.199196	0.372219	-0.173023	1.00912e-05	ucsc
PSMC6	0.370847	0.499374	-0.128527	9.65248e-07	ucsc
PSMD6	0.152725	0.320632	-0.167907	3.73354e-30	ucsc
PSME4	0.0465045	0.147515	-0.10101	7.80805e-05	ucsc
PSMG3-AS1	0.695953	0.911777	-0.215824	0.00202723	ucsc
PSTPIP2	0.0653191	0.178788	-0.113469	0.0299377	ucsc
PTPN13	0.130848	0.256827	-0.125979	0.00532106	ucsc
PTPN2	0.397217	0.571793	-0.174576	0.000190239	ucsc
PTPN21	0.0785518	0.33729	-0.258738	0.0222247	ucsc
PTPRU	0.122021	0.222898	-0.100876	0.0023611	ucsc
PTTG1	0.160649	0.296896	-0.136247	6.11634e-26	ucsc
PUS1	0.405602	0.555021	-0.149419	0.000309007	ucsc
PUS3	0.139504	0.267823	-0.128319	0.0116793	ucsc
PUS7L	0.0711817	0.270841	-0.199659	0.000327492	ucsc
PXN-AS1	0.825677	0.969868	-0.144191	0.00656966	ucsc
PYGB	0.129148	0.231791	-0.102642	0.0322517	ucsc
RAB11FIP5	0.30708	0.552401	-0.245321	0.000708331	ucsc
RAB14	0.376558	0.488103	-0.111545	0.000548983	ucsc
RAB24	0.502274	0.604608	-0.102334	0.0380132	ucsc
RAB3GAP2	0.138925	0.262203	-0.123278	0.00381003	ucsc
RAB5A	0.17751	0.305446	-0.127936	1.41111e-05	ucsc
RAB6B	0.498742	0.718796	-0.220054	0.00488234	ucsc
RABEP1	0.290814	0.400976	-0.110162	0.000569047	ucsc
RABGEF1	0.420919	0.5593	-0.138381	0.0136998	ucsc
RAD54B	0.402161	0.658874	-0.256712	1.40827e-05	ucsc
RAI1	0.399637	0.58634	-0.186703	0.0383116	ucsc
RASGEF1B	0.0171251	0.158563	-0.141438	0.0447164	ucsc
RBM12	0.331073	0.446088	-0.115015	8.18597e-05	ucsc
RBM25	0.456722	0.652936	-0.196214	6.83243e-13	ucsc
RBM6	0.398784	0.501503	-0.102719	0.00676051	ucsc
RBMX2	0.263729	0.410334	-0.146606	2.08251e-06	ucsc
RCOR1	0.199281	0.345744	-0.146463	0.00487743	ucsc
RERE	0.683702	0.804433	-0.120732	0.0366896	ucsc
RFC5	0.0383867	0.183819	-0.145432	2.68335e-21	ucsc
RGPD8	0.0182042	0.326965	-0.308761	0.000693958	ucsc
RGS14	0.802691	0.92284	-0.120148	0.00478337	ucsc
RHOF	0.482643	0.734094	-0.251451	0.0343317	ucsc
RIOK2	0.487415	0.603776	-0.116361	0.00355434	ucsc
RLTPR	0.0418131	0.282915	-0.241102	0.00204481	ucsc
RMND5A	0.235377	0.41252	-0.177143	6.3003e-08	ucsc
RNF114	0.326932	0.460831	-0.133899	1.21762e-05	ucsc
RNF146	0.234778	0.348933	-0.114154	0.0320426	ucsc
RNF150	0	0.18132	-0.18132	0.00379588	ucsc
RNF214	0.102515	0.225838	-0.123323	0.00273595	ucsc
RNF217	0.694947	0.823851	-0.128905	0.00947977	ucsc
RNF32	0.58593	0.78798	-0.20205	0.00770005	ucsc
RNFT1	0.612672	0.730741	-0.118069	0.0110287	ucsc
RNPC3	0.267769	0.469992	-0.202224	0.000171622	ucsc
RP11-159D12.2	0.677744	0.850173	-0.17243	0.0407099	ucsc
RP11-203J24.9	0.294487	0.636959	-0.342471	0.00056124	ucsc
RP11-262H14.4	0.214208	0.572942	-0.358733	0.00145632	ucsc
RP11-266K4.9	0.570934	0.869871	-0.298937	0.000692286	ucsc
RP11-274H2.2	0.0113198	0.166904	-0.155584	0.00407183	ucsc
RP11-333E1.1	0.076648	0.273658	-0.19701	0.00167305	ucsc
RP11-357H14.17	0.0229201	0.210135	-0.187215	0.00748823	ucsc
RP11-360L9.7	0.82814	0.999801	-0.171661	0.00103803	ucsc
RP11-38M8.1	0.561841	0.801668	-0.239827	0.0222485	ucsc
RP11-418J17.1	0.705237	0.853356	-0.148119	0.000726537	ucsc
RP11-452F19.3	0.383235	0.54459	-0.161356	0.00157202	ucsc
RP11-483P21.6	0	1	-1	6.41749e-20	ucsc
RP11-770J1.3	0.236273	1	-0.763727	2.60249e-13	ucsc
RP11-798M19.6	0.544424	0.750956	-0.206531	0.0348166	ucsc
RP11-88I18.2	0.545956	0.70881	-0.162854	0.0410746	ucsc
RP11-98D18.9	0.168566	0.472795	-0.304229	0.0045323	ucsc
RP13-20L14.6	0.726953	0.886287	-0.159334	0.00103984	ucsc
RP5-1159O4.1	0	0.85098	-0.85098	5.83411e-06	ucsc
RP6-65G23.3	0.569307	0.71367	-0.144363	0.049406	ucsc
RPS6KB1	0.501846	0.632987	-0.131141	0.00419729	ucsc
RPUSD1	0.294522	0.439054	-0.144532	0.00301421	ucsc
RSRC1	0.496351	0.719313	-0.222962	7.73059e-10	ucsc
SACM1L	0.185263	0.333068	-0.147805	9.09933e-05	ucsc
SAMD1	0.305985	0.421549	-0.115564	0.0131133	ucsc
SAP130	0.0586968	0.224537	-0.16584	1.257e-05	ucsc
SARM1	0.4502	0.717959	-0.267758	0.00148816	ucsc
SCAF1	0.298251	0.488741	-0.190489	0.00881865	ucsc
SCAMP1	0.321593	0.505497	-0.183905	5.77058e-06	ucsc
SCYL2	0.305094	0.458547	-0.153454	0.00341639	ucsc
SEC22A	0.25868	0.411983	-0.153303	0.00237039	ucsc
SEC24A	0.0531114	0.218027	-0.164915	0.00188571	ucsc
SELT	0.357271	0.462413	-0.105141	3.81211e-05	ucsc
SEMA4F	0.0513819	0.202069	-0.150687	0.0239166	ucsc
SERP1	0.1196	0.226787	-0.107187	1.16749e-06	ucsc
SERTAD4	0.256478	0.445513	-0.189035	0.0158448	ucsc
SH3BGRL	0.282018	0.394273	-0.112256	3.67256e-05	ucsc
SHBG	0.472401	0.970846	-0.498445	0.0318576	ucsc
SIRT5	0.415522	0.692395	-0.276873	4.64642e-08	ucsc
SLBP	0.410553	0.565318	-0.154764	1.30015e-14	ucsc
SLC15A4	0.351734	0.569823	-0.21809	9.73674e-05	ucsc
SLC16A1-AS1	0.844947	0.990634	-0.145687	0.000223894	ucsc
SLC1A3	0.379085	0.578021	-0.198936	0.00139655	ucsc
SLC1A5	0.138591	0.279199	-0.140608	4.64323e-18	ucsc
SLC20A2	0.543432	0.673886	-0.130454	0.0129207	ucsc
SLC22A5	0.530864	0.664222	-0.133358	0.0313129	ucsc
SLC25A17	0.350077	0.485061	-0.134984	0.000174784	ucsc
SLC25A24	0.320824	0.444322	-0.123498	0.0098257	ucsc
SLC25A29	0.351118	0.615336	-0.264218	0.00138904	ucsc
SLC25A30	0.53971	0.716011	-0.1763	0.0011771	ucsc
SLC25A48	0.662986	0.895309	-0.232323	0.0133048	ucsc
SLC30A6	0.134903	0.251508	-0.116605	0.0344266	ucsc
SLC3A2	0.151297	0.256579	-0.105282	4.43748e-08	ucsc
SLC52A2	0.119152	0.270739	-0.151587	0.00258947	ucsc
SLC7A11	0	0.488208	-0.488208	3.47001e-09	ucsc
SLK	0.260651	0.378485	-0.117833	0.00488038	ucsc
SMARCC2	0.368087	0.475812	-0.107725	0.000748997	ucsc
SMIM4	0.738024	0.841857	-0.103833	0.00328087	ucsc
SMURF2	0.314299	0.50812	-0.193822	9.55282e-07	ucsc
SMYD4	0.242738	0.438786	-0.196048	0.00232523	ucsc
SNRNP25	0.217585	0.319127	-0.101542	1.66206e-05	ucsc
SNX11	0.0328646	0.157228	-0.124364	0.0152525	ucsc
SNX24	0.256342	0.446801	-0.19046	0.0083339	ucsc
SNX25	0.0411586	0.397417	-0.356258	4.95054e-12	ucsc
SP2	0	0.150148	-0.150148	0.000310642	ucsc
SPATA6	0.0887966	0.561132	-0.472335	0.000609958	ucsc
SPCS3	0.0844008	0.204276	-0.119875	5.66182e-07	ucsc
SPHK1	0.0899867	0.239709	-0.149723	0.0290124	ucsc
SPIN1	0.194408	0.326009	-0.131601	9.61169e-06	ucsc
SPINK2	0.395677	0.724534	-0.328857	0.00262953	ucsc
SPINT2	0.468635	0.648189	-0.179554	0.0160063	ucsc
SRGAP2	0.458457	0.58211	-0.123653	0.0244275	ucsc
SRPRB	0.300656	0.482969	-0.182313	4.39398e-10	ucsc
SRPX	0.767531	1	-0.232469	0.000161298	ucsc
SRSF5	0.268342	0.369131	-0.100789	2.35906e-13	ucsc
SS18	0.303496	0.411554	-0.108059	0.00174035	ucsc
SSRP1	0.034454	0.167454	-0.133	4.35549e-58	ucsc
ST3GAL5	0.335113	0.600567	-0.265454	0.000512017	ucsc
ST5	0.781496	0.895914	-0.114418	0.0396697	ucsc
STAG1	0.29538	0.508644	-0.213264	9.03959e-05	ucsc
STAT1	0.237063	0.363547	-0.126484	0.0130565	ucsc
STC2	0.330234	0.483278	-0.153043	0.00140485	ucsc
STK36	0.542497	0.668321	-0.125824	0.00986519	ucsc
STK40	0.133963	0.28826	-0.154298	0.00697352	ucsc
STRADA	0.527556	0.771824	-0.244268	7.12655e-12	ucsc
STRN4	0.536054	0.669221	-0.133168	5.78891e-07	ucsc
STX12	0.134562	0.286958	-0.152395	2.20422e-06	ucsc
SUCLG1	0.06719	0.253076	-0.185886	5.28632e-28	ucsc
SUN2	0.518158	0.645526	-0.127368	0.000449301	ucsc
SUOX	0.163466	0.446155	-0.282689	3.61432e-06	ucsc
SUPT3H	0.415028	0.593923	-0.178895	0.0138082	ucsc
SURF4	0.101536	0.201887	-0.100351	4.76474e-08	ucsc
SUV39H2	0.0168667	0.25095	-0.234083	2.98271e-18	ucsc
SWAP70	0.151818	0.310101	-0.158283	0.004649	ucsc
SYNE2	0.774118	0.931305	-0.157187	0.00749049	ucsc
TADA3	0.167177	0.33877	-0.171593	2.72161e-06	ucsc
TAF1B	0.172913	0.429541	-0.256628	5.49143e-08	ucsc
TAOK1	0.0749174	0.226272	-0.151354	0.00517795	ucsc
TARS2	0.0934269	0.216461	-0.123034	1.45246e-08	ucsc
TASP1	0.251608	0.572528	-0.32092	0.000197505	ucsc
TAZ	0.436671	0.646943	-0.210272	2.45513e-08	ucsc
TBC1D24	0.0554399	0.33386	-0.27842	0.00159486	ucsc
TBC1D9	0	0.129198	-0.129198	0.00113337	ucsc
TCEB3-AS1	0.0705601	0.318856	-0.248296	0.000702342	ucsc
TCERG1	0.625286	0.734665	-0.109378	3.61352e-08	ucsc
TCF12	0.0968112	0.22322	-0.126409	0.0109585	ucsc
TDRD7	0	0.131542	-0.131542	0.00363424	ucsc
TEAD4	0.0328641	0.137431	-0.104566	0.000446642	ucsc
TECR	0.0900058	0.268617	-0.178611	1.2919e-26	ucsc
TEX261	0.0844146	0.291692	-0.207277	2.33447e-16	ucsc
THADA	0.244358	0.546654	-0.302296	7.79087e-07	ucsc
THOP1	0.864504	0.968992	-0.104488	5.76366e-15	ucsc
TIMM17A	0.416378	0.526851	-0.110473	0.000767495	ucsc
TIPRL	0.0779821	0.215744	-0.137762	2.0234e-08	ucsc
TJAP1	0.375371	0.538597	-0.163226	0.00608215	ucsc
TLCD1	0.0548061	0.319393	-0.264587	1.08822e-09	ucsc
TLK1	0.451945	0.573846	-0.121901	0.00640618	ucsc
TMBIM1	0.73959	0.911529	-0.17194	0.00656809	ucsc
TMEM121	0.00860991	0.146638	-0.138028	0.00672452	ucsc
TMEM136	2.20935e-08	0.17041	-0.17041	0.000290411	ucsc
TMEM248	0.300726	0.503909	-0.203183	8.20635e-10	ucsc
TMEM39A	0.537656	0.680607	-0.142951	0.00586711	ucsc
TMEM55B	0.781973	0.882658	-0.100685	0.0108389	ucsc
TMEM87B	0.0975793	0.329451	-0.231872	0.0231713	ucsc
TNFRSF12A	0.428163	0.660527	-0.232363	0.00358829	ucsc
TNFRSF1A	0.0987898	0.23716	-0.13837	0.000143679	ucsc
TNNT1	0.0928838	0.203437	-0.110553	5.9436e-05	ucsc
TNPO2	0.428599	0.532443	-0.103844	0.00108267	ucsc
TP53TG1	0.230051	0.390057	-0.160006	0.0238278	ucsc
TPST1	0.251431	0.431305	-0.179875	0.00366998	ucsc
TRA2A	0.211221	0.382664	-0.171443	8.67106e-14	ucsc
TRAF7	0.0688491	0.298052	-0.229203	3.05293e-09	ucsc
TRAPPC1	0.230242	0.348688	-0.118446	8.32343e-18	ucsc
TRDMT1	0.477399	0.720044	-0.242645	0.0285793	ucsc
TRIM24	0.0625201	0.21164	-0.14912	2.25804e-06	ucsc
TRIM4	0.84409	1	-0.15591	1.1227e-08	ucsc
TRMT11	0.258042	0.479949	-0.221908	1.44153e-06	ucsc
TRMT13	0.499962	0.617778	-0.117816	0.0445085	ucsc
TRNT1	0.290862	0.452674	-0.161811	0.00494944	ucsc
TSEN15	0.122374	0.29807	-0.175696	2.2729e-09	ucsc
TSNAX	0.433439	0.535839	-0.102399	2.20372e-06	ucsc
TTC28	0.310553	0.50773	-0.197177	0.00549971	ucsc
TTC8	0.133753	0.299876	-0.166123	0.000259311	ucsc
TTF1	0.707373	0.834752	-0.127379	0.0242902	ucsc
TTLL7	0.441736	0.701917	-0.260181	0.0326939	ucsc
TUBD1	0.262579	0.42365	-0.161071	0.0168318	ucsc
TULP3	0.157215	0.279328	-0.122114	0.0135684	ucsc
TUT1	0.189166	0.383795	-0.194629	0.00639922	ucsc
TXNDC11	0.105677	0.25482	-0.149143	0.00275596	ucsc
TXNL4B	0.573328	0.855446	-0.282118	8.03047e-06	ucsc
UBE2B	0.415866	0.534812	-0.118946	1.35055e-05	ucsc
UBE2E2	0.479552	0.600327	-0.120776	0.00311965	ucsc
UBE2F	0.528097	0.631293	-0.103195	0.0011657	ucsc
UBE2Q2	0.213828	0.347482	-0.133654	0.0398783	ucsc
UBE3C	0.285722	0.40554	-0.119817	4.47083e-05	ucsc
UBFD1	0.343545	0.486164	-0.142619	1.31027e-05	ucsc
UBR1	0.331993	0.566676	-0.234683	0.000881563	ucsc
UBXN4	0.240483	0.441506	-0.201024	1.99558e-12	ucsc
UFSP2	0.779021	0.890248	-0.111227	0.0124794	ucsc
UGP2	0.179915	0.288526	-0.108611	0.0113574	ucsc
UHRF1BP1L	0.809621	0.980796	-0.171175	0.000117612	ucsc
UIMC1	0.80908	0.93147	-0.122391	4.37743e-08	ucsc
USH1C	0.135865	0.687541	-0.551676	2.9123e-06	ucsc
USP32	0.0158001	0.185392	-0.169592	2.26457e-06	ucsc
USP37	0.225407	0.486106	-0.260699	0.000465692	ucsc
USP38	0.116734	0.29986	-0.183126	0.00914578	ucsc
UST	0.026448	0.157098	-0.13065	0.00928728	ucsc
VAMP3	0.0188141	0.135445	-0.116631	8.80181e-12	ucsc
VAMP4	0.426304	0.590217	-0.163913	0.0151279	ucsc
VEGFA	0.696597	0.85496	-0.158363	8.75317e-06	ucsc
VPS26A	0.170467	0.275322	-0.104856	4.80017e-05	ucsc
VPS37A	0.679316	1	-0.320684	2.7193e-12	ucsc
VPS45	0.440653	0.568243	-0.127591	0.0101729	ucsc
VPS50	0.148655	0.367838	-0.219183	0.000884134	ucsc
WBP11	0.321384	0.426015	-0.104631	0.000159512	ucsc
WDR48	0.261814	0.369414	-0.107599	0.00189902	ucsc
WDR75	0.261822	0.428636	-0.166814	2.73799e-10	ucsc
WIPI1	0.884688	1	-0.115312	0.0112043	ucsc
WNT5A	0.546483	1	-0.453517	2.91566e-10	ucsc
WWP2	0.618255	0.754252	-0.135996	0.0105281	ucsc
WWTR1	0.0371918	0.268655	-0.231463	4.06373e-05	ucsc
XPNPEP3	0.487553	0.617284	-0.129731	0.0393251	ucsc
XRN1	0.430882	0.672095	-0.241213	2.82769e-06	ucsc
YTHDF2	0.0765323	0.179609	-0.103077	9.38053e-09	ucsc
ZBTB21	0.198152	0.336474	-0.138322	0.0277582	ucsc
ZBTB3	0	0.248055	-0.248055	0.000446515	ucsc
ZC3HC1	0.329301	0.451289	-0.121988	0.0111381	ucsc
ZDHHC13	0.0630572	0.215511	-0.152454	0.00234079	ucsc
ZDHHC5	0.14574	0.331153	-0.185413	8.5759e-06	ucsc
ZEB1	0.175246	0.431447	-0.256201	0.000706741	ucsc
ZFAND6	0.350131	0.473413	-0.123282	4.72935e-06	ucsc
ZFHX3	0	0.190886	-0.190886	0.0253872	ucsc
ZMYM1	0.530088	0.715269	-0.185182	0.000702444	ucsc
ZMYM2	0.476277	0.620991	-0.144714	0.00292899	ucsc
ZNF106	0.374824	0.518183	-0.143359	0.0215643	ucsc
ZNF148	0.0616472	0.19848	-0.136833	0.00963588	ucsc
ZNF175	0.319142	0.572179	-0.253037	0.0193089	ucsc
ZNF211	0.108869	0.309024	-0.200154	0.00762923	ucsc
ZNF292	0.280962	0.481179	-0.200217	0.00446938	ucsc
ZNF300	0.368179	0.60765	-0.239471	0.0262793	ucsc
ZNF317	0.863861	0.972101	-0.108241	0.00113344	ucsc
ZNF337	0.0203294	0.147563	-0.127234	0.0014291	ucsc
ZNF354A	0.0373593	0.167331	-0.129971	0.0022871	ucsc
ZNF394	0.816239	0.991025	-0.174786	4.06318e-05	ucsc
ZNF410	0.417967	0.589576	-0.171609	8.03378e-05	ucsc
ZNF425	0.0745326	0.33253	-0.257997	0.031306	ucsc
ZNF461	0.564176	0.848053	-0.283878	0.00101344	ucsc
ZNF503-AS2	0.439547	0.72341	-0.283863	0.00307214	ucsc
ZNF512	0.357503	0.470201	-0.112698	0.00150941	ucsc
ZNF530	0.423389	0.639639	-0.21625	0.0309976	ucsc
ZNF552	0.431858	0.632086	-0.200227	0.00649231	ucsc
ZNF574	0.696082	0.928179	-0.232097	0.000575948	ucsc
ZNF615	0.362295	0.587543	-0.225248	0.0322588	ucsc
ZNF620	0.058957	0.166934	-0.107977	0.00202661	ucsc
ZNF669	0	0.10119	-0.10119	0.0396953	ucsc
ZNF680	0.128632	0.344407	-0.215774	0.00364033	ucsc
ZNF692	0.722736	0.848856	-0.12612	0.00182013	ucsc
ZNF780B	0.452856	0.70873	-0.255874	0.0418865	ucsc
ZNF879	0.0848696	0.521029	-0.436159	0.00608171	ucsc
ZW10	0.114833	0.224076	-0.109243	0.00602391	ucsc

## Sheet: BT549 (unsig)
	BT549_S5	BT549_Torin_S6	ratio difference	chisq pvalue	annotation
AAMDC	0.975368	0.997321	-0.0219535	0.0195218	refseq
ABCC4	0.295424	0.226978	0.0684463	0.420872	refseq
ABCC5	0.26231	0.350154	-0.0878444	0.155915	refseq
ABCF2	0.392731	0.429803	-0.0370723	0.334663	refseq
ABHD12	0.601882	0.699288	-0.0974061	9.53802e-05	refseq
ABL2	0.0795086	0.0330395	0.0464691	0.0722397	refseq
ACBD5	0.824348	0.771391	0.0529569	0.432729	refseq
ACHE	0.262046	0.297257	-0.0352107	0.892893	refseq
ACP1	0.0342844	0.0766076	-0.0423232	0.00319241	refseq
ACYP2	0.0289782	0.0257015	0.00327675	0.983009	refseq
ADAM12	0.0464381	0.120344	-0.0739063	0.00605	refseq
ADAM15	0.107769	0.0994235	0.00834522	0.937056	refseq
ADAMTSL1	0.296213	0.360805	-0.064592	0.591739	refseq
ADAMTSL4	0.15726	0.0531895	0.10407	0.296843	refseq
AFDN	0.122589	0.0707958	0.0517936	0.272224	refseq
AGAP1	0.0558811	0	0.0558811	0.0869677	refseq
AGAP3	0.205596	0.110963	0.0946335	0.000615489	refseq
AHNAK	0.900736	0.9506	-0.0498638	0.0526908	refseq
AIG1	0.0529597	0.0637252	-0.0107655	0.848656	refseq
AJUBA	0.055496	0.0294482	0.0260478	0.272364	refseq
AK2	0.749031	0.688336	0.0606956	0.000227802	refseq
ALCAM	0.0051352	0.00760291	-0.00246772	0.825642	refseq
ALS2	0.343869	0.355626	-0.0117578	0.987273	refseq
AMDHD2	0.992031	0.940762	0.0512699	0.0214636	refseq
ANAPC15	0.947722	0.910259	0.0374634	0.015299	refseq
ANAPC7	0.196115	0.236362	-0.0402474	0.398495	refseq
ANKHD1	0.564211	0.470404	0.0938063	0.276902	refseq
ANKRD10	0.464388	0.542217	-0.0778285	0.0120831	refseq
ANKRD28	0.00368356	0.0220051	-0.0183215	0.470257	refseq
ANKRD42	0.862525	0.852985	0.0095403	0.988142	refseq
ANKRD46	0.991448	1	-0.0085519	0.77372	refseq
ANO6	0.931275	0.939856	-0.00858024	0.954187	refseq
ANTXR2	0.381329	0.330076	0.0512536	0.706006	refseq
AP4S1	0.549393	0.543448	0.0059454	0.997726	refseq
APOPT1	0.932452	0.935978	-0.00352605	0.986779	refseq
AR	0.0339313	0.0423333	-0.008402	0.933054	refseq
ARAF	0.0891409	0.0919793	-0.00283833	0.990412	refseq
ARHGEF7	0.00570241	0.00300792	0.0026945	0.887862	refseq
ARIH2	0.244555	0.259344	-0.0147892	0.773458	refseq
ARL10	0.150265	0.124522	0.0257427	0.839053	refseq
ARMC8	0.346307	0.380741	-0.0344343	0.934668	refseq
ARMC9	0.693986	0.608579	0.0854071	0.322384	refseq
ARMCX5-GPRASP2	0.80127	0.900333	-0.0990627	0.153295	refseq
ARSB	0.0542907	0.0398814	0.0144092	0.833349	refseq
ARSD	0.188169	0.239237	-0.0510682	0.674109	refseq
ARSG	0.765042	0.84547	-0.080428	0.666698	refseq
ASB7	0.136588	0.200712	-0.0641246	0.595574	refseq
ASCC3	0.175968	0.173696	0.00227191	0.999632	refseq
ASPH	0.725256	0.646724	0.0785323	0.0535743	refseq
ASTN2	0.640792	0.687606	-0.046814	0.792828	refseq
ASXL1	0.076124	0.0775378	-0.00141381	0.993933	refseq
ATF7	0.565973	0.515415	0.0505583	0.59177	refseq
ATG7	0.484325	0.540838	-0.056513	0.240499	refseq
ATP2C1	0.273316	0.2303	0.043016	0.422554	refseq
ATP8B2	0.179771	0.172742	0.00702944	0.972698	refseq
ATRN	0.378883	0.393751	-0.0148682	0.95268	refseq
ATRNL1	0.926421	0.947724	-0.021303	0.887755	refseq
AUNIP	0.91143	1	-0.0885699	0.0530666	refseq
AUTS2	0.0263507	0.023797	0.00255372	0.993237	refseq
AZI2	0.725573	0.71864	0.00693342	0.984341	refseq
AZIN2	2.11951e-10	0.2691	-0.2691	0.0657567	refseq
B3GALNT2	0.177063	0.192262	-0.0151987	0.942791	refseq
B9D1	0.993229	0.965345	0.0278832	0.03695	refseq
BAIAP2	0.811417	0.642462	0.168954	0.101902	refseq
BAX	0.67034	0.603199	0.0671403	0.000286776	refseq
BBS7	0.650235	0.725232	-0.0749968	0.560117	refseq
BCCIP	0.933109	0.840324	0.0927851	1.4622e-05	refseq
BCL7C	0.973059	0.989006	-0.0159472	0.425038	refseq
BLZF1	0.020386	0.0461836	-0.0257976	0.673995	refseq
BMP2K	0.433095	0.363892	0.0692027	0.61181	refseq
BORCS8	0.310569	0.212012	0.098557	0.100311	refseq
BRAF	0.310136	0.248876	0.0612603	0.754214	refseq
BRD4	0.388682	0.339613	0.0490688	0.242502	refseq
BRD8	1	0.999271	0.000728939	0.894719	refseq
BRF1	0.0280333	0.0346446	-0.00661123	0.957436	refseq
BRI3	0.998339	1	-0.00166073	0.0195787	refseq
BRWD1	0.855512	0.889712	-0.0342	0.675072	refseq
BTD	0.503386	0.426908	0.0764785	0.25671	refseq
BTN2A1	0.978995	0.997377	-0.0183822	0.137016	refseq
C11orf49	0.982383	0.887234	0.0951489	1.0027e-05	refseq
C17orf80	0.212652	0.19721	0.0154419	0.973129	refseq
C1RL	0.315684	0.285064	0.0306203	0.929631	refseq
C1orf112	0.563645	0.485174	0.0784707	0.158625	refseq
C1orf43	0.0541745	0.0254341	0.0287404	6.99654e-06	refseq
C20orf196	0.466454	0.543406	-0.0769521	0.689139	refseq
C22orf39	0.429231	0.502311	-0.0730805	0.399239	refseq
C3orf52	0.871532	1	-0.128468	0.14222	refseq
C3orf67	0.739035	0.756719	-0.0176842	0.962696	refseq
C5orf63	0.832882	0.885976	-0.053094	0.760548	refseq
C7orf50	0.82459	0.799156	0.0254342	0.472474	refseq
CABYR	0.0738428	0	0.0738428	0.0258372	refseq
CACNB1	0.756113	0.696477	0.0596357	0.721605	refseq
CAMK2D	0.277032	0.328035	-0.051003	0.424481	refseq
CAMK2G	0.174898	0.169155	0.00574226	0.979413	refseq
CAMKK2	0.0995498	0.14123	-0.0416803	0.519033	refseq
CAMTA1	0.994497	0.991542	0.00295558	0.563791	refseq
CAPRIN1	0.233253	0.176748	0.0565053	0.0748453	refseq
CAPZB	0.00696984	0.0116914	-0.00472154	0.357666	refseq
CARD8	0.974104	0.957754	0.0163497	0.687175	refseq
CARS2	0.0990967	0.149769	-0.0506724	0.00503964	refseq
CASP8	0.227745	0.230761	-0.00301667	0.997496	refseq
CASZ1	0.450163	0.371796	0.0783669	0.806428	refseq
CBX2	0.0336173	0.0815408	-0.0479235	0.493986	refseq
CC2D2A	0.840302	0.843732	-0.00343082	0.998014	refseq
CCDC138	1	0.960608	0.0393917	0.326437	refseq
CCDC34	0.12436	0.0934652	0.0308944	0.430981	refseq
CCDC57	0.492301	0.463671	0.02863	0.944238	refseq
CCNL1	0.959879	0.95275	0.00712905	0.902203	refseq
CCNL2	0.0178603	0.0332004	-0.01534	0.35318	refseq
CD44	0.00352784	0.00497231	-0.00144447	0.422147	refseq
CD58	0.0102284	0.0230402	-0.0128117	0.744329	refseq
CD70	0.862053	0.892668	-0.0306148	0.0229907	refseq
CDC14B	0.149829	0.159524	-0.00969475	0.990311	refseq
CDC42	0.0219909	0.0179697	0.00402116	0.6829	refseq
CDCA3	0.963091	0.976741	-0.0136502	0.393804	refseq
CDCP1	0.0447992	0.0297577	0.0150415	0.00714267	refseq
CDK1	0.0943414	0.107495	-0.0131538	0.649685	refseq
CDKL1	0.280116	0.48031	-0.200194	0.182503	refseq
CENPI	0.0139308	0.0112744	0.00265643	0.974595	refseq
CENPK	0.946922	0.972257	-0.0253343	0.202636	refseq
CENPM	0.349776	0.298349	0.0514269	0.312198	refseq
CEP41	0.127349	0.187278	-0.0599288	0.479272	refseq
CEP44	0.870577	0.91646	-0.0458833	0.730546	refseq
CEP57L1	0.402237	0.352808	0.0494295	0.815948	refseq
CEP63	0.181842	0.238715	-0.056873	0.760257	refseq
CEP70	0.759485	0.715	0.0444848	0.794867	refseq
CEP78	0.810095	0.749779	0.0603161	0.524054	refseq
CEP83	0.14251	0.0927615	0.0497482	0.718238	refseq
CERS1	0.892294	0.889185	0.00310865	0.996505	refseq
CFAP298	0.191598	0.247555	-0.0559574	0.0185598	refseq
CFAP300	0.0454793	0.0201289	0.0253504	0.52145	refseq
CFAP97	0.174868	0.152964	0.0219041	0.82192	refseq
CFLAR	0.698252	0.68482	0.0134314	0.919157	refseq
CGREF1	0.982824	0.94661	0.0362139	0.3991	refseq
CHCHD3	0.00661457	0.00867828	-0.0020637	0.839584	refseq
CHD2	0.103896	0.211911	-0.108015	0.282722	refseq
CHM	0.172167	0.293648	-0.121481	0.255824	refseq
CIRBP	0.97603	0.991126	-0.0150966	0.00401288	refseq
CKAP2	0.206942	0.132574	0.0743679	0.0350628	refseq
CLCN5	0.593287	0.659943	-0.0666561	0.764546	refseq
CLEC16A	0.477463	0.396645	0.0808176	0.558577	refseq
CLIP4	0.287709	0.191751	0.0959578	0.398491	refseq
CNIH4	0.650645	0.578194	0.0724504	0.00216588	refseq
CNNM2	0.171467	0.191504	-0.0200366	0.95787	refseq
CNOT1	0.0500433	0.0476161	0.00242715	0.996352	refseq
CNOT4	0.0262206	0.0398198	-0.0135992	0.865805	refseq
CNOT7	0.179456	0.131739	0.0477172	0.00820563	refseq
CNPY2	0.232481	0.196707	0.0357747	0.157071	refseq
CNPY3	0.285253	0.258773	0.0264796	0.724282	refseq
CNRIP1	0.967583	0.997538	-0.0299554	0.145791	refseq
CNST	0.277986	0.22309	0.0548952	0.822092	refseq
CNTLN	0.777747	0.747949	0.0297984	0.922263	refseq
COA1	0.0223893	0.0401231	-0.0177338	0.0476315	refseq
COG5	0.0924545	0.117595	-0.0251406	0.889559	refseq
COG6	0.977422	0.958467	0.0189548	0.799646	refseq
COL4A1	0.00688981	0.0231666	-0.0162768	0.635901	refseq
COL6A2	0.0967906	0.101899	-0.005108	0.776575	refseq
COPG2	0.0190895	0.00300562	0.0160839	0.1854	refseq
COPS9	1	0.999785	0.000214599	0.826901	refseq
COX15	0.944436	0.960837	-0.0164017	0.586822	refseq
COX7A2L	0.99648	0.997673	-0.00119301	0.808239	refseq
CPT1A	0.932402	0.990142	-0.05774	1.37203e-10	refseq
CREB1	0.431713	0.54652	-0.114807	0.466535	refseq
CREB3L2	0.00612991	0.0904205	-0.0842906	0.0147596	refseq
CREM	0.543095	0.58096	-0.0378642	0.637456	refseq
CSTF3	0.88541	0.818755	0.0666545	0.0070406	refseq
CTSC	0.0673327	0.0831737	-0.015841	0.147035	refseq
CUL4A	0.284735	0.24788	0.0368549	0.217097	refseq
CUX1	0.42861	0.361053	0.0675567	0.579839	refseq
CWC27	0.028554	0.0146979	0.0138562	0.735906	refseq
CXADR	0.67373	0.653972	0.0197578	0.959576	refseq
CXCL8	0.156047	0.109906	0.0461405	3.0267e-05	refseq
CYREN	0.982079	0.974608	0.00747109	0.772046	refseq
DAZAP2	0.965891	0.98148	-0.0155897	0.186324	refseq
DCAF4	0.928597	0.916041	0.0125558	0.871694	refseq
DCAF5	0.0261472	0.0133628	0.0127843	0.808268	refseq
DCP1B	0.0680296	0.0954594	-0.0274298	0.855766	refseq
DCTN5	0.0222824	0.0242553	-0.00197289	0.991881	refseq
DDHD2	0.0741551	0.0989406	-0.0247854	0.55715	refseq
DDX31	0.202817	0.156508	0.0463093	0.476991	refseq
DDX59	0.798644	0.876607	-0.0779626	0.130018	refseq
DENND1A	0.846175	0.861608	-0.0154334	0.880186	refseq
DENND2A	0.276426	0.22921	0.047216	0.446609	refseq
DENND3	0.230041	0.299653	-0.0696113	0.734795	refseq
DGLUCY	0.0979583	0.0122668	0.0856916	0.00498936	refseq
DHRS12	0.34338	0.258011	0.0853694	0.596405	refseq
DIDO1	0.692684	0.750529	-0.0578453	0.0817261	refseq
DIMT1	0.0577915	0.0547404	0.00305115	0.978495	refseq
DIP2A	0.247561	0.155572	0.0919889	0.0870799	refseq
DIS3L2	0.637516	0.728494	-0.0909774	0.397075	refseq
DIXDC1	0.440525	0.378983	0.0615422	0.664069	refseq
DLST	0.0908959	0.113679	-0.0227829	0.398171	refseq
DMAC2	0.27527	0.180126	0.0951441	0.0020762	refseq
DNAH14	0.986171	0.981658	0.00451274	0.966529	refseq
DNAJB6	0.514915	0.466286	0.048629	0.00322473	refseq
DNMT3A	0.0369592	0.0195408	0.0174184	0.63611	refseq
DOCK5	0.331376	0.359041	-0.0276652	0.837238	refseq
DOCK7	0.0406306	0.0458398	-0.00520927	0.991706	refseq
DPCD	0.00108295	0.00434865	-0.0032657	0.611778	refseq
DPF3	0.707354	0.788603	-0.0812483	0.597239	refseq
DPH6	0.031544	0.0251267	0.00641732	0.974424	refseq
DPY30	0.981157	0.978456	0.00270049	0.90478	refseq
DTD1	0.00455263	0.00559655	-0.00104392	0.945134	refseq
DTNB	0.575581	0.574164	0.00141622	0.99968	refseq
DYNC2LI1	0.984433	0.997712	-0.0132789	0.767491	refseq
DYNLRB1	0.00284703	0.00333894	-0.000491916	0.91476	refseq
DZIP1L	0.153503	0.347532	-0.194029	0.0724653	refseq
EARS2	0.00971061	0.048064	-0.0383534	0.112142	refseq
EDF1	0.0413602	0.0448092	-0.00344898	0.8569	refseq
EEF1E1	0.906944	0.946091	-0.039147	0.0855007	refseq
EFCAB11	0.295545	0.290717	0.00482756	0.997747	refseq
EFCAB2	1	1	9.19817e-10	1	refseq
EGFR	0.0792022	0.0679675	0.0112346	0.773998	refseq
EHMT1	0.050197	0.0658532	-0.0156562	0.73517	refseq
EIF4E2	0.695942	0.757276	-0.0613336	0.0922415	refseq
EIF4G3	0	0.00519563	-0.00519563	0.79356	refseq
ELK4	0.082992	0.0767052	0.0062868	0.992366	refseq
ELOVL5	0.106381	0.100315	0.00606586	0.847381	refseq
ENSA	0.202331	0.235313	-0.0329824	0.0473753	refseq
ENTPD5	0.729496	0.738183	-0.0086868	0.991167	refseq
EPS15L1	0.797829	0.765056	0.032773	0.688443	refseq
ERAP1	0.927533	0.962068	-0.0345344	0.293137	refseq
ERBB2	0.0144075	0.0471212	-0.0327138	0.10261	refseq
ERCC1	0.593547	0.532457	0.0610904	0.0758314	refseq
ERCC2	0.0874219	0.124927	-0.0375051	0.0155914	refseq
ERCC6	0.631988	0.470195	0.161793	0.2558	refseq
ERCC8	0.415506	0.281045	0.13446	0.111403	refseq
ERI1	0.597519	0.554457	0.0430626	0.710475	refseq
ERICH1	0.969018	0.90844	0.0605782	0.00360853	refseq
ERLIN2	0.768921	0.800029	-0.0311078	0.460478	refseq
ETV3	0.0989389	0.0723596	0.0265793	0.752953	refseq
EVC	0.146048	0.138012	0.00803665	0.989979	refseq
EWSR1	0.148127	0.197239	-0.0491122	0.000771145	refseq
EXOC4	0.029872	0	0.029872	0.0140099	refseq
EXOC7	0.0469267	0	0.0469267	0.00068113	refseq
EYA3	0.258767	0.197308	0.0614593	0.700456	refseq
FAAP20	0.815334	0.876687	-0.0613528	0.00100509	refseq
FAHD1	0.97353	0.943671	0.0298589	0.139464	refseq
FAM104B	0.529211	0.526379	0.00283211	0.998667	refseq
FAM114A1	0.119195	0.100971	0.0182233	0.840969	refseq
FAM120A	0.0316496	0.010653	0.0209966	0.103619	refseq
FAM120C	0.381704	0.29027	0.0914337	0.220489	refseq
FAM160B1	0.947175	1	-0.0528251	0.19934	refseq
FAM69A	0.228985	0.167768	0.061217	0.628921	refseq
FAM91A1	0.108151	0.114432	-0.00628146	0.981564	refseq
FANCA	0.149651	0.104526	0.0451254	0.125536	refseq
FANCC	0.174887	0.206546	-0.0316594	0.865219	refseq
FANCD2	0.060667	0.0737271	-0.0130602	0.850899	refseq
FARP1	0.0130616	0.00168895	0.0113726	0.10375	refseq
FBLIM1	0.077838	0.0740122	0.00382579	0.991022	refseq
FBLN1	0.586782	0.605638	-0.0188568	0.922477	refseq
FBXL18	0.391164	0.451867	-0.0607038	0.575058	refseq
FBXO22	0.397399	0.309677	0.0877222	0.152668	refseq
FBXO3	0.489637	0.536308	-0.046671	0.785914	refseq
FBXO4	0.040184	0.0189367	0.0212473	0.255575	refseq
FERMT2	0.00812933	0	0.00812933	0.518565	refseq
FGFR2	0.17333	0.208276	-0.034946	0.84579	refseq
FKBP11	0.262249	0.236896	0.025353	0.70859	refseq
FKBP1A	0.0310904	0.0419796	-0.0108892	5.12247e-05	refseq
FLAD1	0.132431	0.104823	0.0276082	0.491108	refseq
FLCN	0.200029	0.179939	0.0200903	0.774171	refseq
FLYWCH1	0.0832035	0.079058	0.00414548	0.994639	refseq
FN1	0	0.0179787	-0.0179787	0.305167	refseq
FNIP1	0.0351451	0.00523985	0.0299053	0.206317	refseq
FOXP1	0.0087714	0.0741827	-0.0654113	0.0461448	refseq
FTCDNL1	0.307514	0.242682	0.0648316	0.621207	refseq
GABPB2	0.618578	0.485232	0.133346	0.142286	refseq
GAMT	0.272583	0.19282	0.0797638	0.252114	refseq
GANC	0.730817	0.736843	-0.00602559	0.995219	refseq
GAPVD1	0.053141	0.109166	-0.0560248	0.362177	refseq
GFM2	0.0546506	0.0137455	0.0409051	0.171228	refseq
GFOD2	0.363825	0.426965	-0.0631407	0.444309	refseq
GGCX	0.662895	0.567793	0.0951019	0.0255361	refseq
GIT2	0.164182	0.230819	-0.0666371	0.482988	refseq
GLCE	0.106595	0.121311	-0.0147159	0.9723	refseq
GLE1	0.0228862	0.00640166	0.0164846	0.0849181	refseq
GLYCTK	0.147511	0.104348	0.0431625	0.800576	refseq
GNAS	0.00134387	0.00193572	-0.000591847	0.459439	refseq
GOLGA3	0.0963186	0.0559371	0.0403816	0.204362	refseq
GON4L	0.0622192	0.102408	-0.0401889	0.656753	refseq
GORAB	0.0116169	0.066814	-0.0551971	0.355812	refseq
GOSR2	1	0.991168	0.00883224	0.328717	refseq
GPATCH2L	0.843448	0.796123	0.047325	0.658806	refseq
GPR107	0.0470255	0.0149753	0.0320501	0.0273484	refseq
GPSM1	0.102561	0.0613988	0.0411625	0.471643	refseq
GRTP1	0.302827	0.285814	0.0170129	0.963655	refseq
GSTM2	0.973106	0.929827	0.0432787	0.199124	refseq
GSTM4	0.825211	0.879194	-0.0539829	0.35998	refseq
GTDC1	0.00315701	0	0.00315701	0.928135	refseq
GTF2E2	0.0265846	0.0601925	-0.0336079	0.00402522	refseq
GTF2I	0.00903747	0.0105041	-0.00146662	0.962598	refseq
GVQW3	1	0.98727	0.0127303	0.817441	refseq
H2AFV	0.771711	0.809496	-0.0377846	0.00357024	refseq
HAS3	0.944219	0.961574	-0.0173551	0.151507	refseq
HAUS2	0.103865	0.0363365	0.0675289	0.01891	refseq
HBS1L	0.160272	0.148189	0.0120833	0.965583	refseq
HDAC3	0.0256398	0.0130416	0.0125982	0.358434	refseq
HDAC6	0.1609	0.0666051	0.0942952	0.0574753	refseq
HDAC8	0.458086	0.510486	-0.0524003	0.559709	refseq
HDAC9	0.701841	0.820545	-0.118704	0.216243	refseq
HECTD2	0.415953	0.55666	-0.140707	0.298284	refseq
HELQ	0.655125	0.495433	0.159692	0.187254	refseq
HERC4	0.24718	0.216478	0.0307017	0.494262	refseq
HIPK1	0.0700052	0.0388495	0.0311557	0.536432	refseq
HKR1	0.228715	0.212136	0.0165785	0.917183	refseq
HM13	0.0169877	0.0343532	-0.0173655	0.000174006	refseq
HMGA2	0.2162	0.214631	0.0015682	0.999343	refseq
HPS4	0.751789	0.778416	-0.0266271	0.920889	refseq
HS2ST1	0.509587	0.447408	0.062179	0.380481	refseq
HSD17B7	0.0424764	0.0386132	0.00386314	0.985239	refseq
HSF2	0.0745418	0.133574	-0.0590318	0.169056	refseq
HSPA14	0.0639265	0	0.0639265	0.00125576	refseq
HTATIP2	0.203723	0.23952	-0.0357976	0.331986	refseq
HYKK	0.162837	0.361793	-0.198956	0.0607022	refseq
ICE2	0.24362	0.26693	-0.0233103	0.959753	refseq
IDH3B	0.0346278	0.0609619	-0.026334	0.000242623	refseq
IDS	0.486768	0.556607	-0.0698389	0.0381518	refseq
IFNAR2	0.748719	0.704966	0.0437527	0.402169	refseq
IFT43	0.0651551	0.0173783	0.0477769	0.0192063	refseq
IFT74	0.591211	0.619629	-0.0284178	0.943095	refseq
IGFBP7	0.0146294	0.0192158	-0.00458637	0.762285	refseq
IKBIP	0.407642	0.38719	0.0204516	0.801665	refseq
IL18BP	0.242893	0.218419	0.0244745	0.947716	refseq
IL1R1	0.0549316	0	0.0549316	0.00193895	refseq
ILF3	0.765213	0.768594	-0.00338083	0.959988	refseq
IMMP2L	0.0155446	0.0131499	0.00239469	0.989311	refseq
ING5	0.579673	0.64933	-0.0696576	0.380322	refseq
INPP4A	0.234766	0.109379	0.125387	0.0895921	refseq
INPP5F	0.12302	0.165137	-0.0421171	0.834432	refseq
INTS6	0.508566	0.458422	0.0501438	0.767845	refseq
IPP	0.988174	0.979381	0.00879244	0.880202	refseq
IQCE	0.539007	0.4078	0.131207	0.0868342	refseq
IQCG	0.666446	0.538769	0.127678	0.400653	refseq
IQSEC1	0.68873	0.691156	-0.0024265	0.998388	refseq
IQSEC2	0.684552	0.669242	0.0153105	0.95557	refseq
IREB2	0.192511	0.0781071	0.114404	0.108514	refseq
ITPA	0.988766	0.991183	-0.00241716	0.88257	refseq
ITSN1	0.994945	0.988582	0.0063624	0.776036	refseq
IVD	0.846409	0.853529	-0.00712028	0.974653	refseq
JADE1	0.137871	0.132166	0.00570464	0.987961	refseq
JAM2	0.441907	0.466067	-0.0241598	0.911856	refseq
JMJD6	0.953574	0.959572	-0.00599816	0.940163	refseq
JPH2	0.322495	0.286968	0.0355262	0.925911	refseq
KANSL3	0.160261	0.0494065	0.110855	0.0679157	refseq
KAT6A	0.0139813	0	0.0139813	0.568596	refseq
KATNAL2	0.565403	0.515304	0.0500992	0.821651	refseq
KCNMA1	0.990366	0.991008	-0.000642341	0.988514	refseq
KDELR3	0.0978688	0.0299773	0.0678916	0.00601447	refseq
KDM4C	0.085139	0.0764659	0.0086731	0.980759	refseq
KDM5C	0.812438	0.905249	-0.0928112	0.00160097	refseq
KIAA0100	0.0159064	0.0163093	-0.000402946	0.998761	refseq
KIDINS220	0.964313	0.943552	0.020761	0.879114	refseq
KIF1B	0.615069	0.690872	-0.0758032	0.429315	refseq
KLC1	0.456492	0.52266	-0.0661685	0.0619601	refseq
KLC4	0.208033	0.184129	0.0239036	0.922032	refseq
KLHL26	0.042859	0.10685	-0.0639914	0.34079	refseq
KLHL7	0.822501	0.764384	0.0581166	0.209455	refseq
KMT5B	0.756253	0.657093	0.0991592	0.220773	refseq
KYNU	0	0.0538068	-0.0538068	0.516204	refseq
LACTB	0.175083	0.233863	-0.0587799	0.0544667	refseq
LAMA3	0.0358481	0.100551	-0.0647031	0.700745	refseq
LAMC2	0.317947	0.297079	0.0208683	0.974133	refseq
LAMP2	0.89027	0.90385	-0.0135797	0.344973	refseq
LARP1B	0.866471	0.798334	0.0681375	0.549086	refseq
LEPROTL1	0.856056	0.929428	-0.0733724	0.000317899	refseq
LETM2	0.463762	0.288615	0.175147	0.139464	refseq
LHPP	0.628639	0.503218	0.125422	0.15533	refseq
LIMK2	0.332789	0.313977	0.0188119	0.966499	refseq
LMCD1	0.15735	0.157189	0.000160398	0.999998	refseq
LMNA	0.759736	0.666685	0.0930505	8.93933e-17	refseq
LONP2	0.880899	0.816724	0.0641751	0.105881	refseq
LRCH1	0.0251522	0.0146471	0.0105051	0.901164	refseq
LRRC27	0.854441	0.878851	-0.0244095	0.919	refseq
LRTOMT	0.927797	0.973417	-0.0456202	0.430953	refseq
LUC7L3	0.919532	0.952654	-0.0331219	0.185065	refseq
LYRM4	0.983696	1	-0.016304	0.0750472	refseq
LZIC	0.367023	0.355018	0.0120045	0.953121	refseq
MAP3K20	0.718045	0.777085	-0.0590392	0.242231	refseq
MAP3K7CL	0.14126	0.313912	-0.172652	0.108899	refseq
MAP4	0.00205269	0.00360783	-0.00155514	0.763833	refseq
MAPK14	0.00800305	0.019686	-0.011683	0.525184	refseq
MAPK3	0.701048	0.632509	0.0685395	0.0319253	refseq
MAPKAP1	0.248955	0.337296	-0.0883417	0.00223874	refseq
MAX	0.956959	0.987485	-0.0305267	0.0203976	refseq
MBD1	0.987959	0.994352	-0.00639356	0.592431	refseq
MBD2	0.00640787	0.000502308	0.00590557	0.505462	refseq
MBP	0.91331	0.946093	-0.0327824	0.413926	refseq
MCM9	0.500526	0.435647	0.0648791	0.802273	refseq
MCPH1	0.716831	0.658213	0.0586171	0.685253	refseq
MDFIC	0.108973	0.0589215	0.0500514	0.459984	refseq
MDM1	0.256855	0.170751	0.0861037	0.502357	refseq
MED23	0.936173	0.846526	0.0896476	0.300155	refseq
MED27	0.0196736	0.0205402	-0.000866555	0.996932	refseq
MELTF	0.699325	0.660889	0.0384359	0.919147	refseq
MET	0.0275008	0.0106463	0.0168544	0.24918	refseq
METTL21A	0.852382	0.786654	0.065728	0.190112	refseq
METTL6	0.580209	0.570123	0.0100865	0.968485	refseq
MFSD14C	0.0819429	0.0563148	0.0256281	0.603044	refseq
MGST1	0.999868	0.999612	0.000255827	0.891404	refseq
MIA2	0.941612	0.883599	0.0580123	0.475211	refseq
MICAL2	0.228363	0.188695	0.0396686	0.339668	refseq
MICAL3	0.157609	0.0696615	0.0879478	0.00302734	refseq
MID1	0.0468206	0.0762845	-0.0294639	0.652597	refseq
MIER1	0.0179109	0.0404608	-0.0225499	0.679627	refseq
MKRN1	0.308295	0.211872	0.0964228	0.000287789	refseq
MLLT10	0.378087	0.322866	0.0552213	0.596447	refseq
MOB1B	0.0979019	0.106341	-0.00843902	0.985418	refseq
MOSPD2	0.530065	0.397789	0.132277	0.399907	refseq
MROH1	0.381186	0.46457	-0.0833844	0.324987	refseq
MRPL20	0.0504368	0.0588656	-0.00842886	0.456059	refseq
MRPL37	0.987369	0.978428	0.00894074	0.0474204	refseq
MRPL43	0.970956	0.929213	0.0417433	6.07081e-05	refseq
MRS2	0.583926	0.589866	-0.00593952	0.994209	refseq
MSI2	0.204473	0.274931	-0.0704574	0.539677	refseq
MSL3	0.237536	0.290354	-0.0528181	0.397829	refseq
MTA3	0.874673	0.827488	0.0471847	0.306949	refseq
MTERF4	0.99544	1	-0.00456005	0.799935	refseq
MTFR1	0.0148031	0.0236571	-0.00885392	0.620158	refseq
MTHFD1L	0.12703	0.131156	-0.00412607	0.984225	refseq
MTHFD2L	0.956644	0.936805	0.019839	0.705574	refseq
MTRF1L	0.0750973	0.15819	-0.0830922	0.0270927	refseq
MXD3	0.862165	0.926637	-0.0644722	0.200953	refseq
MXRA7	0.653733	0.596007	0.0577264	0.626727	refseq
N4BP2L1	0.892508	0.606952	0.285556	0.182068	refseq
N4BP2L2	0.921858	0.8819	0.0399572	0.257798	refseq
NAA16	0.0152158	0.0518836	-0.0366678	0.505714	refseq
NAAA	0.556789	0.60441	-0.0476209	0.883401	refseq
NAF1	0.914594	0.933004	-0.0184098	0.833328	refseq
NAP1L1	0.665479	0.695381	-0.0299018	0.195227	refseq
NBR1	0.0155883	0.00386166	0.0117267	0.345523	refseq
NCAM2	0.700125	0.829625	-0.129501	0.136306	refseq
NCAPG2	0.0576706	0.072791	-0.0151204	0.527519	refseq
NCAPH2	0.226207	0.174382	0.0518251	0.244283	refseq
NDUFA10	0.707207	0.611513	0.0956937	0.00605667	refseq
NDUFA11	0.99589	0.99445	0.00144042	0.819027	refseq
NDUFA8	0.999616	0.997599	0.00201651	0.441631	refseq
NDUFAF5	0.562122	0.599853	-0.0377311	0.82396	refseq
NDUFAF6	0.946737	1	-0.0532631	0.00174792	refseq
NECTIN2	0.596546	0.528818	0.0677286	0.174504	refseq
NEIL1	0.15819	0.286479	-0.128289	0.244679	refseq
NEK11	0.17808	0.167248	0.0108311	0.988462	refseq
NEK2	0.890067	0.915107	-0.02504	0.679903	refseq
NF2	0.0776023	0.0969217	-0.0193195	0.573889	refseq
NFX1	0.549876	0.522845	0.0270314	0.874852	refseq
NISCH	0.39942	0.350088	0.049332	0.269639	refseq
NIT1	0.926515	0.895868	0.0306472	0.434529	refseq
NMD3	0.961298	0.949356	0.011942	0.873892	refseq
NMNAT1	0.310307	0.360433	-0.0501264	0.663169	refseq
NOTCH2	0.0137728	0.000703959	0.0130688	0.178893	refseq
NOVA1	0.717003	0.661984	0.0550191	0.786995	refseq
NPM1	0.276238	0.25885	0.0173879	0.000299492	refseq
NR2C1	0.566884	0.540458	0.0264258	0.928078	refseq
NR3C1	0.0293457	0.0111865	0.0181593	0.391014	refseq
NRP2	0.552337	0.673786	-0.121449	0.381838	refseq
NSD2	0.14098	0.172131	-0.0311506	0.43722	refseq
NSD3	0.713271	0.698722	0.0145492	0.929943	refseq
NSMCE2	0.0150084	0.0202244	-0.00521599	0.7946	refseq
NTRK3	0.779974	0.759326	0.020648	0.902218	refseq
NUDT15	0.188927	0.261743	-0.0728161	0.0384313	refseq
NUP160	0.184563	0.152164	0.0323994	0.760645	refseq
NUP98	0.135549	0.180162	-0.0446132	0.365307	refseq
NXNL2	0.447223	0.51457	-0.0673461	0.779984	refseq
OBSL1	0.959887	0.965477	-0.00558992	0.925671	refseq
ODF2	0.250266	0.241331	0.00893424	0.919688	refseq
ODF2L	0.811509	0.778963	0.0325453	0.811782	refseq
OGDH	0.0622077	0.0664524	-0.00424472	0.944299	refseq
OLFM1	0.45832	0.487383	-0.0290632	0.849442	refseq
OPA3	0.88918	0.825305	0.0638754	0.370122	refseq
ORC5	0.0587605	0.00999425	0.0487663	0.00912534	refseq
OSMR	0.262301	0.214511	0.0477897	0.177841	refseq
PAFAH1B2	0.990817	0.984749	0.00606732	0.57046	refseq
PANK2	0.401324	0.353556	0.0477683	0.499057	refseq
PARD3	0.666756	0.679102	-0.012346	0.958801	refseq
PARP9	0.243246	0.167714	0.0755322	0.502301	refseq
PARPBP	0.393922	0.290474	0.103448	0.396281	refseq
PASK	0.208729	0.250621	-0.0418919	0.687812	refseq
PATZ1	0.269561	0.357755	-0.0881937	0.162815	refseq
PAWR	0.205925	0.143759	0.062166	0.353444	refseq
PAX6	0.689599	0.670505	0.0190943	0.962015	refseq
PAXBP1	0.853605	0.962235	-0.108631	0.0659307	refseq
PBLD	0.129865	0.110351	0.0195134	0.953812	refseq
PBX1	0.860078	0.917141	-0.0570632	0.321664	refseq
PCBD1	0.983427	0.984092	-0.000664868	0.991485	refseq
PCDHGC3	0.00444987	0.0282626	-0.0238127	0.00682131	refseq
PCK2	0.0784104	0.0879754	-0.00956501	0.966052	refseq
PCM1	0.0337723	0.0546811	-0.0209088	0.810245	refseq
PDCD2	0.621201	0.546121	0.0750801	0.0350645	refseq
PDCD6IP	0.169858	0.25896	-0.0891015	0.00621794	refseq
PDE12	0.984812	0.957007	0.0278048	0.316719	refseq
PDE1C	0.333501	0.404439	-0.0709374	0.544644	refseq
PDE4DIP	0.956632	0.948206	0.0084262	0.81387	refseq
PDK3	0.824808	0.695551	0.129257	0.147127	refseq
PDLIM2	0.969867	0.987864	-0.0179972	0.447415	refseq
PDLIM5	0.163663	0.140233	0.0234303	0.670038	refseq
PDLIM7	0.277986	0.233751	0.0442347	0.261496	refseq
PDS5A	0.302381	0.324547	-0.0221656	0.931206	refseq
PFKFB2	0.905337	0.892272	0.0130658	0.981766	refseq
PGAM5	0.0723321	0.129513	-0.0571805	0.0283363	refseq
PHF12	0.137465	0.135371	0.00209431	0.997817	refseq
PHF19	0.864004	0.77764	0.0863645	2.56618e-13	refseq
PHF20L1	0.434713	0.329501	0.105211	0.274669	refseq
PHF8	0.0110923	0.00504222	0.00605012	0.86264	refseq
PHKG2	0.344567	0.353498	-0.00893102	0.979573	refseq
PHTF2	0.107544	0.112242	-0.00469783	0.991562	refseq
PIAS2	0.828865	0.88446	-0.0555958	0.466884	refseq
PIGG	0.2709	0.189868	0.0810317	0.294493	refseq
PIN4	1	0.998765	0.00123486	0.917511	refseq
PIP5K1C	0.0568957	0.0914849	-0.0345892	0.542464	refseq
PKP4	0.0441853	0.0891233	-0.0449381	0.254781	refseq
PLAUR	0.785985	0.871	-0.0850153	8.98923e-18	refseq
PLEKHJ1	0.994993	0.982393	0.0126008	0.249906	refseq
PLPBP	0.184092	0.212761	-0.0286685	0.578466	refseq
PML	0.806294	0.862675	-0.056381	0.157786	refseq
PMS1	0.201112	0.295697	-0.0945845	0.204464	refseq
PNISR	0.302207	0.396793	-0.0945864	0.190671	refseq
PNKD	0.862764	0.788892	0.0738727	0.0450569	refseq
PNO1	0.0499301	0.0702225	-0.0202925	0.62487	refseq
POFUT1	0.0250104	0.0230254	0.00198502	0.954227	refseq
POLR1C	0.934011	0.918817	0.0151936	0.587645	refseq
POLR1D	0.752497	0.701012	0.051485	7.09566e-05	refseq
POLR2F	0.9969	0.976916	0.0199844	0.165991	refseq
PPARD	0.165531	0.25608	-0.0905495	0.163182	refseq
PPCS	0.950307	0.988225	-0.0379173	0.0160796	refseq
PPHLN1	0.825485	0.878224	-0.0527389	0.17705	refseq
PPM1A	0.535308	0.388628	0.14668	0.131018	refseq
PPM1B	0.624392	0.631018	-0.00662585	0.994732	refseq
PPP1R7	0.714764	0.710458	0.00430608	0.981016	refseq
PPP2R1B	0.549415	0.585235	-0.0358205	0.799783	refseq
PPP2R5C	0.833627	0.792803	0.0408236	0.178704	refseq
PPP2R5E	0.00806875	0.0279239	-0.0198552	0.565371	refseq
PPP3CB	0.500858	0.521624	-0.0207659	0.84615	refseq
PPP4R2	0.0852604	0.0306456	0.0546147	0.0245899	refseq
PRDM2	0.632988	0.773595	-0.140607	0.0747211	refseq
PRIM2	0	0.0282067	-0.0282067	0.00939262	refseq
PRKAA1	0.00186725	0.0292206	-0.0273533	0.0290448	refseq
PRKACB	0.0778451	0.0655259	0.0123191	0.956434	refseq
PRMT2	0.314505	0.35412	-0.0396154	0.301096	refseq
PRMT7	0.823733	0.836745	-0.0130125	0.942201	refseq
PRRG1	0.146022	0.146583	-0.000560231	0.999952	refseq
PRRT3	0.287048	0.422014	-0.134967	0.33167	refseq
PSMA1	0.145137	0.0906745	0.0544621	2.41457e-07	refseq
PSMC2	0.104102	0.0801284	0.0239741	0.268712	refseq
PSMG4	0.0611553	0.0551106	0.00604469	0.871663	refseq
PTK2	0.00840171	0.00907929	-0.000677585	0.995461	refseq
PTPN2	0.20586	0.170125	0.0357348	0.496388	refseq
PTPRJ	0.211939	0.262798	-0.0508592	0.399304	refseq
PUDP	0.00875069	0.0293777	-0.020627	0.418606	refseq
PWWP2A	0.508331	0.457341	0.0509901	0.791302	refseq
RABEP1	0.743906	0.744582	-0.000675944	0.999751	refseq
RABL6	0.226878	0.241475	-0.0145967	0.814253	refseq
RAD51B	0.964817	1	-0.0351834	0.286463	refseq
RAD54B	0.104616	0.131331	-0.0267156	0.831621	refseq
RANGRF	0.648448	0.563048	0.0854001	0.0037948	refseq
RAPH1	0.254483	0.169817	0.0846668	0.27973	refseq
RBCK1	0.832344	0.816535	0.015809	0.763063	refseq
RBL1	0.217144	0.179966	0.0371782	0.787758	refseq
RBM4	0.936498	0.919095	0.0174029	0.180353	refseq
RBMS3	0.572444	0.651225	-0.0787806	0.656366	refseq
RBMX	0.815976	0.783728	0.032248	0.00693448	refseq
RC3H2	0.376268	0.30939	0.0668778	0.494732	refseq
RCAN1	0.047676	0.0326703	0.0150056	0.546631	refseq
RCBTB1	0.300955	0.283045	0.0179104	0.930411	refseq
RCBTB2	0.107249	0.0958958	0.0113527	0.97314	refseq
RDX	0.823927	0.8989	-0.0749729	0.0168816	refseq
RECK	0.770294	0.696966	0.0733284	0.392808	refseq
RECQL5	0.101165	0.093434	0.00773097	0.980126	refseq
RFC3	0.904445	0.923902	-0.0194571	0.43132	refseq
RGS12	0.432285	0.304783	0.127502	0.252345	refseq
RGS3	0.0386892	0.045088	-0.0063988	0.835506	refseq
RIC1	0.163661	0.14717	0.0164907	0.966822	refseq
RMC1	0.00717033	0.0239996	-0.0168292	0.126	refseq
RNASEH2B	0.71499	0.725662	-0.0106717	0.959557	refseq
RNF103	0.0819801	0.0664399	0.0155402	0.855427	refseq
RNF144A	1	0.987429	0.012571	0.812469	refseq
RNF170	0.964304	0.991483	-0.0271782	0.321668	refseq
RNF213	0.167711	0.146664	0.0210469	0.950062	refseq
RNF32	0.223407	0.306707	-0.0833003	0.674301	refseq
RNF6	0.98868	0.991051	-0.00237092	0.985623	refseq
RPGRIP1L	0.785441	0.761679	0.0237622	0.926335	refseq
RPL15	0.997502	0.998302	-0.000799877	0.504809	refseq
RPL28	0.045296	0.0406242	0.00467171	0.456873	refseq
RPL31	0.994268	0.994462	-0.000194008	0.958953	refseq
RPL36A	0.00750044	0.00547391	0.00202653	0.0678304	refseq
RPP30	0.907618	0.841239	0.0663787	0.0313149	refseq
RPS20	0.995085	0.992802	0.00228376	0.000796163	refseq
RPS24	0.999426	0.998115	0.00131106	1.42946e-05	refseq
RPS29	0.999739	0.999316	0.000423038	0.0112179	refseq
RPS3A	0.00754542	0.00544496	0.00210046	0.0548101	refseq
RSPRY1	0.0590591	0.0370191	0.02204	0.508197	refseq
RTKN2	0.86552	0.830933	0.0345868	0.714924	refseq
RUFY2	0.143002	0.158995	-0.0159932	0.946475	refseq
RUFY3	0.470282	0.323148	0.147135	0.134197	refseq
RUNX1	0.188127	0.24508	-0.0569528	0.192376	refseq
RUVBL1	0.981136	0.981443	-0.000306715	0.997547	refseq
SCARA3	0.747053	0.744151	0.00290175	0.994862	refseq
SCD5	0.0474312	0.0889286	-0.0414974	0.16694	refseq
SCLT1	0.629979	0.704725	-0.0747459	0.590844	refseq
SCP2	0.0320225	0.0523092	-0.0202867	0.180898	refseq
SEC13	0.0175321	0.015771	0.0017611	0.891956	refseq
SEC14L2	0.570055	0.689068	-0.119013	0.0919111	refseq
SEC24A	0.241204	0.140708	0.100496	0.334143	refseq
SEM1	0.999869	0.99946	0.000408196	0.652221	refseq
SENP6	0.176808	0.246144	-0.0693356	0.391491	refseq
SENP7	0.491491	0.440346	0.0511449	0.801335	refseq
SEPT6	0.645936	0.717672	-0.0717363	0.27242	refseq
SEPT8	0.930202	0.954193	-0.0239912	0.518538	refseq
SETD3	0.127237	0.093166	0.0340714	0.405515	refseq
SETD4	0.551195	0.498575	0.0526205	0.642572	refseq
SETD7	0.971371	0.992667	-0.0212963	0.619985	refseq
SETMAR	0.0762222	0.0844409	-0.00821869	0.957124	refseq
SF3B1	0.0671455	0.104502	-0.0373563	0.272751	refseq
SFXN1	0.257343	0.227997	0.0293458	0.580481	refseq
SGO2	0.308494	0.5179	-0.209406	0.140376	refseq
SH3PXD2B	0.962961	1	-0.0370389	0.0327832	refseq
SIRPB1	0	0.0224267	-0.0224267	0.722805	refseq
SIRT5	0.353158	0.374148	-0.02099	0.951778	refseq
SKA2	0.128506	0.136387	-0.00788052	0.965285	refseq
SLC11A2	0.480262	0.46675	0.0135114	0.970821	refseq
SLC12A9	0.110461	0.0831198	0.0273408	0.530902	refseq
SLC1A6	0.69853	0.649338	0.0491924	0.381851	refseq
SLC22A23	0.13038	0.0539511	0.076429	0.325694	refseq
SLC24A1	0.426548	0.72378	-0.297232	0.101208	refseq
SLC25A16	0.182803	0.265866	-0.083063	0.200787	refseq
SLC30A5	0.361722	0.363636	-0.00191388	0.998427	refseq
SLC35A2	0.695565	0.703302	-0.00773627	0.96367	refseq
SLC35E2A	0.844523	0.847313	-0.00279054	0.996846	refseq
SLC35E3	0.598852	0.635758	-0.0369063	0.82426	refseq
SLC35F5	0.130289	0.237207	-0.106918	0.140501	refseq
SLC36A1	0.0926574	0.205116	-0.112459	0.103347	refseq
SLC38A1	0.0449807	0.0497707	-0.00479001	0.970465	refseq
SLC38A10	0.371366	0.370023	0.00134328	0.999493	refseq
SLC39A14	0.993014	0.978042	0.0149723	0.0125947	refseq
SLC39A3	0.0528043	0.0333593	0.019445	0.617742	refseq
SLC39A6	0.0024774	0.00448619	-0.00200879	0.862776	refseq
SLC39A8	0.981982	0.942264	0.0397184	0.163466	refseq
SLC45A4	0.307973	0.202997	0.104976	0.467212	refseq
SLCO3A1	0.772642	0.698428	0.0742144	0.320059	refseq
SLF2	0.287827	0.284539	0.00328741	0.998295	refseq
SLMAP	0.0561417	0.0235046	0.0326371	0.500108	refseq
SMIM7	0.0528381	0.1131	-0.0602619	3.79316e-05	refseq
SMUG1	0.273117	0.273174	-5.66599e-05	0.999999	refseq
SNAP47	0.0299799	0.0477261	-0.0177462	0.40876	refseq
SNX13	0.360401	0.304253	0.0561477	0.805419	refseq
SNX18	0.013567	0.000684353	0.0128826	0.562606	refseq
SNX19	0.0864384	0.0518228	0.0346156	0.355896	refseq
SOD2	0.00837535	0.00982836	-0.00145302	0.674896	refseq
SON	0.378957	0.335951	0.0430052	0.494681	refseq
SP100	0.895934	0.882047	0.0138869	0.935108	refseq
SPAG16	0.989651	0.954864	0.0347865	0.158922	refseq
SPC24	0.203507	0.154804	0.0487026	0.121073	refseq
SPECC1	0.172124	0.207914	-0.0357892	0.346603	refseq
SPEG	0.683731	0.701003	-0.0172713	0.981861	refseq
SPG7	0.224124	0.18933	0.0347936	0.243152	refseq
SPTBN1	0.189006	0.248236	-0.0592291	0.179457	refseq
SPTLC1	0.250715	0.286082	-0.0353669	0.389948	refseq
SRGAP2	0.320977	0.418974	-0.0979966	0.0553788	refseq
SRI	0.432516	0.391848	0.0406688	0.115705	refseq
SRP19	0.952483	0.94925	0.00323361	0.972199	refseq
SSFA2	0.208327	0.207776	0.000550755	0.999949	refseq
SSH1	0.0740924	0.0557028	0.0183897	0.821368	refseq
ST7	0.336059	0.305871	0.0301883	0.804064	refseq
ST7L	0.770456	0.656007	0.11445	0.298046	refseq
STARD13	0.0694955	0.0668428	0.00265266	0.995875	refseq
STAT1	0.236535	0.284646	-0.0481111	0.367224	refseq
STAU2	0.431643	0.35131	0.0803322	0.393485	refseq
STK32C	0.843666	0.821937	0.0217292	0.704696	refseq
STMN1	0.99635	0.995213	0.00113747	0.662555	refseq
STRIP2	0.562458	0.46023	0.102228	0.520313	refseq
STX2	0.287878	0.213284	0.0745937	0.109808	refseq
SUCLG2	0.982887	0.908091	0.0747957	0.00140775	refseq
SUN1	0.127435	0.091519	0.0359157	0.00183398	refseq
SUSD1	0.035813	4.24713e-06	0.0358087	0.341231	refseq
SYNCRIP	0.72712	0.685741	0.0413783	0.174943	refseq
SYNGR1	0.928546	0.881418	0.0471277	0.355009	refseq
SYS1	0.912067	0.928547	-0.0164808	0.749863	refseq
TACC1	0.0504879	0.0308932	0.0195947	0.620833	refseq
TADA3	0.0572212	0.0432261	0.0139951	0.282244	refseq
TAF5L	0.14993	0.10749	0.0424397	0.32838	refseq
TAOK2	0.525171	0.590351	-0.0651799	0.403801	refseq
TBC1D16	0.232522	0.212806	0.0197159	0.938337	refseq
TBC1D7	0.0340229	0.0308262	0.00319671	0.986516	refseq
TCAIM	0.68971	0.712382	-0.0226716	0.878724	refseq
TCFL5	0.378856	0.335785	0.0430709	0.465369	refseq
TCOF1	0.0806329	0.112717	-0.0320845	0.16911	refseq
TCTN1	0.299684	0.231926	0.0677585	0.257825	refseq
TESMIN	0.828123	0.672867	0.155255	0.150057	refseq
TFPI	0.55757	0.550485	0.00708429	0.966263	refseq
TGFBRAP1	0.873025	0.902973	-0.0299471	0.862316	refseq
THADA	0.0346928	0	0.0346928	0.484849	refseq
THAP3	0.937319	0.895975	0.0413437	0.323005	refseq
THRA	0.360505	0.443711	-0.0832061	0.626479	refseq
TIMM8A	0.129335	0.132334	-0.0029986	0.9932	refseq
TIRAP	0.162053	0.176904	-0.014851	0.961968	refseq
TM9SF1	0.185051	0.135818	0.0492327	0.0294045	refseq
TMED3	0.983153	0.992483	-0.00932988	0.156568	refseq
TMED4	0.313656	0.262712	0.0509439	0.00276964	refseq
TMEFF2	0.0101187	0	0.0101187	0.759822	refseq
TMEM126B	0.0722369	0.0836667	-0.0114299	0.704172	refseq
TMEM14B	0.996585	0.986966	0.00961867	2.33786e-05	refseq
TMEM161B	0.939967	0.914787	0.0251793	0.660144	refseq
TMEM167B	0.81597	0.90782	-0.09185	0.0381451	refseq
TMEM185A	0.27378	0.261931	0.0118496	0.960759	refseq
TMEM220	0.510384	0.589679	-0.0792946	0.846517	refseq
TMEM230	0.988739	0.987139	0.00159996	0.916505	refseq
TMEM25	0.831673	0.76689	0.064783	0.390388	refseq
TMEM41B	0.108113	0.0342873	0.0738254	0.0112082	refseq
TMEM59	0.458288	0.487647	-0.0293596	0.615192	refseq
TMEM80	0.991873	0.9944	-0.00252736	0.947208	refseq
TMEM87A	0.0454054	0.0475074	-0.00210193	0.99492	refseq
TMEM8B	0.724075	0.796437	-0.072362	0.661396	refseq
TMPO	0.21282	0.277551	-0.0647313	0.00508826	refseq
TMX3	0.23973	0.274555	-0.0348249	0.671085	refseq
[truncated: 7,574 more rows]

## Sheet: BT549 (mock)
	BT549_S5	BT549_Torin_S6	ratio difference	chisq pvalue	annotation
[truncated: 949 more rows]

[truncated: 1 more sheets: BT549 (torin)]
