# Supplementary material for: Dichotomous intronic polyadenylation profiles reveal multifaceted gene functions in the pan-cancer transcriptome
Source: Exp Mol Med. 2024 Oct 1;56(10):2145–61. doi: 10.1038/s12276-024-01289-w (PMC11541570; doi:10.1038/s12276-024-01289-w)
Supplement: Supplementary file 5 — Supplementary Table 4 [file 12276_2024_1289_MOESM5_ESM.xlsx]

## Sheet: brca tumor
	tumor > normal	tumor < normal	group	tumor_mean	normal_mean					Category	Term	PValue	Genes
NTPCR	1124	15	g1a	0.456288	0.160571					KEGG_PATHWAY	hsa03010:Ribosome	0.0136994	MRPL11, MRPL23, MRPS14, RPL31, MRPL17, RPL15, RPL23A, RPL28, RPS24
H2AFV	1118	21	g1a	0.805903	0.605759					KEGG_PATHWAY	hsa04145:Phagosome	0.0233475	TCIRG1, LAMP2, MSR1, STX18, PIK3C3, TUBB6, ATP6V1B2, ATP6V1D, SEC61A2
MSR1	1129	10	g1a	0.612788	0.389126					KEGG_PATHWAY	hsa04130:SNARE interactions in vesicular transport	0.0436599	STX3, STX18, BET1, VAMP2
PHF19	1120	19	g1a	0.635628	0.375306					KEGG_PATHWAY	hsa04114:Oocyte meiosis	0.0442612	PPP2R1B, MAD2L1, PPP2R5C, PPP3CB, PKMYT1, CDC23, MAD2L2
C2orf68	1108	31	g1a	0.621691	0.366672					KEGG_PATHWAY	hsa03030:DNA replication	0.0503874	POLD4, SSBP1, RNASEH2B, RNASEH2C
CD47	1128	11	g1a	0.807719	0.578395					KEGG_PATHWAY	hsa04721:Synaptic vesicle cycle	0.0583196	TCIRG1, STX3, ATP6V1B2, VAMP2, ATP6V1D
CXorf36	1104	35	g1a	0.301876	0.197655					KEGG_PATHWAY	hsa00514:Other types of O-glycan biosynthesis	0.0917236	POMT2, GXYLT2, LFNG
FLT1	1133	6	g1a	0.499591	0.337441					KEGG_PATHWAY	hsa03430:Mismatch repair	0.0989789	POLD4, SSBP1, MSH2
VAPB	1084	55	g1a	0.739032	0.5362					GOTERM_BP_ALL	GO:0010639~negative regulation of organelle organization	3.73216e-06	MSH2, PPFIA1, ANAPC15, LMNA, MECP2, HGF, TERF2IP, UBE2B, ZNF207, RAD1, MAD2L1, CSNK2A1, FXN, TMSB15B, H3F3B, TBC1D7, STMN1, MAD2L2, ARAP1, ERCC1, ADD1, SPTB
PPP3CB	1092	47	g1a	0.417166	0.250479					GOTERM_BP_ALL	GO:0006996~organelle organization	1.56658e-05	VAPB, PKMYT1, CSNK2A1, CDKN2A, H2AFV, TARDBP, PIK3C3, CDCA3, MTA3, MECP2, PCLO, RAD1, MAD2L1, FGFR1OP, PAM16, PDE4DIP, VAMP2, STMN1, MAD2L2, MYO18A, MRPL43, ADD1, SPTB, PPP5C, C11ORF63, MRPS14, B9D1, DIAPH2, ANAPC15, ULK4, ATP6V1B2, MIA3, STX18, ELK4, FAM162A, LFNG, NR1H4, NPHP1, DIXDC1, OBSCN, ZMYM2, NIN, TAOK2, MRPS25, ASXL1, SAP18, CDC23, RPL23A, HGF, POLD4, ATP2A2, HSPB11, WDR62, CYFIP1, H3F3…
PCGF2	1094	45	g1a	0.70765	0.36592					GOTERM_BP_ALL	GO:0071840~cellular component organization or biogenesis	2.33561e-05	KCNC4, VAPB, RPL15, PKMYT1, WNT2, CD47, CSNK2A1, CDKN2A, H2AFV, TARDBP, PIK3C3, PSIP1, LGI1, CDCA3, COL10A1, CDH23, MUC12, RBFOX2, DFFA, MTA3, MECP2, PCLO, RAD1, MAD2L1, SERPINF1, PAM16, FGFR1OP, PDE4DIP, STMN1, VAMP2, MAD2L2, MYO18A, MRPL43, PPP5C, KALRN, ADD1, SPTB, C11ORF63, MRPS14, DIAPH2, B9D1, ANAPC15, OAS1, ULK4, ATP6V1B2, MIA2, MIA3, ELK4, RNF165, STX18, SPIDR, FAM162A, LFNG, NR1H4, RPS24…
KIAA1217	1129	10	g1a	0.565225	0.335827					GOTERM_BP_ALL	GO:0016043~cellular component organization	2.9918e-05	KCNC4, VAPB, RPL15, PKMYT1, WNT2, CD47, CSNK2A1, CDKN2A, H2AFV, TARDBP, PIK3C3, PSIP1, LGI1, CDCA3, COL10A1, CDH23, MUC12, RBFOX2, DFFA, MTA3, MECP2, PCLO, RAD1, MAD2L1, SERPINF1, FGFR1OP, PAM16, PDE4DIP, STMN1, VAMP2, MAD2L2, MYO18A, MRPL43, PPP5C, KALRN, ADD1, SPTB, C11ORF63, MRPS14, B9D1, DIAPH2, ANAPC15, OAS1, ULK4, ATP6V1B2, MIA2, MIA3, ELK4, RNF165, STX18, SPIDR, FAM162A, LFNG, NR1H4, RPS24…
PPP2R1B	1108	31	g1a	0.859113	0.622832					GOTERM_BP_ALL	GO:2001251~negative regulation of chromosome organization	0.000528461	MAD2L1, CSNK2A1, ANAPC15, MECP2, H3F3B, TERF2IP, MAD2L2, UBE2B, ERCC1, ZNF207
HN1	1083	56	g1a	0.738788	0.583498					GOTERM_BP_ALL	GO:1901990~regulation of mitotic cell cycle phase transition	0.00109582	DBF4B, PPP2R5C, MTA3, ANAPC15, CDC23, ATAD5, ZNF655, RNASEH2B, FOXN3, ZNF207, MAD2L1, CSNK2A1, CDKN2A, MAD2L2, GPNMB, PSMD9, KCNH5
SLC35A2	1125	14	g1a	0.847137	0.657496					GOTERM_BP_ALL	GO:0051784~negative regulation of nuclear division	0.00117378	RAD1, MAD2L1, CSNK2A1, MSH2, ANAPC15, MAD2L2, ZNF207
LRRFIP1	1136	3	g1a	0.941803	0.733902					GOTERM_BP_ALL	GO:1902589~single-organism organelle organization	0.00154212	TSG101, SLIRP, ZNF207, MKLN1, CDKN2A, CSNK2A1, TMSB15B, TOP2A, PARVG, STX3, SSBP1, ATP6V1D, UBE2B, ARHGAP26, MFN1, CAPN10, MAD2L1, FGFR1OP, EPB41L5, PDE4DIP, VAMP2, STMN1, MAD2L2, MYO18A, SPTB, ADD1, ABLIM2, C11ORF63, DIAPH2, B9D1, ANAPC15, PPFIA1, BET1, KIAA0101, ABI2, AKAP9, ULK4, EPB41L4B, KLC1, NCAPG, TBC1D7, NPHP1, OBSCN, NIN, TAOK2, LMNA, CDC23, MSRB2, HSPB11, WDR62, CYFIP1, ANTXR1, ARAP1
PCLO	1111	28	g1a	0.9699	0.8952					GOTERM_BP_ALL	GO:0044265~cellular macromolecule catabolic process	0.00173438	ZC3HAV1, TSG101, PPP2R5C, RPL15, ANAPC15, SLIRP, ZNRF1, NGLY1, POMT2, CYLD, CDKN2A, RNF165, RPL31, WWP1, PCBP2, RBCK1, VPS35, FBXO22, PSMD9, USP31, RPS24, TCIRG1, DFFA, NSFL1C, CDC23, RPL23A, RNASEH2B, UBE2B, RPL28, RNASEH2C, USP29, MAD2L1, CSNK1E, UBE2K, EIF4A2, FBXL2
HSPB11	1104	35	g1a	0.936286	0.87508					GOTERM_BP_ALL	GO:0051129~negative regulation of cellular component organization	0.00187179	PPFIA1, ANAPC15, PPM1A, TERF2IP, ZNF207, CSNK2A1, FXN, TMSB15B, TBC1D7, ERCC1, MSH2, DFFA, MECP2, LMNA, HGF, STAT1, UBE2B, RAD1, MAD2L1, H3F3B, STMN1, ANTXR1, MAD2L2, ARAP1, SPTB, ADD1
SEPT8	1131	8	g1a	0.949588	0.820591					GOTERM_BP_ALL	GO:0007091~metaphase/anaphase transition of mitotic cell cycle	0.00188293	MAD2L1, CSNK2A1, ANAPC15, CDC23, MAD2L2, ZNF207
PDE4DIP	1107	32	g1a	0.950087	0.899018					GOTERM_BP_ALL	GO:1901987~regulation of cell cycle phase transition	0.00233868	DBF4B, PPP2R5C, MTA3, ANAPC15, CDC23, ATAD5, ZNF655, RNASEH2B, FOXN3, ZNF207, MAD2L1, CSNK2A1, CDKN2A, MAD2L2, GPNMB, PSMD9, KCNH5
LRRIQ3	1102	37	g1a	0.878052	0.549283					GOTERM_BP_ALL	GO:0048522~positive regulation of cellular process	0.00289396	DBF4B, ZC3HAV1, VAPB, OSMR, PPP2R5C, RBM4, LHCGR, C2CD2L, WNT2, CD47, CSNK2A1, CDKN2A, TARDBP, PSIP1, RBCK1, LGI1, FBXO22, RNF220, DFFA, MTA3, MECP2, STIM2, RNASEH2B, FOXN3, TANK, RBPMS, MAD2L1, SERPINF1, MED16, FGFR1OP, MLLT10, VAMP2, STMN1, MAD2L2, MYO18A, PPP5C, KALRN, CAMTA1, ANAPC15, ST8SIA1, C14ORF166, NR2C1, ZC3H8, T, TRIM65, MIA3, RNF165, STX18, SPIDR, FAM162A, LFNG, OLFM2, NR1H4, NPHP1, …
EPB41L5	1099	40	g1a	0.817062	0.577958					GOTERM_BP_ALL	GO:0030071~regulation of mitotic metaphase/anaphase transition	0.00311422	MAD2L1, CSNK2A1, ANAPC15, CDC23, MAD2L2, ZNF207
CDCA3	1093	46	g1a	0.954255	0.817998					GOTERM_BP_ALL	GO:0009057~macromolecule catabolic process	0.00316222	ZC3HAV1, TSG101, ANAPC15, RPL15, PPP2R5C, ZNRF1, SLIRP, NGLY1, POMT2, CYLD, CDKN2A, CSNK2A1, RNF165, RPL31, WWP1, PCBP2, RBCK1, VPS35, NRG1, FBXO22, CEACAM1, USP31, PSMD9, RPS24, TCIRG1, DFFA, NSFL1C, CDC23, RPL23A, KIF16B, UBE2B, RNASEH2B, RPL28, RNASEH2C, USP29, MAD2L1, CSNK1E, UBE2K, EIF4A2, MAD2L2, FBXL2
JMJD6	1089	50	g1a	0.961259	0.918074					GOTERM_BP_ALL	GO:0044770~cell cycle phase transition	0.00332378	DBF4B, PPP1R12B, PPP2R5C, MTA3, ANAPC15, CEP78, PKMYT1, CDC23, AKAP9, ATAD5, ZNF655, RNASEH2B, FOXN3, ZNF207, MAD2L1, CDKN2A, CSNK2A1, CSNK1E, FGFR1OP, MAD2L2, GPNMB, PSMD9, KCNH5
NPIPA7	1087	52	g1a	0.882363	0.645897					GOTERM_BP_ALL	GO:0044839~cell cycle G2/M phase transition	0.0033538	CDKN2A, DBF4B, CSNK1E, FGFR1OP, PPP1R12B, CEP78, MTA3, PKMYT1, AKAP9, RNASEH2B, FOXN3, KCNH5
WDR62	1120	19	g1a	0.000794243	-3.85149e-08					GOTERM_BP_ALL	GO:0044772~mitotic cell cycle phase transition	0.00339555	DBF4B, PPP1R12B, PPP2R5C, MTA3, ANAPC15, CEP78, PKMYT1, CDC23, AKAP9, ZNF655, RNASEH2B, FOXN3, ZNF207, MAD2L1, CSNK2A1, CDKN2A, CSNK1E, FGFR1OP, MAD2L2, GPNMB, PSMD9, KCNH5
ATP2A2	1130	9	g1a	0.992725	0.934962					GOTERM_BP_ALL	GO:1902099~regulation of metaphase/anaphase transition of cell cycle	0.00341686	MAD2L1, CSNK2A1, ANAPC15, CDC23, MAD2L2, ZNF207
KIAA0101	1095	44	g1a	0.812601	0.69766					GOTERM_BP_ALL	GO:0010965~regulation of mitotic sister chromatid separation	0.00374008	MAD2L1, CSNK2A1, ANAPC15, CDC23, MAD2L2, ZNF207
P4HA3	1090	49	g1a	0.958575	0.824618					GOTERM_BP_ALL	GO:0030036~actin cytoskeleton organization	0.00381765	PARVG, ABLIM2, OBSCN, TAOK2, DIAPH2, PPFIA1, ABI2, EPB41L4B, ARHGAP26, MSRB2, MKLN1, CAPN10, EPB41L5, TMSB15B, CYFIP1, PDE4DIP, ANTXR1, MAD2L2, MYO18A, ARAP1, NPHP1, ADD1, SPTB
MRPL23	1089	50	g1a	0.999231	0.993699					GOTERM_BP_ALL	GO:0044784~metaphase/anaphase transition of cell cycle	0.00408463	MAD2L1, CSNK2A1, ANAPC15, CDC23, MAD2L2, ZNF207
ECE2	1111	28	g1a	0.994365	0.961042					GOTERM_BP_ALL	GO:0007010~cytoskeleton organization	0.00419121	ABLIM2, C11ORF63, DIAPH2, PPFIA1, KIAA0101, ABI2, AKAP9, ULK4, EPB41L4B, ZNF207, CYLD, MKLN1, TMSB15B, TUBB6, NPHP1, PARVG, DIXDC1, OBSCN, ZMYM2, TAOK2, NIN, LMNA, UBE2B, PCLO, MSRB2, ARHGAP26, CAPN10, WDR62, FGFR1OP, EPB41L5, CYFIP1, PDE4DIP, STMN1, ANTXR1, MAD2L2, MYO18A, ARAP1, ADD1, SPTB
GMNC	1114	25	g1a	0.495489	0.402062					GOTERM_BP_ALL	GO:0007346~regulation of mitotic cell cycle	0.0043509	DBF4B, MSH2, PPP2R5C, MTA3, ANAPC15, PKMYT1, CDC23, ATAD5, ZNF655, RNASEH2B, FOXN3, ZNF207, CYLD, MAD2L1, CDKN2A, CSNK2A1, MAD2L2, GPNMB, TOP2A, PSMD9, KCNH5
TOP2A	1135	4	g1a	0.00311413	-8.47052e-09					GOTERM_BP_ALL	GO:0051306~mitotic sister chromatid separation	0.00445127	MAD2L1, CSNK2A1, ANAPC15, CDC23, MAD2L2, ZNF207
USP29	1097	42	g1a	0.481728	0.421052					GOTERM_BP_ALL	GO:0051304~chromosome separation	0.00455545	MAD2L1, CSNK2A1, ANAPC15, CDC23, MAD2L2, TOP2A, ZNF207
XAGE5	1093	46	g1a	0.32238	0.28655					GOTERM_BP_ALL	GO:0032880~regulation of protein localization	0.00462665	FFAR4, TSG101, B9D1, PPFIA1, PPM1A, C2CD2L, CYLD, CDKN2A, TARDBP, PIK3C3, PPP3CB, RBCK1, SPIDR, VPS35, NRG1, NR1H4, PSMD9, RAMP3, STX3, SLC25A4, ZDHHC8, LMNA, RPL28, RBPMS, CAPN10, CSNK1E, EPB41L5, MTNR1B, RUVBL1, VAMP2, OGG1, TREM2, MYO18A, KALRN
PKMYT1	1124	15	g1a	0.995418	0.960045					GOTERM_BP_ALL	GO:0030029~actin filament-based process	0.00492044	PARVG, ABLIM2, OBSCN, DIXDC1, TAOK2, DIAPH2, PPFIA1, ABI2, AKAP9, EPB41L4B, ARHGAP26, MSRB2, MKLN1, CAPN10, ATP2A2, EPB41L5, TMSB15B, CYFIP1, PDE4DIP, ANTXR1, MAD2L2, MYO18A, ARAP1, NPHP1, ADD1, SPTB
ASB1	1072	67	g1b	0.437633	0.0754083					GOTERM_BP_ALL	GO:1903047~mitotic cell cycle process	0.00499097	DBF4B, PPP1R12B, PPP2R5C, ANAPC15, CEP78, PKMYT1, AKAP9, ZNF655, ZNF207, CDKN2A, CSNK2A1, NCAPG, GPNMB, TOP2A, CDCA3, PSMD9, MSH2, MTA3, LMNA, CDC23, HGF, RNASEH2B, FOXN3, MAD2L1, CSNK1E, WDR62, FGFR1OP, STMN1, RUVBL1, MAD2L2, KCNH5, PPP5C
RNF165	1007	132	g1b	0.43934	0.168739					GOTERM_BP_ALL	GO:0045841~negative regulation of mitotic metaphase/anaphase transition	0.00505181	MAD2L1, CSNK2A1, ANAPC15, MAD2L2, ZNF207
FAM124A	1011	128	g1b	0.219897	0.107344					GOTERM_BP_ALL	GO:0071174~mitotic spindle checkpoint	0.00505181	MAD2L1, CSNK2A1, ANAPC15, MAD2L2, ZNF207
USP31	1052	87	g1b	0.208409	0.0874491					GOTERM_BP_ALL	GO:2000816~negative regulation of mitotic sister chromatid separation	0.00505181	MAD2L1, CSNK2A1, ANAPC15, MAD2L2, ZNF207
DIXDC1	1009	130	g1b	0.161086	0.06142					GOTERM_BP_ALL	GO:0044085~cellular component biogenesis	0.00546617	KCNC4, FAM96A, TSG101, RPL15, HPS1, ZNF207, MAX, CDKN2A, FXN, TMSB15B, PIK3C3, PSIP1, NRG1, LGI1, NDUFS2, PSMD9, PPP2R1B, MECP2, UBE2B, PCLO, ATP6V1D, SBF2, UBE2K, EPB41L5, CPSF6, PDE4DIP, VAMP2, STMN1, RUVBL1, ATPAF1, ADD1, PPP5C, SPTB, C11ORF63, B9D1, PPFIA1, BET1, PPM1A, ABI2, ERI2, OAS1, AKAP9, NDUFB2, RPP14, MRPL11, CYLD, MIA2, MIA3, SCAF11, RPL31, STX18, THG1L, SPIDR, TBC1D7, GEMIN6, NR1H4,…
GPNMB	1043	96	g1b	0.0594929	0.0390034					GOTERM_BP_ALL	GO:1902100~negative regulation of metaphase/anaphase transition of cell cycle	0.00563104	MAD2L1, CSNK2A1, ANAPC15, MAD2L2, ZNF207
MRPS14	1043	96	g1b	0.427813	0.213541					GOTERM_BP_ALL	GO:0043623~cellular protein complex assembly	0.00585283	TCIRG1, NDUFA3, NIN, PPM1A, ABI2, AKAP9, MSRB2, ZNF207, NDUFB2, MIA2, PSMG4, MIA3, UBE2K, TMSB15B, CYFIP1, PDE4DIP, STMN1, NRG1, ATPAF1, NDUFS2, PSMD9, ADD1, SPTB
NPHP1	1047	92	g1b	0.48828	0.28193					GOTERM_BP_ALL	GO:0033048~negative regulation of mitotic sister chromatid segregation	0.00625294	MAD2L1, CSNK2A1, ANAPC15, MAD2L2, ZNF207
PSIP1	1049	90	g1b	0.357513	0.234089					GOTERM_BP_ALL	GO:0045934~negative regulation of nucleobase-containing compound metabolic process	0.00653175	ETV7, FOXK1, TSG101, PPM1A, AKAP9, TERF2IP, SLIRP, NR2C1, ZC3H8, DNAJC17, T, PCGF2, CDKN2A, H2AFV, ELK4, TARDBP, WWP1, LRRFIP1, NRG1, KDM5C, ERCC1, NR1H4, RAMP3, RBFOX2, DFFA, MSH2, ASXL1, MTA3, MECP2, SAP18, STAT1, UBE2B, MXD3, FOXN3, PHF19, SRSF6, EIF4A2, ATF7, H3F3B, OGG1, HDAC9, MAD2L2, ZNF438, NFIA
ABLIM2	1026	113	g1b	0.331978	0.11708					GOTERM_BP_ALL	GO:0033047~regulation of mitotic sister chromatid segregation	0.00664184	MAD2L1, CSNK2A1, ANAPC15, CDC23, MAD2L2, ZNF207
PPAPDC1B	1040	99	g1b	0.475349	0.29422					GOTERM_BP_ALL	GO:0010389~regulation of G2/M transition of mitotic cell cycle	0.00664184	CDKN2A, DBF4B, MTA3, RNASEH2B, FOXN3, KCNH5
ANTXR1	1019	120	g1b	0.14064	0.072653					GOTERM_BP_ALL	GO:0043161~proteasome-mediated ubiquitin-dependent protein catabolic process	0.00675586	PPP2R5C, ANAPC15, NSFL1C, CDC23, ZNRF1, UBE2B, POMT2, MAD2L1, CSNK1E, UBE2K, RNF165, WWP1, PCBP2, RBCK1, FBXO22, PSMD9, FBXL2
ATF7	1029	110	g1b	0.416688	0.253635					GOTERM_BP_ALL	GO:0007005~mitochondrion organization	0.00676586	NDUFA3, SLC25A4, MRPS14, SSBP1, MRPS25, ZDHHC8, LMNA, HGF, SLIRP, RPL28, NDUFB2, MRPL11, MRPL23, MFN1, CDKN2A, FXN, MRPL17, PAM16, VPS35, FAM162A, RUVBL1, ATPAF1, NRG1, NDUFS2, MRPL43
ZC3HAV1	1016	123	g1b	0.40309	0.224783					GOTERM_BP_ALL	GO:0033046~negative regulation of sister chromatid segregation	0.00762992	MAD2L1, CSNK2A1, ANAPC15, MAD2L2, ZNF207
BOC	1005	134	g1b	0.401099	0.27169					GOTERM_BP_ALL	GO:0071702~organic substance transport	0.00774074	SLC16A14, SLC36A2, MSR1, TSG101, RPL15, SLC35A2, C2CD2L, STARD5, AP1S2, CDKN2A, TARDBP, PIK3C3, RBCK1, AGAP1, NRG1, CEACAM1, PSMD9, RAMP3, STX3, SLC25A4, ZDHHC8, PCTP, MECP2, PCLO, ATP6V1D, RBPMS, CAPN10, PAM16, VAMP2, RUVBL1, MYO18A, CROT, SLC2A13, FFAR4, PPFIA1, SLC38A6, BET1, PPM1A, C14ORF166, ATP6V1B2, SLC19A1, CYLD, MIA2, MIA3, ALB, RPL31, KLC1, STX18, PPP3CB, SLC4A8, VPS35, OLFM2, NR1H4, RP…
PPP2R5C	1054	85	g1b	0.674184	0.554216					GOTERM_BP_ALL	GO:0051172~negative regulation of nitrogen compound metabolic process	0.00790191	ETV7, FOXK1, TSG101, RBM4, PPM1A, SYNCRIP, AKAP9, TERF2IP, SLIRP, NR2C1, ZC3H8, DNAJC17, T, PCGF2, CDKN2A, H2AFV, ELK4, TARDBP, WWP1, LRRFIP1, NRG1, KDM5C, ERCC1, NR1H4, RAMP3, RBFOX2, DFFA, MSH2, ASXL1, MTA3, MECP2, SAP18, ELAVL1, STAT1, UBE2B, MXD3, FOXN3, PHF19, SRSF6, EIF4A2, ATF7, H3F3B, OGG1, HDAC9, MAD2L2, ZNF438, NFIA
MECP2	1012	127	g1b	0.488679	0.172328					GOTERM_BP_ALL	GO:0033043~regulation of organelle organization	0.00796495	TSG101, ANAPC15, PPFIA1, PKMYT1, ABI2, TERF2IP, ZNF207, CYLD, CDKN2A, CSNK2A1, FXN, STX18, TMSB15B, TBC1D7, FAM162A, VPS35, NRG1, ERCC1, DIXDC1, MSH2, ZDHHC8, MECP2, LMNA, CDC23, HGF, UBE2B, RPL28, RAD1, PHF19, MAD2L1, CYFIP1, H3F3B, STMN1, RUVBL1, MAD2L2, ARAP1, ADD1, SPTB
NOL4L	1006	133	g1b	0.270507	0.14698					GOTERM_BP_ALL	GO:0030163~protein catabolic process	0.00807033	TSG101, PPP2R5C, ANAPC15, ZNRF1, NGLY1, POMT2, CYLD, CDKN2A, CSNK2A1, RNF165, WWP1, PCBP2, RBCK1, VPS35, NRG1, FBXO22, CEACAM1, PSMD9, USP31, TCIRG1, NSFL1C, CDC23, UBE2B, USP29, MAD2L1, CSNK1E, UBE2K, MAD2L2, FBXL2
DFFA	1048	91	g1b	0.527602	0.383894					GOTERM_BP_ALL	GO:0051985~negative regulation of chromosome segregation	0.00838747	MAD2L1, CSNK2A1, ANAPC15, MAD2L2, ZNF207
POMT2	1007	132	g1b	0.40698	0.163983					GOTERM_BP_ALL	GO:0051783~regulation of nuclear division	0.00852318	RAD1, MAD2L1, CSNK2A1, MSH2, ANAPC15, PKMYT1, CDC23, MAD2L2, UBE2B, ZNF207
RBFOX2	1011	128	g1b	0.352001	0.23165					GOTERM_BP_ALL	GO:0022402~cell cycle process	0.00888579	DBF4B, TSG101, PPP1R12B, DIAPH2, CEP78, ANAPC15, PPP2R5C, PPM1A, PKMYT1, AKAP9, ZNF655, ZNF207, CDKN2A, CSNK2A1, NCAPG, PIK3C3, GPNMB, TOP2A, LFNG, ERCC1, CDCA3, PSMD9, TAOK2, MSH2, MTA3, LMNA, CDC23, ATAD5, HGF, UBE2B, RNASEH2B, FOXN3, RAD1, MAD2L1, CSNK1E, WDR62, FGFR1OP, STMN1, RUVBL1, MAD2L2, ARAP1, KCNH5, PPP5C
TCAIM	1008	131	g1b	0.522889	0.373973					GOTERM_BP_ALL	GO:0000278~mitotic cell cycle	0.00891304	DBF4B, PPP1R12B, CEP78, PPP2R5C, ANAPC15, PKMYT1, AKAP9, ZNF655, ZNF207, CDKN2A, CSNK2A1, NCAPG, GPNMB, TOP2A, CDCA3, PSMD9, MSH2, MTA3, LMNA, CDC23, ATAD5, HGF, RNASEH2B, FOXN3, MAD2L1, CSNK1E, WDR62, FGFR1OP, STMN1, RUVBL1, MAD2L2, KCNH5, PPP5C
VPS35	1016	123	g1b	0.868821	0.824111					GOTERM_BP_ALL	GO:0015718~monocarboxylic acid transport	0.00900136	SLC16A3, SLC16A14, CPT1B, ALB, FABP1, CROT, CEACAM1, NR1H4, SLC5A12
NFIA	1004	135	g1b	0.37621	0.196271					GOTERM_BP_ALL	GO:0031577~spindle checkpoint	0.00919262	MAD2L1, CSNK2A1, ANAPC15, MAD2L2, ZNF207
MLLT10	1040	99	g1b	0.352878	0.234365					GOTERM_BP_ALL	GO:0016071~mRNA metabolic process	0.00938561	RBFOX2, ZC3HAV1, RBM4, RPL15, SAP18, ELAVL1, SYNCRIP, RPL23A, RPL28, PPIE, RBPMS, SCAF11, SRSF6, JMJD6, RPL31, TARDBP, EIF4A2, PCBP2, PSIP1, CPSF6, PABPC1L, GEMIN6, TSEN34, RBM17, RPS24
NCAPG	1082	57	g1b	0.470466	0.127731					GOTERM_BP_ALL	GO:0044763~single-organism cellular process	0.0100772	SLC36A2, DBF4B, OSMR, VAPB, RPL15, PPP2R5C, LHCGR, SYNCRIP, SLC35A2, CD47, H2AFV, MED28, WWP1, PIK3C3, CHRNA5, GXYLT2, ERAP1, SULT1A4, EIF2B2, BCL7C, CDH23, CDCA3, COL10A1, MUC12, ACSM2B, RNF220, MDGA1, ACSM2A, MECP2, PCLO, TANK, RAD1, MAD2L1, SERPINF1, MED16, PDE4DIP, MAD2L2, MYO18A, MRPL43, ADD1, FBXL2, KAZN, GLG1, SLC2A13, C11ORF63, OAS1, SFXN2, IL17D, T, STX18, FAM162A, OLFM2, LFNG, NR1H4, RP…
FGFR1OP	1023	116	g1b	0.708372	0.580949					GOTERM_BP_ALL	GO:0000075~cell cycle checkpoint	0.0100878	RAD1, MAD2L1, CSNK2A1, TAOK2, MSH2, ANAPC15, PPP2R5C, MAD2L2, RNASEH2B, TOP2A, FOXN3, ZNF207
HGF	1031	108	g1b	0.536724	0.374079					GOTERM_BP_ALL	GO:0051179~localization	0.0108046	KCNC4, SLC36A2, SLC44A1, VAPB, RBM4, RPL15, SLC35A2, C2CD2L, CD47, STARD5, CDKN2A, WWP1, TARDBP, PIK3C3, PSIP1, CHRNA5, RBCK1, FBXO22, TMPRSS13, CDH23, RBFOX2, MDGA1, PCTP, STIM2, MECP2, PCLO, RBPMS, SERPINF1, FGFR1OP, PAM16, STMN1, VAMP2, MYO18A, CROT, KALRN, ADD1, SPTB, GLG1, SLC2A13, C11ORF63, B9D1, SLC38A6, C14ORF166, ULK4, ATP6V1B2, SFXN2, FXYD6, MIA2, T, MIA3, ALB, STX18, SPIDR, OLFM2, NR1H…
FAM104B	1004	135	g1b	0.723881	0.626464					GOTERM_BP_ALL	GO:1902749~regulation of cell cycle G2/M phase transition	0.0115594	CDKN2A, DBF4B, MTA3, RNASEH2B, FOXN3, KCNH5
GSTM3	1055	84	g1b	0.786348	0.672712					GOTERM_BP_ALL	GO:0006511~ubiquitin-dependent protein catabolic process	0.0119983	TSG101, PPP2R5C, ANAPC15, NSFL1C, CDC23, ZNRF1, UBE2B, USP29, POMT2, CYLD, MAD2L1, CDKN2A, CSNK1E, RNF165, UBE2K, WWP1, PCBP2, RBCK1, FBXO22, PSMD9, USP31, FBXL2
MROH1	1005	134	g1b	0.25916	0.122162					GOTERM_BP_ALL	GO:0008380~RNA splicing	0.0121082	RBFOX2, RBM4, SAP18, SYNCRIP, ELAVL1, C14ORF166, PPIE, RBPMS, SCAF11, SRSF6, JMJD6, TARDBP, PCBP2, PSIP1, GEMIN6, RBM17, TSEN34
STX3	1075	64	g1b	0.96895	0.936511					GOTERM_BP_ALL	GO:0044257~cellular protein catabolic process	0.0124525	TSG101, PPP2R5C, ANAPC15, ZNRF1, NGLY1, POMT2, CYLD, CDKN2A, RNF165, WWP1, PCBP2, RBCK1, VPS35, FBXO22, PSMD9, USP31, TCIRG1, NSFL1C, CDC23, UBE2B, USP29, MAD2L1, UBE2K, CSNK1E, FBXL2
AP1S2	1007	132	g1b	0.454441	0.246871					GOTERM_BP_ALL	GO:0010498~proteasomal protein catabolic process	0.012807	PPP2R5C, ANAPC15, NSFL1C, CDC23, ZNRF1, UBE2B, POMT2, MAD2L1, CSNK1E, UBE2K, RNF165, WWP1, PCBP2, RBCK1, FBXO22, PSMD9, FBXL2
RNASEH2B	1075	64	g1b	0.843589	0.740934					GOTERM_BP_ALL	GO:0044765~single-organism transport	0.0138881	SLC16A14, KCNC4, SLC44A1, SLC36A2, MSR1, TSG101, RPL15, SLC35A2, C2CD2L, CD47, STARD5, FXN, WWP1, TARDBP, PIK3C3, CHRNA5, RBCK1, NRG1, KCNQ2, CEACAM1, PSMD9, CDH23, RAMP3, STX3, SLC25A4, PCTP, MECP2, STIM2, ARHGEF9, PCLO, ATP6V1D, RBPMS, UMPS, CAPN10, PAM16, VAMP2, TREM2, TMCO3, MYO18A, CROT, ADD1, CAMK1D, KCNH5, SLC2A13, C11ORF63, FFAR4, PPFIA1, SLC38A6, PPM1A, AKAP9, SFXN2, ATP6V1B2, SLC19A1, F…
MOCS2	1026	113	g1b	0.944651	0.914216					GOTERM_BP_ALL	GO:0033045~regulation of sister chromatid segregation	0.0139106	MAD2L1, CSNK2A1, ANAPC15, CDC23, MAD2L2, ZNF207
PXMP4	1011	128	g1b	0.491485	0.308226					GOTERM_BP_ALL	GO:0019941~modification-dependent protein catabolic process	0.0139466	TSG101, PPP2R5C, ANAPC15, NSFL1C, CDC23, ZNRF1, UBE2B, USP29, POMT2, CYLD, MAD2L1, CDKN2A, CSNK1E, RNF165, UBE2K, WWP1, PCBP2, RBCK1, FBXO22, PSMD9, USP31, FBXL2
DBF4B	1061	78	g1b	0.606754	0.455025					GOTERM_BP_ALL	GO:0045839~negative regulation of mitotic nuclear division	0.0139696	MAD2L1, CSNK2A1, ANAPC15, MAD2L2, ZNF207
MKLN1	1039	100	g1b	0.531922	0.292789					GOTERM_BP_ALL	GO:0090343~positive regulation of cell aging	0.0146999	CDKN2A, EEF1E1, LMNA
SPIDR	1055	84	g1b	0.611144	0.36395					GOTERM_BP_ALL	GO:0046942~carboxylic acid transport	0.0149821	SLC16A3, SLC16A14, CPT1B, SLC36A2, ALB, PPFIA1, FABP1, VAMP2, SLC19A1, CEACAM1, NR1H4, CROT, SLC5A12
IL17D	1013	126	g1b	0.737817	0.536642					GOTERM_BP_ALL	GO:0033554~cellular response to stress	0.0154308	VAPB, PPP2R5C, RBM4, TERF2IP, POMT2, MAX, PCGF2, GSTM3, CDKN2A, FXN, TARDBP, PIK3C3, SRD5A1, SULT1A4, TOP2A, FBXO22, INO80C, RNASEH2B, UBE2B, TANK, FOXN3, RAD1, IL18BP, UBE2K, RUVBL1, MAD2L2, PPP5C, ADD1, ENDOV, TNC, ST8SIA1, KIAA0101, ULK4, ALB, SPIDR, FAM162A, ERCC1, SEC61A2, MBTPS2, TAOK2, MSH2, LMNA, ATAD5, HGF, TAB1, POLD4, PPIE, ATP2A2, CSNK1E, EEF1E1, FABP1, OGG1
FAM96A	1029	110	g1b	0.482395	0.394672					GOTERM_BP_ALL	GO:0032868~response to insulin	0.015574	TCIRG1, MAX, CAPN10, SRSF6, SRD5A1, ATP6V1B2, VAMP2, HDAC9, STAT1, ATP6V1D, CEACAM1, NR1H4
NIT1	1038	101	g1b	0.908549	0.844071					GOTERM_BP_ALL	GO:0032024~positive regulation of insulin secretion	0.0156449	CAPN10, TARDBP, PPP3CB, C2CD2L, NR1H4, PSMD9
CDH23	1053	86	g1b	0.814272	0.629883					GOTERM_BP_ALL	GO:0043632~modification-dependent macromolecule catabolic process	0.0158384	TSG101, PPP2R5C, ANAPC15, NSFL1C, CDC23, ZNRF1, UBE2B, USP29, POMT2, CYLD, MAD2L1, CDKN2A, CSNK1E, RNF165, UBE2K, WWP1, PCBP2, RBCK1, FBXO22, PSMD9, USP31, FBXL2
OBSCN	1023	116	g1b	0.812916	0.694257					GOTERM_BP_ALL	GO:0070201~regulation of establishment of protein localization	0.0161313	FFAR4, TSG101, PPFIA1, PPM1A, C2CD2L, CYLD, CDKN2A, TARDBP, PIK3C3, PPP3CB, RBCK1, SPIDR, VPS35, NRG1, NR1H4, PSMD9, RAMP3, SLC25A4, ZDHHC8, RPL28, RBPMS, CAPN10, EPB41L5, MTNR1B, RUVBL1, VAMP2, OGG1, MYO18A
ZC3H8	1041	98	g1b	0.800275	0.662947					GOTERM_BP_ALL	GO:0022607~cellular component assembly	0.016402	KCNC4, FAM96A, TSG101, HPS1, ZNF207, MAX, CDKN2A, FXN, TMSB15B, PIK3C3, PSIP1, LGI1, NRG1, NDUFS2, PSMD9, PPP2R1B, MECP2, UBE2B, PCLO, ATP6V1D, SBF2, UBE2K, EPB41L5, CPSF6, PDE4DIP, VAMP2, STMN1, RUVBL1, ATPAF1, ADD1, SPTB, PPP5C, C11ORF63, B9D1, PPFIA1, BET1, PPM1A, ABI2, OAS1, AKAP9, NDUFB2, MRPL11, CYLD, MIA2, MIA3, SCAF11, STX18, THG1L, SPIDR, TBC1D7, GEMIN6, ERCC1, NR1H4, NPHP1, TCIRG1, OBSC…
ALG9	1048	91	g1b	0.850453	0.790732					GOTERM_BP_ALL	GO:0010564~regulation of cell cycle process	0.0164493	DBF4B, MSH2, ANAPC15, PPP2R5C, MTA3, PKMYT1, CDC23, ATAD5, ZNF655, RNASEH2B, UBE2B, FOXN3, ZNF207, RAD1, MAD2L1, CDKN2A, CSNK2A1, PIK3C3, MAD2L2, GPNMB, PSMD9, KCNH5
ZDHHC18	1082	57	g1b	0.986975	0.961415					GOTERM_BP_ALL	GO:0051128~regulation of cellular component organization	0.0166888	FOXK1, TSG101, PKMYT1, TERF2IP, ZNF207, CD47, MKLN1, METRN, CSNK2A1, CDKN2A, FXN, TMSB15B, LGI1, NRG1, CEACAM1, MUC12, RAMP3, STX3, DFFA, ZDHHC8, MECP2, UBE2B, RAD1, MAD2L1, SERPINF1, FGFR1OP, EPB41L5, STMN1, RUVBL1, MAD2L2, TREM2, MYO18A, ADD1, CAMK1D, SPTB, KALRN, PPFIA1, ANAPC15, PPM1A, ABI2, ULK4, CYLD, STX18, TBC1D7, VPS35, SPIDR, FAM162A, ERCC1, NPHP1, DIXDC1, ZMYM2, TAOK2, MSH2, LMNA, CDC2…
C12orf76	1039	100	g1b	0.753536	0.619298					GOTERM_BP_ALL	GO:1901991~negative regulation of mitotic cell cycle phase transition	0.0172884	MAD2L1, CSNK2A1, ANAPC15, PPP2R5C, ZNF655, GPNMB, MAD2L2, FOXN3, ZNF207
THG1L	1015	124	g1b	0.599821	0.485482					GOTERM_BP_ALL	GO:0045930~negative regulation of mitotic cell cycle	0.0190211	MAD2L1, CSNK2A1, MSH2, ANAPC15, PPP2R5C, ZNF655, GPNMB, MAD2L2, TOP2A, FOXN3, ZNF207
MTA3	1042	97	g1b	0.509357	0.399591					GOTERM_BP_ALL	GO:0006396~RNA processing	0.0192023	RPL15, RBM4, SYNCRIP, ERI2, C14ORF166, RPP14, SCAF11, CDKN2A, RPL31, TARDBP, PCBP2, PSIP1, THG1L, GEMIN6, NSUN5, RPS24, TSEN34, RBFOX2, SAP18, ELAVL1, RPL23A, RPL28, PPIE, RBPMS, CSNK1E, SRSF6, JMJD6, CPSF6, PABPC1L, RBM17
GEMIN6	1042	97	g1b	0.790746	0.715067					GOTERM_BP_ALL	GO:0048518~positive regulation of biological process	0.0192685	DBF4B, ZC3HAV1, VAPB, OSMR, PPP2R5C, LHCGR, RBM4, C2CD2L, WNT2, CD47, CSNK2A1, CDKN2A, TARDBP, PIK3C3, PSIP1, ERAP1, RBCK1, LGI1, FBXO22, RNF220, DFFA, MTA3, STIM2, MECP2, RNASEH2B, FOXN3, TANK, RBPMS, MAD2L1, SERPINF1, MED16, FGFR1OP, MLLT10, VAMP2, STMN1, MAD2L2, MYO18A, PPP5C, KALRN, CAMTA1, ANAPC15, ST8SIA1, C14ORF166, NR2C1, ZC3H8, T, TRIM65, MIA3, RNF165, STX18, SPIDR, FAM162A, LFNG, OLFM2,…
UMPS	1011	128	g1b	0.915193	0.863693					GOTERM_BP_ALL	GO:0051234~establishment of localization	0.0193149	KCNC4, SLC36A2, SLC44A1, VAPB, RBM4, RPL15, SLC35A2, C2CD2L, CD47, STARD5, CDKN2A, WWP1, TARDBP, PIK3C3, PSIP1, CHRNA5, RBCK1, TMPRSS13, FBXO22, CDH23, PCTP, MECP2, STIM2, PCLO, RBPMS, PAM16, VAMP2, MYO18A, CROT, ADD1, KALRN, SPTB, SLC2A13, C11ORF63, SLC38A6, C14ORF166, ATP6V1B2, SFXN2, FXYD6, MIA2, MIA3, ALB, STX18, SPIDR, OLFM2, NR1H4, RPS24, SEC61A2, TAOK2, CDC23, SLC6A16, RPL23A, HGF, LAMP2, …
RBPMS	1014	125	g1b	0.836812	0.764906					GOTERM_BP_ALL	GO:0032869~cellular response to insulin stimulus	0.0194024	TCIRG1, CAPN10, SRD5A1, ATP6V1B2, VAMP2, HDAC9, STAT1, ATP6V1D, CEACAM1, NR1H4
FAM187A	1044	95	g1b	0.710278	0.491134					GOTERM_BP_ALL	GO:0007049~cell cycle	0.0194995	DBF4B, TSG101, PPP2R5C, CEP78, PKMYT1, ZNF207, CDKN2A, CSNK2A1, PIK3C3, TOP2A, PSMD9, CDCA3, MTA3, RNASEH2B, UBE2B, FOXN3, RAD1, MAD2L1, FGFR1OP, RUVBL1, STMN1, MAD2L2, PPP5C, KCNH5, DIAPH2, PPP1R12B, ANAPC15, PPM1A, AKAP9, ZNF655, CYLD, NCAPG, GMNC, GPNMB, LFNG, ERCC1, DIXDC1, TAOK2, MSH2, LMNA, CDC23, ATAD5, HGF, CSNK1E, WDR62, ANXA11, PARD6G, CCNDBP1, ARAP1
NIN	1010	129	g1b	0.363916	0.237196					GOTERM_BP_ALL	GO:0006810~transport	0.0202342	KCNC4, SLC36A2, SLC44A1, VAPB, RBM4, RPL15, SLC35A2, C2CD2L, CD47, STARD5, CDKN2A, WWP1, TARDBP, PIK3C3, PSIP1, CHRNA5, RBCK1, TMPRSS13, FBXO22, CDH23, PCTP, MECP2, STIM2, PCLO, RBPMS, PAM16, VAMP2, MYO18A, CROT, ADD1, KALRN, SPTB, SLC2A13, C11ORF63, SLC38A6, C14ORF166, SFXN2, ATP6V1B2, FXYD6, MIA2, MIA3, ALB, STX18, OLFM2, NR1H4, RPS24, SEC61A2, TAOK2, SLC6A16, RPL23A, HGF, LAMP2, ATP2A2, HSPB11…
RPL28	1062	77	g1b	0.991328	0.980292					GOTERM_BP_ALL	GO:0007093~mitotic cell cycle checkpoint	0.020527	MAD2L1, CSNK2A1, MSH2, ANAPC15, PPP2R5C, MAD2L2, TOP2A, FOXN3, ZNF207
ZBTB25	1023	116	g1b	0.841848	0.768408					GOTERM_BP_ALL	GO:0050905~neuromuscular process	0.0216862	RBFOX2, CAMTA1, PRRT2, FXN, MECP2, NRG1, CDH23
PIGF	1029	110	g1b	0.427899	0.266582					GOTERM_BP_ALL	GO:0051253~negative regulation of RNA metabolic process	0.023256	ETV7, FOXK1, TSG101, PPM1A, SLIRP, NR2C1, ZC3H8, DNAJC17, T, PCGF2, CDKN2A, H2AFV, ELK4, TARDBP, WWP1, LRRFIP1, NRG1, KDM5C, NR1H4, RAMP3, RBFOX2, ASXL1, MTA3, MECP2, SAP18, STAT1, UBE2B, MXD3, FOXN3, PHF19, SRSF6, EIF4A2, ATF7, H3F3B, MAD2L2, HDAC9, ZNF438, NFIA
ZNF428	1007	132	g1b	0.376851	0.267739					GOTERM_BP_ALL	GO:0043624~cellular protein complex disassembly	0.0238703	MRPL11, MRPL23, MRPS14, MRPL17, MRPS25, STMN1, NRG1, MRPL43, ADD1, SPTB
BET1	1029	110	g1b	0.978459	0.958617					GOTERM_BP_ALL	GO:0006397~mRNA processing	0.0241264	RBFOX2, RBM4, SAP18, ELAVL1, SYNCRIP, PPIE, RBPMS, SCAF11, SRSF6, JMJD6, TARDBP, PCBP2, PSIP1, CPSF6, GEMIN6, PABPC1L, RBM17, TSEN34
ZDHHC8	1024	115	g1b	0.881673	0.841126					GOTERM_BP_ALL	GO:0015031~protein transport	0.024167	TSG101, RPL15, C2CD2L, AP1S2, CDKN2A, TARDBP, PIK3C3, RBCK1, AGAP1, NRG1, PSMD9, RAMP3, STX3, SLC25A4, ZDHHC8, ATP6V1D, PCLO, RBPMS, CAPN10, PAM16, VAMP2, RUVBL1, MYO18A, FFAR4, BET1, PPM1A, ATP6V1B2, MIA2, CYLD, MIA3, RPL31, KLC1, STX18, PPP3CB, VPS35, OLFM2, NR1H4, NMD3, SEC61A2, RPS24, TCIRG1, TAOK2, LMNA, NFASC, RPL23A, AP4S1, RPL28, ARL17B, LAMP2, HSPB11, MTNR1B, OGG1, SSR3
METRN	1051	88	g1b	0.894717	0.779248					GOTERM_BP_ALL	GO:0051603~proteolysis involved in cellular protein catabolic process	0.0243253	TSG101, PPP2R5C, ANAPC15, NSFL1C, CDC23, ZNRF1, UBE2B, NGLY1, USP29, POMT2, CYLD, MAD2L1, CDKN2A, CSNK1E, RNF165, UBE2K, WWP1, PCBP2, RBCK1, FBXO22, PSMD9, USP31, FBXL2
SPARC	1017	122	g1b	0.719139	0.560548					GOTERM_BP_ALL	GO:0070301~cellular response to hydrogen peroxide	0.0252209	PCGF2, IL18BP, FXN, FABP1, HGF, PPP5C
KAZN	1062	77	g1b	0.948634	0.883809					GOTERM_BP_ALL	GO:0015711~organic anion transport	0.0253236	SLC16A3, SLC16A14, CPT1B, SLC36A2, ALB, PPFIA1, SLC4A8, FABP1, VAMP2, SLC19A1, CEACAM1, NR1H4, CROT, SLC5A12
CCNDBP1	1034	105	g1b	0.968529	0.947046					GOTERM_BP_ALL	GO:0019079~viral genome replication	0.0256296	PPIE, ZC3HAV1, VAPB, PCBP2, OAS1, TOP2A, NFIA
BCAS4	1052	87	g1b	0.88732	0.776846					GOTERM_BP_ALL	GO:0043933~macromolecular complex subunit organization	0.025672	KCNC4, ZNF207, MAX, PCGF2, CDKN2A, H2AFV, ELOF1, TMSB15B, PSIP1, LGI1, NRG1, NDUFS2, KDM5C, INO80C, PSMD9, PPP2R1B, MTA3, MECP2, UBE2B, SBF2, UBE2K, CPSF6, PDE4DIP, VAMP2, STMN1, RUVBL1, ATPAF1, MRPL43, ADD1, SPTB, PPP5C, MRPS14, BET1, PPM1A, ABI2, AKAP9, OAS1, NDUFB2, MRPL11, MIA2, MIA3, SCAF11, ELK4, KLC1, MRPL17, THG1L, SPIDR, GEMIN6, ERCC1, NR1H4, TCIRG1, NDUFA3, NIN, MRPS25, MUC20, ASXL1, SA…
C14orf166	1026	113	g1b	0.966252	0.96121					GOTERM_BP_ALL	GO:1901988~negative regulation of cell cycle phase transition	0.0257543	MAD2L1, CSNK2A1, ANAPC15, PPP2R5C, ZNF655, GPNMB, MAD2L2, FOXN3, ZNF207
B9D1	1029	110	g1b	0.978153	0.950384					GOTERM_BP_ALL	GO:0043124~negative regulation of I-kappaB kinase/NF-kappaB signaling	0.0259941	CYLD, PPM1A, STAT1, TANK, NR1H4
MSRB2	1039	100	g1b	0.6746	0.612768					GOTERM_BP_ALL	GO:0000398~mRNA splicing, via spliceosome	0.0265761	RBFOX2, RBM4, SYNCRIP, ELAVL1, SAP18, PPIE, RBPMS, SCAF11, SRSF6, PCBP2, PSIP1, GEMIN6, RBM17
MIA3	1008	131	g1b	0.708194	0.645814					GOTERM_BP_ALL	GO:0000377~RNA splicing, via transesterification reactions with bulged adenosine as nucleophile	0.0265761	RBFOX2, RBM4, SYNCRIP, ELAVL1, SAP18, PPIE, RBPMS, SCAF11, SRSF6, PCBP2, PSIP1, GEMIN6, RBM17
ERI2	1075	64	g1b	0.967998	0.930016					GOTERM_BP_ALL	GO:0051444~negative regulation of ubiquitin-protein transferase activity	0.0277637	CDKN2A, MAD2L1, ANAPC15, CDC23, MAD2L2, PSMD9
SEC61A2	1020	119	g1b	0.891894	0.823468					GOTERM_BP_ALL	GO:0000375~RNA splicing, via transesterification reactions	0.029193	RBFOX2, RBM4, SYNCRIP, ELAVL1, SAP18, PPIE, RBPMS, SCAF11, SRSF6, PCBP2, PSIP1, GEMIN6, RBM17
DTNA	1013	126	g1b	0.946011	0.872452					GOTERM_BP_ALL	GO:0006301~postreplication repair	0.0293019	POLD4, MSH2, KIAA0101, MAD2L2, UBE2B
YIPF4	1027	112	g1b	0.770368	0.688559					GOTERM_BP_ALL	GO:1903827~regulation of cellular protein localization	0.0317133	RAMP3, STX3, ZDHHC8, PPFIA1, LMNA, PPM1A, RPL28, CYLD, RBPMS, CDKN2A, CSNK1E, PPP3CB, RBCK1, SPIDR, VAMP2, RUVBL1, OGG1, TREM2, NRG1, KALRN
NSFL1C	1036	103	g1b	0.555119	0.427295					GOTERM_BP_ALL	GO:0045184~establishment of protein localization	0.0319473	MSR1, TSG101, RPL15, C2CD2L, AP1S2, CDKN2A, TARDBP, PIK3C3, RBCK1, AGAP1, NRG1, PSMD9, RAMP3, STX3, SLC25A4, ZDHHC8, ATP6V1D, PCLO, RBPMS, CAPN10, PAM16, VAMP2, RUVBL1, MYO18A, FFAR4, PPFIA1, BET1, PPM1A, ATP6V1B2, CYLD, MIA2, MIA3, RPL31, KLC1, STX18, PPP3CB, VPS35, SPIDR, OLFM2, NR1H4, NMD3, SEC61A2, RPS24, TCIRG1, TAOK2, LMNA, NFASC, RPL23A, AP4S1, RPL28, ARL17B, LAMP2, HSPB11, MTNR1B, OGG1, S…
KLC1	1022	117	g1b	0.859159	0.780579					GOTERM_BP_ALL	GO:0034645~cellular macromolecule biosynthetic process	0.03236	DBF4B, RBM4, RPL15, TCEAL6, SYNCRIP, WNT2, CSNK2A1, CDKN2A, H2AFV, MED28, WWP1, TARDBP, PIK3C3, PSIP1, GXYLT2, RBCK1, EIF2B2, MUC12, RBFOX2, MTA3, MECP2, GTF2IRD2, FOXN3, RAD1, RBPMS, MED16, MLLT10, MAD2L2, ZNF438, MRPL43, PPP5C, CAMTA1, MRPS14, ST8SIA1, C14ORF166, SP110, NR2C1, ZC3H8, T, RNF165, ELK4, ZNF599, NR1H4, RPS24, ZMYM2, SUB1, MRPS25, ASXL1, EPM2A, SAP18, RPL23A, HGF, TAX1BP1, PPIE, POL…
TSEN34	1063	76	g1b	0.959121	0.943943					GOTERM_BP_ALL	GO:1902679~negative regulation of RNA biosynthetic process	0.0327263	ETV7, FOXK1, TSG101, PPM1A, NR2C1, ZC3H8, DNAJC17, T, PCGF2, CDKN2A, H2AFV, ELK4, TARDBP, WWP1, LRRFIP1, NRG1, KDM5C, NR1H4, RAMP3, RBFOX2, ASXL1, MTA3, MECP2, SAP18, STAT1, UBE2B, MXD3, FOXN3, PHF19, EIF4A2, ATF7, H3F3B, MAD2L2, HDAC9, ZNF438, NFIA
MRPS25	1008	131	g1b	0.647564	0.490948					GOTERM_BP_ALL	GO:0044260~cellular macromolecule metabolic process	0.0328605	DBF4B, VAPB, PPP2R5C, RPL15, SYNCRIP, ZNRF1, MED28, H2AFV, WWP1, PIK3C3, GXYLT2, EIF2B2, CDCA3, MUC12, RNF220, MECP2, TANK, RAD1, MAD2L1, SERPINF1, MED16, MLLT10, MAD2L2, MYO18A, MRPL43, FBXL2, ADD1, GLG1, OAS1, T, FAM162A, NR1H4, RPS24, MOCS2, TAOK2, SUB1, ASXL1, EPM2A, CDC23, HGF, MARCH10, TAX1BP1, SRSF6, H3F3B, TSG101, TERF2IP, SLIRP, DNAJC17, FXN, ELOF1, P4HA3, TOP2A, CEACAM1, SLC25A4, ZDHHC6…
PCTP	1054	85	g1b	0.956492	0.909276					GOTERM_BP_ALL	GO:0010948~negative regulation of cell cycle process	0.0328723	RAD1, MAD2L1, CSNK2A1, MSH2, ANAPC15, PPP2R5C, ZNF655, GPNMB, MAD2L2, FOXN3, ZNF207
RBM4	1013	126	g1b	0.975201	0.957374					GOTERM_BP_ALL	GO:0060341~regulation of cellular localization	0.0331527	KCNC4, PPFIA1, RBM4, PPM1A, C2CD2L, CYLD, CDKN2A, STX18, PPP3CB, RBCK1, SPIDR, NRG1, NR1H4, RAMP3, STX3, ZDHHC8, LMNA, RPL28, RBPMS, CAPN10, ATP2A2, CSNK1E, RUVBL1, VAMP2, TREM2, OGG1, KALRN
PSMD9	1024	115	g1b	0.937384	0.910308					GOTERM_BP_ALL	GO:0023056~positive regulation of signaling	0.0332081	FFAR4, ZC3HAV1, LHCGR, PPM1A, TERF2IP, C2CD2L, NR2C1, WNT2, CYLD, CSNK2A1, CDKN2A, RNF165, TARDBP, PPP3CB, RBCK1, VPS35, FAM162A, GPNMB, LGI1, NRG1, LFNG, NR1H4, PSMD9, PPP2R1B, RAMP3, DIXDC1, STX3, FLT1, RNF220, TAOK2, MUC20, ASXL1, MECP2, HGF, TAB1, RBPMS, CAPN10, CSNK1E, UBE2K, EEF1E1, VAMP2, TREM2, ARAP1, PPP5C, KALRN
CDKN2A	1029	110	g1b	0.514163	0.334174					GOTERM_BP_ALL	GO:0051983~regulation of chromosome segregation	0.0333234	MAD2L1, CSNK2A1, ANAPC15, CDC23, MAD2L2, ZNF207
TRIM65	1036	103	g1b	0.944036	0.893706					GOTERM_BP_ALL	GO:0010629~negative regulation of gene expression	0.0340713	GLG1, ETV7, FOXK1, TSG101, RBM4, PPM1A, SYNCRIP, NR2C1, ZC3H8, DNAJC17, T, MAX, PCGF2, CDKN2A, H2AFV, ELK4, TARDBP, WWP1, LRRFIP1, NRG1, KDM5C, NR1H4, RAMP3, RBFOX2, ASXL1, MTA3, MECP2, SAP18, ELAVL1, STAT1, UBE2B, RNASEH2B, MXD3, FOXN3, PHF19, SERPINF1, SRSF6, ATF7, H3F3B, HDAC9, MAD2L2, ZNF438, NFIA
KCNH5	1030	109	g1b	0.616781	0.333499					GOTERM_BP_ALL	GO:0090304~nucleic acid metabolic process	0.0342609	DBF4B, ZC3HAV1, VAPB, RBM4, RPL15, TCEAL6, SYNCRIP, WNT2, CSNK2A1, CDKN2A, H2AFV, MED28, WWP1, TARDBP, PSIP1, RBCK1, RBFOX2, DFFA, MTA3, MECP2, GTF2IRD2, RNASEH2B, FOXN3, RNASEH2C, RAD1, RBPMS, MED16, MLLT10, MAD2L2, ZNF438, MYO18A, PPP5C, CAMTA1, OAS1, C14ORF166, SP110, NR2C1, ZC3H8, T, RNF165, ELK4, SPIDR, ZNF599, NR1H4, RPS24, ZMYM2, SUB1, ASXL1, SAP18, RPL23A, ATAD5, HGF, TAX1BP1, PPIE, POLD4…
ACOT11	1041	98	g1b	0.886611	0.748582					GOTERM_BP_ALL	GO:0050884~neuromuscular process controlling posture	0.0346513	PRRT2, FXN, MECP2
INO80C	1056	83	g1b	0.987305	0.973658					GOTERM_BP_ALL	GO:0006497~protein lipidation	0.0348138	ZDHHC6, PIGF, ZDHHC8, PIK3C3, PPM1A, ZDHHC18
MORN3	1007	132	g1b	0.551553	0.370659					GOTERM_BP_ALL	GO:0070125~mitochondrial translational elongation	0.0348138	MRPL11, MRPL23, MRPS14, MRPL17, MRPS25, MRPL43
COL10A1	1043	96	g1b	0.46607	0.243106					GOTERM_BP_ALL	GO:0070126~mitochondrial translational termination	0.0363447	MRPL11, MRPL23, MRPS14, MRPL17, MRPS25, MRPL43
RNASEH2C	1012	127	g1b	0.914036	0.850784					GOTERM_BP_ALL	GO:0010467~gene expression	0.0365631	PPP2R5C, RBM4, RPL15, TCEAL6, SYNCRIP, WNT2, CSNK2A1, CDKN2A, H2AFV, MED28, WWP1, TARDBP, PIK3C3, PSIP1, RBCK1, EIF2B2, RBFOX2, MTA3, MECP2, GTF2IRD2, RNASEH2B, FOXN3, RBPMS, SERPINF1, MED16, MLLT10, MAD2L2, ZNF438, MRPL43, PPP5C, GLG1, CAMTA1, MRPS14, C14ORF166, SP110, NR2C1, ZC3H8, T, ECE2, RNF165, ELK4, ZNF599, NR1H4, RPS24, ZMYM2, SUB1, MRPS25, ASXL1, SAP18, RPL23A, HGF, TAX1BP1, PPIE, PHF3, …
PPP5C	1064	75	g1b	0.982251	0.952428					GOTERM_BP_ALL	GO:0051222~positive regulation of protein transport	0.0375361	TSG101, ZDHHC8, PPM1A, RPL28, C2CD2L, RBPMS, CAPN10, TARDBP, PPP3CB, RBCK1, VPS35, VAMP2, RUVBL1, NRG1, MYO18A, NR1H4, PSMD9
SLIRP	1011	128	g1b	0.999127	0.997999					GOTERM_BP_ALL	GO:0033036~macromolecule localization	0.0379731	MSR1, TSG101, RPL15, TERF2IP, C2CD2L, STARD5, AP1S2, CDKN2A, TARDBP, TMSB15B, PIK3C3, RBCK1, AGAP1, NRG1, CEACAM1, PSMD9, RAMP3, STX3, SLC25A4, ZDHHC8, PCTP, MECP2, PCLO, ATP6V1D, RBPMS, CAPN10, PAM16, EPB41L5, VAMP2, RUVBL1, TREM2, MYO18A, CROT, KALRN, FFAR4, PPFIA1, BET1, PPM1A, ZDHHC18, C14ORF166, ATP6V1B2, CYLD, MIA2, MIA3, ALB, RPL31, KLC1, STX18, PPP3CB, SPIDR, VPS35, OLFM2, NR1H4, RPS24, N…
FAM206A	1006	133	g1b	0.941991	0.892174					GOTERM_BP_ALL	GO:0034622~cellular macromolecular complex assembly	0.0380063	PPM1A, ABI2, AKAP9, ZNF207, NDUFB2, MRPL11, MIA2, MIA3, SCAF11, TMSB15B, PSIP1, NRG1, GEMIN6, NDUFS2, PSMD9, TCIRG1, NDUFA3, NIN, RPL23A, MSRB2, PSMG4, SRSF6, UBE2K, CYFIP1, H3F3B, PDE4DIP, STMN1, RUVBL1, ATPAF1, ADD1, SPTB
PEX11A	1057	82	g1b	0.988451	0.964933					GOTERM_BP_ALL	GO:0051258~protein polymerization	0.0380457	NIN, UBE2K, TMSB15B, ABI2, CYFIP1, AKAP9, STMN1, MSRB2, ZNF207, ADD1, SPTB
RUVBL1	1048	91	g1b	0.96449	0.941426					GOTERM_BP_ALL	GO:0034641~cellular nitrogen compound metabolic process	0.0382134	SLC44A1, DBF4B, ZC3HAV1, VAPB, LHCGR, RBM4, RPL15, TCEAL6, SYNCRIP, WNT2, GSTM3, CSNK2A1, CDKN2A, H2AFV, MED28, WWP1, TARDBP, PSIP1, RBCK1, ERAP1, SULT1A4, EIF2B2, RBFOX2, DFFA, MTA3, GTF2IRD2, MECP2, RNASEH2B, FOXN3, RNASEH2C, RAD1, RBPMS, MED16, MLLT10, MAD2L2, ZNF438, MYO18A, MRPL43, CROT, PPP5C, CAMTA1, MRPS14, OAS1, C14ORF166, ATP6V1B2, SP110, NR2C1, ZC3H8, T, ECE2, RNF165, ELK4, SPIDR, ZNF5…
EPB41L4B	1080	59	g1b	0.972659	0.904091					GOTERM_BP_ALL	GO:0042953~lipoprotein transport	0.0394306	MIA2, MIA3, MSR1
LARGE	1035	104	g1b	0.972216	0.950706					GOTERM_BP_ALL	GO:0044872~lipoprotein localization	0.0394306	MIA2, MIA3, MSR1
PARVG	1045	94	g1b	0.835402	0.784385					GOTERM_BP_ALL	GO:1902578~single-organism localization	0.0395701	SLC16A14, KCNC4, SLC44A1, SLC36A2, MSR1, TSG101, RPL15, SLC35A2, C2CD2L, CD47, STARD5, FXN, WWP1, TARDBP, PIK3C3, TMSB15B, CHRNA5, RBCK1, NRG1, KCNQ2, CEACAM1, PSMD9, CDH23, RAMP3, STX3, SLC25A4, PCTP, MECP2, STIM2, ARHGEF9, PCLO, ATP6V1D, RBPMS, UMPS, CAPN10, PAM16, VAMP2, TREM2, TMCO3, MYO18A, CROT, ADD1, CAMK1D, KCNH5, SLC2A13, C11ORF63, FFAR4, PPFIA1, SLC38A6, PPM1A, AKAP9, SFXN2, ATP6V1B2, S…
LYRM2	1016	123	g1b	0.989897	0.98175					GOTERM_BP_ALL	GO:0046483~heterocycle metabolic process	0.0405898	DBF4B, ZC3HAV1, VAPB, LHCGR, RBM4, RPL15, TCEAL6, SYNCRIP, WNT2, CSNK2A1, CDKN2A, H2AFV, MED28, WWP1, TARDBP, PSIP1, RBCK1, SULT1A4, RBFOX2, DFFA, MTA3, GTF2IRD2, MECP2, RNASEH2B, FOXN3, RNASEH2C, RAD1, RBPMS, MED16, MLLT10, MAD2L2, ZNF438, MYO18A, CROT, PPP5C, CAMTA1, OAS1, C14ORF166, ATP6V1B2, SP110, NR2C1, ZC3H8, T, RNF165, ELK4, SPIDR, ZNF599, NR1H4, RPS24, ZMYM2, MOCS2, SUB1, ASXL1, SAP18, A…
MRPL17	1011	128	g1b	0.52182	0.437946					GOTERM_BP_ALL	GO:0006725~cellular aromatic compound metabolic process	0.0406234	DBF4B, ZC3HAV1, VAPB, LHCGR, RBM4, RPL15, TCEAL6, SYNCRIP, WNT2, GSTM3, CSNK2A1, CDKN2A, H2AFV, MED28, WWP1, TARDBP, PSIP1, RBCK1, SULT1A4, RBFOX2, DFFA, MTA3, GTF2IRD2, MECP2, RNASEH2B, FOXN3, RNASEH2C, RAD1, RBPMS, MED16, MLLT10, MAD2L2, ZNF438, MYO18A, CROT, PPP5C, CAMTA1, OAS1, C14ORF166, ATP6V1B2, SP110, NR2C1, ZC3H8, T, RNF165, ELK4, SPIDR, ZNF599, NR1H4, RPS24, ZMYM2, MOCS2, SUB1, ASXL1, S…
RNF220	1072	67	g1b	0.971087	0.924128					GOTERM_BP_ALL	GO:0016070~RNA metabolic process	0.0409761	ZC3HAV1, VAPB, RBM4, RPL15, TCEAL6, SYNCRIP, WNT2, CSNK2A1, CDKN2A, H2AFV, MED28, TARDBP, WWP1, PSIP1, RBCK1, RBFOX2, MTA3, MECP2, GTF2IRD2, RNASEH2B, FOXN3, RNASEH2C, RBPMS, MED16, MLLT10, MAD2L2, ZNF438, PPP5C, CAMTA1, OAS1, C14ORF166, SP110, NR2C1, ZC3H8, T, RNF165, ELK4, ZNF599, NR1H4, RPS24, ZMYM2, SUB1, ASXL1, SAP18, RPL23A, HGF, TAX1BP1, PPIE, PHF3, SRSF6, ATF7, GLMP, H3F3B, HDAC9, PABPC1L…
MXD3	1024	115	g1b	0.802333	0.630037					GOTERM_BP_ALL	GO:0090277~positive regulation of peptide hormone secretion	0.0411836	CAPN10, TARDBP, PPP3CB, C2CD2L, NR1H4, PSMD9
PHF3	1073	66	g1b	0.996977	0.986888					GOTERM_BP_ALL	GO:0008637~apoptotic mitochondrial changes	0.0416386	CDKN2A, FXN, SLC25A4, LMNA, VPS35, FAM162A, HGF
FFAR4	1078	61	g1b	0.993176	0.969541					GOTERM_BP_ALL	GO:0044764~multi-organism cellular process	0.0417962	ZC3HAV1, VAPB, TSG101, RPL15, ABI2, SYNCRIP, OAS1, C14ORF166, SP110, AP1S2, RPL31, ALB, KLC1, WWP1, TARDBP, PCBP2, PSIP1, RBCK1, TOP2A, RPS24, SLC25A4, RPL23A, STAT1, RPL28, PPIE, EIF4A2, ATF7, STMN1, NFIA, FBXL2
BRI3	1018	121	g1b	0.993631	0.986928					GOTERM_BP_ALL	GO:0007509~mesoderm migration involved in gastrulation	0.0420695	T, EPB41L5
KCNQ2	1046	93	g1b	0.836394	0.578896					GOTERM_BP_ALL	GO:0046725~negative regulation by virus of viral protein levels in host cell	0.0420695	VAPB, STAT1
ELOF1	1072	67	g1b	0.99978	0.999444					GOTERM_BP_ALL	GO:0000086~G2/M transition of mitotic cell cycle	0.0421509	DBF4B, CSNK1E, FGFR1OP, PPP1R12B, CEP78, MTA3, PKMYT1, AKAP9, FOXN3
SLC16A3	1039	100	g1b	0.987829	0.971585					GOTERM_BP_ALL	GO:1903507~negative regulation of nucleic acid-templated transcription	0.0428798	ETV7, FOXK1, TSG101, PPM1A, NR2C1, ZC3H8, DNAJC17, T, PCGF2, CDKN2A, H2AFV, ELK4, WWP1, LRRFIP1, NRG1, KDM5C, NR1H4, RAMP3, RBFOX2, ASXL1, MTA3, MECP2, SAP18, STAT1, UBE2B, MXD3, FOXN3, PHF19, EIF4A2, ATF7, H3F3B, MAD2L2, HDAC9, ZNF438, NFIA
SH3TC1	1016	123	g1b	0.984564	0.959063					GOTERM_BP_ALL	GO:0046907~intracellular transport	0.0431213	TSG101, VAPB, RBM4, RPL15, BET1, PPM1A, MIA2, CYLD, MIA3, AP1S2, CDKN2A, STX18, KLC1, RPL31, PIK3C3, PPP3CB, PSIP1, RBCK1, VPS35, NRG1, GEMIN6, FBXO22, BCAS4, RPS24, NMD3, RAMP3, CPT1B, STX3, TAOK2, ZDHHC8, LMNA, NFASC, RPL23A, KIF16B, RPL28, RBPMS, CAPN10, ATP2A2, SRSF6, PAM16, VAMP2, RUVBL1, OGG1, SSR3, SPTB
PPOX	1060	79	g1b	0.997439	0.988264					GOTERM_BP_ALL	GO:0006139~nucleobase-containing compound metabolic process	0.0432654	DBF4B, ZC3HAV1, VAPB, LHCGR, RBM4, RPL15, TCEAL6, SYNCRIP, WNT2, CSNK2A1, CDKN2A, H2AFV, MED28, WWP1, TARDBP, PSIP1, RBCK1, SULT1A4, RBFOX2, DFFA, MTA3, GTF2IRD2, MECP2, RNASEH2B, FOXN3, RNASEH2C, RAD1, RBPMS, MED16, MLLT10, MAD2L2, ZNF438, MYO18A, CROT, PPP5C, CAMTA1, OAS1, C14ORF166, ATP6V1B2, SP110, NR2C1, ZC3H8, T, RNF165, ELK4, SPIDR, ZNF599, NR1H4, RPS24, ZMYM2, MOCS2, SUB1, ASXL1, SAP18, A…
PPFIA1	1043	96	g1b	0.965256	0.924227					GOTERM_BP_ALL	GO:0044249~cellular biosynthetic process	0.0439167	DBF4B, VAPB, LHCGR, RBM4, RPL15, TCEAL6, SYNCRIP, WNT2, GSTM3, STARD5, CSNK2A1, CDKN2A, H2AFV, ELOVL5, MED28, WWP1, TARDBP, PIK3C3, PSIP1, GXYLT2, RBCK1, EIF2B2, MUC12, ACSM2B, RBFOX2, ACSM2A, MTA3, GTF2IRD2, MECP2, FOXN3, RAD1, RBPMS, MED16, MLLT10, ASB1, MAD2L2, ZNF438, MRPL43, PPP5C, CAMTA1, MRPS14, ST8SIA1, OAS1, C14ORF166, SP110, NR2C1, ZC3H8, T, RNF165, ELK4, ZNF599, NR1H4, RPS24, ZMYM2, MO…
GHDC	1003	136	g1b	0.991561	0.98441					GOTERM_BP_ALL	GO:0008104~protein localization	0.0440233	MSR1, TSG101, RPL15, TERF2IP, C2CD2L, AP1S2, CDKN2A, TARDBP, TMSB15B, PIK3C3, RBCK1, AGAP1, NRG1, PSMD9, RAMP3, STX3, SLC25A4, ZDHHC8, MECP2, PCLO, ATP6V1D, RBPMS, CAPN10, PAM16, EPB41L5, VAMP2, RUVBL1, TREM2, MYO18A, KALRN, FFAR4, PPFIA1, BET1, PPM1A, ZDHHC18, ATP6V1B2, CYLD, MIA2, MIA3, RPL31, KLC1, STX18, PPP3CB, VPS35, SPIDR, OLFM2, NR1H4, RPS24, NMD3, SEC61A2, TCIRG1, OBSCN, TAOK2, NFASC, LM…
ATAD5	1003	136	g1b	0.00735035	-2.09944e-08					GOTERM_BP_ALL	GO:0010647~positive regulation of cell communication	0.044387	FFAR4, ZC3HAV1, LHCGR, PPM1A, TERF2IP, C2CD2L, NR2C1, WNT2, CYLD, CSNK2A1, CDKN2A, RNF165, TARDBP, PPP3CB, RBCK1, VPS35, FAM162A, GPNMB, LGI1, NRG1, LFNG, NR1H4, PSMD9, PPP2R1B, DIXDC1, STX3, FLT1, RNF220, TAOK2, MUC20, ASXL1, MECP2, HGF, TAB1, RBPMS, CAPN10, CSNK1E, UBE2K, EEF1E1, VAMP2, TREM2, ARAP1, PPP5C, KALRN
C2orf15	1031	108	g1b	0.964569	0.927217					GOTERM_BP_ALL	GO:0033044~regulation of chromosome organization	0.0445401	PHF19, MAD2L1, CSNK2A1, ANAPC15, MECP2, CDC23, H3F3B, TERF2IP, MAD2L2, UBE2B, ERCC1, ZNF207
POLD4	1004	135	g1b	0.962076	0.950948					GOTERM_BP_ALL	GO:0000018~regulation of DNA recombination	0.0449294	MSH2, ATAD5, SPIDR, TERF2IP, UBE2B
MORN2	1006	133	g1b	0.995322	0.991013					GOTERM_BP_ALL	GO:0000381~regulation of alternative mRNA splicing, via spliceosome	0.0464934	RBFOX2, SRSF6, RBM4, SAP18
EIF2B2	1013	126	g1b	0.86838	0.85164					GOTERM_BP_ALL	GO:0030177~positive regulation of Wnt signaling pathway	0.0465773	WNT2, DIXDC1, RNF220, CSNK2A1, CSNK1E, PPM1A, VPS35, PSMD9
C15orf43	1068	71	g1b	0.630649	0.532511					GOTERM_BP_ALL	GO:0023051~regulation of signaling	0.0475278	KCNC4, ZC3HAV1, TSG101, CXORF36, PPP2R5C, LHCGR, TERF2IP, C2CD2L, WNT2, PCGF2, CSNK2A1, CDKN2A, FXN, TARDBP, RBCK1, LGI1, NRG1, CEACAM1, PSMD9, PPP2R1B, RAMP3, STX3, RNF220, SLC25A4, MECP2, KIF16B, ARHGEF9, UBE2B, ARHGAP26, TANK, RAD1, RBPMS, IL18BP, CAPN10, MED16, UBE2K, VAMP2, TREM2, MAD2L2, FBXL2, PPP5C, KALRN, GLG1, FFAR4, PPM1A, ULK4, FAM13A, FXYD6, NR2C1, CYLD, RNF165, PPP3CB, FAM162A, VPS3…
NDUFS2	1021	118	g1b	0.00338623	-2.31591e-10					GOTERM_BP_ALL	GO:0015849~organic acid transport	0.0475967	SLC36A2, ALB, SLC38A6, SLC6A16, SLC19A1, CEACAM1, NR1H4
NLGN4Y	1013	126	g1b	0.302461	0.244549					GOTERM_BP_ALL	GO:0031327~negative regulation of cellular biosynthetic process	0.0477576	ETV7, FOXK1, TSG101, RBM4, PPM1A, SYNCRIP, AKAP9, NR2C1, ZC3H8, DNAJC17, T, PCGF2, CDKN2A, H2AFV, ELK4, TARDBP, WWP1, LRRFIP1, NRG1, KDM5C, NR1H4, CEACAM1, RAMP3, RBFOX2, ASXL1, MTA3, MECP2, SAP18, ELAVL1, STAT1, UBE2B, MXD3, FOXN3, PHF19, EIF4A2, ATF7, ASB1, H3F3B, HDAC9, MAD2L2, ZNF438, NFIA
TREM2	1058	81	g1b	0.924136	0.882602					GOTERM_BP_ALL	GO:0042158~lipoprotein biosynthetic process	0.0482144	ZDHHC6, PIGF, ZDHHC8, PIK3C3, PPM1A, ZDHHC18
TMPRSS11D	1054	85	g1b	0.463126	0.399123					GOTERM_BP_ALL	GO:0002793~positive regulation of peptide secretion	0.0482144	CAPN10, TARDBP, PPP3CB, C2CD2L, NR1H4, PSMD9
DNAJC5G	1054	85	g1b	0.75368	0.649225					GOTERM_BP_ALL	GO:0051223~regulation of protein transport	0.048242	FFAR4, SLC25A4, TSG101, ZDHHC8, PPM1A, RPL28, C2CD2L, CYLD, RBPMS, CAPN10, CDKN2A, TARDBP, PIK3C3, MTNR1B, PPP3CB, RBCK1, VPS35, VAMP2, RUVBL1, OGG1, NRG1, MYO18A, NR1H4, PSMD9
T	1020	119	g1b	0.473409	0.400327					GOTERM_BP_ALL	GO:0006413~translational initiation	0.049292	RPL31, EIF4A2, PCBP2, RBM4, RPL15, RPL23A, EIF2B2, RPL28, RPS24
FOXR1	1073	66	g1b	0.6577	0.584795					GOTERM_BP_ALL	GO:0090201~negative regulation of release of cytochrome c from mitochondria	0.0496765	FXN, LMNA, HGF
NMD3	1030	109	g1b	0.980425	0.974604					GOTERM_BP_ALL	GO:0010243~response to organonitrogen compound	0.0500766	TCIRG1, C12ORF76, FFAR4, AKAP9, SPARC, ATP6V1B2, STAT1, ATP6V1D, MAX, CAPN10, ATP2A2, SRSF6, PIK3C3, CHRNA5, SPIDR, SRD5A1, VAMP2, OGG1, TREM2, HDAC9, EIF2B2, CEACAM1, NR1H4, KALRN, PPP5C
MTNR1B	1079	60	g1b	0.683331	0.634503					GOTERM_BP_ALL	GO:0042542~response to hydrogen peroxide	0.0507635	PCGF2, IL18BP, FXN, FABP1, HGF, STAT1, PPP5C
TMEM196	1010	129	g1b	0.36952	0.300918					GOTERM_BP_ALL	GO:1904951~positive regulation of establishment of protein localization	0.0509189	RAMP3, TSG101, ZDHHC8, PPM1A, RPL28, C2CD2L, RBPMS, CAPN10, TARDBP, PPP3CB, RBCK1, VPS35, VAMP2, RUVBL1, NRG1, MYO18A, NR1H4, PSMD9
PCDH11Y	1069	70	g1b	0.810904	0.736006					GOTERM_BP_ALL	GO:0022613~ribonucleoprotein complex biogenesis	0.0515899	RPL15, ERI2, RPL23A, RPL28, RPP14, MRPL11, SCAF11, CDKN2A, CSNK1E, SRSF6, RPL31, PSIP1, RUVBL1, GEMIN6, NSUN5, RPS24, NMD3
PLEKHA5	988	151	g1c	0.10675	0.0499345					GOTERM_BP_ALL	GO:0043434~response to peptide hormone	0.0517369	TCIRG1, MAX, CAPN10, ATP2A2, SRSF6, SRD5A1, ATP6V1B2, VAMP2, SPARC, EIF2B2, HDAC9, STAT1, ATP6V1D, CEACAM1, NR1H4
CROT	979	160	g1c	0.204308	0.0948224					GOTERM_BP_ALL	GO:1903076~regulation of protein localization to plasma membrane	0.0517837	RAMP3, STX3, PPFIA1, TREM2, KALRN
ABI2	987	152	g1c	0.181861	0.0836218					GOTERM_BP_ALL	GO:0070887~cellular response to chemical stimulus	0.0526186	MSR1, ZC3HAV1, OSMR, VAPB, LHCGR, SYNCRIP, C2CD2L, WNT2, MAX, POMT2, GSTM3, PCGF2, FXN, RBCK1, SRD5A1, SULT1A4, CEACAM1, PSMD9, RAMP3, ACSM2B, RBFOX2, KIF16B, ATP6V1D, TANK, UMPS, IL18BP, CAPN10, SERPINF1, MED16, UBE2K, EPB41L5, VAMP2, TREM2, ADD1, CAMK1D, PPP5C, GLG1, FFAR4, TNC, PPM1A, PAQR6, OAS1, AKAP9, ATP6V1B2, NR2C1, CYLD, ADIRF, T, RNF165, PPP3CB, SPIDR, FAM162A, RASA4, NR1H4, SEC61A2, TC…
ARHGAP26	993	146	g1c	0.15948	0.0718923					GOTERM_BP_ALL	GO:1901652~response to peptide	0.0528107	TCIRG1, FFAR4, SPARC, ATP6V1B2, STAT1, ATP6V1D, MAX, CAPN10, ATP2A2, SRSF6, SRD5A1, VAMP2, HDAC9, EIF2B2, NR1H4, CEACAM1
SERPINF1	999	140	g1c	0.137965	0.0546903					GOTERM_BP_ALL	GO:0044248~cellular catabolic process	0.0530513	ZC3HAV1, TSG101, ANAPC15, RPL15, PPP2R5C, ADH5, ZNRF1, SLIRP, NGLY1, POMT2, CYLD, GSTM3, CDKN2A, RNF165, RPL31, WWP1, PCBP2, RBCK1, ERAP1, VPS35, FBXO22, USP31, PSMD9, RPS24, TCIRG1, CPT1B, DFFA, NSFL1C, CDC23, RPL23A, KIF16B, PNPLA4, UBE2B, RNASEH2B, RPL28, RNASEH2C, USP29, MAD2L1, CSNK1E, UBE2K, EIF4A2, FABP1, OGG1, CROT, FBXL2
SMOC2	977	162	g1c	0.0363403	0.018721					GOTERM_BP_ALL	GO:0006415~translational termination	0.0539252	MRPL11, MRPL23, MRPS14, MRPL17, MRPS25, MRPL43
FNDC3B	986	153	g1c	0.142921	0.0608646					GOTERM_BP_ALL	GO:0006614~SRP-dependent cotranslational protein targeting to membrane	0.0539252	RPL31, RPL15, RPL23A, RPL28, SSR3, RPS24
HPS1	979	160	g1c	0.350843	0.225449					GOTERM_BP_ALL	GO:0044419~interspecies interaction between organisms	0.0540189	ZC3HAV1, VAPB, TSG101, RPL15, ABI2, SYNCRIP, OAS1, C14ORF166, SP110, AP1S2, RPL31, ALB, KLC1, WWP1, TARDBP, PCBP2, PSIP1, RBCK1, TOP2A, RPS24, SLC25A4, RPL23A, STAT1, RPL28, PPIE, EIF4A2, ATF7, STMN1, NFIA, FBXL2
TEX30	987	152	g1c	0.18	0.0852924					GOTERM_BP_ALL	GO:0044403~symbiosis, encompassing mutualism through parasitism	0.0540189	ZC3HAV1, VAPB, TSG101, RPL15, ABI2, SYNCRIP, OAS1, C14ORF166, SP110, AP1S2, RPL31, ALB, KLC1, WWP1, TARDBP, PCBP2, PSIP1, RBCK1, TOP2A, RPS24, SLC25A4, RPL23A, STAT1, RPL28, PPIE, EIF4A2, ATF7, STMN1, NFIA, FBXL2
SLC35G1	987	152	g1c	0.456719	0.315199					GOTERM_BP_ALL	GO:1904375~regulation of protein localization to cell periphery	0.0541884	RAMP3, STX3, PPFIA1, TREM2, KALRN
ZNRF1	998	141	g1c	0.368186	0.245518					GOTERM_BP_ALL	GO:0032984~macromolecular complex disassembly	0.0542049	MRPL11, MRPL23, MRPS14, KLC1, MRPL17, MRPS25, STMN1, NRG1, MRPL43, ADD1, SPTB
CCDC115	970	169	g1c	0.0793334	0.0435661					GOTERM_BP_ALL	GO:0070972~protein localization to endoplasmic reticulum	0.0557506	MIA2, RPL31, RPL15, RPL23A, RPL28, SSR3, RPS24
C3orf17	995	144	g1c	0.727008	0.643182					GOTERM_BP_ALL	GO:0010821~regulation of mitochondrion organization	0.0565533	CDKN2A, FXN, ZDHHC8, LMNA, VPS35, FAM162A, RUVBL1, HGF, NRG1, RPL28
STIM2	975	164	g1c	0.420046	0.320129					GOTERM_BP_ALL	GO:0044093~positive regulation of molecular function	0.0579516	DBF4B, VAPB, PPP1R12B, APH1B, ANAPC15, LHCGR, HPS1, AKAP9, TERF2IP, FAM13A, WNT2, MIA2, CDKN2A, FXN, RBCK1, TBC1D7, FAM162A, LRRFIP1, AGAP1, EIF2B2, NRG1, LFNG, RASA4, PSMD9, OBSCN, MBTPS2, FLT1, ARHGEF39, SSBP1, TAOK2, MSH2, MUC20, STIM2, CDC23, ARHGEF9, HGF, TAB1, TANK, ARHGAP26, MAD2L1, SBF2, MED16, EPB41L5, FABP1, ANTXR1, ARAP1, ADD1, SPTB, CAMK1D, KALRN
DYM	973	166	g1c	0.35908	0.239954					GOTERM_BP_ALL	GO:0010558~negative regulation of macromolecule biosynthetic process	0.0580276	ETV7, FOXK1, TSG101, RBM4, PPM1A, SYNCRIP, NR2C1, ZC3H8, DNAJC17, T, PCGF2, CDKN2A, H2AFV, ELK4, TARDBP, WWP1, LRRFIP1, NRG1, KDM5C, NR1H4, RAMP3, RBFOX2, ASXL1, MTA3, MECP2, SAP18, ELAVL1, STAT1, UBE2B, MXD3, FOXN3, PHF19, EIF4A2, ATF7, ASB1, H3F3B, HDAC9, MAD2L2, ZNF438, NFIA
PRDM11	997	142	g1c	0.736351	0.602559					GOTERM_BP_ALL	GO:0045892~negative regulation of transcription, DNA-templated	0.0583677	ETV7, FOXK1, TSG101, PPM1A, NR2C1, ZC3H8, DNAJC17, T, PCGF2, CDKN2A, H2AFV, ELK4, WWP1, LRRFIP1, NRG1, KDM5C, NR1H4, RAMP3, RBFOX2, ASXL1, MTA3, MECP2, STAT1, UBE2B, MXD3, FOXN3, PHF19, ATF7, H3F3B, MAD2L2, HDAC9, ZNF438, NFIA
UBE2K	976	163	g1c	0.440793	0.304711					GOTERM_BP_ALL	GO:0009890~negative regulation of biosynthetic process	0.0591428	ETV7, FOXK1, TSG101, RBM4, PPM1A, SYNCRIP, AKAP9, NR2C1, ZC3H8, DNAJC17, T, PCGF2, CDKN2A, H2AFV, ELK4, TARDBP, WWP1, LRRFIP1, NRG1, KDM5C, NR1H4, CEACAM1, RAMP3, RBFOX2, ASXL1, MTA3, MECP2, SAP18, ELAVL1, STAT1, UBE2B, MXD3, FOXN3, PHF19, EIF4A2, ATF7, ASB1, H3F3B, HDAC9, MAD2L2, ZNF438, NFIA
PPP1R12B	982	157	g1c	0.14258	0.0645186					GOTERM_BP_ALL	GO:0031532~actin cytoskeleton reorganization	0.0591761	PARVG, MKLN1, CAPN10, ANTXR1, ARAP1
SUB1	979	160	g1c	0.0696585	0.0250803					GOTERM_BP_ALL	GO:0016032~viral process	0.0599863	ZC3HAV1, VAPB, TSG101, RPL15, SYNCRIP, ABI2, OAS1, C14ORF166, SP110, AP1S2, RPL31, KLC1, WWP1, TARDBP, PCBP2, PSIP1, RBCK1, TOP2A, RPS24, SLC25A4, RPL23A, STAT1, RPL28, PPIE, EIF4A2, ATF7, STMN1, NFIA, FBXL2
CPT1B	983	156	g1c	0.202056	0.115116					GOTERM_BP_ALL	GO:0010646~regulation of cell communication	0.0600597	KCNC4, ZC3HAV1, TSG101, CXORF36, PPP2R5C, LHCGR, TERF2IP, C2CD2L, WNT2, PCGF2, CSNK2A1, CDKN2A, FXN, TARDBP, RBCK1, LGI1, NRG1, CEACAM1, PSMD9, PPP2R1B, RAMP3, STX3, RNF220, SLC25A4, MECP2, ARHGEF9, UBE2B, ARHGAP26, TANK, RAD1, RBPMS, IL18BP, CAPN10, MED16, UBE2K, VAMP2, MAD2L2, TREM2, FBXL2, PPP5C, KALRN, GLG1, FFAR4, PPM1A, ULK4, FAM13A, NR2C1, CYLD, RNF165, PPP3CB, FAM162A, VPS35, TBC1D7, GPNM…
PPIE	989	150	g1c	0.831137	0.739456					GOTERM_BP_ALL	GO:0009059~macromolecule biosynthetic process	0.0602937	DBF4B, RBM4, RPL15, TCEAL6, SYNCRIP, WNT2, CSNK2A1, CDKN2A, H2AFV, MED28, WWP1, TARDBP, PIK3C3, PSIP1, GXYLT2, RBCK1, EIF2B2, MUC12, RBFOX2, MTA3, MECP2, GTF2IRD2, FOXN3, RAD1, RBPMS, MED16, MLLT10, ASB1, MAD2L2, ZNF438, MRPL43, PPP5C, CAMTA1, MRPS14, ST8SIA1, C14ORF166, SP110, NR2C1, ZC3H8, T, RNF165, ELK4, ZNF599, NR1H4, RPS24, ZMYM2, SUB1, MRPS25, ASXL1, EPM2A, SAP18, RPL23A, HGF, TAX1BP1, PPI…
CEP78	970	169	g1c	0.577124	0.441846					GOTERM_BP_ALL	GO:0043170~macromolecule metabolic process	0.0607263	DBF4B, VAPB, PPP2R5C, RPL15, SYNCRIP, ZNRF1, H2AFV, MED28, WWP1, PIK3C3, GXYLT2, ERAP1, EIF2B2, CDCA3, COL10A1, MUC12, RNF220, MECP2, TANK, RAD1, MAD2L1, SERPINF1, TMPRSS11D, MED16, MLLT10, MAD2L2, MYO18A, MRPL43, FBXL2, ADD1, GLG1, OAS1, T, FAM162A, NR1H4, RPS24, MOCS2, TAOK2, SUB1, ASXL1, EPM2A, CDC23, HGF, MARCH10, TAX1BP1, SRSF6, H3F3B, ALG13, TSG101, TERF2IP, SLIRP, DNAJC17, FXN, ELOF1, P4HA…
PPM1A	969	170	g1c	0.49414	0.384981					GOTERM_BP_ALL	GO:0010002~cardioblast differentiation	0.0607603	T, ECE2, NRG1
LAMP2	1001	138	g1c	0.969654	0.94932					GOTERM_BP_ALL	GO:0006974~cellular response to DNA damage stimulus	0.0612851	ENDOV, TAOK2, MSH2, PPP2R5C, KIAA0101, ATAD5, TERF2IP, UBE2B, RNASEH2B, TANK, FOXN3, RAD1, POLD4, PPIE, CDKN2A, CSNK1E, EEF1E1, SPIDR, RUVBL1, OGG1, MAD2L2, TOP2A, ERCC1, INO80C, PPP5C
GLIPR1L2	975	164	g1c	0.624654	0.47815					GOTERM_BP_ALL	GO:0023061~signal release	0.0615238	STX3, SLC25A4, FFAR4, PPFIA1, PCLO, C2CD2L, CAPN10, ATP2A2, TARDBP, MTNR1B, PPP3CB, VPS35, VAMP2, NR1H4, PSMD9
KCNC4	988	151	g1c	0.509651	0.331713					GOTERM_BP_ALL	GO:0048024~regulation of mRNA splicing, via spliceosome	0.0617587	RBFOX2, SRSF6, JMJD6, RBM4, SAP18
ELAVL1	989	150	g1c	0.944872	0.912383					GOTERM_BP_ALL	GO:0010520~regulation of reciprocal meiotic recombination	0.0624376	MSH2, UBE2B
SRSF6	977	162	g1c	0.528321	0.396285					GOTERM_BP_ALL	GO:0010605~negative regulation of macromolecule metabolic process	0.062564	FOXK1, TSG101, RBM4, SYNCRIP, TERF2IP, SLIRP, DNAJC17, MAX, PCGF2, CDKN2A, CSNK2A1, H2AFV, TARDBP, WWP1, LRRFIP1, NRG1, KDM5C, CEACAM1, PSMD9, RAMP3, RBFOX2, DFFA, MTA3, MECP2, UBE2B, RNASEH2B, MXD3, FOXN3, MAD2L1, SERPINF1, FGFR1OP, EIF4A2, ASB1, MAD2L2, ZNF438, PPP5C, GLG1, ETV7, ANAPC15, PPM1A, NR2C1, ZC3H8, T, ELK4, ERCC1, NR1H4, MSH2, ASXL1, SAP18, CDC23, ELAVL1, HGF, STAT1, PHF19, SRSF6, AT…
RPP14	973	166	g1c	0.435352	0.360703					GOTERM_BP_ALL	GO:0006914~autophagy	0.0634856	TCIRG1, TSG101, ZDHHC8, EPM2A, ATP6V1B2, HGF, ATP6V1D, RPL28, TRIM65, MFN1, LAMP2, CDKN2A, PIK3C3, VPS35, RUVBL1
PCGF3	973	166	g1c	0.452587	0.357454					GOTERM_BP_ALL	GO:1901360~organic cyclic compound metabolic process	0.063815	DBF4B, ZC3HAV1, VAPB, LHCGR, RBM4, RPL15, TCEAL6, SYNCRIP, WNT2, GSTM3, STARD5, CSNK2A1, CDKN2A, H2AFV, MED28, WWP1, TARDBP, PSIP1, RBCK1, SULT1A4, RBFOX2, DFFA, MTA3, GTF2IRD2, MECP2, RNASEH2B, FOXN3, RNASEH2C, RAD1, RBPMS, MED16, MLLT10, MAD2L2, ZNF438, MYO18A, CROT, PPP5C, CAMTA1, OAS1, C14ORF166, ATP6V1B2, SP110, NR2C1, ZC3H8, T, RNF165, ELK4, SPIDR, ZNF599, NR1H4, RPS24, ZMYM2, MOCS2, SUB1, …
TERF2IP	997	142	g1c	0.990272	0.98154					GOTERM_BP_ALL	GO:2000058~regulation of protein ubiquitination involved in ubiquitin-dependent protein catabolic process	0.0642781	CDKN2A, MAD2L1, ANAPC15, CDC23, FBXO22, PSMD9
PSMG4	1000	139	g1c	0.918319	0.846616					GOTERM_BP_ALL	GO:0032088~negative regulation of NF-kappaB transcription factor activity	0.0643999	CYLD, CDKN2A, RBCK1, TAX1BP1, NR1H4
MRPL11	969	170	g1c	0.910421	0.880786					GOTERM_BP_ALL	GO:0051726~regulation of cell cycle	0.0654542	DBF4B, TSG101, PPP2R5C, ANAPC15, PPM1A, KIAA0101, PKMYT1, ZNF655, ZNF207, CYLD, CDKN2A, CSNK2A1, TARDBP, PIK3C3, GPNMB, TOP2A, PSMD9, MSH2, MTA3, CDC23, ATAD5, RNASEH2B, UBE2B, FOXN3, RAD1, MAD2L1, MAD2L2, CCNDBP1, KCNH5
C19orf25	982	157	g1c	0.88833	0.819835					GOTERM_BP_ALL	GO:0090199~regulation of release of cytochrome c from mitochondria	0.0665978	FXN, LMNA, FAM162A, HGF
CEP104	983	156	g1c	0.46877	0.361246					GOTERM_BP_ALL	GO:1901698~response to nitrogen compound	0.066711	TCIRG1, C12ORF76, FFAR4, ZC3HAV1, AKAP9, SPARC, ATP6V1B2, STAT1, ATP6V1D, MAX, GSTM3, CAPN10, ATP2A2, SRSF6, PIK3C3, CHRNA5, SPIDR, SRD5A1, VAMP2, OGG1, TREM2, HDAC9, EIF2B2, CEACAM1, NR1H4, KALRN, PPP5C
ESAM	1000	139	g1c	0.99199	0.983317					GOTERM_BP_ALL	GO:0032870~cellular response to hormone stimulus	0.0679132	TCIRG1, RBFOX2, FFAR4, TNC, LHCGR, PAQR6, ATP6V1B2, STAT1, ATP6V1D, NR2C1, MAX, CAPN10, SERPINF1, MED16, SRD5A1, VAMP2, HDAC9, CEACAM1, NR1H4, PPP5C
ARL17B	982	157	g1c	0.830961	0.727957					GOTERM_BP_ALL	GO:0006613~cotranslational protein targeting to membrane	0.0687104	RPL31, RPL15, RPL23A, RPL28, SSR3, RPS24
SLC39A8	985	154	g1c	0.982673	0.972602					GOTERM_BP_ALL	GO:1904667~negative regulation of ubiquitin protein ligase activity	0.0698569	MAD2L1, ANAPC15, CDC23, MAD2L2, PSMD9
FAHD1	996	143	g1c	0.951011	0.922675					GOTERM_BP_ALL	GO:0006414~translational elongation	0.0704468	MRPL11, MRPL23, MRPS14, EEF1E1, MRPL17, MRPS25, MRPL43
TAX1BP1	987	152	g1c	0.997105	0.99562					GOTERM_BP_ALL	GO:0031324~negative regulation of cellular metabolic process	0.0708677	FOXK1, TSG101, RBM4, PKMYT1, SYNCRIP, TERF2IP, SLIRP, DNAJC17, PCGF2, CDKN2A, CSNK2A1, H2AFV, TARDBP, WWP1, LRRFIP1, NRG1, KDM5C, CEACAM1, PSMD9, RAMP3, RBFOX2, DFFA, MTA3, MECP2, UBE2B, MXD3, FOXN3, MAD2L1, SERPINF1, FGFR1OP, EIF4A2, ASB1, MAD2L2, ZNF438, PPP5C, GLG1, ETV7, ANAPC15, PPM1A, AKAP9, NR2C1, ZC3H8, T, ELK4, ERCC1, NR1H4, MSH2, ASXL1, SAP18, ELAVL1, CDC23, HGF, STAT1, PHF19, SRSF6, AT…
ARAP1	995	144	g1c	0.954356	0.879119					GOTERM_BP_ALL	GO:0022411~cellular component disassembly	0.0708946	MRPS14, DFFA, MRPS25, LMNA, MRPL11, MRPL23, CAPN10, CDKN2A, KLC1, TARDBP, MRPL17, STMN1, NRG1, TOP2A, MRPL43, SPTB, ADD1
ZNF765	971	168	g1c	0.924739	0.870073					GOTERM_BP_ALL	GO:0045047~protein targeting to ER	0.0709886	RPL31, RPL15, RPL23A, RPL28, SSR3, RPS24
PRRT2	978	161	g1c	0.675782	0.525893					GOTERM_BP_ALL	GO:0042157~lipoprotein metabolic process	0.0724269	ZDHHC6, PIGF, ALB, ZDHHC8, PIK3C3, PPM1A, ZDHHC18
ZDHHC6	988	151	g1c	0.974333	0.965857					GOTERM_BP_ALL	GO:0048285~organelle fission	0.0735322	MSH2, ANAPC15, PKMYT1, CDC23, HGF, UBE2B, ZNF207, RAD1, PEX11A, MAD2L1, CSNK2A1, NCAPG, VPS35, RUVBL1, MAD2L2, LFNG, TOP2A, ERCC1, CDCA3, PPP5C
BCL7C	1002	137	g1c	0.978167	0.965638					GOTERM_BP_ALL	GO:1901576~organic substance biosynthetic process	0.0738431	DBF4B, VAPB, LHCGR, RBM4, RPL15, TCEAL6, SYNCRIP, WNT2, GSTM3, STARD5, CSNK2A1, CDKN2A, H2AFV, ELOVL5, MED28, WWP1, TARDBP, PIK3C3, PSIP1, GXYLT2, RBCK1, EIF2B2, MUC12, ACSM2B, RBFOX2, ACSM2A, MTA3, GTF2IRD2, MECP2, FOXN3, RAD1, RBPMS, MED16, MLLT10, ASB1, MAD2L2, ZNF438, MRPL43, PPP5C, CAMTA1, MRPS14, ST8SIA1, OAS1, C14ORF166, SP110, NR2C1, ZC3H8, T, RNF165, ELK4, ZNF599, NR1H4, RPS24, ZMYM2, MO…
C4orf36	977	162	g1c	0.818327	0.697234					GOTERM_BP_ALL	GO:0006921~cellular component disassembly involved in execution phase of apoptosis	0.074047	CAPN10, DFFA, TARDBP, TOP2A
TUBB6	977	162	g1c	0.988565	0.979634					GOTERM_BP_ALL	GO:0009058~biosynthetic process	0.0740642	SLC44A1, DBF4B, VAPB, LHCGR, RBM4, RPL15, TCEAL6, SYNCRIP, WNT2, GSTM3, STARD5, CSNK2A1, CDKN2A, H2AFV, ELOVL5, MED28, WWP1, TARDBP, PIK3C3, PSIP1, GXYLT2, RBCK1, EIF2B2, MUC12, ACSM2B, RBFOX2, ACSM2A, MTA3, GTF2IRD2, MECP2, FOXN3, RAD1, RBPMS, MED16, MLLT10, ASB1, MAD2L2, ZNF438, MRPL43, PPP5C, CAMTA1, MRPS14, ST8SIA1, OAS1, C14ORF166, SP110, NR2C1, ZC3H8, T, RNF165, ELK4, ZNF599, NR1H4, RPS24, …
CPSF6	988	151	g1c	0.749371	0.645747					GOTERM_BP_ALL	GO:0044267~cellular protein metabolic process	0.0745742	DBF4B, VAPB, PPP2R5C, RBM4, RPL15, PKMYT1, SYNCRIP, ZNRF1, CSNK2A1, CDKN2A, TARDBP, WWP1, PIK3C3, GXYLT2, RBCK1, EIF2B2, FBXO22, CDCA3, MUC12, RNF220, MTA3, MECP2, TANK, RBPMS, MAD2L1, SERPINF1, FGFR1OP, ASB1, MAD2L2, MRPL43, FBXL2, KALRN, SPTB, PPP5C, GLG1, MRPS14, ANAPC15, ST8SIA1, ULK4, RNF165, ELK4, FAM162A, NR1H4, RPS24, OBSCN, ZMYM2, MOCS2, TAOK2, MRPS25, EPM2A, ASXL1, SAP18, CDC23, RPL23A,…
LMNA	986	153	g1c	0.499364	0.372004					GOTERM_BP_ALL	GO:1903729~regulation of plasma membrane organization	0.0755437	RAMP3, STX3, PPFIA1, TREM2, KALRN
NUTM2D	985	154	g1c	0.896736	0.82768					GOTERM_BP_ALL	GO:0060291~long-term synaptic potentiation	0.0779045	STX3, MECP2, VAMP2, KALRN
TBC1D7	986	153	g1c	0.984102	0.972981					GOTERM_BP_ALL	GO:1901701~cellular response to oxygen-containing compound	0.07816	TNC, AKAP9, ATP6V1B2, C2CD2L, WNT2, MAX, T, PCGF2, FXN, PPP3CB, SPIDR, SRD5A1, NR1H4, CEACAM1, RAMP3, TCIRG1, HGF, STAT1, ATP6V1D, IL18BP, CAPN10, SERPINF1, FABP1, VAMP2, TREM2, HDAC9, PPP5C
FBXO22	1000	139	g1c	0.940582	0.91239					GOTERM_BP_ALL	GO:0065003~macromolecular complex assembly	0.0782306	KCNC4, BET1, PPM1A, ABI2, AKAP9, OAS1, NDUFB2, ZNF207, MRPL11, MIA2, MAX, MIA3, SCAF11, CDKN2A, TMSB15B, THG1L, PSIP1, SPIDR, LGI1, NRG1, GEMIN6, NDUFS2, ERCC1, PSMD9, PPP2R1B, TCIRG1, NDUFA3, NIN, MUC20, RPL23A, MSRB2, PSMG4, SRSF6, SBF2, UBE2K, CYFIP1, CPSF6, PDE4DIP, H3F3B, STMN1, VAMP2, RUVBL1, ATPAF1, ADD1, SPTB, PPP5C
MZT2B	982	157	g1c	0.892342	0.843574					GOTERM_BP_ALL	GO:0006979~response to oxidative stress	0.0782872	PCGF2, RBPMS, IL18BP, FXN, ATP2A2, PSIP1, FABP1, HGF, OGG1, STAT1, NDUFS2, MSRB2, ERCC1, PPP5C
ECM2	976	163	g1c	0.937555	0.911298					GOTERM_BP_ALL	GO:0007088~regulation of mitotic nuclear division	0.078557	MAD2L1, CSNK2A1, ANAPC15, PKMYT1, CDC23, MAD2L2, ZNF207
DNAJC17	1000	139	g1c	0.9484	0.924132					GOTERM_BP_ALL	GO:0030539~male genitalia development	0.0787661	LHCGR, ASB1, SRD5A1
KDM5C	972	167	g1c	0.908368	0.867453					GOTERM_BP_ALL	GO:0071310~cellular response to organic substance	0.0788235	MSR1, ZC3HAV1, OSMR, VAPB, LHCGR, SYNCRIP, C2CD2L, WNT2, MAX, POMT2, RBCK1, SRD5A1, SULT1A4, CEACAM1, PSMD9, RAMP3, RBFOX2, KIF16B, ATP6V1D, TANK, IL18BP, CAPN10, SERPINF1, MED16, UBE2K, EPB41L5, VAMP2, TREM2, ADD1, PPP5C, GLG1, FFAR4, TNC, PAQR6, PPM1A, AKAP9, OAS1, ATP6V1B2, NR2C1, CYLD, T, RNF165, PPP3CB, SPIDR, NR1H4, SEC61A2, TCIRG1, FLT1, MBTPS2, LMNA, SPARC, HGF, STAT1, TAB1, TAX1BP1, CSNK…
OGG1	974	165	g1c	0.98054	0.967124					GOTERM_BP_ALL	GO:0050796~regulation of insulin secretion	0.0803765	CAPN10, SLC25A4, TARDBP, PPP3CB, MTNR1B, C2CD2L, NR1H4, PSMD9
MAX	991	148	g1c	0.996875	0.991601					GOTERM_BP_ALL	GO:0006119~oxidative phosphorylation	0.0805111	NDUFA3, FXN, MSH2, MECP2, NDUFS2, NDUFB2
ATP6V1D	977	162	g1c	0.979235	0.972683					GOTERM_BP_ALL	GO:0072599~establishment of protein localization to endoplasmic reticulum	0.0805111	RPL31, RPL15, RPL23A, RPL28, SSR3, RPS24
WNT2	975	164	g1c	0.516316	0.42662					GOTERM_BP_ALL	GO:0048525~negative regulation of viral process	0.0805111	ZC3HAV1, VAPB, TARDBP, PCBP2, OAS1, STAT1
MAD2L1	999	140	g1c	0.833124	0.797863					GOTERM_BP_ALL	GO:0097194~execution phase of apoptosis	0.0814565	CAPN10, CDKN2A, DFFA, TARDBP, TOP2A
RPL31	983	156	g1c	0.999262	0.99894					GOTERM_BP_ALL	GO:0071822~protein complex subunit organization	0.0816492	KCNC4, MRPS14, BET1, PPM1A, ABI2, AKAP9, OAS1, NDUFB2, ZNF207, MRPL11, MIA2, MAX, MIA3, MRPL17, TMSB15B, THG1L, SPIDR, LGI1, NRG1, NDUFS2, ERCC1, PSMD9, PPP2R1B, TCIRG1, NDUFA3, NIN, MRPS25, MUC20, MSRB2, MRPL23, PSMG4, SBF2, UBE2K, CYFIP1, CPSF6, PDE4DIP, H3F3B, STMN1, VAMP2, RUVBL1, ATPAF1, MRPL43, ADD1, PPP5C, SPTB
STMN1	997	142	g1c	0.998835	0.997729					GOTERM_BP_ALL	GO:0035176~social behavior	0.0818482	NLGN4Y, PPP3CB, MECP2, KALRN
C5orf46	979	160	g1c	0.925388	0.865522					GOTERM_BP_ALL	GO:0051703~intraspecies interaction between organisms	0.0818482	NLGN4Y, PPP3CB, MECP2, KALRN
STX18	984	155	g1c	0.982183	0.972121					GOTERM_BP_ALL	GO:0030324~lung development	0.0822669	WNT2, HSPB11, SRSF6, JMJD6, TNC, ASXL1, SPARC, TAB1
TARDBP	997	142	g1c	0.999649	0.999021					GOTERM_BP_ALL	GO:0048386~positive regulation of retinoic acid receptor signaling pathway	0.0823739	ASXL1, NR2C1
UHRF1BP1	978	161	g1c	0.995873	0.991542					GOTERM_BP_ALL	GO:0019230~proprioception	0.0823739	FXN, MECP2
SLC19A1	979	160	g1c	0.959914	0.94344					GOTERM_BP_ALL	GO:0008078~mesodermal cell migration	0.0823739	T, EPB41L5
NIT2	991	148	g1c	0.930747	0.919151					GOTERM_BP_ALL	GO:0000070~mitotic sister chromatid segregation	0.0828013	MAD2L1, CSNK2A1, NCAPG, ANAPC15, CDC23, MAD2L2, ZNF207
AMY1A	1002	137	g1c	0.634745	0.525585					GOTERM_BP_ALL	GO:0009719~response to endogenous stimulus	0.0828293	GLG1, C12ORF76, FFAR4, TNC, LHCGR, PAQR6, PPM1A, AKAP9, ATP6V1B2, NR2C1, WNT2, T, MAX, RNF165, PIK3C3, CHRNA5, SRD5A1, SPIDR, EIF2B2, NR1H4, CEACAM1, TCIRG1, RBFOX2, KIF16B, SPARC, STAT1, TAB1, ATP6V1D, CAPN10, ATP2A2, SERPINF1, CSNK1E, SRSF6, MED16, EPB41L5, H3F3B, VAMP2, OGG1, HDAC9, TREM2, KALRN, PPP5C
HBD	995	144	g1c	0.759674	0.664704					GOTERM_BP_ALL	GO:0010817~regulation of hormone levels	0.0835772	SLC25A4, FFAR4, PNPLA4, PCLO, C2CD2L, ECE2, STARD5, CAPN10, TARDBP, MTNR1B, PPP3CB, SRD5A1, PCSK7, VAMP2, NR1H4, PSMD9
SMIM11	969	170	g1c	0.992608	0.986343					GOTERM_BP_ALL	GO:0001959~regulation of cytokine-mediated signaling pathway	0.0849705	CYLD, UBE2K, RBCK1, TREM2, STAT1, TAX1BP1, NR1H4
MUC12	980	159	g1c	0.295467	0.254386					GOTERM_BP_ALL	GO:0001919~regulation of receptor recycling	0.0850953	RAMP3, KIF16B, ARAP1
FOXK1	958	181	g1d	0.119511	0.0411713					GOTERM_BP_ALL	GO:0006401~RNA catabolic process	0.0851889	ZC3HAV1, RPL31, EIF4A2, RPL15, RPL23A, SLIRP, RNASEH2B, RPL28, RNASEH2C, RPS24
REEP5	936	203	g1d	0.283991	0.0988079					GOTERM_BP_ALL	GO:1901700~response to oxygen-containing compound	0.0860807	C12ORF76, FFAR4, TNC, RPL15, ADH5, AKAP9, ATP6V1B2, C2CD2L, WNT2, T, MAX, PCGF2, FXN, PIK3C3, PPP3CB, SRD5A1, SPIDR, EIF2B2, NR1H4, ERCC1, CEACAM1, RAMP3, TCIRG1, ASXL1, HGF, SPARC, STAT1, ATP6V1D, IL18BP, CAPN10, ATP2A2, SERPINF1, SRSF6, FABP1, VAMP2, OGG1, HDAC9, TREM2, KALRN, PPP5C
SULT1A4	937	202	g1d	0.119427	0.0258691					GOTERM_BP_ALL	GO:0044699~single-organism process	0.0878666	SLC36A2, DBF4B, OSMR, VAPB, RPL15, PPP2R5C, LHCGR, SYNCRIP, SLC35A2, CD47, H2AFV, MED28, WWP1, PIK3C3, CHRNA5, GXYLT2, ERAP1, SULT1A4, EIF2B2, BCL7C, MUC12, CDH23, CDCA3, COL10A1, ACSM2B, RNF220, MDGA1, LYRM4, ACSM2A, MECP2, PCLO, TANK, RAD1, MAD2L1, SERPINF1, TMPRSS11D, MED16, PDE4DIP, MAD2L2, MYO18A, MRPL43, ADD1, FBXL2, KAZN, GLG1, SLC2A13, C11ORF63, SERF1B, OAS1, SFXN2, IL17D, T, STX18, FAM16…
KLHL29	934	205	g1d	0.1378	0.0504613					GOTERM_BP_ALL	GO:1903829~positive regulation of cellular protein localization	0.0880503	RAMP3, RBPMS, CDKN2A, STX3, ZDHHC8, PPP3CB, PPM1A, RBCK1, RUVBL1, VAMP2, TREM2, NRG1, RPL28
CSNK1E	953	186	g1d	0.437062	0.32913					GOTERM_BP_ALL	GO:0060348~bone development	0.0880846	GLG1, T, ASXL1, DYM, SRD5A1, SPARC, FOXN3, COL10A1
C11orf63	966	173	g1d	0.160803	0.087386					GOTERM_BP_ALL	GO:0010256~endomembrane system organization	0.0882275	RAMP3, STX3, VAPB, TSG101, PPFIA1, NSFL1C, NFASC, LMNA, ATP2A2, STX18, TARDBP, PIK3C3, DYM, VPS35, VAMP2, TREM2, MYO18A, KALRN
ANXA11	940	199	g1d	0.0407353	0.0102207					GOTERM_BP_ALL	GO:0032388~positive regulation of intracellular transport	0.0884692	RBPMS, CAPN10, STX18, ZDHHC8, PPP3CB, PPM1A, RBCK1, RUVBL1, VAMP2, NRG1, RPL28
NFASC	939	200	g1d	0.270463	0.0975321					GOTERM_BP_ALL	GO:0010033~response to organic substance	0.088797	C12ORF76, MSR1, ZC3HAV1, OSMR, VAPB, LHCGR, RPL15, SYNCRIP, C2CD2L, WNT2, MAX, POMT2, PIK3C3, CHRNA5, RBCK1, SRD5A1, SULT1A4, EIF2B2, CEACAM1, PSMD9, RAMP3, RBFOX2, KIF16B, ATP6V1D, TANK, IL18BP, CAPN10, SERPINF1, MED16, UBE2K, EPB41L5, VAMP2, TREM2, ADD1, PPP5C, KALRN, GLG1, FFAR4, TNC, ADH5, PPM1A, PAQR6, OAS1, AKAP9, ATP6V1B2, NR2C1, CYLD, T, RNF165, PPP3CB, TBC1D7, SPIDR, ERCC1, NR1H4, SEC61A…
CDC23	942	197	g1d	0.103917	0.0615214					GOTERM_BP_ALL	GO:0030323~respiratory tube development	0.0900683	WNT2, HSPB11, SRSF6, JMJD6, TNC, ASXL1, SPARC, TAB1
UBE2B	957	182	g1d	0.134866	0.0657846					GOTERM_BP_ALL	GO:0043241~protein complex disassembly	0.0901131	MRPL11, MRPL23, MRPS14, MRPL17, MRPS25, STMN1, NRG1, MRPL43, ADD1, SPTB
FAM13A	962	177	g1d	0.206875	0.104437					GOTERM_BP_ALL	GO:0006541~glutamine metabolic process	0.091572	NIT2, MECP2, NR1H4
PCDHGA2	940	199	g1d	0.663818	0.443045					GOTERM_BP_ALL	GO:0045069~regulation of viral genome replication	0.093942	PPIE, ZC3HAV1, VAPB, OAS1, TOP2A
KIAA1328	948	191	g1d	0.473775	0.365051					GOTERM_BP_ALL	GO:0010803~regulation of tumor necrosis factor-mediated signaling pathway	0.0941789	CYLD, RBCK1, TAX1BP1, NR1H4
ABCF2	958	181	g1d	0.804397	0.671101					GOTERM_BP_ALL	GO:0018345~protein palmitoylation	0.0981873	ZDHHC6, ZDHHC8, ZDHHC18
RPL23A	941	198	g1d	0.00240532	0.000858126					GOTERM_BP_ALL	GO:0046785~microtubule polymerization	0.0984493	NIN, AKAP9, STMN1, ZNF207
ARHGEF9	965	174	g1d	0.473157	0.295204					GOTERM_BP_ALL	GO:0035967~cellular response to topologically incorrect protein	0.0986364	POMT2, MBTPS2, VAPB, LMNA, SULT1A4, SEC61A2, ADD1
ADIRF	944	195	g1d	0.193694	0.1152					GOTERM_BP_ALL	GO:0060759~regulation of response to cytokine stimulus	0.0986364	CYLD, UBE2K, RBCK1, TREM2, STAT1, TAX1BP1, NR1H4
CYLD	962	177	g1d	0.601646	0.46922					GOTERM_BP_ALL	GO:0007249~I-kappaB kinase/NF-kappaB signaling	0.0986742	CYLD, ZC3HAV1, PPM1A, RBCK1, TERF2IP, TAB1, STAT1, TANK, NR1H4, PPP5C
KIF16B	942	197	g1d	0.227703	0.119036					GOTERM_BP_ALL	GO:0009725~response to hormone	0.0988347	FFAR4, TNC, LHCGR, PAQR6, ATP6V1B2, NR2C1, MAX, SRD5A1, EIF2B2, CEACAM1, NR1H4, TCIRG1, RBFOX2, SPARC, STAT1, ATP6V1D, CAPN10, SERPINF1, ATP2A2, SRSF6, MED16, H3F3B, VAMP2, HDAC9, PPP5C
TCIRG1	937	202	g1d	0.250398	0.125431					GOTERM_BP_ALL	GO:0046879~hormone secretion	0.0992441	CAPN10, FFAR4, SLC25A4, TARDBP, PPP3CB, MTNR1B, VAMP2, PCLO, C2CD2L, NR1H4, PSMD9
VAMP2	935	204	g1d	0.0766349	0.0397931					GOTERM_BP_ALL	GO:0071375~cellular response to peptide hormone stimulus	0.0992441	TCIRG1, MAX, CAPN10, SRD5A1, ATP6V1B2, VAMP2, HDAC9, STAT1, ATP6V1D, CEACAM1, NR1H4
TCEAL6	934	205	g1d	0.535925	0.120382					GOTERM_BP_ALL	GO:0051649~establishment of localization in cell	0.0993502	TSG101, VAPB, RPL15, RBM4, C2CD2L, AP1S2, CDKN2A, PIK3C3, PSIP1, RBCK1, NRG1, FBXO22, RAMP3, STX3, ZDHHC8, KIF16B, PCLO, UBE2B, RBPMS, CAPN10, PAM16, VAMP2, RUVBL1, SPTB, PPFIA1, BET1, PPM1A, MIA2, CYLD, MIA3, STX18, KLC1, RPL31, PPP3CB, VPS35, GEMIN6, BCAS4, NR1H4, NMD3, RPS24, CPT1B, TAOK2, LMNA, NFASC, CDC23, RPL23A, RPL28, ATP2A2, HSPB11, SRSF6, OGG1, SSR3
SBF2	952	187	g1d	0.182296	0.0938408					GOTERM_CC_ALL	GO:0044444~cytoplasmic part	5.44048e-06	VAPB, PPP2R5C, RPL15, LHCGR, SYNCRIP, ZNRF1, SLC35A2, MED28, WWP1, PIK3C3, ERAP1, SULT1A4, EIF2B2, CDCA3, COL10A1, MUC12, ACSM2B, LYRM2, MDGA1, ACSM2A, LYRM4, MECP2, PCLO, TANK, MAD2L1, SERPINF1, PDE4DIP, MYO18A, MRPL43, ADD1, GLG1, OAS1, SFXN2, STX18, FAM162A, LFNG, RPS24, NPHP1, MOCS2, TAOK2, EPM2A, CDC23, HGF, TAX1BP1, ATP2A2, WDR62, GHDC, CYP2R1, ALG11, ALG13, CEP104, MSR1, ABCF2, TSG101, SLI…
TANK	958	181	g1d	0.20305	0.131995					GOTERM_CC_ALL	GO:0005737~cytoplasm	1.25323e-05	SLC36A2, DBF4B, VAPB, RPL15, PPP2R5C, LHCGR, SYNCRIP, ZNRF1, SLC35A2, MED28, WWP1, PIK3C3, ERAP1, SULT1A4, EIF2B2, CDCA3, COL10A1, MUC12, ACSM2B, LYRM2, RNF220, MDGA1, ACSM2A, LYRM4, MECP2, PCLO, TANK, MAD2L1, SERPINF1, MLLT10, NOL4L, PDE4DIP, MAD2L2, MYO18A, MRPL43, ADD1, FBXL2, KAZN, GLG1, OAS1, SFXN2, T, STX18, MYO15B, FAM162A, OLFM2, LFNG, RPS24, NPHP1, MOCS2, TAOK2, EPM2A, CDC23, HGF, TAX1BP…
CYFIP1	960	179	g1d	0.211936	0.143169					GOTERM_CC_ALL	GO:0032991~macromolecular complex	2.29295e-05	KCNC4, DBF4B, OSMR, PPP2R5C, RBM4, RPL15, SYNCRIP, WNT2, CSNK2A1, CDKN2A, H2AFV, MED28, WWP1, TARDBP, PIK3C3, PSIP1, CHRNA5, RBCK1, EIF2B2, COL10A1, DFFA, MTA3, MECP2, RNASEH2B, TANK, RNASEH2C, RAD1, RBPMS, MAD2L1, MED16, MLLT10, PAM16, VAMP2, MAD2L2, MYO18A, MRPL43, PPP5C, FBXL2, ADD1, SPTB, NPHP3-ACAD11, MRPS14, B9D1, ANAPC15, C14ORF166, ATP6V1B2, ZC3H8, T, ALB, RNF165, STX18, MYO15B, OLFM2, NR…
RBCK1	948	191	g1d	0.454493	0.325187					GOTERM_CC_ALL	GO:0044422~organelle part	3.26798e-05	DBF4B, VAPB, PPP2R5C, RPL15, SYNCRIP, ZNRF1, SLC35A2, H2AFV, MED28, PIK3C3, ERAP1, CDH23, COL10A1, MUC12, ACSM2B, ACSM2A, LYRM4, MECP2, RAD1, MAD2L1, MED16, MLLT10, NOL4L, PDE4DIP, MAD2L2, MYO18A, MRPL43, ADD1, GLG1, NPHP3-ACAD11, SFXN2, T, STX18, MYO15B, LFNG, NR1H4, RPS24, TAOK2, SUB1, ASXL1, CDC23, HGF, ATP2A2, HSPB11, SRSF6, WDR62, GHDC, CYP2R1, H3F3B, ALG11, ALG13, CEP104, FAM96A, MSR1, ABCF…
ATXN7L1	951	188	g1d	0.494986	0.388574					GOTERM_CC_ALL	GO:0043229~intracellular organelle	3.644e-05	DBF4B, VAPB, RPL15, PPP2R5C, LHCGR, SYNCRIP, ZNRF1, SLC35A2, H2AFV, MED28, WWP1, PIK3C3, ERAP1, MUC12, COL10A1, ACSM2B, C12ORF66, LYRM2, MDGA1, ACSM2A, LYRM4, MECP2, PCLO, RAD1, TEX30, MAD2L1, SERPINF1, MED16, MLLT10, NOL4L, PDE4DIP, MAD2L2, MYO18A, MRPL43, ADD1, KAZN, GLG1, NPHP3-ACAD11, OAS1, SFXN2, T, STX18, MYO15B, FAM162A, OLFM2, LFNG, NR1H4, RPS24, NPHP1, MOCS2, TAOK2, SUB1, EPM2A, ASXL1, C…
TAOK2	941	198	g1d	0.561701	0.482264					GOTERM_CC_ALL	GO:0044446~intracellular organelle part	5.27096e-05	DBF4B, VAPB, PPP2R5C, RPL15, SYNCRIP, ZNRF1, SLC35A2, H2AFV, MED28, PIK3C3, ERAP1, COL10A1, MUC12, ACSM2B, ACSM2A, LYRM4, MECP2, RAD1, MAD2L1, MED16, MLLT10, NOL4L, PDE4DIP, MAD2L2, MYO18A, MRPL43, ADD1, GLG1, NPHP3-ACAD11, SFXN2, T, STX18, MYO15B, LFNG, NR1H4, RPS24, TAOK2, SUB1, ASXL1, CDC23, HGF, ATP2A2, HSPB11, SRSF6, WDR62, GHDC, CYP2R1, H3F3B, ALG11, ALG13, CEP104, FAM96A, MSR1, ABCF2, TSG1…
MEF2BNB	941	198	g1d	0.319496	0.200371					GOTERM_CC_ALL	GO:0005829~cytosol	6.29227e-05	RPL15, CEP78, PPP2R5C, PKMYT1, ZNRF1, FAHD1, GSTM3, STARD5, CDKN2A, CSNK2A1, WWP1, PIK3C3, PSIP1, ERAP1, RBCK1, SULT1A4, EIF2B2, CDCA3, DFFA, PCTP, MECP2, PNPLA4, TANK, MAD2L1, FGFR1OP, VAMP2, STMN1, ADD1, KALRN, SPTB, PPP5C, B9D1, DIAPH2, ANAPC15, OAS1, C14ORF166, ATP6V1B2, SEC61A2, NPHP1, RPS24, DIXDC1, OBSCN, ZMYM2, MOCS2, EPM2A, CDC23, RPL23A, AK9, TAX1BP1, PLEKHA5, GLMP, CYFIP1, FABP1, PARD6…
DIAPH2	940	199	g1d	0.48152	0.34881					GOTERM_CC_ALL	GO:0043226~organelle	6.90328e-05	SLC36A2, DBF4B, VAPB, LHCGR, RPL15, PPP2R5C, SYNCRIP, ZNRF1, SLC35A2, CD47, H2AFV, MED28, WWP1, PIK3C3, ERAP1, MUC12, CDH23, COL10A1, ACSM2B, C12ORF66, LYRM2, MDGA1, LYRM4, ACSM2A, MECP2, PCLO, RAD1, TEX30, MAD2L1, SERPINF1, TMPRSS11D, MED16, MLLT10, NOL4L, PDE4DIP, MAD2L2, MYO18A, MRPL43, ADD1, KAZN, GLG1, NPHP3-ACAD11, OAS1, SFXN2, T, STX18, MYO15B, FAM162A, OLFM2, LFNG, NR1H4, RPS24, NPHP1, MO…
GLG1	957	182	g1d	0.81279	0.764007					GOTERM_CC_ALL	GO:0043227~membrane-bounded organelle	0.000157032	SLC36A2, DBF4B, VAPB, RPL15, PPP2R5C, LHCGR, SYNCRIP, ZNRF1, SLC35A2, CD47, H2AFV, MED28, WWP1, PIK3C3, ERAP1, MUC12, COL10A1, ACSM2B, LYRM2, MDGA1, LYRM4, ACSM2A, MECP2, PCLO, RAD1, TEX30, MAD2L1, SERPINF1, TMPRSS11D, MED16, MLLT10, NOL4L, PDE4DIP, MAD2L2, MYO18A, MRPL43, ADD1, KAZN, GLG1, OAS1, SFXN2, T, STX18, FAM162A, OLFM2, LFNG, NR1H4, RPS24, MOCS2, TAOK2, SUB1, EPM2A, ASXL1, CDC23, HGF, TA…
ZNF385D	964	175	g1d	0.50826	0.314286					GOTERM_CC_ALL	GO:0005622~intracellular	0.000179417	SLC36A2, DBF4B, VAPB, LHCGR, RPL15, PPP2R5C, SYNCRIP, ZNRF1, SLC35A2, H2AFV, MED28, WWP1, PIK3C3, ERAP1, SULT1A4, EIF2B2, MUC12, COL10A1, CDCA3, ACSM2B, C12ORF66, LYRM2, RNF220, MDGA1, LYRM4, ACSM2A, MECP2, PCLO, TANK, RAD1, TEX30, MAD2L1, SERPINF1, MED16, MLLT10, NOL4L, PDE4DIP, MAD2L2, MYO18A, MRPL43, ADD1, FBXL2, KAZN, GLG1, NPHP3-ACAD11, OAS1, SFXN2, T, STX18, MYO15B, FAM162A, OLFM2, LFNG, NR…
GTF2IRD2	963	176	g1d	0.585703	0.387624					GOTERM_CC_ALL	GO:0043231~intracellular membrane-bounded organelle	0.000202947	DBF4B, VAPB, RPL15, PPP2R5C, LHCGR, SYNCRIP, ZNRF1, SLC35A2, H2AFV, MED28, WWP1, PIK3C3, ERAP1, COL10A1, MUC12, ACSM2B, LYRM2, MDGA1, ACSM2A, LYRM4, MECP2, RAD1, TEX30, MAD2L1, SERPINF1, MED16, MLLT10, NOL4L, PDE4DIP, MAD2L2, MYO18A, MRPL43, ADD1, KAZN, GLG1, OAS1, SFXN2, T, STX18, FAM162A, OLFM2, LFNG, NR1H4, RPS24, MOCS2, TAOK2, SUB1, EPM2A, ASXL1, CDC23, HGF, ATP2A2, SRSF6, WDR62, ZNF385D, GHD…
SYNCRIP	964	175	g1d	0.458614	0.324955					GOTERM_CC_ALL	GO:0044424~intracellular part	0.000217681	SLC36A2, DBF4B, VAPB, LHCGR, RPL15, PPP2R5C, SYNCRIP, ZNRF1, SLC35A2, H2AFV, MED28, WWP1, PIK3C3, ERAP1, SULT1A4, EIF2B2, MUC12, CDCA3, COL10A1, ACSM2B, C12ORF66, LYRM2, RNF220, MDGA1, LYRM4, ACSM2A, MECP2, PCLO, TANK, RAD1, TEX30, MAD2L1, SERPINF1, MED16, MLLT10, NOL4L, PDE4DIP, MAD2L2, MYO18A, MRPL43, ADD1, FBXL2, KAZN, GLG1, NPHP3-ACAD11, OAS1, SFXN2, T, STX18, MYO15B, FAM162A, OLFM2, LFNG, NR…
MYO18A	934	205	g1d	0.494003	0.351579					GOTERM_CC_ALL	GO:0043233~organelle lumen	0.000225953	SLC44A1, DBF4B, PPP2R5C, RBM4, PKMYT1, SYNCRIP, FAHD1, CSNK2A1, CDKN2A, H2AFV, MED28, TARDBP, PSIP1, ERAP1, MUC12, COL10A1, ACSM2B, RBFOX2, DFFA, LYRM4, MTA3, ACSM2A, RAD1, RBPMS, MED16, MLLT10, PAM16, NOL4L, MAD2L2, ZNF438, MYO18A, CROT, MRPL43, ADD1, PPP5C, MRPS14, DIAPH2, ANAPC15, C14ORF166, SP110, NR2C1, ZC3H8, T, ALB, ELK4, SPIDR, NR1H4, RPS24, ZMYM2, NIN, TAOK2, SUB1, ASXL1, SAP18, CDC23, R…
CERKL	949	190	g1d	0.00195818	-2.22798e-08					GOTERM_CC_ALL	GO:0070013~intracellular organelle lumen	0.000258946	SLC44A1, DBF4B, PPP2R5C, RBM4, PKMYT1, SYNCRIP, FAHD1, CSNK2A1, CDKN2A, H2AFV, MED28, TARDBP, PSIP1, ERAP1, MUC12, COL10A1, ACSM2B, RBFOX2, DFFA, LYRM4, MTA3, ACSM2A, RAD1, RBPMS, MED16, MLLT10, PAM16, NOL4L, MAD2L2, ZNF438, MYO18A, CROT, MRPL43, ADD1, PPP5C, MRPS14, DIAPH2, ANAPC15, C14ORF166, SP110, NR2C1, ZC3H8, T, ELK4, SPIDR, NR1H4, RPS24, ZMYM2, NIN, TAOK2, SUB1, ASXL1, SAP18, CDC23, RPL23A…
SERF1B	942	197	g1d	0.806816	0.749967					GOTERM_CC_ALL	GO:0031974~membrane-enclosed lumen	0.000259447	SLC44A1, DBF4B, PPP2R5C, RBM4, PKMYT1, SYNCRIP, FAHD1, CSNK2A1, CDKN2A, H2AFV, MED28, TARDBP, PSIP1, ERAP1, MUC12, COL10A1, ACSM2B, RBFOX2, DFFA, LYRM4, MTA3, ACSM2A, RAD1, RBPMS, MED16, MLLT10, PAM16, NOL4L, MAD2L2, ZNF438, MYO18A, CROT, MRPL43, ADD1, PPP5C, MRPS14, DIAPH2, ANAPC15, C14ORF166, SP110, NR2C1, ZC3H8, T, ALB, ELK4, SPIDR, NR1H4, RPS24, ZMYM2, NIN, TAOK2, SUB1, ASXL1, SAP18, CDC23, R…
ARMC9	955	184	g1d	0.764495	0.687482					GOTERM_CC_ALL	GO:0031981~nuclear lumen	0.000343024	SLC44A1, DBF4B, RBM4, PPP2R5C, PKMYT1, SYNCRIP, FAHD1, CDKN2A, CSNK2A1, MED28, H2AFV, TARDBP, PSIP1, RBFOX2, DFFA, MTA3, RAD1, RBPMS, MED16, MLLT10, NOL4L, MAD2L2, ZNF438, MYO18A, ADD1, PPP5C, DIAPH2, ANAPC15, C14ORF166, SP110, NR2C1, ZC3H8, T, ELK4, SPIDR, NR1H4, RPS24, ZMYM2, TAOK2, NIN, SUB1, ASXL1, SAP18, CDC23, RPL23A, AK9, POLD4, PPIE, PLEKHA5, SRSF6, ATF7, H3F3B, FABP1, HDAC9, CCNDBP1, FAM…
ERCC1	955	184	g1d	0.456902	0.38393					GOTERM_CC_ALL	GO:0043232~intracellular non-membrane-bounded organelle	0.000581326	DBF4B, NIT2, PPP2R5C, RBM4, RPL15, CEP78, CSNK2A1, CDKN2A, H2AFV, MED28, TARDBP, PIK3C3, PSIP1, FBXO22, C12ORF66, DFFA, MTA3, MECP2, PNPLA4, PCLO, RAD1, RBPMS, MAD2L1, FGFR1OP, NOL4L, PDE4DIP, STMN1, MAD2L2, MYO18A, MRPL43, SEPT8, ADD1, KALRN, SPTB, KAZN, NPHP3-ACAD11, MRPS14, B9D1, DIAPH2, C14ORF166, SP110, ZC3H8, T, MYO15B, SPIDR, STRBP, NR1H4, RPS24, NPHP1, OBSCN, NIN, TAOK2, SUB1, MRPS25, ASX…
SLFN13	964	175	g1d	0.513845	0.374768					GOTERM_CC_ALL	GO:0043228~non-membrane-bounded organelle	0.000581326	DBF4B, NIT2, PPP2R5C, RBM4, RPL15, CEP78, CSNK2A1, CDKN2A, H2AFV, MED28, TARDBP, PIK3C3, PSIP1, FBXO22, C12ORF66, DFFA, MTA3, MECP2, PNPLA4, PCLO, RAD1, RBPMS, MAD2L1, FGFR1OP, NOL4L, PDE4DIP, STMN1, MAD2L2, MYO18A, MRPL43, SEPT8, ADD1, KALRN, SPTB, KAZN, NPHP3-ACAD11, MRPS14, B9D1, DIAPH2, C14ORF166, SP110, ZC3H8, T, MYO15B, SPIDR, STRBP, NR1H4, RPS24, NPHP1, OBSCN, NIN, TAOK2, SUB1, MRPS25, ASX…
C12orf66	967	172	g1d	0.608778	0.513836					GOTERM_CC_ALL	GO:0044428~nuclear part	0.00126336	SLC44A1, DBF4B, RBM4, PPP2R5C, PKMYT1, SYNCRIP, FAHD1, CDKN2A, CSNK2A1, H2AFV, MED28, TARDBP, PSIP1, RBFOX2, DFFA, MTA3, RAD1, RBPMS, MAD2L1, MED16, MLLT10, NOL4L, MAD2L2, ZNF438, MYO18A, ADD1, PPP5C, MRPS14, DIAPH2, ANAPC15, C14ORF166, SP110, NR2C1, ZC3H8, T, ELK4, SPIDR, NR1H4, RPS24, ZMYM2, NIN, TAOK2, SUB1, ASXL1, SAP18, CDC23, RPL23A, AK9, PPIE, POLD4, PLEKHA5, SRSF6, ATF7, FABP1, H3F3B, GHD…
SSR3	956	183	g1d	0.440375	0.370113					GOTERM_CC_ALL	GO:0043234~protein complex	0.00135628	KCNC4, OSMR, PPP2R5C, SYNCRIP, WNT2, CSNK2A1, CDKN2A, H2AFV, MED28, WWP1, PIK3C3, CHRNA5, RBCK1, EIF2B2, COL10A1, MTA3, RNASEH2B, TANK, RNASEH2C, RAD1, MAD2L1, MED16, MLLT10, PAM16, VAMP2, MAD2L2, MYO18A, ADD1, FBXL2, SPTB, PPP5C, NPHP3-ACAD11, B9D1, ANAPC15, C14ORF166, ATP6V1B2, ZC3H8, ALB, RNF165, STX18, MYO15B, OLFM2, MOCS2, NIN, TAOK2, SUB1, ASXL1, SAP18, CDC23, RPL23A, POLD4, LAMP2, ATP2A2, …
RBM17	946	193	g1d	0.470508	0.325059					GOTERM_CC_ALL	GO:0005654~nucleoplasm	0.0017046	SLC44A1, DBF4B, FAM96A, RBM4, PPP2R5C, PKMYT1, SYNCRIP, TERF2IP, FAHD1, MAX, PCGF2, CSNK2A1, CDKN2A, MED28, ELOF1, TARDBP, PCBP2, PSIP1, TOP2A, NDUFS2, KDM5C, INO80C, PSMD9, FAM206A, RBFOX2, DFFA, MTA3, UBE2B, ZBTB25, RAD1, RBPMS, MED16, MLLT10, NOL4L, CPSF6, RUVBL1, MAD2L2, ZNF438, MYO18A, ADD1, PPP5C, ETV7, PPP1R12B, ANAPC15, KIAA0101, PPM1A, C14ORF166, NR2C1, ZC3H8, RPP14, ADIRF, SCAF11, ELK4,…
STAT1	947	192	g1d	0.17923	0.102197					GOTERM_CC_ALL	GO:0000790~nuclear chromatin	0.00793669	DBF4B, DFFA, ASXL1, STAT1, UBE2B, T, PCGF2, CSNK2A1, H2AFV, TARDBP, PSIP1, H3F3B, RUVBL1, INO80C, NR1H4
ZNF599	941	198	g1d	0.874769	0.818329					GOTERM_CC_ALL	GO:0000228~nuclear chromosome	0.00797226	DBF4B, MSH2, DFFA, ASXL1, TERF2IP, STAT1, UBE2B, RAD1, POLD4, T, PCGF2, CSNK2A1, H2AFV, TARDBP, PSIP1, SPIDR, H3F3B, RUVBL1, TOP2A, NR1H4, ERCC1, INO80C
AP4S1	958	181	g1d	0.681443	0.593657					GOTERM_CC_ALL	GO:0005694~chromosome	0.009828	ABCF2, DBF4B, PPP2R5C, TERF2IP, ZC3H8, ZNF207, T, PCGF2, CDKN2A, CSNK2A1, H2AFV, NCAPG, TARDBP, PSIP1, SPIDR, TOP2A, NR1H4, INO80C, ERCC1, DFFA, MSH2, NSFL1C, ASXL1, MTA3, MECP2, STAT1, UBE2B, RAD1, POLD4, MAD2L1, H3F3B, RUVBL1
MFN1	950	189	g1d	0.360553	0.286308					GOTERM_CC_ALL	GO:0044427~chromosomal part	0.010462	ABCF2, DBF4B, PPP2R5C, TERF2IP, ZC3H8, ZNF207, T, PCGF2, CDKN2A, CSNK2A1, H2AFV, NCAPG, TARDBP, PSIP1, NR1H4, INO80C, ERCC1, DFFA, MSH2, ASXL1, MTA3, MECP2, STAT1, UBE2B, RAD1, POLD4, MAD2L1, H3F3B, RUVBL1
SLC6A16	934	205	g1d	0.747088	0.597042					GOTERM_CC_ALL	GO:0000785~chromatin	0.0126934	DBF4B, ABCF2, DFFA, ASXL1, MECP2, STAT1, UBE2B, ZC3H8, T, PCGF2, CSNK2A1, CDKN2A, H2AFV, TARDBP, PSIP1, H3F3B, RUVBL1, NR1H4, INO80C
ADH5	942	197	g1d	0.607096	0.533385					GOTERM_CC_ALL	GO:0015934~large ribosomal subunit	0.0130136	MRPL11, MRPL23, RPL31, MRPL17, RPL15, RPL23A, RPL28, MRPL43
PCNXL2	939	200	g1d	0.58575	0.514605					GOTERM_CC_ALL	GO:0031519~PcG protein complex	0.0150359	PCGF2, PHF19, PCGF3, CSNK2A1, ASXL1
RASA4	937	202	g1d	0.858132	0.790312					GOTERM_CC_ALL	GO:0044454~nuclear chromosome part	0.0154835	DBF4B, MSH2, DFFA, ASXL1, TERF2IP, STAT1, UBE2B, RAD1, POLD4, T, PCGF2, CSNK2A1, H2AFV, TARDBP, PSIP1, H3F3B, RUVBL1, NR1H4, ERCC1, INO80C
ARHGEF39	962	177	g1d	0.503949	0.382111					GOTERM_CC_ALL	GO:0044391~ribosomal subunit	0.0198894	MRPL11, MRPL23, MRPS14, RPL31, MRPL17, RPL15, RPL23A, RPL28, MRPL43, RPS24
NR2C1	934	205	g1d	0.665763	0.532376					GOTERM_CC_ALL	GO:0005634~nucleus	0.0240274	SLC44A1, DBF4B, NIT1, ZC3HAV1, PPP2R5C, RPL15, RBM4, TCEAL6, PKMYT1, SYNCRIP, SLC35A2, FAHD1, GSTM3, CSNK2A1, CDKN2A, H2AFV, MED28, WWP1, TARDBP, PSIP1, FBXO22, RBFOX2, DFFA, MTA3, LYRM4, GTF2IRD2, MECP2, RNASEH2B, RNASEH2C, FOXN3, RAD1, TEX30, RBPMS, MAD2L1, MED16, FGFR1OP, MLLT10, NOL4L, PDE4DIP, MAD2L2, ZNF438, MYO18A, PPP5C, ADD1, KAZN, CAMTA1, MRPS14, DIAPH2, ANAPC15, C14ORF166, OAS1, SP110,…
ZNF655	935	204	g1d	0.799075	0.678806					GOTERM_CC_ALL	GO:0005614~interstitial matrix	0.0300581	SMOC2, TNC, ECM2
SFXN2	955	184	g1d	0.867237	0.834508					GOTERM_CC_ALL	GO:0070971~endoplasmic reticulum exit site	0.0300581	MIA2, MIA3, VAPB
SLC25A4	943	196	g1d	0.81553	0.790724					GOTERM_CC_ALL	GO:0005739~mitochondrion	0.0366866	SLC44A1, ABCF2, NIT1, MRPS14, NIT2, DIAPH2, ADH5, PPOX, OAS1, SFXN2, SLIRP, RPP14, NDUFB2, FAHD1, MRPL11, STARD5, CDKN2A, FXN, MRPL17, TCAIM, THG1L, FAM162A, VPS35, NDUFS2, TCIRG1, ACSM2B, CPT1B, LYRM2, NDUFA3, SLC25A4, SSBP1, MRPS25, ZDHHC8, LYRM4, ACSM2A, MECP2, SPARC, PNPLA4, MSRB2, MRPL23, MFN1, CAPN10, SMDT1, PAM16, OGG1, ATPAF1, CROT, MRPL43
C2CD2L	958	181	g1d	0.808811	0.775204					GOTERM_CC_ALL	GO:0016604~nuclear body	0.0441805	FAM206A, ZMYM2, RBM4, LMNA, SAP18, ZC3H8, NR2C1, MAX, PCGF2, SRSF6, TARDBP, CPSF6, OGG1, GEMIN6
CXorf40A	947	192	g1d	0.916579	0.891544					GOTERM_CC_ALL	GO:0005840~ribosome	0.0444169	MRPL11, MRPL23, MRPS14, RPL31, MRPL17, MRPS25, RPL15, RPL23A, RPL28, MRPL43, RPS24
CSNK2A1	951	188	g1d	0.981849	0.9736					GOTERM_CC_ALL	GO:0044451~nucleoplasm part	0.045121	FAM206A, ZMYM2, RBM4, MTA3, LMNA, SAP18, NR2C1, ZC3H8, MAX, PCGF2, CSNK2A1, PHF19, MED28, SRSF6, MED16, ELOF1, TARDBP, CPSF6, RUVBL1, OGG1, GEMIN6, HDAC9, INO80C, ERCC1
STARD5	943	196	g1d	0.677316	0.518672					GOTERM_CC_ALL	GO:0070161~anchoring junction	0.0506724	PARVG, KAZN, DIXDC1, FLT1, ZC3HAV1, VAPB, TNC, PPFIA1, RPL15, NFASC, RPL23A, STAT1, ARHGAP26, RPL31, PCBP2, EPB41L5, CYFIP1, ESAM, LRRFIP1, RUVBL1, CEACAM1, NPHP1, ADD1
B4GALNT4	945	194	g1d	0.472447	0.318381					GOTERM_CC_ALL	GO:0032299~ribonuclease H2 complex	0.0623673	RNASEH2B, RNASEH2C
FXN	950	189	g1d	0.987759	0.97877					GOTERM_CC_ALL	GO:0000152~nuclear ubiquitin ligase complex	0.0628554	PCGF2, ANAPC15, CDC23, MAD2L2
OSMR	941	198	g1d	0.97934	0.968308					GOTERM_CC_ALL	GO:0005912~adherens junction	0.0664419	PARVG, DIXDC1, FLT1, ZC3HAV1, VAPB, TNC, PPFIA1, RPL15, NFASC, RPL23A, STAT1, ARHGAP26, RPL31, PCBP2, EPB41L5, CYFIP1, ESAM, LRRFIP1, RUVBL1, CEACAM1, NPHP1, ADD1
FBXL2	941	198	g1d	0.655358	0.545774					GOTERM_CC_ALL	GO:0035097~histone methyltransferase complex	0.0669084	MAX, PHF19, RUVBL1, HDAC9, INO80C
CAMTA1	934	205	g1d	0.951371	0.925121					GOTERM_CC_ALL	GO:0000792~heterochromatin	0.0669084	PCGF2, CDKN2A, PSIP1, MECP2, UBE2B
OAS1	963	176	g1d	0.979109	0.964276					GOTERM_CC_ALL	GO:0005762~mitochondrial large ribosomal subunit	0.0816518	MRPL11, MRPL23, MRPL17, MRPL43
MDGA1	944	195	g1d	0.760113	0.673557					GOTERM_CC_ALL	GO:0000315~organellar large ribosomal subunit	0.0816518	MRPL11, MRPL23, MRPL17, MRPL43
SMDT1	946	193	g1d	0.827936	0.803376					GOTERM_CC_ALL	GO:0005680~anaphase-promoting complex	0.0849367	ANAPC15, CDC23, MAD2L2
WBSCR16	961	178	g1d	0.951029	0.932362					GOTERM_CC_ALL	GO:0033176~proton-transporting V-type ATPase complex	0.0914024	TCIRG1, ATP6V1B2, ATP6V1D
PAM16	952	187	g1d	0.979783	0.966267					GOTERM_CC_ALL	GO:0005761~mitochondrial ribosome	0.0936815	MRPL11, MRPL23, MRPS14, MRPL17, MRPL43
TMEM14B	962	177	g1d	0.985834	0.977086					GOTERM_CC_ALL	GO:0000313~organellar ribosome	0.0936815	MRPL11, MRPL23, MRPS14, MRPL17, MRPL43
NDUFB2	953	186	g1d	0.995074	0.992116					GOTERM_MF_ALL	GO:0003723~RNA binding	2.83415e-05	ZC3HAV1, RBM4, RPL15, TCEAL6, SYNCRIP, SLIRP, ZNF207, DNAJC17, CDKN2A, ELOF1, TARDBP, PCBP2, PSIP1, LRRFIP1, EIF2B2, TOP2A, FNDC3B, RBFOX2, SSBP1, MECP2, RBPMS, EIF4A2, NOL4L, CPSF6, CCDC9, MYO18A, MRPL43, ADD1, PPP5C, ENDOV, MRPS14, C14ORF166, OAS1, ZC3H8, RPP14, MRPL11, SCAF11, C2ORF15, RPL31, THG1L, STRBP, NSUN5, NMD3, RPS24, SUB1, NTPCR, SAP18, ELAVL1, RPL23A, RPL28, SLC16A3, PPIE, MRPL23, CS…
C2orf73	938	201	g1d	0.820988	0.663991					GOTERM_MF_ALL	GO:0044822~poly(A) RNA binding	0.000416803	ZC3HAV1, MRPS14, RBM4, RPL15, SYNCRIP, C14ORF166, SLIRP, ZC3H8, ZNF207, MRPL11, SCAF11, CDKN2A, C2ORF15, RPL31, TARDBP, PCBP2, PSIP1, STRBP, TOP2A, FNDC3B, NSUN5, NMD3, RPS24, RBFOX2, SSBP1, SUB1, NTPCR, MECP2, SAP18, ELAVL1, RPL23A, RPL28, SLC16A3, PPIE, RBPMS, CSNK1E, SRSF6, EIF4A2, ANXA11, CPSF6, CCDC9, MYO18A, ALG13, MRPL43, ADD1
TSG101	962	177	g1d	0.99556	0.993461					GOTERM_MF_ALL	GO:0033293~monocarboxylic acid binding	0.00242612	STARD5, STX3, FFAR4, ALB, ADH5, FABP1, NR1H4
ANAPC15	963	176	g1d	0.992093	0.987815					GOTERM_MF_ALL	GO:0005515~protein binding	0.003088	DBF4B, OSMR, VAPB, RPL15, PPP2R5C, SYNCRIP, CXORF40A, ZNRF1, UHRF1BP1, FAM124A, CD47, H2AFV, MED28, WWP1, PIK3C3, CHRNA5, ERAP1, EIF2B2, CDH23, CDCA3, COL10A1, LYRM2, RNF220, MECP2, NPIPA7, PCLO, TANK, RAD1, MAD2L1, SERPINF1, MED16, MLLT10, NOL4L, PDE4DIP, MAD2L2, MYO18A, MRPL43, ADD1, FBXL2, KAZN, GLG1, OAS1, IL17D, T, STX18, FAM162A, C19ORF25, OLFM2, NR1H4, RPS24, NPHP1, TAOK2, ARHGEF39, SUB1, …
NR1H4	957	182	g1d	0.383007	0.24983					GOTERM_MF_ALL	GO:0005504~fatty acid binding	0.00339579	STX3, FFAR4, ALB, ADH5, FABP1
PAQR6	940	199	g1d	0.713468	0.588595					GOTERM_MF_ALL	GO:0003735~structural constituent of ribosome	0.00960112	MRPL11, MRPL23, MRPS14, SLC25A4, RPL31, MRPL17, MRPS25, RPL15, RPL23A, RPL28, MRPL43, RPS24
FOXN3	947	192	g1d	0.998064	0.99574					GOTERM_MF_ALL	GO:0032052~bile acid binding	0.0121023	STARD5, FABP1, NR1H4
ZNF207	938	201	g1d	0.960834	0.946123					GOTERM_MF_ALL	GO:0003676~nucleic acid binding	0.0173045	DBF4B, ZC3HAV1, RBM4, RPL15, TCEAL6, SYNCRIP, CDKN2A, H2AFV, TARDBP, PSIP1, EIF2B2, FNDC3B, RBFOX2, MTA3, MECP2, GTF2IRD2, FOXN3, RAD1, RBPMS, MLLT10, NOL4L, CCDC9, MYO18A, ZNF438, MRPL43, ADD1, PPP5C, CAMTA1, MRPS14, OAS1, C14ORF166, SP110, NR2C1, ZC3H8, T, ELK4, ALB, STRBP, ZNF599, NR1H4, RPS24, ZMYM2, SUB1, NTPCR, ASXL1, SAP18, RPL23A, PPIE, SRSF6, ATF7, GLMP, ZNF385D, H3F3B, PABPC1L, ALG13, A…
IL18BP	964	175	g1d	0.88431	0.830224					GOTERM_MF_ALL	GO:0031406~carboxylic acid binding	0.0271412	CEP104, STARD5, STX3, FFAR4, ALB, P4HA3, ADH5, FABP1, NR1H4
SLC36A2	958	181	g1d	0.694162	0.493148					GOTERM_MF_ALL	GO:0008289~lipid binding	0.0299063	STX3, FFAR4, PCTP, NSFL1C, PAQR6, ADH5, KIF16B, PCLO, ARHGAP26, STARD5, PLEKHA5, ALB, SBF2, ACOT11, ANXA11, FABP1, VAMP2, AGAP1, TREM2, ARAP1, NR1H4, SPTB, PPP5C
H3F3B	949	190	g1d	0.560248	0.4908					GOTERM_MF_ALL	GO:0008028~monocarboxylic acid transmembrane transporter activity	0.0399456	SLC16A3, SLC16A14, CEACAM1, SLC5A12
EEF1E1	967	172	g1d	0.953082	0.916533					GOTERM_MF_ALL	GO:0016891~endoribonuclease activity, producing 5'-phosphomonoesters	0.0399456	ENDOV, RNASEH2B, RNASEH2C, RPP14
MSH2	947	192	g1d	0.986145	0.98028					GOTERM_MF_ALL	GO:0046943~carboxylic acid transmembrane transporter activity	0.042538	SLC16A3, SLC16A14, SLC36A2, SLC38A6, SLC6A16, CEACAM1, SLC5A12
CAPN10	942	197	g1d	0.988281	0.980077					GOTERM_MF_ALL	GO:0004521~endoribonuclease activity	0.0435425	ENDOV, RNASEH2B, RNASEH2C, RPP14, TSEN34
BEAN1	955	184	g1d	0.968261	0.935197					GOTERM_MF_ALL	GO:0005342~organic acid transmembrane transporter activity	0.0471238	SLC16A3, SLC16A14, SLC36A2, SLC38A6, SLC6A16, CEACAM1, SLC5A12
CEACAM1	940	199	g1d	0.806506	0.711111					GOTERM_MF_ALL	GO:0097159~organic cyclic compound binding	0.0510136	DBF4B, C12ORF76, ZC3HAV1, RBM4, RPL15, TCEAL6, PKMYT1, SYNCRIP, STARD5, CSNK2A1, CDKN2A, H2AFV, TARDBP, PIK3C3, PSIP1, EIF2B2, FNDC3B, ACSM2B, RBFOX2, MTA3, ACSM2A, GTF2IRD2, MECP2, FOXN3, RAD1, RBPMS, MLLT10, NOL4L, CCDC9, ZNF438, MYO18A, MRPL43, SEPT8, PPP5C, KALRN, ADD1, CAMTA1, MRPS14, PAQR6, OAS1, C14ORF166, ULK4, ATP6V1B2, SP110, NR2C1, ZC3H8, T, ALB, ELK4, MYO15B, STRBP, ZNF599, NR1H4, RPS…
MIA2	953	186	g1d	0.440904	0.329802					GOTERM_MF_ALL	GO:0046914~transition metal ion binding	0.0558656	ABLIM2, DBF4B, RBM4, PPM1A, ADH5, ZDHHC18, OAS1, ERI2, SP110, ZNRF1, NR2C1, ZNF207, TRIM65, CYLD, PCGF2, PCGF3, SCAF11, FXN, RNF165, ALB, P4HA3, RBCK1, ERAP1, KDM5C, NR1H4, DTNA, HBD, ZMYM2, ZCCHC10, RNF220, ZDHHC6, ZDHHC8, MTA3, MARCH10, MSRB2, PHF3, PHF19, JMJD6, MLLT10, ZNF385D, CYP2R1
SPATA3	955	184	g1d	0.467879	0.380116					GOTERM_MF_ALL	GO:0022804~active transmembrane transporter activity	0.0592969	TCIRG1, SLC2A13, SLC16A14, SLC36A2, SLC6A16, ATP6V1B2, SLC19A1, ATP6V1D, SLC35A2, SLC16A3, ATP2A2, SLC4A8, TMCO3, SLC5A12
NSUN5	939	200	g1d	0.914526	0.895791					GOTERM_MF_ALL	GO:0004722~protein serine/threonine phosphatase activity	0.060518	EPM2A, PPP3CB, PPM1A, TAB1, PPP5C
FXYD6	966	173	g1d	0.999297	0.998591					GOTERM_MF_ALL	GO:0000026~alpha-1,2-mannosyltransferase activity	0.0638173	ALG11, ALG9
NCDN	968	171	g1d	0.978311	0.968737					GOTERM_MF_ALL	GO:1901363~heterocyclic compound binding	0.0661748	DBF4B, C12ORF76, ZC3HAV1, RBM4, RPL15, TCEAL6, PKMYT1, SYNCRIP, CSNK2A1, CDKN2A, H2AFV, TARDBP, PIK3C3, PSIP1, EIF2B2, FNDC3B, ACSM2B, RBFOX2, MTA3, ACSM2A, GTF2IRD2, MECP2, FOXN3, RAD1, RBPMS, MLLT10, NOL4L, CCDC9, ZNF438, MYO18A, MRPL43, SEPT8, PPP5C, KALRN, ADD1, CAMTA1, MRPS14, OAS1, C14ORF166, ULK4, ATP6V1B2, SP110, NR2C1, ZC3H8, T, ALB, ELK4, MYO15B, STRBP, ZNF599, NR1H4, RPS24, OBSCN, ZMYM…
ADGB	949	190	g1d	0.723709	0.619504					GOTERM_MF_ALL	GO:0016409~palmitoyltransferase activity	0.066455	CPT1B, ZDHHC6, ZDHHC8, ZDHHC18
FABP1	946	193	g1d	0.433544	0.345173					GOTERM_MF_ALL	GO:0005488~binding	0.0687533	DBF4B, C12ORF76, OSMR, VAPB, LHCGR, RPL15, PPP2R5C, SYNCRIP, CXORF40A, ZNRF1, UHRF1BP1, FAM124A, CD47, H2AFV, MED28, WWP1, PIK3C3, CHRNA5, ERAP1, EIF2B2, COL10A1, CDH23, CDCA3, ACSM2B, LYRM2, RNF220, ACSM2A, MECP2, NPIPA7, PCLO, TANK, RAD1, MAD2L1, SERPINF1, MED16, MLLT10, NOL4L, PDE4DIP, MAD2L2, MYO18A, MRPL43, ADD1, FBXL2, KAZN, GLG1, OAS1, T, IL17D, STX18, MYO15B, FAM162A, C19ORF25, OLFM2, LFN…
EPM2A	949	190	g1d	0.994773	0.990907					GOTERM_MF_ALL	GO:0030506~ankyrin binding	0.069243	OBSCN, KCNQ2, SPTB
RAMP3	966	173	g1d	0.985209	0.975777					GOTERM_MF_ALL	GO:0016893~endonuclease activity, active with either ribo- or deoxyribonucleic acids and producing 5'-phosphomonoesters	0.0702162	ENDOV, RNASEH2B, RNASEH2C, RPP14
PCSK7	923	216	g1e	0.269449	0.0128947					GOTERM_MF_ALL	GO:0005215~transporter activity	0.0706583	SLC16A14, SLC2A13, KCNC4, SLC36A2, SLC44A1, C12ORF76, ABCF2, SLC38A6, SFXN2, ATP6V1B2, SLC19A1, FXYD6, SLC35A2, MIA2, STARD5, MIA3, AP1S2, CHRNA5, SLC4A8, SLC39A8, VPS35, KCNQ2, CEACAM1, HBD, RAMP3, TCIRG1, SLC25A4, PCTP, STIM2, SLC6A16, AP4S1, ATP6V1D, SLC16A3, ATP2A2, FABP1, TMCO3, KCNH5, SLC5A12
SLC16A14	932	207	g1e	0.12493	0.0309907					GOTERM_MF_ALL	GO:0015291~secondary active transmembrane transporter activity	0.07144	SLC16A3, SLC2A13, SLC16A14, SLC36A2, SLC4A8, SLC6A16, TMCO3, SLC19A1, SLC35A2, SLC5A12
HMGCLL1	928	211	g1e	0.460459	0.215192					GOTERM_MF_ALL	GO:0003697~single-stranded DNA binding	0.0716584	SSBP1, SUB1, MSH2, PCBP2, TERF2IP, ERCC1
TNC	927	212	g1e	0.150152	0.0313697					GOTERM_MF_ALL	GO:0008270~zinc ion binding	0.0744225	ABLIM2, DBF4B, RBM4, ADH5, ZDHHC18, OAS1, ERI2, SP110, ZNRF1, NR2C1, ZNF207, TRIM65, CYLD, PCGF2, PCGF3, SCAF11, RNF165, RBCK1, ERAP1, KDM5C, NR1H4, DTNA, ZMYM2, ZCCHC10, RNF220, ZDHHC6, ZDHHC8, MTA3, MARCH10, MSRB2, PHF3, PHF19, MLLT10, ZNF385D
OLFM2	913	226	g1e	0.093345	0.0284734					GOTERM_MF_ALL	GO:0008144~drug binding	0.0789416	CEP104, PPIE, ALB, PPP3CB, FABP1, TOP2A
MBTPS2	916	223	g1e	0.0368583	0.0175791					GOTERM_MF_ALL	GO:0003727~single-stranded RNA binding	0.0805025	RBPMS, ENDOV, JMJD6, SYNCRIP, STRBP
AGAP1	916	223	g1e	0.289633	0.0766183					GOTERM_MF_ALL	GO:0030545~receptor regulator activity	0.082056	WNT2, IL18BP, MED16, NRG1
TMPRSS13	922	217	g1e	0.308329	0.167092					GOTERM_MF_ALL	GO:0042954~lipoprotein transporter activity	0.0841739	MIA2, MIA3
SLC2A13	926	213	g1e	0.0957694	0.0337204					GOTERM_MF_ALL	GO:0033192~calmodulin-dependent protein phosphatase activity	0.0841739	PPP3CB, PPM1A
ASXL1	928	211	g1e	0.232896	0.121158					GOTERM_MF_ALL	GO:0015293~symporter activity	0.0898442	SLC16A3, SLC2A13, SLC16A14, SLC36A2, SLC6A16, SLC35A2, SLC5A12
PARD6G	929	210	g1e	0.317311	0.164424					GOTERM_MF_ALL	GO:0004519~endonuclease activity	0.0921648	ENDOV, OGG1, RNASEH2B, RNASEH2C, ERCC1, RPP14, TSEN34
ALG11	920	219	g1e	0.191146	0.111541					GOTERM_MF_ALL	GO:0043168~anion binding	0.0922888	CEP104, STARD5, PLEKHA5, STX3, FFAR4, ALB, P4HA3, ADH5, FABP1, KIF16B, NR1H4
EIF4A2	924	215	g1e	0.367744	0.23857
APH1B	920	219	g1e	0.328759	0.157428
ELK4	930	209	g1e	0.0495514	0.0205754
LSM12	923	216	g1e	0.0230412	0.0116662
SCUBE2	924	215	g1e	0.170905	0.0877614
C20orf196	926	213	g1e	0.396768	0.254704
SCAF11	915	224	g1e	0.30605	0.208236
NPHP3-ACAD11	913	226	g1e	0.512683	0.199161
CAMK1D	916	223	g1e	0.174326	0.104306
SSBP1	929	210	g1e	0.0723998	0.0511317
ZMYM2	928	211	g1e	0.151063	0.102256
SLC44A1	925	214	g1e	0.688825	0.541676
FAM162A	924	215	g1e	0.118295	0.0826771
SPTB	923	216	g1e	0.628698	0.379446
CLDND2	923	216	g1e	0.604942	0.3351
AK9	932	207	g1e	0.861753	0.782976
PCBP2	916	223	g1e	0.022513	0.0130489
ZBTB8A	921	218	g1e	0.373187	0.24364
MAD2L2	912	227	g1e	0.0389027	0.0239695
NBPF14	928	211	g1e	0.586415	0.411484
DEF8	933	206	g1e	0.588177	0.489228
PIK3C3	923	216	g1e	0.700864	0.638069
CCDC9	918	221	g1e	0.375237	0.275404
ADD1	927	212	g1e	0.190619	0.133092
PNPLA4	926	213	g1e	0.64631	0.562015
SAP18	927	212	g1e	0.665414	0.583745
TSC22D1	916	223	g1e	0.147026	0.0702863
NGLY1	924	215	g1e	0.54002	0.431995
MYO15B	913	226	g1e	0.752235	0.698564
CCDC142	933	206	g1e	0.702342	0.578268
KALRN	930	209	g1e	0.768962	0.677758
ALG13	917	222	g1e	0.848649	0.786915
ALB	917	222	g1e	0.82186	0.629755
C17orf58	921	218	g1e	0.235995	0.17698
AKAP9	928	211	g1e	0.707196	0.601612
ACSM2A	921	218	g1e	0.371763	0.138426
ZCCHC10	928	211	g1e	0.503986	0.397683
RPL15	917	222	g1e	0.999087	0.998692
NRG1	932	207	g1e	0.488725	0.327835
ECHDC1	932	207	g1e	0.379994	0.299025
ATPAF1	931	208	g1e	0.891067	0.854596
RAD1	914	225	g1e	0.710162	0.673728
SLC4A8	933	206	g1e	0.322928	0.204998
MED16	918	221	g1e	0.182827	0.108269
SLC38A6	927	212	g1e	0.777173	0.71343
LHCGR	923	216	g1e	0.579176	0.394707
ULK4	925	214	g1e	0.531163	0.4011
SLC5A12	926	213	g1e	0.616189	0.316892
SRD5A1	927	212	g1e	0.614812	0.543591
SP110	918	221	g1e	0.914391	0.871942
ERAP1	929	210	g1e	0.891342	0.81415
ST8SIA1	921	218	g1e	0.858127	0.80548
ACSM2B	912	227	g1e	0.420665	0.207422
ATP6V1B2	930	209	g1e	0.987314	0.981246
ELOVL5	922	217	g1e	0.978623	0.96946
FAM134A	924	215	g1e	0.519879	0.441366
PTDSS1	915	224	g1e	0.959574	0.941907
CYP2R1	920	219	g1e	0.781591	0.720162
PABPC1L	919	220	g1e	0.840029	0.781144
GXYLT2	912	227	g1e	0.927671	0.868754
ZNF438	928	211	g1e	0.989333	0.980589
ETV7	925	214	g1e	0.716662	0.623924
LYRM4	919	220	g1e	0.952437	0.945986
FAM71D	931	208	g1e	0.732397	0.515752
RPS24	928	211	g1e	0.999799	0.999726
GLMP	915	224	g1e	0.909634	0.890757
LFNG	921	218	g1e	0.992268	0.988119
MED28	925	214	g1e	0.760319	0.735762
TMCO3	927	212	g1e	0.991394	0.987396
WWP1	932	207	g1e	0.990035	0.986105
CHRNA5	914	225	g1e	0.80127	0.746099
TMEM177	929	210	g1e	0.97315	0.958399
CLDND1	929	210	g1e	0.999246	0.998413
LGI1	920	219	g1e	0.5673	0.458949
HDAC9	914	225	g1e	0.836016	0.798592
MARCH10	924	215	g1e	0.903144	0.804352
C9orf117	922	217	g1e	0.91882	0.838721
STRBP	914	225	g1e	0.992627	0.988261
MUC20	927	212	g1e	0.986526	0.97577
NDUFA3	928	211	g1e	0.989492	0.984552
TMSB15B	932	207	g1e	0.985929	0.978647
MRPL43	915	224	g1e	0.998813	0.998192
ENDOV	927	212	g1e	0.946716	0.915863
TAB1	921	218	g1e	0.991137	0.987533

## Sheet: brca normal
	tumor > normal	tumor < normal	group	tumor_mean	normal_mean					Category	Term	PValue	Genes
CXCL12	10	1129	g2a	0.708397	0.880981					KEGG_PATHWAY	hsa03040:Spliceosome	0.000707342	NCBP2, NCBP1, SNRPA1, U2AF2, TRA2B, SNRPD3, HNRNPA1, HNRNPU, EIF4A3, SRSF7, DDX23, SNRPB, MAGOHB, SNRNP70
pk	14	1125	g2a	0.547041	0.793072					KEGG_PATHWAY	hsa04115:p53 signaling pathway	0.00215053	RFWD2, CDK1, TP53I3, CCNB2, CCND3, RRM2, CHEK1, RRM2B, IGFBP3
LNX1	19	1120	g2a	0.0393656	0.273063					KEGG_PATHWAY	hsa04512:ECM-receptor interaction	0.0106261	COL4A2, SDC1, COL4A1, ITGA6, TNR, COL6A2, COL11A1, COL5A1, SPP1
ADAMTS12	42	1097	g2a	0.10542	0.444107					KEGG_PATHWAY	hsa04110:Cell cycle	0.011109	CDK1, CDC45, MCM7, CCNB2, HDAC2, CCND3, YWHAB, BUB1B, CHEK1, ORC6, CDC25C
CFH	38	1101	g2a	0.250084	0.415446					KEGG_PATHWAY	hsa03015:mRNA surveillance pathway	0.0137298	NCBP2, NCBP1, EIF4A3, PAPOLA, PPP1CA, RNMT, MAGOHB, ETF1, SSU72
TMEM184B	6	1133	g2a	0.0214662	0.111158					KEGG_PATHWAY	hsa03013:RNA transport	0.0168475	NCBP2, NCBP1, EIF4A3, EEF1A1, EIF4G3, ELAC2, STRAP, MAGOHB, EIF1, NUP54, POM121C, THOC5, GEMIN4
CDK1	3	1136	g2a	0.0588394	0.279797					KEGG_PATHWAY	hsa00240:Pyrimidine metabolism	0.0243129	POLD3, NT5C3A, UPRT, POLR2K, RRM2, NT5C2, RRM2B, POLR2B, POLR3D
STIM1	56	1083	g2a	0.0547506	0.132188					KEGG_PATHWAY	hsa05203:Viral carcinogenesis	0.0267928	KAT2A, CDK1, TRAF2, HPN, YWHAB, CHEK1, NFKB2, HDAC2, CCND3, IRF7, ATF6B, CREB3L4, ATP6V0D1, ATP6V0D2
LAS1L	52	1087	g2a	0.0898521	0.168717					KEGG_PATHWAY	hsa04510:Focal adhesion	0.0277875	COL4A2, COL4A1, BCAR1, COL5A1, CTNNB1, PPP1CA, ITGA6, CCND3, TNR, COL6A2, ZYX, COL11A1, PARVB, SPP1
SNRPA1	39	1100	g2a	0.0786493	0.216895					KEGG_PATHWAY	hsa04914:Progesterone-mediated oocyte maturation	0.0826143	CDK1, HSP90AA1, CCNB2, CPEB2, ADCY5, ARAF, CDC25C
ADAMTS2	9	1130	g2a	0.0415837	0.167191					KEGG_PATHWAY	hsa05412:Arrhythmogenic right ventricular cardiomyopathy (ARVC)	0.0836498	ITGA6, PKP2, DMD, CACNB1, CDH2, CTNNB1
HTRA3	44	1095	g2a	0.0777271	0.182264					KEGG_PATHWAY	hsa04114:Oocyte meiosis	0.0924412	CDK1, PPP1CA, CCNB2, CPEB2, ADCY5, YWHAB, CDC25C, FBXW11
AMOTL1	48	1091	g2a	0.0403486	0.164553					GOTERM_BP_ALL	GO:0032963~collagen metabolic process	1.38577e-08	COL4A2, COL4A1, CCL2, MMP14, FURIN, MMP13, COL5A1, MMP11, CTSL, P3H1, MMP10, HDAC2, FAP, COL6A2, COL12A1, CYGB, ADAMTS2, COL11A1, ADAM15
CCNB2	31	1108	g2a	0.0396353	0.209207					GOTERM_BP_ALL	GO:0044259~multicellular organismal macromolecule metabolic process	2.84159e-08	COL4A2, COL4A1, CCL2, MMP14, FURIN, MMP13, COL5A1, MMP11, CTSL, P3H1, MMP10, HDAC2, FAP, COL6A2, COL12A1, CYGB, ADAMTS2, COL11A1, ADAM15
PTP4A3	26	1113	g2a	0.0146676	0.0566751					GOTERM_BP_ALL	GO:0008380~RNA splicing	9.49519e-08	NCBP2, NCBP1, POLR2K, STRAP, SNRPD3, TRA2B, U2AF2, DQX1, WTAP, IVNS1ABP, YBX1, WT1, POLR2B, HNRNPL, DDX23, FRG1, MAGOHB, SNRNP70, CCAR2, GEMIN4, ZCCHC8, SNRPA1, MPHOSPH10, MBNL1, HNRNPA1, HNRNPU, UBL5, EIF4A3, SUGP2, PAPOLA, SRSF7, ZRANB2, SNRPB, RBM38, THOC5, LUC7L
C19orf12	47	1092	g2a	0.0577267	0.131843					GOTERM_BP_ALL	GO:0030574~collagen catabolic process	1.26178e-07	COL4A2, COL4A1, MMP14, FURIN, MMP13, COL5A1, MMP11, CTSL, MMP10, COL6A2, COL12A1, ADAMTS2, COL11A1, ADAM15
SLC25A25	48	1091	g2a	0.0225942	0.0631454					GOTERM_BP_ALL	GO:0006397~mRNA processing	2.19168e-07	NCBP2, NCBP1, RNMT, POLR2K, STRAP, SNRPD3, TRA2B, U2AF2, DQX1, WTAP, YBX1, POLR2B, HNRNPL, DDX23, FRG1, MAGOHB, SNRNP70, CCAR2, GEMIN4, ERCC2, ZCCHC8, SNRPA1, PDCD11, CHTOP, MBNL1, HNRNPA1, HNRNPU, UBL5, EIF4A3, SUGP2, PAPOLA, SRSF7, ZRANB2, SNRPB, RBM38, PAF1, THOC5, LUC7L, SSU72
PTS	48	1091	g2a	0.116924	0.261915					GOTERM_BP_ALL	GO:0044236~multicellular organism metabolic process	2.77374e-07	COL4A2, COL4A1, CCL2, MMP14, FURIN, MMP13, COL5A1, MMP11, CTSL, P3H1, MMP10, HDAC2, FAP, COL6A2, COL12A1, CYGB, ADAMTS2, COL11A1, ADAM15
TSHZ1	55	1084	g2a	0.00123074	0.00908073					GOTERM_BP_ALL	GO:0044243~multicellular organism catabolic process	4.4313e-07	COL4A2, COL4A1, MMP14, FURIN, MMP13, COL5A1, MMP11, CTSL, MMP10, COL6A2, COL12A1, ADAMTS2, COL11A1, ADAM15
SNX9	12	1127	g2a	0.00279407	0.0242643					GOTERM_BP_ALL	GO:0006396~RNA processing	2.5883e-06	NCBP2, NCBP1, RNMT, RPL13, SNRPD3, U2AF2, DQX1, INTS2, WTAP, YBX1, INTS8, DDX23, FAU, MAGOHB, CCAR2, ZCCHC8, SNRPA1, CHTOP, LAS1L, MBNL1, HNRNPU, EIF4A3, PIH1D1, SNRPB, RBM38, PAF1, THOC5, WDR46, SSU72, ELAC2, POLR2K, STRAP, TRA2B, IVNS1ABP, WT1, POLR2B, HNRNPL, RPL32, FRG1, SNRNP70, GEMIN4, ERCC2, PDCD11, TBL3, C9ORF64, THUMPD1, MPHOSPH10, HNRNPA1, UBL5, SUGP2, PAPOLA, SRSF7, ZRANB2, NOP58, DHX4…
CENPA	54	1085	g2a	0.0399776	0.193734					GOTERM_BP_ALL	GO:0030198~extracellular matrix organization	4.25664e-06	NFKB2, WT1, FAP, TNR, COL6A2, COL12A1, CLASP2, FBN2, B4GALT7, COL11A1, GFOD2, SPP1, ERCC2, COL4A2, HPN, COL4A1, MMP14, COL16A1, MMP13, FURIN, COL5A1, MMP11, CAPN1, CTSL, MMP10, ITGA6, THSD4, ADAMTS2, ADAM15
PTMA	29	1110	g2a	0.00156461	0.00588854					GOTERM_BP_ALL	GO:0043062~extracellular structure organization	4.45944e-06	NFKB2, WT1, FAP, TNR, COL6A2, COL12A1, CLASP2, FBN2, B4GALT7, COL11A1, GFOD2, SPP1, ERCC2, COL4A2, HPN, COL4A1, MMP14, COL16A1, MMP13, FURIN, COL5A1, MMP11, CAPN1, CTSL, MMP10, ITGA6, THSD4, ADAMTS2, ADAM15
KLF13	51	1088	g2a	0.00412341	0.0156069					GOTERM_BP_ALL	GO:0000375~RNA splicing, via transesterification reactions	6.10886e-06	NCBP2, NCBP1, POLR2K, STRAP, SNRPD3, TRA2B, U2AF2, DQX1, WTAP, YBX1, POLR2B, HNRNPL, DDX23, FRG1, SNRNP70, GEMIN4, ZCCHC8, SNRPA1, MPHOSPH10, HNRNPA1, HNRNPU, UBL5, EIF4A3, PAPOLA, SRSF7, SNRPB, LUC7L
SPC25	54	1085	g2a	0.0211389	0.140424					GOTERM_BP_ALL	GO:0071840~cellular component organization or biogenesis	1.2242e-05	MRPL42, RPL13, U2AF2, LEMD2, AURKB, CTNNB1, SHKBP1, EPC2, NAA10, FAP, FAU, COL12A1, RAB26, HTRA3, MRPL32, IFT27, CCAR2, ADGRB2, CHTOP, GBP5, PTPRF, RFC5, ATP2C2, PPP1CA, CD320, ADAMTS2, TADA3, GSDMD, CACNB1, AKAP13, CHEK1, CAPZB, MANF, PPAN, DNAAF3, MACF1, FRG1, DMD, SKA3, NUP54, SPP1, DNMT3A, NUF2, COL16A1, RAD54L, HNRNPA1, CNIH2, PKP2, H3F3A, RAD54B, MAP6, FAM96B, COPS5, ATP5B, ORMDL1, BCAR1, C…
MMP11	34	1105	g2a	0.00775043	0.0197566					GOTERM_BP_ALL	GO:0000377~RNA splicing, via transesterification reactions with bulged adenosine as nucleophile	1.43175e-05	NCBP2, NCBP1, POLR2K, STRAP, SNRPD3, TRA2B, U2AF2, DQX1, WTAP, YBX1, POLR2B, HNRNPL, DDX23, FRG1, SNRNP70, GEMIN4, ZCCHC8, SNRPA1, HNRNPA1, HNRNPU, UBL5, EIF4A3, PAPOLA, SRSF7, SNRPB, LUC7L
MAGEA2B	51	1088	g2a	0.696815	0.760965					GOTERM_BP_ALL	GO:0000398~mRNA splicing, via spliceosome	1.43175e-05	NCBP2, NCBP1, POLR2K, STRAP, SNRPD3, TRA2B, U2AF2, DQX1, WTAP, YBX1, POLR2B, HNRNPL, DDX23, FRG1, SNRNP70, GEMIN4, ZCCHC8, SNRPA1, HNRNPA1, HNRNPU, UBL5, EIF4A3, PAPOLA, SRSF7, SNRPB, LUC7L
CAPZB	7	1132	g2a	0.0101432	0.0425778					GOTERM_BP_ALL	GO:0016071~mRNA metabolic process	1.57025e-05	NCBP2, NCBP1, RNMT, POLR2K, RPL13, STRAP, SNRPD3, TRA2B, U2AF2, DQX1, WTAP, YBX1, POLR2B, HNRNPL, TNRC6C, RPL32, DDX23, FRG1, FAU, MAGOHB, SNRNP70, CCAR2, GEMIN4, ERCC2, ZCCHC8, SNRPA1, CHTOP, PDCD11, MBNL1, ETF1, HNRNPA1, HNRNPU, UBL5, EIF4A3, SUGP2, PAPOLA, SRSF7, ZRANB2, SNRPB, RBM38, PAF1, THOC5, LUC7L, SSU72
CYB5R3	39	1100	g2a	0.000941033	0.00360943					GOTERM_BP_ALL	GO:0022617~extracellular matrix disassembly	2.49126e-05	HPN, MMP14, FURIN, MMP13, CAPN1, MMP11, CTSL, MMP10, FAP, FBN2, CLASP2, ADAM15, SPP1
MMP13	32	1107	g2a	0.0103602	0.099845					GOTERM_BP_ALL	GO:0006353~DNA-templated transcription, termination	2.68576e-05	NCBP2, NCBP1, CHTOP, POLR2K, SNRPD3, U2AF2, EIF4A3, PAPOLA, SRSF7, UBTF, SNRPB, THOC5, ERCC2, SSU72
CEP55	30	1109	g2a	0.00448818	0.0442721					GOTERM_BP_ALL	GO:0006369~termination of RNA polymerase II transcription	3.5673e-05	NCBP2, NCBP1, EIF4A3, PAPOLA, CHTOP, SRSF7, SNRPD3, U2AF2, SNRPB, THOC5, SSU72
MREG	55	1084	g2a	0.00694064	0.0241547					GOTERM_BP_ALL	GO:0016043~cellular component organization	7.32864e-05	MRPL42, RPL13, U2AF2, LEMD2, AURKB, CTNNB1, SHKBP1, EPC2, NAA10, FAP, FAU, COL12A1, RAB26, HTRA3, MRPL32, IFT27, CCAR2, ADGRB2, CHTOP, GBP5, PTPRF, RFC5, ATP2C2, PPP1CA, CD320, ADAMTS2, TADA3, GSDMD, CACNB1, AKAP13, CHEK1, CAPZB, MANF, PPAN, DNAAF3, MACF1, DMD, SKA3, NUP54, SPP1, DNMT3A, NUF2, COL16A1, RAD54L, HNRNPA1, CNIH2, PKP2, H3F3A, RAD54B, MAP6, FAM96B, COPS5, ATP5B, BCAR1, COPS4, TIMM17B,…
SPZ1	30	1109	g2a	0.476461	0.513158					GOTERM_BP_ALL	GO:0033554~cellular response to stress	0.000316448	ARMT1, CPEB2, COPS5, FIGNL1, E2F7, EZH2, COPS4, PDIA6, COPS8, CXCL12, EPC2, CDC45, MCM7, ISG15, ATF6B, RALB, CREB3L4, SPRED1, ATP6V0D1, DNAJC2, DPEP1, CCAR2, POLL, CDK1, ARHGEF2, MAGEA2B, HSP90AA1, PTPRF, AIFM1, ERP29, MINK1, MND1, PBK, IFI16, RFC5, FAAP100, PPP1CA, ASCC2, RBM38, THOC5, MYBBP1A, MELK, TRAF2, BCLAF1, CCL2, ING2, POLR2K, CHEK1, RRM2B, SEC62, POLR2B, IRAK4, UFM1, RB1CC1, TNR, ACTL6A…
MB	49	1090	g2a	0.0318076	0.0653391					GOTERM_BP_ALL	GO:0006974~cellular response to DNA damage stimulus	0.000492207	ARMT1, BCLAF1, ING2, COPS5, POLR2K, FIGNL1, E2F7, COPS4, CHEK1, RRM2B, COPS8, CXCL12, POLR2B, CDC45, EPC2, MCM7, ISG15, ACTL6A, SPRED1, NFATC2, CCAR2, ERCC2, EXO1, POLL, CDK1, MND1, WHSC1, IFI16, CDC25C, RAD54L, SOD2, RFC5, POLD3, FAAP100, PARP9, ASCC2, NSMCE4A, VCP, IRF7, BRE, RAD54B, RBM38, THOC5, PARP2, RBM14-RBM4
NUF2	53	1086	g2a	0.0109709	0.0407028					GOTERM_BP_ALL	GO:0006259~DNA metabolic process	0.000706094	COPS5, FIGNL1, E2F7, E2F8, EZH2, COPS4, SPI1, NAP1L1, AURKB, COPS8, CTNNB1, EPC2, CDC45, MCM7, ISG15, ORC6, DNAJC2, POLL, CDK1, CIZ1, AIFM1, MND1, HNRNPU, RFC5, FAAP100, ASCC2, RRM2, MYBBP1A, WIZ, POLR2K, CHEK1, RRM2B, POLR2B, ACTL6A, ERCC2, EXO1, DNMT3A, GMNN, WHSC1, CDC25C, HNRNPA1, RAD54L, POLD3, PARP9, VCP, NSMCE4A, TOM1L1, MAPK15, BRE, RAD54B, PARP2, RBM14-RBM4
KIF18B	6	1133	g2a	0.00229882	0.061381					GOTERM_BP_ALL	GO:0051179~localization	0.000768918	LTBP1, RPL13, PNKD, ADCY5, U2AF2, LEMD2, AURKB, AMOTL1, OGDH, CTNNB1, FAP, FAU, RAB26, CHRNA6, IFT27, CHTOP, GBP5, PTPRF, CIZ1, F7, YIF1B, GLTP, ATP2C2, CD320, RAB15, TMEM184B, MYBBP1A, BTN3A2, CHKA, IL1R1, GSDMD, CACNB1, AKAP13, RFFL, P3H1, VPS9D1, MACF1, UPRT, DMD, NUP54, OSBPL9, OSBPL6, OXSR1, HNRNPA1, SRSF7, PARP9, CNIH2, PKP2, DHX40, MAP6, SLC20A1, COPS5, SLC20A2, ATP5B, BCAR1, TIMM17B, EZH2…
IGSF3	50	1089	g2a	0.00150227	0.00920313					GOTERM_BP_ALL	GO:0051128~regulation of cellular component organization	0.000912195	NCBP1, U2AF2, CRABP2, AURKB, CXCL12, ITPKA, DMPK, CTNNB1, AAK1, FAP, TBC1D14, RALB, HTRA3, CCAR2, ADGRB2, TWF1, CHTOP, GBP5, PTPRF, HNRNPU, CD320, PAF1, SNX9, PLXNC1, CCL2, TADA3, STRAP, AKAP13, RABGAP1L, ANLN, CHEK1, CAPZB, WT1, MACF1, DMD, SKA3, CLASP2, DNAJA4, SPP1, SREBF1, COL16A1, HNRNPA1, AIM2, HDAC2, VCP, PKP2, H3F3A, SYNGAP1, CLDN7, IGFBP7, BCAR1, STMND1, EZH2, SPI1, CDC45, SEMA3A, MSN, G…
E2F8	31	1108	g2a	0.00560479	0.0353948					GOTERM_BP_ALL	GO:0051641~cellular localization	0.000917941	NCBP2, NCBP1, RPL13, PNKD, ADCY5, SNRPD3, U2AF2, LEMD2, AURKB, CTNNB1, TBC1D14, RALB, FAU, RAB26, IFT27, CHTOP, TWF1, TMEM201, NUDT4, CIZ1, ERP29, F7, YIF1B, ATP2C2, VSNL1, SNRPB, PAF1, MYBBP1A, SNX9, CCL2, AKAP13, RABGAP1L, KEAP1, MACF1, DMD, CLASP2, NUP54, SEC61A1, SREBF1, HNRNPA1, VCP, SRSF7, CNIH2, PKP2, MAP6, SYNGAP1, XPO7, KIF23, ATP5B, EZH2, TIMM17B, PEX6, YBX1, ARHGAP21, KIF2C, PEX1, SLMA…
NUSAP1	23	1116	g2a	0.000806867	0.00841724					GOTERM_BP_ALL	GO:0051301~cell division	0.00103534	KIF23, SNX9, ASUN, ING2, E2F7, BCAR1, E2F8, ANLN, CEP55, AURKB, YBX1, SPC25, KIF2C, CENPA, RALB, SKA3, CLASP2, TUBA1A, GOLGA2, ERCC2, CDK1, ARHGEF2, NUF2, KIF18B, NUSAP1, DYNLT1, TEAD3, CDC25C, PPP1CA, CCNB2, CCND3, SVIL, BRE, BUB1B
KAT2A	102	1037	g2b	0.579423	0.795259					GOTERM_BP_ALL	GO:0034641~cellular nitrogen compound metabolic process	0.00106017	MRPL42, RPL13, PNKD, ADCY5, U2AF2, DQX1, LEMD2, NR2C2AP, INTS2, CLK1, AURKB, OGDH, WTAP, CTNNB1, INTS8, EPC2, ISG15, CLK4, NT5C2, FAU, CREB3L4, HTRA3, MRPL32, CCAR2, POLL, CHTOP, CIZ1, LRRC1, ZNF649, F7, RFC5, FAAP100, PPP1CA, ASCC2, MYBBP1A, MPST, CHKA, TADA3, AFAP1L2, CHEK1, ZNF619, VPS9D1, UPRT, FRG1, DMD, IDH1, NUP54, DNMT3A, KLF13, PRPSAP1, RAD54L, HNRNPA1, GART, SRSF7, PARP9, NSMCE4A, H3F3A…
TPO	120	1019	g2b	0.237874	0.546115					GOTERM_BP_ALL	GO:0050685~positive regulation of mRNA processing	0.00106924	NCBP2, NCBP1, EIF4A3, TRA2B, SNRNP70, PAF1
ITGA6	129	1010	g2b	0.317063	0.500551					GOTERM_BP_ALL	GO:0006260~DNA replication	0.00122447	EXO1, POLL, CDK1, CIZ1, GMNN, E2F7, E2F8, NAP1L1, CHEK1, RRM2B, CDC25C, RFC5, POLD3, CDC45, MCM7, RRM2, ORC6, DNAJC2, PARP2, RBM14-RBM4, WIZ
SRGAP2	65	1074	g2b	0.37393	0.571883					GOTERM_BP_ALL	GO:0006950~response to stress	0.00146578	CXCL12, EPC2, ISG15, FAP, ATF6B, CFH, RALB, FAU, CREB3L4, CYGB, EIF1, SPRED1, MX1, SPON2, DNAJC2, CCAR2, MB, POLL, MAGEA2B, GBP5, PTPRF, IL27, ERP29, MND1, F7, RFC5, PPP1CA, FAAP100, ASCC2, DEFA3, MYBBP1A, DST, CD300LB, TRAF2, IFIH1, IL1R1, CCL2, PANX2, GSDMD, AFAP1L2, STIP1, CHEK1, RRM2B, PSMA7, IL34, CAPZB, MANF, IRAK4, MACF1, IDH1, NUP54, CLASP2, DNAJA4, SEC61A1, SPP1, SREBF1, DNMT3A, WHSC1, O…
PSAP	122	1017	g2b	0.225739	0.327988					GOTERM_BP_ALL	GO:0034613~cellular protein localization	0.00150889	RPL13, U2AF2, EZH2, TIMM17B, PEX6, AURKB, YBX1, CTNNB1, PEX1, TBC1D14, SLMAP, RALB, FAU, RAB26, MSN, IFT27, SEC24C, GOLGA4, DNAJC19, CDK1, ARHGEF2, TWF1, HSP90AA1, CIZ1, ERP29, ARHGEF16, DYNLT1, ATP2C2, PIH1D1, CD81, ZFAND2B, CEMIP, BUB1B, COMMD1, PAF1, WDR46, SNX9, PRKCZ, CCL2, ASUN, GDAP1, RABGAP1L, KEAP1, PPM1B, CDH2, SEC62, SUFU, NAGPA, RPL32, PEX19, MACF1, CENPA, DMD, BCAP29, ACTL6A, POM121C…
PEX19	68	1071	g2b	0.290652	0.471509					GOTERM_BP_ALL	GO:0006807~nitrogen compound metabolic process	0.00168452	MRPL42, RPL13, PNKD, ADCY5, U2AF2, DQX1, LEMD2, NR2C2AP, INTS2, AURKB, CLK1, OGDH, WTAP, CTNNB1, INTS8, EPC2, ISG15, CLK4, NT5C2, FAU, CREB3L4, HTRA3, MRPL32, CCAR2, POLL, CHTOP, CIZ1, LRRC1, ZNF649, F7, GLTP, RFC5, FAAP100, PPP1CA, ASCC2, CD320, MYBBP1A, MPST, CHKA, TADA3, CHEK1, AFAP1L2, ZNF619, VPS9D1, UPRT, FRG1, DMD, IDH1, NUP54, DNMT3A, KLF13, PRPSAP1, HNRNPA1, RAD54L, GART, SRSF7, PARP9, N…
MCM7	127	1012	g2b	0.356512	0.641796					GOTERM_BP_ALL	GO:0006996~organelle organization	0.00181089	MRPL42, U2AF2, C19ORF70, LEMD2, AURKB, CXCL12, ITPKA, DMPK, CTNNB1, EPC2, NAA10, TBC1D14, RALB, MRPL32, IFT27, MX1, DNAJC2, CCAR2, TWF1, CHTOP, MND1, TMEM126B, HNRNPU, RFC5, PAF1, VAMP1, DST, SNX9, ELAC2, CCL2, TADA3, AKAP13, RABGAP1L, ANLN, CHEK1, RRM2B, CAPZB, SPC25, PPAN, MACF1, DNAAF3, DMD, HARS2, SKA3, NUP54, CLASP2, SEC61A1, SREBF1, DNMT3A, WDR5, NUF2, WHSC1, RAD54L, HNRNPA1, POLD3, HDAC2, …
TMEM201	122	1017	g2b	0.453996	0.590406					GOTERM_BP_ALL	GO:0048522~positive regulation of cellular process	0.00185997	NCBP2, NCBP1, U2AF2, ADCY5, CRABP2, ZXDC, RPS6KB2, AURKB, AMOTL1, ITPKA, CXCL12, CTNNB1, SHKBP1, TMEM9B, ISG15, FAP, AAK1, ATF6B, RALB, CREB3L4, SPRED1, DNAJC2, RNF146, CCAR2, ADGRB2, MAGEA2B, CHTOP, GBP5, CIZ1, IL27, ERP29, ZNF649, STIM1, TBRG4, YTHDF2, F7, RFC5, PPP1CA, VSNL1, RAB15, PAF1, MYBBP1A, SNX9, TRAF2, IL1R1, CCL2, TADA3, GSDMD, AKAP13, AFAP1L2, KEAP1, CHEK1, IL34, PSMA7, WT1, MED12L, …
FAM72A	95	1044	g2b	0.289133	0.617491					GOTERM_BP_ALL	GO:0070727~cellular macromolecule localization	0.00187628	RPL13, U2AF2, EZH2, TIMM17B, PEX6, AURKB, YBX1, CTNNB1, PEX1, TBC1D14, SLMAP, RALB, FAU, RAB26, MSN, IFT27, SEC24C, GOLGA4, DNAJC19, CDK1, ARHGEF2, TWF1, HSP90AA1, CIZ1, ERP29, ARHGEF16, DYNLT1, ATP2C2, PIH1D1, CD81, ZFAND2B, CEMIP, BUB1B, COMMD1, PAF1, WDR46, SNX9, PRKCZ, CCL2, ASUN, GDAP1, RABGAP1L, KEAP1, PPM1B, CDH2, SEC62, SUFU, NAGPA, RPL32, PEX19, MACF1, CENPA, DMD, BCAP29, ACTL6A, POM121C…
TMED4	89	1050	g2b	0.0754586	0.145362					GOTERM_BP_ALL	GO:0022411~cellular component disassembly	0.00188662	MRPL42, CAPZB, CTNNB1, KIF2C, RB1CC1, FAP, CLASP2, FBN2, NUP54, POM121C, MRPL32, SPP1, GOLGA2, CDK1, TWF1, HPN, ARHGEF2, KIF18B, MMP14, ETF1, MMP13, FURIN, MMP11, CAPN1, CTSL, MMP10, APEH, PPP1CA, CCNB2, ADAM15
DNM3	118	1021	g2b	0.437674	0.646514					GOTERM_BP_ALL	GO:0061640~cytoskeleton-dependent cytokinesis	0.00189189	KIF23, SNX9, CENPA, NUSAP1, ANLN, CEP55, AURKB
CCND3	121	1018	g2b	0.503185	0.73282					GOTERM_BP_ALL	GO:0061387~regulation of extent of cell growth	0.00194856	PLXNC1, MACF1, SEMA4F, TNR, CRABP2, MAP1B, SEMA3A, CLASP2, CXCL12, GOLGA4, SPP1
FAM193B	101	1038	g2b	0.46065	0.606142					GOTERM_BP_ALL	GO:0050684~regulation of mRNA processing	0.00194856	NCBP2, HNRNPL, NCBP1, EIF4A3, PAPOLA, SRSF7, U2AF2, TRA2B, SNRNP70, PAF1, WTAP
OSBPL9	64	1075	g2b	0.192745	0.314752					GOTERM_BP_ALL	GO:0031124~mRNA 3'-end processing	0.00195219	NCBP2, NCBP1, EIF4A3, PAPOLA, CHTOP, SRSF7, U2AF2, PAF1, THOC5, SSU72
LSM14A	132	1007	g2b	0.730532	0.796527					GOTERM_BP_ALL	GO:0048285~organelle fission	0.00198028	KIF23, SNX9, ASUN, ING2, TADA3, GDAP1, LEMD2, ANLN, CHEK1, CEP55, AURKB, SPC25, KIF2C, PEX19, CENPA, SKA3, CLASP2, MX1, GOLGA2, CDK1, DNM3, ARHGEF2, NUF2, MND1, KIF18B, NUSAP1, DYNLT1, PBK, CDC25C, RAD54L, CCNB2, TOM1L1, BRE, BUB1B, RAD54B
TP53I3	112	1027	g2b	0.375906	0.497434					GOTERM_BP_ALL	GO:0046907~intracellular transport	0.00208214	KIF23, NCBP2, NCBP1, RPL13, ATP5B, U2AF2, SNRPD3, TIMM17B, PEX6, CTNNB1, ARHGAP21, PEX1, TBC1D14, FAU, MSN, TUBA1A, IFT27, SEC24C, GOLGA4, DNAJC19, GOLGA2, CDK1, CHTOP, ARHGEF2, HSP90AA1, NUDT4, TMEM201, ERP29, DYNLT1, F7, YIF1B, PROC, EIF4A3, ATP2C2, ZFAND2B, CEMIP, SNRPB, THOC5, MYBBP1A, WDR46, SNX9, PRKCZ, CCL2, GDAP1, AKAP13, RABGAP1L, KEAP1, PPM1B, SEC62, SUFU, NAGPA, RPL32, PEX19, BCAP29, A…
ERCC2	116	1023	g2b	0.368609	0.622255					GOTERM_BP_ALL	GO:0009719~response to endogenous stimulus	0.00235268	NCBP2, NCBP1, LTBP1, CPEB2, ADCY5, IGFBP7, BCAR1, EZH2, DUOX1, LEMD2, KCNJ11, CXCL12, CTNNB1, MCM7, CHRNA6, SPRED1, HTRA3, ZYX, ATP6V0D1, ATP6V0D2, MB, CDK1, ARHGEF2, HSP90AA1, AIFM1, ADIPOR1, F7, MMP14, HNRNPU, EIF4A3, CTSL, SDC1, CGN, CD81, DEFA3, PRKCZ, LIMS1, CCL2, ING2, TADA3, POLR2K, STRAP, PAQR9, RRM2B, WT1, POLR2B, CDH5, UPRT, RPL32, UFM1, IDH1, FBN2, ADAMTS12, SNRNP70, FAM89B, SPP1, KAT2…
HSPA14	121	1018	g2b	0.311374	0.410214					GOTERM_BP_ALL	GO:0048519~negative regulation of biological process	0.00241338	NCBP2, CAST, NCBP1, LTBP1, PNKD, U2AF2, LEMD2, AURKB, CXCL12, CTNNB1, ISG15, FAP, TBC1D14, CYGB, HTRA3, SPRED1, MX1, DNAJC2, CCAR2, ADGRB2, MAGEA2B, TWF1, ERP29, LRRC1, ZNF649, TBRG4, HNRNPU, UGT1A10, TNNT1, VSNL1, PAF1, MYBBP1A, TRAF2, IFIH1, TSHZ1, CCL2, PAFAH2, STRAP, CHEK1, KEAP1, NOSTRIN, RRM2B, RFFL, PSMA7, CAPZB, WT1, P3H1, DMD, HOXA7, NUP54, CLASP2, DNAJA4, B4GALT7, SPP1, SREBF1, DNMT3A, …
DMWD	135	1004	g2b	0.312085	0.448295					GOTERM_BP_ALL	GO:0033365~protein localization to organelle	0.00248994	ASUN, RPL13, U2AF2, EZH2, TIMM17B, GDAP1, PEX6, KEAP1, PPM1B, AURKB, SEC62, YBX1, SUFU, CTNNB1, NAGPA, PEX1, PEX19, RPL32, CENPA, BCAP29, FAU, ACTL6A, POM121C, MSN, NUP54, GOLGA4, FBXW11, SEC61A1, DNAJC19, FAM89B, KAT2A, SREBF1, CDK1, HSP90AA1, CIZ1, YWHAB, UBL5, MID2, PIH1D1, ZFAND2B, CD81, BUB1B, NOP58, PAF1, PES1, WDR46
LUC7L	99	1040	g2b	0.467366	0.656925					GOTERM_BP_ALL	GO:0033036~macromolecule localization	0.00262044	NCBP2, NCBP1, LTBP1, RPL13, ADCY5, U2AF2, AURKB, CTNNB1, TBC1D14, RALB, FAU, RAB26, IFT27, CHTOP, TWF1, GBP5, CIZ1, ERP29, GLTP, ATP2C2, VSNL1, RAB15, PAF1, BTN3A2, SNX9, TRAF2, CHKA, CCL2, GSDMD, RABGAP1L, KEAP1, P3H1, MACF1, DMD, CLASP2, NUP54, SEC61A1, SREBF1, OSBPL9, OSBPL6, WHSC1, HNRNPA1, AIM2, CNIH2, VCP, SRSF7, PKP2, PPID, FABP3, ATG16L1, SYNGAP1, XPO7, PLEKHA1, EZH2, TIMM17B, BSCL2, PEX6…
TMEM126B	110	1029	g2b	0.488075	0.637978					GOTERM_BP_ALL	GO:0043484~regulation of RNA splicing	0.00275984	HNRNPL, EIF4A3, SRSF7, U2AF2, TRA2B, CLK4, RBM38, SNRNP70, CLK1, MBNL1, WTAP
DNMT3A	97	1042	g2b	0.117717	0.246486					GOTERM_BP_ALL	GO:0071310~cellular response to organic substance	0.00296985	NCBP2, NCBP1, LTBP1, CPEB2, COPS5, ADCY5, IGFBP7, BCAR1, EZH2, LEMD2, DUOX1, SPI1, PDIA6, CXCL12, KCNJ11, CTNNB1, LSM14A, MCM7, ISG15, ATF6B, RALB, PSMD3, CREB3L4, SPRED1, HTRA3, ZYX, MSN, SPON2, ATP6V0D1, MX1, ATP6V0D2, ARHGEF2, GBP5, AIFM1, ADIPOR1, HNRNPU, EIF4A3, CTSL, PIH1D1, CGN, VSNL1, CD81, DEFA3, PSME3, PAF1, TRAF2, PRKCZ, LIMS1, SBNO2, IL1R1, CCL2, ING2, TADA3, STRAP, POLR2K, RSAD2, KEA…
COL6A2	70	1069	g2b	0.179734	0.273452					GOTERM_BP_ALL	GO:0001558~regulation of cell growth	0.00306275	NCBP1, PLXNC1, BCAR1, IGFBP7, CRABP2, CXCL12, WT1, MACF1, TNR, CLASP2, SEMA3A, HTRA3, GOLGA4, CCAR2, SPP1, HPN, MAP1B, ADIPOR1, MMP14, CD320, SEMA4F, H3F3A, OGFR, IGFBP3, ADAM15
HAPLN3	64	1075	g2b	0.12644	0.30153					GOTERM_BP_ALL	GO:0035987~endodermal cell differentiation	0.00307453	COL4A2, COL12A1, PAF1, MMP14, COL11A1, COL5A1, CTNNB1
WHSC1	106	1033	g2b	0.285943	0.417268					GOTERM_BP_ALL	GO:0001952~regulation of cell-matrix adhesion	0.00308959	PRKCZ, LIMS1, MACF1, DMD, HOXA7, MINK1, CLASP2, MMP14, COL16A1, ADAM15
DDX50	89	1050	g2b	0.0450744	0.0834365					GOTERM_BP_ALL	GO:0051146~striated muscle cell differentiation	0.00320751	KAT2A, CDK1, EZH2, STIM1, AKAP13, CDH2, MMP14, CAPZB, YBX1, HNRNPU, WT1, DMPK, SDC1, DMD, KRT8, RBM38, CEACAM5, NFATC2
CLASP2	65	1074	g2b	0.0914097	0.195977					GOTERM_BP_ALL	GO:0010769~regulation of cell morphogenesis involved in differentiation	0.00344492	DNM3, PLXNC1, LIMS1, HPN, STRAP, CRABP2, EZH2, MAP1B, ADIPOR1, ITPKA, CXCL12, CTNNB1, HDAC2, MACF1, SEMA4F, TNR, SEMA3A, CLASP2, SYNGAP1, EPYC, GOLGA4, SPP1
BCLAF1	105	1034	g2b	0.238942	0.358242					GOTERM_BP_ALL	GO:2001234~negative regulation of apoptotic signaling pathway	0.00347058	TRAF2, ARHGEF2, ING2, FIGNL1, RRM2B, RFFL, IVNS1ABP, CXCL12, CTNNB1, SOD2, PIH1D1, ITGA6, RB1CC1, PSME3, CCAR2, SCG2
COL5A1	131	1008	g2b	0.221048	0.323087					GOTERM_BP_ALL	GO:0007067~mitotic nuclear division	0.00361499	KIF23, SNX9, ASUN, TADA3, ANLN, CHEK1, CEP55, AURKB, KIF2C, SPC25, CENPA, SKA3, CLASP2, GOLGA2, CDK1, ARHGEF2, NUF2, NUSAP1, KIF18B, DYNLT1, PBK, CDC25C, CCNB2, TOM1L1, BRE, BUB1B
DST	85	1054	g2b	0.262004	0.563793					GOTERM_BP_ALL	GO:0044764~multi-organism cellular process	0.00372044	IFIH1, CCL2, POLR2K, RPL13, SLC20A2, GSDMD, VIM, RSAD2, PPM1B, PSMA7, IVNS1ABP, CXCL12, POLR2B, LSM14A, ISG15, RPL32, CENPA, KRT8, FAU, ZYX, POM121C, SLC22A5, NUP54, SPON2, MX1, ERCC2, KAT2A, TMPRSS2, HPN, IL27, FDPS, YWHAB, DYNLT1, IFI16, CDC25C, HNRNPA1, FURIN, AIM2, POLR3D, MID2, EIF4G3, VCP, IRF7, PPID, CD81, DEFA3, THOC5, ATG16L1
IFT27	72	1067	g2b	0.0912561	0.179704					GOTERM_BP_ALL	GO:0010033~response to organic substance	0.0038402	NCBP2, NCBP1, LTBP1, ADCY5, LEMD2, CXCL12, CTNNB1, ISG15, ATF6B, RALB, CREB3L4, HTRA3, SPRED1, CHRNA6, SPON2, MX1, MB, GBP5, F7, HNRNPU, CGN, VSNL1, DEFA3, PAF1, TRAF2, CHKA, IL1R1, CCL2, TADA3, STRAP, KEAP1, PAQR9, RRM2B, RFFL, PSMA7, MANF, WT1, IRAK4, UPRT, IDH1, SEC61A1, SPP1, SREBF1, EEF1A1, DNMT3A, COL16A1, FURIN, HNRNPA1, AIM2, GART, BFAR, HDAC2, VCP, PARP9, ITGA6, FABP3, H3F3A, CPEB2, COPS…
PLEKHA7	100	1039	g2b	0.494532	0.645765					GOTERM_BP_ALL	GO:0000281~mitotic cytokinesis	0.00386348	KIF23, SNX9, CENPA, NUSAP1, ANLN, CEP55
C12orf73	103	1036	g2b	0.487313	0.625795					GOTERM_BP_ALL	GO:0006370~7-methylguanosine mRNA capping	0.00386348	NCBP2, NCBP1, RNMT, POLR2K, POLR2B, ERCC2
TMX2	72	1067	g2b	0.0688438	0.113416					GOTERM_BP_ALL	GO:1903311~regulation of mRNA metabolic process	0.0038964	NCBP2, HNRNPL, NCBP1, EIF4A3, PAPOLA, TNRC6C, SRSF7, U2AF2, TRA2B, SNRNP70, PAF1, WTAP
STRAP	117	1022	g2b	0.0751891	0.123046					GOTERM_BP_ALL	GO:0071560~cellular response to transforming growth factor beta stimulus	0.00394406	PRKCZ, COL4A2, LIMS1, ING2, CCL2, LTBP1, STRAP, FURIN, CDH5, HDAC2, CGN, FBN2, SNRNP70, HTRA3, ZYX, FAM89B
MBNL1	103	1036	g2b	0.162165	0.267186					GOTERM_BP_ALL	GO:0031123~RNA 3'-end processing	0.00406762	NCBP2, NCBP1, EIF4A3, PAPOLA, CHTOP, ELAC2, SRSF7, U2AF2, PAF1, THOC5, SSU72
NT5C2	105	1034	g2b	0.149716	0.240327					GOTERM_BP_ALL	GO:0008361~regulation of cell size	0.00409597	PLXNC1, HSP90AA1, MACF1, SEMA4F, RB1CC1, TNR, CRABP2, MAP1B, SEMA3A, MSN, CLASP2, CXCL12, GOLGA4, SPP1
P4HTM	134	1005	g2b	0.18057	0.293206					GOTERM_BP_ALL	GO:0006281~DNA repair	0.00409921	COPS5, POLR2K, FIGNL1, COPS4, CHEK1, COPS8, RRM2B, POLR2B, CDC45, EPC2, ISG15, ACTL6A, ERCC2, EXO1, POLL, CDK1, MND1, WHSC1, RAD54L, RFC5, POLD3, FAAP100, ASCC2, NSMCE4A, VCP, PARP9, BRE, RAD54B, PARP2, RBM14-RBM4
CLK1	73	1066	g2b	0.207484	0.431833					GOTERM_BP_ALL	GO:0071559~response to transforming growth factor beta	0.00430055	PRKCZ, COL4A2, LIMS1, ING2, CCL2, LTBP1, STRAP, FURIN, CDH5, HDAC2, CGN, FBN2, SNRNP70, HTRA3, ZYX, FAM89B
IFI16	134	1005	g2b	0.0641616	0.0988873					GOTERM_BP_ALL	GO:0008104~protein localization	0.00478076	LTBP1, RPL13, ADCY5, U2AF2, AURKB, CTNNB1, TBC1D14, RALB, FAU, RAB26, IFT27, TWF1, GBP5, CIZ1, ERP29, ATP2C2, VSNL1, RAB15, PAF1, BTN3A2, SNX9, TRAF2, CCL2, GSDMD, RABGAP1L, KEAP1, P3H1, MACF1, DMD, CLASP2, NUP54, SEC61A1, SREBF1, WHSC1, AIM2, VCP, CNIH2, PKP2, PPID, SYNGAP1, XPO7, ATG16L1, PLEKHA1, EZH2, TIMM17B, PEX6, KCNJ11, YBX1, PEX1, DNAJC14, SLMAP, MSN, SEC24C, ATP6V0D1, ATP6V0D2, GOLGA4, …
CEMIP	84	1055	g2b	0.16605	0.469035					GOTERM_BP_ALL	GO:0051649~establishment of localization in cell	0.00486322	KIF23, NCBP2, NCBP1, RPL13, PNKD, ATP5B, U2AF2, SNRPD3, TIMM17B, LEMD2, PEX6, CTNNB1, ARHGAP21, KIF2C, PEX1, TBC1D14, FAU, MSN, TUBA1A, IFT27, SEC24C, GOLGA4, DNAJC19, GOLGA2, CDK1, CHTOP, ARHGEF2, HSP90AA1, NUDT4, TMEM201, ERP29, NUSAP1, DYNLT1, F7, YIF1B, PROC, EIF4A3, GRM4, ATP2C2, VSNL1, ZFAND2B, SNRPB, CEMIP, THOC5, MYBBP1A, FHOD1, WDR46, SNX9, PRKCZ, CCL2, GDAP1, RABGAP1L, AKAP13, KEAP1, CD…
KIF21A	61	1078	g2b	0.0756925	0.193909					GOTERM_BP_ALL	GO:0003009~skeletal muscle contraction	0.00501276	HSP90AA1, TNNT1, DMD, GAA, MB, DMPK
THOC5	94	1045	g2b	0.0957053	0.178186					GOTERM_BP_ALL	GO:0071704~organic substance metabolic process	0.00524993	MRPL42, RPL13, PNKD, ADCY5, U2AF2, DQX1, LEMD2, NR2C2AP, INTS2, AURKB, CLK1, WTAP, OGDH, CTNNB1, INTS8, EPC2, ISG15, FAP, NAA10, CLK4, NT5C2, CFH, COL12A1, FAU, CREB3L4, HTRA3, MRPL32, CCAR2, POLL, CHTOP, PTPRF, CIZ1, LRRC1, ZNF649, TBRG4, F7, GLTP, RFC5, PPP1CA, FAAP100, CD320, ASCC2, XXYLT1, MYBBP1A, ADAMTS2, MPST, ERMP1, CHKA, TADA3, AKAP13, ZNF619, CHEK1, DMWD, AFAP1L2, RFFL, P3H1, VPS9D1, UP…
TP53I13	123	1016	g2b	0.325955	0.490154					GOTERM_BP_ALL	GO:0000910~cytokinesis	0.00549501	KIF23, SNX9, CENPA, E2F7, SVIL, E2F8, RALB, NUSAP1, ANLN, CEP55, AURKB
NT5C3A	120	1019	g2b	0.263237	0.421745					GOTERM_BP_ALL	GO:0000278~mitotic cell cycle	0.00551901	KIF23, SNX9, ASUN, TADA3, E2F7, E2F8, EZH2, ANLN, CHEK1, CEP55, AURKB, PSMA7, CTNNB1, SPC25, KIF2C, CDC45, MCM7, CENPA, SKA3, PSMD3, ORC6, POM121C, CLASP2, NUP54, TUBA1A, FBXW11, GOLGA2, ERCC2, CDK1, DNMT3A, ARHGEF2, HSP90AA1, NUF2, NUSAP1, KIF18B, DYNLT1, PBK, CDKN3, CDC25C, CCNB2, TOM1L1, RRM2, BRE, BUB1B, PSME3, RBM38, MELK
RAD54B	118	1021	g2b	0.194393	0.334808					GOTERM_BP_ALL	GO:1903313~positive regulation of mRNA metabolic process	0.00577974	NCBP2, NCBP1, EIF4A3, TNRC6C, TRA2B, SNRNP70, PAF1
CCAR2	132	1007	g2b	0.53308	0.64872					GOTERM_BP_ALL	GO:0051169~nuclear transport	0.00608944	NCBP2, NCBP1, U2AF2, SNRPD3, AKAP13, KEAP1, PPM1B, SUFU, CTNNB1, NUP54, POM121C, FBXW11, GEMIN4, FAM89B, CDK1, CHTOP, HSP90AA1, NUDT4, DYNLT1, HNRNPA1, EIF4A3, SRSF7, SNRPB, NOP58, THOC5, XPO7, MYBBP1A
MYBBP1A	133	1006	g2b	0.354887	0.545657					GOTERM_BP_ALL	GO:0048518~positive regulation of biological process	0.00613821	U2AF2, ADCY5, AURKB, AMOTL1, CTNNB1, SHKBP1, ISG15, FAP, CFH, CREB3L4, CCAR2, ADGRB2, CHTOP, GBP5, CIZ1, TBRG4, ZNF649, F7, RFC5, ATP2C2, PPP1CA, RAB15, MYBBP1A, IL1R1, TADA3, GSDMD, AKAP13, AFAP1L2, CHEK1, MACF1, DMD, SPP1, DNMT3A, KLF13, COL16A1, HNRNPA1, NSMCE4A, PKP2, H3F3A, SLC20A1, COPS5, BCAR1, EZH2, NAP1L1, SPI1, COPS8, NFKB2, RFXANK, KCNJ11, YBX1, EDNRA, LSM14A, STRA6, SLC22A5, SEMA3A, G…
EMC8	88	1051	g2b	0.0957518	0.166805					GOTERM_BP_ALL	GO:0000226~microtubule cytoskeleton organization	0.00649108	KIF23, PRKCZ, FIGNL1, STMND1, CHEK1, AURKB, CAPZB, CTNNB1, KIF2C, DNAAF3, INPP5J, CENPA, SKA3, CLASP2, GOLGA2, CDK1, ARHGEF2, MAP1B, KIF18B, NUSAP1, DYNLT1, MAP6, DST, RBM14-RBM4, SRGAP2
MAGOHB	80	1059	g2b	0.211073	0.360523					GOTERM_BP_ALL	GO:0042692~muscle cell differentiation	0.00722405	KAT2A, CDK1, EZH2, STIM1, AKAP13, MBNL1, CDH2, MMP14, CAPZB, YBX1, HNRNPU, WT1, DMPK, CTNNB1, SDC1, DMD, KRT8, H3F3A, CEACAM5, RBM38, NFATC2, IGFBP3
SNRNP70	131	1008	g2b	0.258631	0.411604					GOTERM_BP_ALL	GO:0001706~endoderm formation	0.00764467	COL4A2, COL12A1, PAF1, MMP14, COL11A1, COL5A1, CTNNB1
WIBG	115	1024	g2b	0.113402	0.185947					GOTERM_BP_ALL	GO:0008152~metabolic process	0.00770177	MRPL42, RPL13, PNKD, U2AF2, ADCY5, DQX1, NR2C2AP, LEMD2, INTS2, CLK1, AURKB, WTAP, OGDH, CTNNB1, INTS8, EPC2, ISG15, NAA10, FAP, CLK4, NT5C2, CFH, FAU, COL12A1, CREB3L4, HTRA3, MRPL32, CCAR2, POLL, CHTOP, PTPRF, CIZ1, LRRC1, TBRG4, ZNF649, F7, GLTP, RFC5, FAAP100, PPP1CA, ASCC2, CD320, XXYLT1, MYBBP1A, ADAMTS2, MPST, CHKA, ERMP1, TADA3, AKAP13, ZNF619, DMWD, AFAP1L2, CHEK1, RFFL, P3H1, VPS9D1, UP…
LIMS1	118	1021	g2b	0.0474035	0.0961967					GOTERM_BP_ALL	GO:0051028~mRNA transport	0.00779184	NCBP2, NCBP1, EIF4A3, CHTOP, SRSF7, U2AF2, MAGOHB, POM121C, THOC5, NUP54, XPO7, HNRNPA1
RFXANK	113	1026	g2b	0.187924	0.261317					GOTERM_BP_ALL	GO:0036260~RNA capping	0.00800185	NCBP2, NCBP1, RNMT, POLR2K, POLR2B, ERCC2
MRPL32	102	1037	g2b	0.0346793	0.0658123					GOTERM_BP_ALL	GO:0009452~7-methylguanosine RNA capping	0.00800185	NCBP2, NCBP1, RNMT, POLR2K, POLR2B, ERCC2
MSN	102	1037	g2b	0.00375518	0.00827989					GOTERM_BP_ALL	GO:0000280~nuclear division	0.00834817	KIF23, SNX9, ING2, ASUN, TADA3, LEMD2, ANLN, CHEK1, AURKB, CEP55, SPC25, KIF2C, CENPA, SKA3, CLASP2, GOLGA2, CDK1, ARHGEF2, NUF2, MND1, KIF18B, NUSAP1, DYNLT1, PBK, CDC25C, RAD54L, CCNB2, TOM1L1, BRE, BUB1B, RAD54B
RAD54L	63	1076	g2b	0.141642	0.379087					GOTERM_BP_ALL	GO:0050770~regulation of axonogenesis	0.00842717	PLXNC1, MACF1, SEMA4F, TNR, CRABP2, MAP1B, SEMA3A, CLASP2, SYNGAP1, EPYC, CXCL12, GOLGA4, SPP1
SAT1	133	1006	g2b	0.0807914	0.132					GOTERM_BP_ALL	GO:0030516~regulation of axon extension	0.00855713	PLXNC1, MACF1, SEMA4F, TNR, MAP1B, SEMA3A, CLASP2, CXCL12, GOLGA4
COL12A1	123	1016	g2b	0.0631022	0.145609					GOTERM_BP_ALL	GO:0016032~viral process	0.00862888	IFIH1, CCL2, POLR2K, RPL13, SLC20A2, VIM, RSAD2, PPM1B, PSMA7, IVNS1ABP, CXCL12, POLR2B, LSM14A, ISG15, RPL32, CENPA, KRT8, FAU, ZYX, POM121C, NUP54, SPON2, MX1, ERCC2, KAT2A, TMPRSS2, HPN, IL27, FDPS, YWHAB, DYNLT1, IFI16, CDC25C, HNRNPA1, FURIN, AIM2, POLR3D, MID2, EIF4G3, VCP, IRF7, PPID, CD81, DEFA3, THOC5, ATG16L1
EPB41L2	108	1031	g2b	0.0587602	0.0939866					GOTERM_BP_ALL	GO:0006913~nucleocytoplasmic transport	0.00925251	NCBP2, CDK1, NCBP1, CHTOP, HSP90AA1, NUDT4, SNRPD3, U2AF2, AKAP13, KEAP1, PPM1B, HNRNPA1, SUFU, CTNNB1, EIF4A3, SRSF7, SNRPB, NOP58, POM121C, THOC5, NUP54, XPO7, FBXW11, MYBBP1A, GEMIN4, FAM89B
CCL2	116	1023	g2b	0.0150715	0.0300492					GOTERM_BP_ALL	GO:1903047~mitotic cell cycle process	0.00927551	KIF23, SNX9, ASUN, TADA3, E2F7, EZH2, ANLN, CHEK1, CEP55, AURKB, PSMA7, SPC25, KIF2C, CDC45, MCM7, CENPA, SKA3, PSMD3, ORC6, POM121C, CLASP2, NUP54, TUBA1A, FBXW11, GOLGA2, CDK1, ARHGEF2, HSP90AA1, NUF2, KIF18B, NUSAP1, DYNLT1, PBK, CDKN3, CDC25C, CCNB2, TOM1L1, RRM2, BRE, BUB1B, PSME3, RBM38, MELK
GEMIN4	83	1056	g2b	0.0356579	0.0750109					GOTERM_BP_ALL	GO:2000105~positive regulation of DNA-dependent DNA replication	0.00933221	CIZ1, E2F7, E2F8, WIZ
CDH5	92	1047	g2b	0.0155263	0.0304325					GOTERM_BP_ALL	GO:0044419~interspecies interaction between organisms	0.00934192	IFIH1, CCL2, POLR2K, RPL13, SLC20A2, VIM, RSAD2, PPM1B, PSMA7, IVNS1ABP, CXCL12, POLR2B, LSM14A, ISG15, RPL32, CENPA, KRT8, FAU, ZYX, POM121C, SLC22A5, NUP54, SPON2, MX1, ERCC2, KAT2A, TMPRSS2, HPN, IL27, FDPS, YWHAB, DYNLT1, IFI16, CDC25C, HNRNPA1, FURIN, AIM2, POLR3D, MID2, EIF4G3, VCP, IRF7, PPID, CD81, DEFA3, THOC5, ATG16L1
MX1	131	1008	g2b	0.0511617	0.0787674					GOTERM_BP_ALL	GO:0044403~symbiosis, encompassing mutualism through parasitism	0.00934192	IFIH1, CCL2, POLR2K, RPL13, SLC20A2, VIM, RSAD2, PPM1B, PSMA7, IVNS1ABP, CXCL12, POLR2B, LSM14A, ISG15, RPL32, CENPA, KRT8, FAU, ZYX, POM121C, SLC22A5, NUP54, SPON2, MX1, ERCC2, KAT2A, TMPRSS2, HPN, IL27, FDPS, YWHAB, DYNLT1, IFI16, CDC25C, HNRNPA1, FURIN, AIM2, POLR3D, MID2, EIF4G3, VCP, IRF7, PPID, CD81, DEFA3, THOC5, ATG16L1
CRABP2	105	1034	g2b	0.00724752	0.0167064					GOTERM_BP_ALL	GO:0006979~response to oxidative stress	0.00939019	TRAF2, CDK1, CPEB2, AIFM1, PSAP, TRA2B, EZH2, DUOX1, OXSR1, RRM2B, MMP14, SOD2, SDC1, HDAC2, TPO, IDH1, CYGB, C19ORF12, DPEP1, MELK, PLEKHA1, MB, ERCC2
NR2C2AP	119	1020	g2b	0.0980008	0.16413					GOTERM_BP_ALL	GO:0071495~cellular response to endogenous stimulus	0.00963562	NCBP2, NCBP1, LTBP1, CPEB2, BCAR1, IGFBP7, ADCY5, EZH2, LEMD2, KCNJ11, CTNNB1, MCM7, SPRED1, ZYX, HTRA3, ATP6V0D1, ATP6V0D2, ARHGEF2, AIFM1, ADIPOR1, HNRNPU, CTSL, EIF4A3, CGN, CD81, DEFA3, PRKCZ, LIMS1, CCL2, ING2, TADA3, POLR2K, STRAP, PAQR9, WT1, POLR2B, CDH5, RPL32, UFM1, FBN2, ADAMTS12, SNRNP70, FAM89B, SREBF1, KAT2A, EEF1A1, DNMT3A, COL4A2, COL4A1, COL16A1, HNRNPA1, FURIN, HDAC2, RBM14-RBM4
SNRPB	127	1012	g2b	0.0193629	0.0319262					GOTERM_BP_ALL	GO:0006283~transcription-coupled nucleotide-excision repair	0.00978735	RFC5, POLD3, COPS5, POLR2K, COPS4, COPS8, POLR2B, ERCC2
TBC1D14	110	1029	g2b	0.0118595	0.0247303					GOTERM_BP_ALL	GO:0007017~microtubule-based process	0.0103213	KIF23, PRKCZ, FIGNL1, STMND1, CHEK1, AURKB, CAPZB, CTNNB1, ARHGAP21, KIF2C, DNAAF3, PEX1, INPP5J, CENPA, SKA3, CLASP2, TUBA1A, KIF21A, IFT27, GOLGA2, CDK1, ARHGEF2, TMEM201, MAP1B, KIF18B, NUSAP1, DYNLT1, CNIH2, MAP6, DST, RBM14-RBM4, SRGAP2
RFC5	114	1025	g2b	0.0330331	0.0660311					GOTERM_BP_ALL	GO:0009056~catabolic process	0.0108341	SAT1, NCBP2, NCBP1, NT5C3A, RPL13, PNKD, BSCL2, DUOX1, IL4I1, AURKB, OGDH, ACSF3, CTNNB1, LNX1, TDO2, ISG15, FAP, NT5C2, TPO, MAGOHB, FAU, PSMD3, COL12A1, MSN, COL11A1, DPEP1, RNF146, CCAR2, CDK1, MAGEA2B, NUDT4, AIFM1, LYPLA2, PBK, MMP14, MMP13, MMP11, RFWD2, MMP10, EIF4A3, CTSL, SDC1, PPP1CA, SDS, CD81, GAA, CEMIP, BUB1B, COMMD1, PSME3, HAGHL, ADAMTS2, MPST, ADAM15, SNX9, TRAF2, PAFAH2, ADPGK, …
FRG1	131	1008	g2b	0.0542467	0.0959513					GOTERM_BP_ALL	GO:0071459~protein localization to chromosome, centromeric region	0.0113895	CDK1, CENPA, BUB1B, AURKB
VIM	102	1037	g2b	0.00256701	0.00482962					GOTERM_BP_ALL	GO:0022402~cell cycle process	0.0115558	KIF23, E2F7, E2F8, EZH2, LEMD2, AURKB, CTNNB1, KIF2C, CDC45, MCM7, FAP, RALB, PSMD3, ORC6, TUBA1A, CCAR2, GOLGA2, CDK1, ARHGEF2, HSP90AA1, NUSAP1, TBRG4, MND1, DYNLT1, PBK, RRM2, BUB1B, PSME3, RBM38, THOC5, MYBBP1A, WIZ, MELK, SNX9, ASUN, ING2, TADA3, CHEK1, ANLN, CEP55, PSMA7, SPC25, CENPA, SKA3, POM121C, CLASP2, NUP54, FBXW11, ERCC2, NUF2, KIF18B, CDKN3, CDC25C, RAD54L, CCNB2, TOM1L1, SVIL, BRE…
BSCL2	126	1013	g2b	0.0786669	0.156578					GOTERM_BP_ALL	GO:0031325~positive regulation of cellular metabolic process	0.0116628	NCBP2, NCBP1, ADCY5, U2AF2, ZXDC, RPS6KB2, AURKB, CTNNB1, ATF6B, RALB, CREB3L4, DNAJC2, CHTOP, MAGEA2B, CIZ1, IL27, ERP29, ZNF649, YTHDF2, RFC5, PAF1, SNX9, TRAF2, CCL2, TADA3, AKAP13, CHEK1, KEAP1, AFAP1L2, PSMA7, IL34, WT1, MED12L, HOXA7, MTCH1, TRAF7, SREBF1, KLF13, WDR5, WHSC1, TEAD3, FURIN, HNRNPA1, AIM2, HDAC2, VCP, ITGA6, FABP3, COPS5, E2F7, EZH2, E2F8, SPI1, COPS8, NFKB2, RFXANK, YBX1, ED…
HNRNPL	127	1012	g2b	0.0483764	0.0772054					GOTERM_BP_ALL	GO:0040007~growth	0.0120373	PRKCZ, NCBP1, PLXNC1, IGFBP7, BCAR1, CRABP2, EZH2, CHEK1, CXCL12, WT1, SLC25A25, MACF1, TNR, STRA6, HTRA3, CLASP2, SEMA3A, GOLGA4, SEC61A1, CCAR2, SPP1, ERCC2, KAT2A, CDK1, HPN, MT1M, PSAP, MAP1B, ADIPOR1, MMP14, MMP13, EYS, CCNB2, CD320, SEMA4F, SP2, MT2A, H3F3A, NOP58, OGFR, EPYC, IGFBP3, PLEKHA1, ADAM15
NCBP2	91	1048	g2b	0.0706406	0.111595					GOTERM_BP_ALL	GO:0006605~protein targeting	0.0120506	CCL2, RPL13, U2AF2, TIMM17B, GDAP1, PEX6, KEAP1, PPM1B, SEC62, SUFU, CTNNB1, NAGPA, PEX19, RPL32, PEX1, FAU, ACTL6A, NUP54, POM121C, GOLGA4, FBXW11, DNAJC19, SEC61A1, FAM89B, SREBF1, KAT2A, CDK1, HSP90AA1, YWHAB, UBL5, ATP2C2, ZFAND2B, CEMIP, NOP58, WDR46
RALB	105	1034	g2b	0.0204428	0.0347334					GOTERM_BP_ALL	GO:0044710~single-organism metabolic process	0.0125586	NT5C3A, PNKD, ADCY5, CRABP2, LEMD2, SLC22A11, ITPKC, OGDH, ITPKA, CTNNB1, NANS, SLC25A25, FAP, NT5C2, COL12A1, CYGB, SPRED1, NUDT4, ERP29, LYPLA2, TBRG4, TECR, MOXD1, GLTP, UGT1A10, PPP1CA, CD320, XXYLT1, MYBBP1A, ADAMTS2, MPST, TRAF2, CHKA, CCL2, PAFAH2, AKAP13, RRM2B, PSMA7, IRAK4, P3H1, VPS9D1, UPRT, DMD, HARS2, IDH1, TRAF7, B4GALT7, SREBF1, DNMT3A, MSMO1, WDR5, FDPS, WHSC1, OXSR1, PRPSAP1, FU…
SPRY4	67	1072	g2b	0.00725885	0.0252896					GOTERM_BP_ALL	GO:0006886~intracellular protein transport	0.0131896	SNX9, CCL2, RPL13, U2AF2, TIMM17B, GDAP1, PEX6, RABGAP1L, KEAP1, PPM1B, SEC62, SUFU, CTNNB1, NAGPA, PEX1, PEX19, RPL32, TBC1D14, BCAP29, FAU, ACTL6A, POM121C, NUP54, SEC24C, IFT27, GOLGA4, FBXW11, DNAJC19, SEC61A1, FAM89B, KAT2A, SREBF1, CDK1, ARHGEF2, HSP90AA1, ERP29, YWHAB, DYNLT1, UBL5, ATP2C2, TOM1L1, VCP, ZFAND2B, CEMIP, NOP58, XPO7, WDR46
TWF1	125	1014	g2b	0.0364914	0.0623227					GOTERM_BP_ALL	GO:0070206~protein trimerization	0.013239	TRAF2, COL6A2, MLKL, NUP54, PKD2L1, WIZ
AAK1	83	1056	g2b	0.113957	0.197777					GOTERM_BP_ALL	GO:0050881~musculoskeletal movement	0.013239	HSP90AA1, TNNT1, DMD, GAA, MB, DMPK
COPS5	71	1068	g2b	0.0295356	0.0491798					GOTERM_BP_ALL	GO:0050879~multicellular organismal movement	0.013239	HSP90AA1, TNNT1, DMD, GAA, MB, DMPK
THUMPD1	100	1039	g2b	0.00372136	0.00886522					GOTERM_BP_ALL	GO:2001020~regulation of response to DNA damage stimulus	0.013604	ARMT1, BCLAF1, ING2, NSMCE4A, FIGNL1, BRE, CHEK1, WHSC1, SPRED1, THOC5, CXCL12, CCAR2
UGP2	114	1025	g2b	0.048525	0.0717064					GOTERM_BP_ALL	GO:0071711~basement membrane organization	0.013687	HPN, COL4A1, CLASP2, MMP11
RALGAPA1	116	1023	g2b	0.0497366	0.109834					GOTERM_BP_ALL	GO:0007049~cell cycle	0.0137485	KIF23, E2F7, E2F8, EZH2, LEMD2, AURKB, WTAP, CTNNB1, KIF2C, CDC45, MCM7, FAP, RALB, PSMD3, ORC6, TUBA1A, CCAR2, GOLGA2, CDK1, ARHGEF2, HSP90AA1, MND1, NUSAP1, TBRG4, DYNLT1, PBK, PPP1CA, CCND3, RRM2, BUB1B, PSME3, RBM38, THOC5, MYBBP1A, WIZ, MELK, SNX9, ING2, ASUN, TADA3, THAP5, CHEK1, AFAP1L2, ANLN, CEP55, PSMA7, SPC25, CENPA, RB1CC1, SKA3, POM121C, CLASP2, NUP54, FBXW11, ERCC2, EXO1, DNMT3A, ER…
PLEKHA1	62	1077	g2b	0.231697	0.416212					GOTERM_BP_ALL	GO:0010604~positive regulation of macromolecule metabolic process	0.0138281	NCBP2, NCBP1, ADCY5, U2AF2, ZXDC, RPS6KB2, AURKB, CTNNB1, ATF6B, RALB, CREB3L4, DNAJC2, CHTOP, MAGEA2B, CIZ1, IL27, ERP29, ZNF649, YTHDF2, HNRNPU, RFC5, PAF1, MYBBP1A, SNX9, TRAF2, CCL2, TADA3, AKAP13, KEAP1, CHEK1, AFAP1L2, PSMA7, IL34, WT1, MED12L, HOXA7, MTCH1, UBAP2L, TRAF7, SREBF1, KLF13, WDR5, WHSC1, TEAD3, FURIN, HNRNPA1, AIM2, HDAC2, VCP, ITGA6, H3F3A, COPS5, E2F7, EZH2, E2F8, SPI1, COPS8…
ERH	57	1082	g2b	0.0076036	0.019111					GOTERM_BP_ALL	GO:0051276~chromosome organization	0.0141006	KIF23, COPS5, EZH2, COPS4, SPI1, NAP1L1, LEMD2, AURKB, COPS8, PTMA, NAP1L4, CTNNB1, KIF2C, EPC2, CDC45, MCM7, NAA10, DNAJC2, CDK1, CHTOP, AIFM1, NUSAP1, LAS1L, HNRNPU, RFC5, PIH1D1, BUB1B, PAF1, ING2, TADA3, CHEK1, CEP55, SPC25, CENPA, ACTL6A, CLASP2, ERCC2, SREBF1, KAT2A, DNMT3A, WDR5, NUF2, KIF18B, WHSC1, HNRNPA1, RAD54L, POLD3, HDAC2, MAPK15, BRE, H3F3A, RAD54B, RBM14-RBM4
BCS1L	135	1004	g2b	0.08045	0.131242					GOTERM_BP_ALL	GO:0007179~transforming growth factor beta receptor signaling pathway	0.0142059	PRKCZ, ING2, CCL2, LTBP1, CGN, STRAP, ZYX, HTRA3, FBN2, FURIN, CDH5, FAM89B
C3orf30	104	1035	g2b	0.730356	0.802047					GOTERM_BP_ALL	GO:0032268~regulation of cellular protein metabolic process	0.0145357	CAST, NCBP2, NCBP1, CPEB2, COPS5, ADCY5, EZH2, LEMD2, SPI1, RPS6KB2, COPS8, SPRY4, CTNNB1, LSM14A, ISG15, RALB, PSMD3, EIF1, SPRED1, MSN, DPEP1, CCAR2, GOLGA2, CDK1, CHTOP, ARHGEF2, MAGEA2B, TWF1, HSP90AA1, AIFM1, ERP29, MINK1, YTHDF2, PBK, IFI16, MMP14, RFWD2, EIF4A3, GRM4, PPP1CA, EIF4G3, PIH1D1, CCND3, CD81, CEMIP, BUB1B, COMMD1, PSME3, PAF1, SNX9, TRAF2, PRKCZ, CCL2, ING2, TADA3, STRAP, AKAP1…
PLP2	114	1025	g2b	0.00946193	0.0167891					GOTERM_BP_ALL	GO:0071363~cellular response to growth factor stimulus	0.0146477	NCBP2, NCBP1, PRKCZ, LIMS1, CCL2, LTBP1, ING2, POLR2K, STRAP, BCAR1, LEMD2, CDH5, POLR2B, CTNNB1, MCM7, SPRED1, ADAMTS12, SNRNP70, FBN2, HTRA3, ZYX, FAM89B, KAT2A, EEF1A1, COL4A2, FURIN, HNRNPA1, EIF4A3, HDAC2, PTP4A3, CGN
IL4I1	116	1023	g2b	0.115328	0.265278					GOTERM_BP_ALL	GO:0044237~cellular metabolic process	0.0147355	MRPL42, RPL13, PNKD, ADCY5, U2AF2, DQX1, LEMD2, NR2C2AP, INTS2, AURKB, CLK1, WTAP, OGDH, CTNNB1, INTS8, EPC2, ISG15, FAP, NAA10, CLK4, NT5C2, FAU, CREB3L4, HTRA3, MRPL32, CCAR2, POLL, CHTOP, PTPRF, CIZ1, LRRC1, TBRG4, ZNF649, F7, GLTP, RFC5, PPP1CA, FAAP100, CD320, ASCC2, XXYLT1, MYBBP1A, MPST, CHKA, TADA3, AKAP13, ZNF619, CHEK1, DMWD, AFAP1L2, RFFL, P3H1, VPS9D1, UPRT, FRG1, DMD, IDH1, NUP54, SP…
TECR	82	1057	g2b	0.0218674	0.0560235					GOTERM_BP_ALL	GO:0010771~negative regulation of cell morphogenesis involved in differentiation	0.0149689	DNM3, HPN, STRAP, SEMA4F, TNR, ADIPOR1, SEMA3A, SYNGAP1, SPP1, CTNNB1
ORMDL3	57	1082	g2b	0.00214818	0.00746775					GOTERM_BP_ALL	GO:0061061~muscle structure development	0.0162037	EZH2, LEMD2, AKAP13, CDH2, CAPZB, YBX1, WT1, CTNNB1, DMPK, FRG1, DMD, KRT8, CEACAM5, STRA6, NFATC2, COL11A1, KAT2A, CDK1, STIM1, MBNL1, MMP14, HNRNPU, SDC1, IGSF8, PKP2, SVIL, H3F3A, RBM38, LUC7L, IGFBP3
EIF4G3	122	1017	g2b	0.0328877	0.0502768					GOTERM_BP_ALL	GO:0048523~negative regulation of cellular process	0.0162836	CAST, LTBP1, PNKD, U2AF2, LEMD2, AURKB, CXCL12, CTNNB1, ISG15, FAP, TBC1D14, CYGB, HTRA3, SPRED1, MX1, DNAJC2, CCAR2, TWF1, MAGEA2B, ERP29, ZNF649, TBRG4, HNRNPU, UGT1A10, VSNL1, PAF1, MYBBP1A, TRAF2, TSHZ1, CCL2, PAFAH2, STRAP, CHEK1, NOSTRIN, RRM2B, RFFL, PSMA7, CAPZB, WT1, P3H1, DMD, HOXA7, CLASP2, DNAJA4, B4GALT7, SPP1, SREBF1, DNMT3A, KLF13, EFEMP1, MPHOSPH10, WHSC1, OXSR1, DOCK8, HNRNPA1, F…
EZH2	84	1055	g2b	0.0272375	0.0580504					GOTERM_BP_ALL	GO:0012501~programmed cell death	0.0165057	CAST, CLDN7, FIGNL1, BCAR1, SPI1, AURKB, CXCL12, CTNNB1, DMPK, TP53I3, FAP, RALB, CEACAM5, MLKL, SEMA3A, MX1, DPEP1, CCAR2, CDK1, ARHGEF2, HSP90AA1, AIFM1, ERP29, ARHGEF16, IFI16, PROC, CTSL, GRM4, PPP1CA, PIH1D1, BUB1B, PSME3, MYBBP1A, MELK, ADAM15, TRAF2, PRKCZ, BCLAF1, CCL2, ING2, GSDMA, PAFAH2, GSDMD, AKAP13, CHEK1, RFFL, RRM2B, IVNS1ABP, WT1, PRUNE2, RB1CC1, KRT8, MTCH1, BCAP29, TRAF7, SCG2,…
DYNLT1	117	1022	g2b	0.0111764	0.0177787					GOTERM_BP_ALL	GO:1903362~regulation of cellular protein catabolic process	0.0165583	CDK1, KEAP1, PBK, PSMA7, FURIN, SUFU, RFWD2, VCP, CD81, ARAF, PSMD3, BUB1B, PSME3, COMMD1, MSN, CCAR2
THSD4	123	1016	g2b	0.0478481	0.0966256					GOTERM_BP_ALL	GO:0072594~establishment of protein localization to organelle	0.016561	RPL13, U2AF2, TIMM17B, GDAP1, PEX6, KEAP1, PPM1B, SEC62, SUFU, CTNNB1, NAGPA, PEX19, RPL32, PEX1, FAU, ACTL6A, NUP54, POM121C, GOLGA4, FBXW11, DNAJC19, SEC61A1, FAM89B, SREBF1, KAT2A, CDK1, HSP90AA1, YWHAB, UBL5, PIH1D1, ZFAND2B, NOP58, WDR46
MPST	100	1039	g2b	0.0116199	0.0227063					GOTERM_BP_ALL	GO:0009893~positive regulation of metabolic process	0.0173282	NCBP2, NCBP1, U2AF2, ADCY5, ZXDC, RPS6KB2, AURKB, CTNNB1, ATF6B, RALB, CREB3L4, DNAJC2, CHTOP, MAGEA2B, CIZ1, IL27, ERP29, ZNF649, YTHDF2, HNRNPU, RFC5, PAF1, MYBBP1A, SNX9, TRAF2, CCL2, TADA3, AKAP13, CHEK1, KEAP1, AFAP1L2, PSMA7, IL34, WT1, MED12L, HOXA7, MTCH1, UBAP2L, TRAF7, SREBF1, KLF13, WDR5, WHSC1, TEAD3, FURIN, HNRNPA1, AIM2, HDAC2, VCP, ITGA6, FABP3, H3F3A, COPS5, E2F7, EZH2, E2F8, SPI1…
IDH1	97	1042	g2b	0.00495517	0.00965526					GOTERM_BP_ALL	GO:0051052~regulation of DNA metabolic process	0.0173348	DNMT3A, CDK1, CIZ1, FIGNL1, AIFM1, GMNN, E2F7, E2F8, SPI1, CHEK1, WHSC1, AURKB, HNRNPA1, HNRNPU, CTNNB1, RFC5, TOM1L1, MAPK15, BRE, DNAJC2, WIZ
AIM1L	109	1030	g2b	0.0920949	0.307378					GOTERM_BP_ALL	GO:0006915~apoptotic process	0.0177287	CAST, CLDN7, FIGNL1, SPI1, AURKB, CXCL12, CTNNB1, DMPK, FAP, RALB, CEACAM5, SEMA3A, MX1, DPEP1, CCAR2, CDK1, ARHGEF2, HSP90AA1, AIFM1, ERP29, ARHGEF16, IFI16, PROC, CTSL, GRM4, PPP1CA, PIH1D1, BUB1B, PSME3, MYBBP1A, MELK, ADAM15, TRAF2, PRKCZ, BCLAF1, CCL2, ING2, GSDMA, PAFAH2, AKAP13, CHEK1, RFFL, RRM2B, IVNS1ABP, WT1, PRUNE2, RB1CC1, KRT8, MTCH1, BCAP29, TRAF7, SCG2, ERCC2, DNMT3A, HPN, YWHAB, …
NDUFB3	67	1072	g2b	0.00154468	0.00500103					GOTERM_BP_ALL	GO:0006405~RNA export from nucleus	0.0182152	NCBP2, NCBP1, EIF4A3, CHTOP, SRSF7, U2AF2, POM121C, THOC5, NUP54, HNRNPA1
ACTL6A	131	1008	g2b	0.00727496	0.0146094					GOTERM_BP_ALL	GO:0032886~regulation of microtubule-based process	0.0184418	ARHGEF2, CNIH2, MACF1, INPP5J, STMND1, SKA3, CHEK1, CLASP2, CAPZB, RBM14-RBM4, CTNNB1
GRB7	123	1016	g2b	0.104525	0.193729					GOTERM_BP_ALL	GO:0006997~nucleus organization	0.0184418	CDK1, ASUN, CCNB2, LEMD2, H3F3A, CHEK1, CEP55, POM121C, NUP54, PES1, DMPK
ASCC2	95	1044	g2b	0.0668601	0.115887					GOTERM_BP_ALL	GO:0080134~regulation of response to stress	0.0189508	ARMT1, COPS5, FIGNL1, CXCL12, LSM14A, FAP, CFH, PSMD3, SPRED1, ZYX, DNAJC2, CCAR2, ARHGEF2, HSP90AA1, GBP5, PTPRF, IL27, ERP29, MINK1, F7, IFI16, PBK, PROC, CTSL, PSME3, THOC5, TRAF2, IL1R1, BCLAF1, IFIH1, SBNO2, CCL2, ING2, RSAD2, CHEK1, PPM1B, PSMA7, IRAK4, RB1CC1, TNR, ADAMTS12, CLASP2, NUP54, POM121C, FBXW11, SPP1, PSAP, WHSC1, AIM2, POLR3D, SOD2, BFAR, PARP9, NSMCE4A, IRF7, BRE
TUBA1A	91	1048	g2b	0.00649462	0.0113852					GOTERM_BP_ALL	GO:0043933~macromolecular complex subunit organization	0.0191484	MRPL42, SNRPD3, AURKB, CTNNB1, LNX1, SHKBP1, EPC2, DDX23, RALB, COL12A1, MLKL, MRPL32, DNAJC2, TWF1, CHTOP, GBP5, TMEM126B, PKD2L1, PPP1CA, SNRPB, PAF1, VAMP1, ADAMTS2, TRAF2, SNX9, TADA3, PANX2, STRAP, GSDMD, CHEK1, ANLN, CAPZB, PPAN, DNAAF3, DMD, CLASP2, NUP54, SREBF1, DNMT3A, WDR5, WHSC1, COL16A1, AIM2, APEH, HDAC2, VCP, CNIH2, PPID, H3F3A, ATG16L1, GRB7, NDUFAF5, CLDN7, EZH2, NAP1L1, SPI1, CO…
KIF23	74	1065	g2b	0.0240826	0.0572659					GOTERM_BP_ALL	GO:0006261~DNA-dependent DNA replication	0.0192588	RFC5, POLD3, CDC45, MCM7, CIZ1, E2F7, E2F8, ORC6, RRM2B, PARP2, WIZ
PPEF1	62	1077	g2b	0.0389555	0.221916					GOTERM_BP_ALL	GO:0071427~mRNA-containing ribonucleoprotein complex export from nucleus	0.0193063	NCBP2, NCBP1, EIF4A3, CHTOP, SRSF7, U2AF2, POM121C, THOC5, NUP54
LRRC1	120	1019	g2b	0.0204927	0.0330104					GOTERM_BP_ALL	GO:0006406~mRNA export from nucleus	0.0193063	NCBP2, NCBP1, EIF4A3, CHTOP, SRSF7, U2AF2, POM121C, THOC5, NUP54
MT2A	97	1042	g2b	0.0108378	0.018993					GOTERM_BP_ALL	GO:0032466~negative regulation of cytokinesis	0.0196078	E2F7, E2F8, AURKB
DPEP1	109	1030	g2b	0.0539396	0.235664					GOTERM_BP_ALL	GO:0051129~negative regulation of cellular component organization	0.0196511	CLDN7, PRKCZ, STRAP, VIM, SPI1, CHEK1, CAPZB, CTNNB1, INPP5J, TNR, FAP, SEMA3A, CLASP2, DNAJA4, SPP1, DNM3, TWF1, HPN, ARHGEF2, ADIPOR1, MMP14, HNRNPA1, HNRNPU, HDAC2, PIH1D1, TOM1L1, SEMA4F, BUB1B, H3F3A, SYNGAP1, RBM14-RBM4
MMP14	76	1063	g2b	0.00363466	0.00805589					GOTERM_BP_ALL	GO:0006403~RNA localization	0.0197296	NCBP2, NCBP1, EIF4A3, CHTOP, PIH1D1, SRSF7, U2AF2, NOP58, MAGOHB, NUP54, POM121C, THOC5, XPO7, HNRNPA1
STMND1	135	1004	g2b	0.0916265	0.185326					GOTERM_BP_ALL	GO:0071166~ribonucleoprotein complex localization	0.0200176	NCBP2, NCBP1, EIF4A3, CHTOP, SRSF7, U2AF2, NOP58, POM121C, THOC5, NUP54
EML5	126	1013	g2b	0.0127507	0.0304238					GOTERM_BP_ALL	GO:0031329~regulation of cellular catabolic process	0.020905	SNX9, CDK1, AIFM1, KEAP1, PBK, PSMA7, FURIN, SUFU, RFWD2, PPP1CA, TNRC6C, VCP, CD81, ARAF, IDH1, BUB1B, PSMD3, PSME3, COMMD1, MSN, CCAR2
CASC5	97	1042	g2b	0.0391561	0.145878					GOTERM_BP_ALL	GO:0048675~axon extension	0.0213934	PLXNC1, MACF1, SEMA4F, TNR, MAP1B, SEMA3A, EPYC, CXCL12, GOLGA4
PSMD3	101	1038	g2b	0.0165967	0.0471702					GOTERM_BP_ALL	GO:0070887~cellular response to chemical stimulus	0.0219021	NCBP2, NCBP1, LTBP1, ADCY5, LEMD2, CXCL12, CTNNB1, ISG15, ATF6B, RALB, CREB3L4, HTRA3, SPRED1, SPON2, MX1, GBP5, F7, HNRNPU, UGT1A10, CGN, VSNL1, DEFA3, PAF1, TRAF2, IL1R1, CCL2, TADA3, STRAP, KEAP1, RFFL, PAQR9, PSMA7, WT1, IRAK4, SEC61A1, SREBF1, EEF1A1, DNMT3A, COL16A1, FURIN, HNRNPA1, AIM2, BFAR, HDAC2, VCP, ITGA6, PLEKHA1, CPEB2, COPS5, IGFBP7, BCAR1, EZH2, DUOX1, SPI1, PDIA6, KCNJ11, LSM14A…
U2AF2	100	1039	g2b	0.0571375	0.10936					GOTERM_BP_ALL	GO:0006928~movement of cell or subcellular component	0.0220912	KIF23, CLDN7, ATP5B, BCAR1, OGDH, AMOTL1, CXCL12, CTNNB1, ARHGAP21, KIF2C, FAP, CYGB, MSN, SEMA3A, SPON2, IFT27, DPEP1, CDK1, HSP90AA1, TMEM201, PTPRF, ARHGEF16, MINK1, ADIPOR1, F7, MMP14, PROC, MMP10, IGSF8, SDC1, TNNT1, SEMA4F, CD81, CEMIP, EPYC, KCNH2, DST, ADAM15, SRGAP2, PRKCZ, IL1R1, PLXNC1, CCL2, ASUN, ING2, STRAP, VIM, ANLN, RFFL, CDH2, CAPZB, IRAK4, MACF1, CD177, TNR, DMD, HOXA7, ADAMTS1…
YBX1	74	1065	g2b	0.00173426	0.00392802					GOTERM_BP_ALL	GO:0007160~cell-matrix adhesion	0.0221833	PRKCZ, LIMS1, COL16A1, MMP14, CTNNB1, ITGA6, MACF1, DMD, HOXA7, ZYX, ADAMTS12, CLASP2, ADAM15
MMEL1	69	1070	g2b	0.0272686	0.117697					GOTERM_BP_ALL	GO:0007163~establishment or maintenance of cell polarity	0.0222233	KIF2C, PRKCZ, ARHGEF2, CENPA, MAP1B, DYNLT1, MSN, CLASP2, AMOTL1, DST, PARVB, CDH5
TIMM17B	116	1023	g2b	0.0196336	0.0289828					GOTERM_BP_ALL	GO:0043170~macromolecule metabolic process	0.0225367	MRPL42, RPL13, ADCY5, U2AF2, DQX1, LEMD2, NR2C2AP, INTS2, AURKB, CLK1, WTAP, CTNNB1, INTS8, EPC2, ISG15, NAA10, FAP, CLK4, CFH, COL12A1, FAU, CREB3L4, HTRA3, MRPL32, CCAR2, POLL, CHTOP, PTPRF, CIZ1, LRRC1, TBRG4, ZNF649, F7, RFC5, PPP1CA, FAAP100, ASCC2, XXYLT1, MYBBP1A, ADAMTS2, ERMP1, TADA3, AKAP13, DMWD, CHEK1, AFAP1L2, ZNF619, RFFL, P3H1, FRG1, DMD, NUP54, SPOP, DNMT3A, KLF13, PCNP, OXSR1, HN…
HNRNPU	116	1023	g2b	0.0149421	0.0219049					GOTERM_BP_ALL	GO:2001233~regulation of apoptotic signaling pathway	0.0228885	TRAF2, BCLAF1, ARHGEF2, ING2, FIGNL1, ERP29, YWHAB, RFFL, RRM2B, IVNS1ABP, CXCL12, SOD2, CTNNB1, PPP1CA, PIH1D1, ITGA6, RB1CC1, PSME3, TRAF7, CCAR2, SCG2
COL11A1	57	1082	g2b	0.0191208	0.0899708					GOTERM_BP_ALL	GO:0006725~cellular aromatic compound metabolic process	0.0231409	RPL13, PNKD, ADCY5, U2AF2, DQX1, LEMD2, NR2C2AP, INTS2, CLK1, AURKB, OGDH, WTAP, CTNNB1, INTS8, EPC2, ISG15, CLK4, NT5C2, FAU, CREB3L4, HTRA3, CCAR2, POLL, CHTOP, CIZ1, LRRC1, ZNF649, RFC5, FAAP100, ASCC2, CD320, MYBBP1A, TADA3, AFAP1L2, CHEK1, ZNF619, VPS9D1, UPRT, FRG1, DMD, IDH1, NUP54, DNMT3A, KLF13, PRPSAP1, RAD54L, HNRNPA1, GART, SRSF7, PARP9, NSMCE4A, H3F3A, RAD54B, DHX40, PARP2, COPS5, AT…
LMNB1	117	1022	g2b	0.0136761	0.0251086					GOTERM_BP_ALL	GO:0070848~response to growth factor	0.0233306	NCBP2, NCBP1, PRKCZ, LIMS1, CCL2, LTBP1, ING2, POLR2K, STRAP, BCAR1, LEMD2, CDH5, POLR2B, CTNNB1, MCM7, SPRED1, ADAMTS12, SNRNP70, FBN2, HTRA3, ZYX, FAM89B, KAT2A, EEF1A1, COL4A2, FURIN, HNRNPA1, EIF4A3, HDAC2, PTP4A3, CGN
MELK	101	1038	g2b	0.0728813	0.181102					GOTERM_BP_ALL	GO:0080135~regulation of cellular response to stress	0.0233743	ARMT1, TRAF2, BCLAF1, ING2, COPS5, FIGNL1, CHEK1, CXCL12, RB1CC1, TNR, SPRED1, NUP54, POM121C, DNAJC2, CCAR2, SPP1, ARHGEF2, HSP90AA1, PTPRF, PSAP, ERP29, MINK1, WHSC1, PBK, SOD2, BFAR, NSMCE4A, BRE, THOC5
GRM4	101	1038	g2b	0.0404692	0.166748					GOTERM_BP_ALL	GO:0048870~cell motility	0.0235629	CLDN7, BCAR1, ATP5B, OGDH, AMOTL1, CXCL12, CTNNB1, FAP, CYGB, MSN, SEMA3A, DPEP1, CDK1, HSP90AA1, PTPRF, TMEM201, ARHGEF16, ADIPOR1, MINK1, F7, MMP14, PROC, MMP10, SDC1, SEMA4F, CEMIP, DST, ADAM15, SRGAP2, PRKCZ, PLXNC1, IL1R1, CCL2, ASUN, ING2, STRAP, ANLN, CDH2, RFFL, IRAK4, MACF1, CD177, TNR, HOXA7, CLASP2, ADAMTS12, NFATC2, SCG2, OLR1, DOCK8, COL5A1, PTP4A3, ITGA6, PARP9, PKP2, IGFBP3, GRB7
PROC	77	1062	g2b	0.0323938	0.149965					GOTERM_BP_ALL	GO:0051674~localization of cell	0.0235629	CLDN7, BCAR1, ATP5B, OGDH, AMOTL1, CXCL12, CTNNB1, FAP, CYGB, MSN, SEMA3A, DPEP1, CDK1, HSP90AA1, PTPRF, TMEM201, ARHGEF16, ADIPOR1, MINK1, F7, MMP14, PROC, MMP10, SDC1, SEMA4F, CEMIP, DST, ADAM15, SRGAP2, PRKCZ, PLXNC1, IL1R1, CCL2, ASUN, ING2, STRAP, ANLN, CDH2, RFFL, IRAK4, MACF1, CD177, TNR, HOXA7, CLASP2, ADAMTS12, NFATC2, SCG2, OLR1, DOCK8, COL5A1, PTP4A3, ITGA6, PARP9, PKP2, IGFBP3, GRB7
EIF1	76	1063	g2b	0.00464301	0.00814783					GOTERM_BP_ALL	GO:0032606~type I interferon production	0.0236354	IFIH1, ISG15, POLR2K, IRF7, PPM1B, IFI16, NFKB2, CTNNB1, POLR3D
TEX36	95	1044	g2b	0.647119	0.710526					GOTERM_BP_ALL	GO:0006986~response to unfolded protein	0.023979	BFAR, HSP90AA1, CCL2, COPS5, VCP, ATF6B, PDIA6, CREB3L4, ATP6V0D1, SEC62, SEC61A1, MANF
CLDN7	76	1063	g2b	0.0718813	0.134012					GOTERM_BP_ALL	GO:0006139~nucleobase-containing compound metabolic process	0.0248975	RPL13, ADCY5, U2AF2, DQX1, LEMD2, NR2C2AP, INTS2, CLK1, AURKB, OGDH, WTAP, CTNNB1, INTS8, EPC2, ISG15, CLK4, NT5C2, FAU, CREB3L4, HTRA3, CCAR2, POLL, CHTOP, CIZ1, LRRC1, ZNF649, RFC5, FAAP100, ASCC2, MYBBP1A, TADA3, AFAP1L2, CHEK1, ZNF619, VPS9D1, UPRT, FRG1, DMD, IDH1, NUP54, DNMT3A, KLF13, PRPSAP1, RAD54L, HNRNPA1, GART, SRSF7, PARP9, NSMCE4A, H3F3A, RAD54B, DHX40, PARP2, COPS5, ATP5B, COPS4, E…
C12orf40	90	1049	g2b	0.337881	0.497965					GOTERM_BP_ALL	GO:0033044~regulation of chromosome organization	0.0251321	KAT2A, SREBF1, CHTOP, ING2, TADA3, SPI1, CHEK1, AURKB, HNRNPA1, HNRNPU, CTNNB1, CDC45, PIH1D1, MAPK15, H3F3A, BUB1B, PAF1
EDNRA	131	1008	g2b	0.00835182	0.0243314					GOTERM_BP_ALL	GO:0042795~snRNA transcription from RNA polymerase II promoter	0.0252895	NCBP2, NCBP1, INTS8, ASUN, POLR2K, INTS2, POLR2B
ITPKA	118	1021	g2b	0.0562956	0.177814					GOTERM_BP_ALL	GO:0009301~snRNA transcription	0.0252895	NCBP2, NCBP1, INTS8, ASUN, POLR2K, INTS2, POLR2B
XXYLT1	108	1031	g2b	0.00248393	0.00867023					GOTERM_BP_ALL	GO:0048024~regulation of mRNA splicing, via spliceosome	0.0252895	HNRNPL, EIF4A3, SRSF7, U2AF2, TRA2B, SNRNP70, WTAP
SUFU	135	1004	g2b	0.0428667	0.0618636					GOTERM_BP_ALL	GO:0010717~regulation of epithelial to mesenchymal transition	0.0252895	HPN, HDAC2, STRAP, EZH2, ADIPOR1, CLASP2, CTNNB1
POLR3D	117	1022	g2b	0.00751446	0.0168498					GOTERM_BP_ALL	GO:0031442~positive regulation of mRNA 3'-end processing	0.0255908	NCBP2, NCBP1, PAF1
UGT1A10	133	1006	g2b	0.522387	0.617591					GOTERM_BP_ALL	GO:0046483~heterocycle metabolic process	0.0256101	RPL13, ADCY5, U2AF2, DQX1, LEMD2, NR2C2AP, INTS2, CLK1, AURKB, OGDH, WTAP, CTNNB1, INTS8, EPC2, ISG15, CLK4, NT5C2, FAU, CREB3L4, HTRA3, CCAR2, POLL, CHTOP, CIZ1, LRRC1, ZNF649, RFC5, FAAP100, ASCC2, CD320, MYBBP1A, TADA3, AFAP1L2, CHEK1, ZNF619, VPS9D1, UPRT, FRG1, DMD, IDH1, NUP54, DNMT3A, KLF13, PRPSAP1, RAD54L, HNRNPA1, GART, SRSF7, PARP9, NSMCE4A, H3F3A, RAD54B, DHX40, PARP2, COPS5, ATP5B, C…
RHAG	81	1058	g2b	0.282995	0.415936					GOTERM_BP_ALL	GO:0031110~regulation of microtubule polymerization or depolymerization	0.0257219	ARHGEF2, INPP5J, STMND1, SKA3, CLASP2, CAPZB
TDO2	135	1004	g2b	0.0478742	0.145705					GOTERM_BP_ALL	GO:0016049~cell growth	0.0268682	NCBP1, PRKCZ, PLXNC1, HPN, CRABP2, MAP1B, ADIPOR1, MMP14, CXCL12, WT1, MACF1, SEMA4F, TNR, NOP58, H3F3A, SEMA3A, CLASP2, EPYC, GOLGA4, CCAR2, SEC61A1, SPP1, ADAM15
IGFBP7	94	1045	g2b	0.0165557	0.0253961					GOTERM_BP_ALL	GO:0032481~positive regulation of type I interferon production	0.0268991	IFIH1, POLR2K, IRF7, IFI16, NFKB2, CTNNB1, POLR3D
RAB26	67	1072	g2b	0.0217116	0.0754151					GOTERM_BP_ALL	GO:0030968~endoplasmic reticulum unfolded protein response	0.0273414	BFAR, CCL2, COPS5, VCP, ATF6B, PDIA6, CREB3L4, ATP6V0D1, SEC62, SEC61A1
TMPRSS2	84	1055	g2b	0.0308261	0.0790267					GOTERM_BP_ALL	GO:0071822~protein complex subunit organization	0.0276714	CLDN7, NDUFAF5, MRPL42, NAP1L1, COPS8, PTMA, NAP1L4, CTNNB1, LNX1, SHKBP1, KIF2C, RALB, COL12A1, MLKL, MSN, MRPL32, SEC24C, COL11A1, GOLGA2, CDK1, ARHGEF2, TWF1, HSP90AA1, GBP5, AIFM1, TMEM126B, PKD2L1, MMP11, PPP1CA, PIH1D1, RRM2, PAF1, VAMP1, ADAMTS2, WIZ, NDUFB3, SNX9, TRAF2, PRKCZ, LIMS1, BCLAF1, PANX2, GSDMD, ANLN, CAPZB, DNAAF3, CENPA, INPP5J, DMD, COL6A2, CLASP2, NUP54, ERCC2, DNM3, GMNN, …
CDC45	61	1078	g2b	0.0197479	0.0921587					GOTERM_BP_ALL	GO:0065002~intracellular protein transmembrane transport	0.0276741	HSP90AA1, PEX1, PEX19, ZFAND2B, TIMM17B, PEX6
AIFM1	123	1016	g2b	0.000539159	0.0016749					GOTERM_BP_ALL	GO:0050657~nucleic acid transport	0.0277903	NCBP2, NCBP1, EIF4A3, CHTOP, SRSF7, U2AF2, MAGOHB, POM121C, THOC5, NUP54, XPO7, HNRNPA1
COL4A1	71	1068	g2b	0.00297695	0.00424714					GOTERM_BP_ALL	GO:0050658~RNA transport	0.0277903	NCBP2, NCBP1, EIF4A3, CHTOP, SRSF7, U2AF2, MAGOHB, POM121C, THOC5, NUP54, XPO7, HNRNPA1
MAP1B	87	1052	g2b	0.00848523	0.0148856					GOTERM_BP_ALL	GO:0090311~regulation of protein deacetylation	0.0279538	SREBF1, ING2, TADA3, SPRED1, CCAR2
PDIA6	112	1027	g2b	4.98761e-05	0.000193662					GOTERM_BP_ALL	GO:0048583~regulation of response to stimulus	0.0284604	LTBP1, ADCY5, CRABP2, LEMD2, AURKB, CXCL12, DMPK, CTNNB1, SHKBP1, TMEM9B, FAP, AAK1, CFH, HTRA3, SPRED1, SPON2, DNAJC2, RNF146, CCAR2, GBP5, PTPRF, IL27, ERP29, F7, RFC5, RALGAPA1, PPP1CA, TNNT1, VSNL1, CD300LB, TRAF2, IFIH1, IL1R1, PLXNC1, CCL2, STRAP, AKAP13, AFAP1L2, CHEK1, RRM2B, RFFL, PSMA7, CAPZB, IRAK4, MACF1, DMD, MTCH1, RHOBTB2, NUP54, CLASP2, TRAF7, SPP1, WHSC1, FURIN, AIM2, BFAR, HDAC2…
AURKB	86	1053	g2b	0.0634907	0.134639					GOTERM_BP_ALL	GO:0051640~organelle localization	0.0284728	KAT2A, KIF23, PRKCZ, ARHGEF2, ASUN, TMEM201, MAP1B, LEMD2, NUSAP1, DYNLT1, CEP55, CDH2, MREG, CTNNB1, ARHGAP21, KIF2C, PEX1, CNIH2, CENPA, DMD, MAP6, CLASP2, SEC24C, FHOD1, GOLGA2
FAP	77	1062	g2b	0.00737396	0.0188072					GOTERM_BP_ALL	GO:0008219~cell death	0.0284798	CAST, CLDN7, FIGNL1, BCAR1, SPI1, AURKB, CXCL12, CTNNB1, DMPK, TP53I3, FAP, RALB, CEACAM5, MLKL, SEMA3A, MX1, DPEP1, CCAR2, CDK1, ARHGEF2, HSP90AA1, AIFM1, ERP29, ARHGEF16, IFI16, PROC, CTSL, GRM4, PPP1CA, PIH1D1, BUB1B, PSME3, MYBBP1A, MELK, SRGAP2, ADAM15, TRAF2, PRKCZ, BCLAF1, CCL2, ING2, GSDMA, PAFAH2, GSDMD, AKAP13, CHEK1, RFFL, RRM2B, IVNS1ABP, WT1, PRUNE2, RB1CC1, KRT8, MTCH1, BCAP29, TRAF…
FURIN	128	1011	g2b	0.00947266	0.0147747					GOTERM_BP_ALL	GO:0022604~regulation of cell morphogenesis	0.0285115	PLXNC1, LIMS1, CCL2, STRAP, ADAMTS16, CRABP2, EZH2, CXCL12, ITPKA, CAPZB, CTNNB1, MACF1, TBC1D14, TNR, MSN, CLASP2, SEMA3A, GOLGA4, SPP1, DNM3, HPN, MAP1B, ADIPOR1, HDAC2, SEMA4F, EPYC, SYNGAP1, PARVB
CRYBA2	120	1019	g2b	0.281309	0.349833					GOTERM_BP_ALL	GO:0032479~regulation of type I interferon production	0.0286044	IFIH1, ISG15, POLR2K, IRF7, PPM1B, IFI16, NFKB2, CTNNB1, POLR3D
ZBTB22	80	1059	g2b	0.0155779	0.0535773					GOTERM_BP_ALL	GO:0010506~regulation of autophagy	0.0286754	KAT2A, SREBF1, EEF1A1, PSAP, U2AF2, IFI16, CAPN1, MID2, EIF4G3, TBC1D14, RALB, ACTL6A, SNRNP70, ATP6V0D1, ATP6V0D2, GOLGA2
ARHGEF16	64	1075	g2b	0.00482086	0.019922					GOTERM_BP_ALL	GO:0031440~regulation of mRNA 3'-end processing	0.0288657	NCBP2, NCBP1, PAPOLA, PAF1
SP2	133	1006	g2b	0.0179377	0.0391522					GOTERM_BP_ALL	GO:1901984~negative regulation of protein acetylation	0.0288657	MAGEA2B, PIH1D1, HDAC2, SPI1
MMP10	129	1010	g2b	0.0457591	0.134969					GOTERM_BP_ALL	GO:1901360~organic cyclic compound metabolic process	0.0289318	RPL13, PNKD, ADCY5, U2AF2, DQX1, LEMD2, NR2C2AP, INTS2, CLK1, AURKB, OGDH, WTAP, CTNNB1, INTS8, EPC2, ISG15, CLK4, NT5C2, FAU, CREB3L4, HTRA3, CCAR2, POLL, CHTOP, CIZ1, LRRC1, ZNF649, RFC5, FAAP100, ASCC2, CD320, MYBBP1A, TADA3, AFAP1L2, CHEK1, ZNF619, VPS9D1, UPRT, FRG1, DMD, IDH1, NUP54, DNMT3A, KLF13, PRPSAP1, RAD54L, HNRNPA1, GART, SRSF7, PARP9, NSMCE4A, H3F3A, RAD54B, DHX40, PARP2, COPS5, AT…
ADCY5	122	1017	g2b	0.0216216	0.0397115					GOTERM_BP_ALL	GO:0031056~regulation of histone modification	0.0297409	KAT2A, SREBF1, CHTOP, PIH1D1, ING2, TADA3, SPI1, CHEK1, PAF1, CTNNB1
PLEK2	117	1022	g2b	0.035293	0.0836286					GOTERM_BP_ALL	GO:0090304~nucleic acid metabolic process	0.0300044	NCBP2, NCBP1, RNMT, RPL13, U2AF2, SNRPD3, CRABP2, DQX1, LEMD2, NR2C2AP, ZXDC, INTS2, CLK1, AURKB, WTAP, CTNNB1, INTS8, EPC2, DDX23, ISG15, CLK4, ATF6B, ZNF579, FAU, CREB3L4, ORC6, HTRA3, DNAJC2, CCAR2, POLL, SNRPA1, MAGEA2B, CHTOP, CIZ1, LRRC1, ZNF649, MND1, HNRNPU, RFC5, RALGAPA1, FAAP100, ASCC2, SNRPB, PAF1, MYBBP1A, ZNF845, TRAF2, TSHZ1, ELAC2, TADA3, STRAP, AFAP1L2, ZNF619, CHEK1, KEAP1, NOST…
H3F3A	129	1010	g2b	0.00164872	0.00222348					GOTERM_BP_ALL	GO:0044238~primary metabolic process	0.0301867	MRPL42, RPL13, PNKD, ADCY5, U2AF2, DQX1, LEMD2, NR2C2AP, INTS2, AURKB, CLK1, WTAP, OGDH, CTNNB1, INTS8, EPC2, ISG15, FAP, NAA10, CLK4, NT5C2, CFH, FAU, CREB3L4, HTRA3, MRPL32, CCAR2, POLL, CHTOP, PTPRF, CIZ1, LRRC1, TBRG4, ZNF649, F7, GLTP, RFC5, PPP1CA, FAAP100, ASCC2, XXYLT1, MYBBP1A, ADAMTS2, MPST, ERMP1, CHKA, TADA3, AKAP13, ZNF619, CHEK1, DMWD, AFAP1L2, RFFL, P3H1, VPS9D1, UPRT, FRG1, DMD, I…
CLEC2A	62	1077	g2b	0.471287	0.517544					GOTERM_BP_ALL	GO:0071897~DNA biosynthetic process	0.0302439	EXO1, RFC5, POLD3, POLL, ISG15, VCP, MAPK15, AURKB, DNAJC2, HNRNPA1, MYBBP1A, HNRNPU, CTNNB1
SDS	59	1080	g2b	0.0141506	0.0596817					GOTERM_BP_ALL	GO:0090150~establishment of protein localization to membrane	0.0304628	CCL2, HSP90AA1, RPL13, ARHGEF16, YWHAB, CDH2, SEC62, ATP2C2, PEX19, RPL32, MACF1, PKP2, ZFAND2B, CEMIP, FAU, NUP54, CLASP2, RAB26, GOLGA4, SEC61A1
PRKCZ	90	1049	g2b	0.0510495	0.113852					GOTERM_BP_ALL	GO:0010648~negative regulation of cell communication	0.0304861	TRAF2, PRKCZ, ING2, LTBP1, STRAP, FIGNL1, PNKD, EZH2, LEMD2, RFFL, RRM2B, CDH2, PPM1B, PSMA7, IVNS1ABP, KCNJ11, CXCL12, SUFU, SPRY4, CTNNB1, RB1CC1, TNR, DMD, PSMD3, SPRED1, HTRA3, ADAMTS12, FBN2, FBXW11, CCAR2, SCG2, FAM89B, SREBF1, ARHGEF2, EGFL7, YWHAB, ADIPOR1, PBK, MMP14, SOD2, EIF4A3, BFAR, PIH1D1, ITGA6, VSNL1, SMPD1, PSME3, SYNGAP1, IGFBP3, RAB11FIP1, PLEKHA1
HSP90AA1	107	1032	g2b	0.00824333	0.0111213					GOTERM_BP_ALL	GO:2000278~regulation of DNA biosynthetic process	0.0307375	RFC5, TOM1L1, MAPK15, AURKB, DNAJC2, HNRNPA1, HNRNPU, CTNNB1
RRM2	132	1007	g2b	0.029309	0.0619712					GOTERM_BP_ALL	GO:0051153~regulation of striated muscle cell differentiation	0.0307375	EZH2, AKAP13, RBM38, CEACAM5, MMP14, NFATC2, YBX1, DMPK
CIZ1	129	1010	g2b	0.0274871	0.0525351					GOTERM_BP_ALL	GO:0051236~establishment of RNA localization	0.0309218	NCBP2, NCBP1, EIF4A3, CHTOP, SRSF7, U2AF2, MAGOHB, POM121C, THOC5, NUP54, XPO7, HNRNPA1
SCG2	70	1069	g2b	0.0175171	0.0714341					GOTERM_BP_ALL	GO:0034620~cellular response to unfolded protein	0.0309943	BFAR, CCL2, COPS5, VCP, ATF6B, PDIA6, CREB3L4, ATP6V0D1, SEC62, SEC61A1
ISG15	86	1053	g2b	0.000492435	0.0019169					GOTERM_BP_ALL	GO:0023057~negative regulation of signaling	0.0313939	TRAF2, PRKCZ, ING2, LTBP1, STRAP, FIGNL1, PNKD, EZH2, LEMD2, RFFL, RRM2B, CDH2, PPM1B, PSMA7, IVNS1ABP, KCNJ11, CXCL12, SUFU, SPRY4, CTNNB1, RB1CC1, TNR, DMD, PSMD3, SPRED1, HTRA3, ADAMTS12, FBN2, FBXW11, CCAR2, SCG2, FAM89B, SREBF1, ARHGEF2, EGFL7, YWHAB, ADIPOR1, PBK, MMP14, SOD2, EIF4A3, BFAR, PIH1D1, ITGA6, VSNL1, SMPD1, PSME3, SYNGAP1, IGFBP3, RAB11FIP1, PLEKHA1
DEFA3	97	1042	g2b	0.525022	0.596491					GOTERM_BP_ALL	GO:0051246~regulation of protein metabolic process	0.0316983	CAST, NCBP2, NCBP1, ADCY5, LEMD2, RPS6KB2, CTNNB1, ISG15, RALB, CFH, EIF1, SPRED1, CCAR2, CHTOP, TWF1, MAGEA2B, IL27, ERP29, YTHDF2, PPP1CA, PAF1, SNX9, TRAF2, CCL2, TADA3, STRAP, AKAP13, KEAP1, CHEK1, AFAP1L2, RFFL, PSMA7, IL34, WT1, P3H1, DMD, MTCH1, TRAF7, SPOP, SREBF1, FURIN, AIM2, HDAC2, VCP, SYNGAP1, GRB7, CPEB2, COPS5, EZH2, SPI1, COPS8, SPRY4, LSM14A, PSMD3, MSN, DPEP1, GOLGA2, CDK1, ARHG…
TEAD3	130	1009	g2b	0.0127591	0.0294737					GOTERM_BP_ALL	GO:0010388~cullin deneddylation	0.0322085	COPS5, COPS4, COPS8
SLC25A15	109	1030	g2b	0.0111548	0.0311227					GOTERM_BP_ALL	GO:2001243~negative regulation of intrinsic apoptotic signaling pathway	0.0323257	ARHGEF2, ING2, FIGNL1, RRM2B, IVNS1ABP, CXCL12, CCAR2, SOD2
IGSF8	134	1005	g2b	0.000627124	0.00208189					GOTERM_BP_ALL	GO:0051100~negative regulation of binding	0.0336104	EIF4A3, PPP1CA, HDAC2, PTPRF, PEX19, RALB, IFI16, AURKB, ADAM15, GOLGA2
MRGPRX4	130	1009	g2b	0.505632	0.599993					GOTERM_BP_ALL	GO:0044260~cellular macromolecule metabolic process	0.0346724	MRPL42, RPL13, ADCY5, U2AF2, DQX1, LEMD2, NR2C2AP, INTS2, AURKB, CLK1, WTAP, CTNNB1, INTS8, EPC2, ISG15, NAA10, FAP, CLK4, FAU, CREB3L4, HTRA3, MRPL32, CCAR2, POLL, CHTOP, PTPRF, CIZ1, LRRC1, TBRG4, ZNF649, F7, RFC5, PPP1CA, FAAP100, ASCC2, XXYLT1, MYBBP1A, TADA3, AKAP13, DMWD, CHEK1, AFAP1L2, ZNF619, RFFL, P3H1, FRG1, DMD, NUP54, SPOP, DNMT3A, KLF13, PCNP, OXSR1, HNRNPA1, RAD54L, BFAR, SRSF7, PA…
ADIPOR1	94	1045	g2b	0.0093995	0.0169966					GOTERM_BP_ALL	GO:1902275~regulation of chromatin organization	0.0348993	KAT2A, SREBF1, CDC45, CHTOP, PIH1D1, ING2, TADA3, SPI1, CHEK1, PAF1, CTNNB1
KRT8	72	1067	g2b	0.00604709	0.0122711					GOTERM_BP_ALL	GO:0051234~establishment of localization	0.0349267	NCBP2, NCBP1, RPL13, PNKD, U2AF2, SNRPD3, ADCY5, CRABP2, LEMD2, SLC22A11, CXCL12, CTNNB1, DMPK, SLC25A25, AAK1, TBC1D14, RALB, FAU, CYGB, RAB26, CHRNA6, IFT27, SPON2, MB, CHTOP, GBP5, TMEM201, NUDT4, SLCO4A1, ERP29, STIM1, F7, YIF1B, PKD2L1, GLTP, ATP2C2, CD320, VSNL1, SNRPB, RAB15, TMEM184B, VAMP1, MYBBP1A, BTN3A2, SNX9, TRAF2, CHKA, CCL2, PANX2, GSDMD, CACNB1, RABGAP1L, AKAP13, NOSTRIN, KEAP1, …
ATP2C2	84	1055	g2b	0.0147337	0.04417					GOTERM_BP_ALL	GO:0050896~response to stimulus	0.035551	LTBP1, ADCY5, LEMD2, AURKB, AMOTL1, CTNNB1, SHKBP1, EPC2, ISG15, FAP, CFH, FAU, CREB3L4, CHRNA6, HTRA3, RAB26, IFT27, CCAR2, ADGRB2, POLL, GPR139, GBP5, PTPRF, LRRC1, F7, RFC5, PPP1CA, FAAP100, ASCC2, CGN, RAB15, MYBBP1A, BTN3A2, MPST, CHKA, IL1R1, TADA3, GSDMD, AKAP13, CHEK1, AFAP1L2, RFFL, CAPZB, MANF, MACF1, UPRT, DMD, IDH1, NUP54, SPP1, DNMT3A, OXSR1, COL16A1, HNRNPA1, RAD54L, GART, BFAR, PAR…
KCNH2	122	1017	g2b	0.0310898	0.0660929					GOTERM_BP_ALL	GO:0006289~nucleotide-excision repair	0.0357737	RFC5, POLD3, POLL, COPS5, POLR2K, COPS4, COPS8, POLR2B, ERCC2
C8orf22	109	1030	g2b	0.760291	0.816181					GOTERM_BP_ALL	GO:0032270~positive regulation of cellular protein metabolic process	0.0368644	ADCY5, EZH2, RPS6KB2, COPS8, CTNNB1, RALB, PSMD3, MSN, GOLGA2, CDK1, ARHGEF2, MAGEA2B, CHTOP, AIFM1, ERP29, MINK1, YTHDF2, IFI16, MMP14, RFWD2, EIF4A3, GRM4, PIH1D1, CCND3, CD81, CEMIP, BUB1B, PSME3, COMMD1, PAF1, SNX9, PRKCZ, TRAF2, CCL2, ING2, AKAP13, KEAP1, AFAP1L2, CDH2, PSMA7, IL34, MAP3K7CL, RB1CC1, MTCH1, TRAF7, FBXW11, SREBF1, KAT2A, HPN, PSAP, FURIN, AIM2, RASSF5, HDAC2, VCP, TOM1L1, ARA…
ATP6V0D2	75	1064	g2b	0.0211369	0.0732458					GOTERM_BP_ALL	GO:0071426~ribonucleoprotein complex export from nucleus	0.0373406	NCBP2, NCBP1, EIF4A3, CHTOP, SRSF7, U2AF2, POM121C, THOC5, NUP54
CAPN1	125	1014	g2b	0.0315646	0.0418934					GOTERM_BP_ALL	GO:0009987~cellular process	0.0375294	LTBP1, RPL13, DQX1, INTS2, CLK1, WTAP, AMOTL1, OGDH, CTNNB1, SHKBP1, INTS8, EPC2, ISG15, FAP, NAA10, CLK4, FAU, CCAR2, GBP5, PTPRF, LRRC1, ZNF649, F7, GLTP, PPP1CA, FAAP100, CD320, ASCC2, MYBBP1A, ADAMTS2, IL1R1, CACNB1, ZNF619, MANF, P3H1, VPS9D1, SPP1, SPOP, DNMT3A, KLF13, NUF2, PCNP, PRPSAP1, COL16A1, GART, BFAR, PARP9, SRSF7, PKP2, H3F3A, HSPA14, MAP6, DHX40, C19ORF12, PARP2, SLC20A1, SLC20A2…
CGN	59	1080	g2b	0.0231629	0.0701342					GOTERM_BP_ALL	GO:0051168~nuclear export	0.0379248	NCBP2, NCBP1, EIF4A3, CHTOP, SRSF7, U2AF2, AKAP13, POM121C, THOC5, NUP54, XPO7, HNRNPA1
DYRK3	108	1031	g2b	0.00920122	0.0203777					GOTERM_BP_ALL	GO:0007492~endoderm development	0.0379817	COL4A2, COL12A1, PAF1, MMP14, COL11A1, COL5A1, CTNNB1
BUB1B	101	1038	g2b	0.0143989	0.0399851					GOTERM_BP_ALL	GO:0046513~ceramide biosynthetic process	0.0388291	ST6GALNAC4, ORMDL1, SMPD1, ORMDL3, SMPD2, DEGS1
PNKD	155	984	g2c	0.755245	0.915325					GOTERM_BP_ALL	GO:0034332~adherens junction organization	0.038953	LIMS1, MACF1, PKP2, CLASP2, CDH2, MMP14, COL16A1, CDH5, CTNNB1
TBL3	141	998	g2c	0.886655	0.96274					GOTERM_BP_ALL	GO:0006354~DNA-templated transcription, elongation	0.038953	NCBP2, NCBP1, UBTF, POLR2K, EZH2, PAF1, THOC5, POLR2B, ERCC2
UBAP2L	153	986	g2c	0.872765	0.928892					GOTERM_BP_ALL	GO:0048589~developmental growth	0.0391343	PRKCZ, PLXNC1, CRABP2, EZH2, CHEK1, CXCL12, WT1, SLC25A25, MACF1, TNR, STRA6, CLASP2, SEMA3A, GOLGA4, SPP1, ERCC2, KAT2A, CDK1, PSAP, MAP1B, MMP13, EYS, SEMA4F, SP2, H3F3A, EPYC, PLEKHA1, ADAM15
SLMAP	166	973	g2c	0.44808	0.625554					GOTERM_BP_ALL	GO:0098781~ncRNA transcription	0.0392239	NCBP2, NCBP1, INTS8, PIH1D1, ASUN, POLR2K, INTS2, POLR2B
INTS8	141	998	g2c	0.281259	0.399224					GOTERM_BP_ALL	GO:0030199~collagen fibril organization	0.0392497	COL12A1, ADAMTS2, COL11A1, COL5A1, MMP11
SOD2	160	979	g2c	0.711733	0.821343					GOTERM_BP_ALL	GO:0007052~mitotic spindle organization	0.0392497	KIF23, SPC25, ASUN, AURKB, CLASP2
GART	159	980	g2c	0.221668	0.294091					GOTERM_BP_ALL	GO:1990138~neuron projection extension	0.0392918	PRKCZ, PLXNC1, MACF1, SEMA4F, TNR, MAP1B, SEMA3A, EPYC, CXCL12, GOLGA4
COL16A1	139	1000	g2c	0.35703	0.452944					GOTERM_BP_ALL	GO:0000338~protein deneddylation	0.0394139	COPS5, COPS4, COPS8
DNAJC19	147	992	g2c	0.181515	0.253982					GOTERM_BP_ALL	GO:0019058~viral life cycle	0.0397779	TMPRSS2, HPN, CCL2, POLR2K, SLC20A2, RPL13, RSAD2, DYNLT1, IFI16, FURIN, POLR2B, MID2, ISG15, VCP, RPL32, PPID, CD81, FAU, NUP54, THOC5, POM121C, ATG16L1, MX1
THNSL2	161	978	g2c	0.38652	0.520582					GOTERM_BP_ALL	GO:0045184~establishment of protein localization	0.0400096	RPL13, ADCY5, U2AF2, TIMM17B, PEX6, KCNJ11, CTNNB1, PEX1, DNAJC14, TBC1D14, FAU, RAB26, IFT27, ATP6V0D1, SEC24C, ATP6V0D2, GOLGA4, DNAJC19, CDK1, ARHGEF2, GBP5, HSP90AA1, ERP29, ARHGEF16, DYNLT1, ATP2C2, PIH1D1, VSNL1, ZFAND2B, CCDC53, CEMIP, RAB15, COMMD1, BTN3A2, RAB11FIP1, WDR46, SNX9, TRAF2, PRKCZ, LIMS1, CCL2, GDAP1, GSDMD, RSAD2, RABGAP1L, KEAP1, CEP55, PPM1B, CDH2, SEC62, SUFU, P3H1, NAGPA…
MLKL	143	996	g2c	0.1225	0.202706					GOTERM_BP_ALL	GO:0051173~positive regulation of nitrogen compound metabolic process	0.0404044	NCBP2, NCBP1, COPS5, ADCY5, U2AF2, E2F7, E2F8, ZXDC, SPI1, RPS6KB2, AURKB, NFKB2, RFXANK, YBX1, CTNNB1, EDNRA, ATF6B, CREB3L4, DNAJC2, CDK1, ARHGEF2, HSP90AA1, CIZ1, ZNF649, YTHDF2, IFI16, RFC5, GNAL, EIF4A3, PIH1D1, CD81, PAF1, THOC5, WIZ, FHOD1, SBNO2, BCLAF1, ING2, TADA3, POLR2K, TRA2B, CHEK1, AFAP1L2, NFYB, WT1, POLR2B, MED12L, TNRC6C, HOXA7, SNRNP70, NFATC2, FBXW11, ERCC2, KAT2A, SREBF1, HPN…
COQ5	158	981	g2c	0.0531702	0.0850929					GOTERM_BP_ALL	GO:0070507~regulation of microtubule cytoskeleton organization	0.0406113	ARHGEF2, INPP5J, STMND1, SKA3, CHEK1, CLASP2, CAPZB, RBM14-RBM4, CTNNB1
NCBP1	146	993	g2c	0.0788008	0.132402					GOTERM_BP_ALL	GO:0022029~telencephalon cell migration	0.0413448	TNR, SEMA3A, OGDH, CXCL12, CTNNB1, SRGAP2
CCDC53	138	1001	g2c	0.119165	0.169388					GOTERM_BP_ALL	GO:0015931~nucleobase-containing compound transport	0.041483	NCBP2, NCBP1, CHTOP, NUDT4, U2AF2, HNRNPA1, EIF4A3, SRSF7, MAGOHB, THOC5, POM121C, NUP54, XPO7
PCNP	154	985	g2c	0.499458	0.590273					GOTERM_BP_ALL	GO:0035966~response to topologically incorrect protein	0.0418123	BFAR, HSP90AA1, CCL2, COPS5, VCP, ATF6B, PDIA6, CREB3L4, ATP6V0D1, SEC62, SEC61A1, MANF
ANKMY1	153	986	g2c	0.478072	0.633422					GOTERM_BP_ALL	GO:0048588~developmental cell growth	0.0418123	PRKCZ, PLXNC1, MACF1, SEMA4F, TNR, CRABP2, MAP1B, SEMA3A, EPYC, CXCL12, GOLGA4, SPP1
COPS4	163	976	g2c	0.05701	0.0772703					GOTERM_BP_ALL	GO:0045596~negative regulation of cell differentiation	0.0421028	STRAP, EZH2, VIM, YBX1, SUFU, CTNNB1, INPP5J, TNR, HOXA7, CEACAM5, ADAMTS12, SEMA3A, SPP1, DNM3, HPN, ARHGEF2, KLF13, EFEMP1, ADIPOR1, DYNLT1, COL5A1, SOD2, MMP11, HDAC2, SEMA4F, PKP2, ADGRV1, PAF1, SYNGAP1, SRGAP2
NOSTRIN	165	974	g2c	0.105209	0.181761					GOTERM_BP_ALL	GO:0051271~negative regulation of cellular component movement	0.0421233	CCL2, STRAP, ADIPOR1, CXCL12, CNIH2, PKP2, SEMA4F, HOXA7, CYGB, CLASP2, SEMA3A, IGFBP3, DPEP1, ADAM15, SRGAP2
TRA2B	154	985	g2c	0.207362	0.321443					GOTERM_BP_ALL	GO:0016477~cell migration	0.0422564	BCAR1, ATP5B, AMOTL1, OGDH, CXCL12, CTNNB1, FAP, CYGB, SEMA3A, MSN, DPEP1, CDK1, HSP90AA1, PTPRF, TMEM201, ARHGEF16, ADIPOR1, F7, MMP14, PROC, SDC1, SEMA4F, CEMIP, SRGAP2, ADAM15, PRKCZ, IL1R1, CCL2, STRAP, ANLN, CDH2, RFFL, IRAK4, MACF1, CD177, TNR, HOXA7, ADAMTS12, CLASP2, NFATC2, SCG2, OLR1, DOCK8, COL5A1, ITGA6, PARP9, PTP4A3, PKP2, IGFBP3, GRB7
SPOP	154	985	g2c	0.0766527	0.113201					GOTERM_BP_ALL	GO:1902582~single-organism intracellular transport	0.0424029	KIF23, NCBP2, PRKCZ, CCL2, RPL13, ATP5B, TIMM17B, PEX6, KEAP1, PPM1B, SEC62, SUFU, CTNNB1, ARHGAP21, PEX19, RPL32, PEX1, FAU, NUP54, POM121C, FBXW11, SEC61A1, FAM89B, CDK1, HSP90AA1, TMEM201, MAP1B, ATP2C2, CNIH2, ZFAND2B, CEMIP, NOP58
SMPD1	142	997	g2c	0.041795	0.0691882					GOTERM_BP_ALL	GO:0045862~positive regulation of proteolysis	0.0428521	SNX9, TRAF2, CDK1, HPN, AIFM1, KEAP1, IFI16, PSMA7, MMP14, FURIN, AIM2, RFWD2, HDAC2, VCP, MTCH1, BUB1B, PSMD3, PSME3, FBXW11
SMPD2	170	969	g2c	0.172148	0.245607					GOTERM_BP_ALL	GO:0072331~signal transduction by p53 class mediator	0.043115	CDK1, MAGEA2B, ING2, E2F7, RBM38, RFFL, SPRED1, IFI16, RRM2B, CDC25C, MYBBP1A
IFIH1	156	983	g2c	0.0417463	0.0676504					GOTERM_BP_ALL	GO:0051147~regulation of muscle cell differentiation	0.043115	EZH2, AKAP13, RBM38, CEACAM5, CDH2, MMP14, NFATC2, IGFBP3, YBX1, CTNNB1, DMPK
FIGNL1	146	993	g2c	0.0955688	0.178817					GOTERM_BP_ALL	GO:0034502~protein localization to chromosome	0.0439568	CDK1, PIH1D1, CENPA, EZH2, BUB1B, AURKB
FAU	158	981	g2c	0.26646	0.311384					GOTERM_BP_ALL	GO:1902580~single-organism cellular localization	0.0443874	NCBP2, KIF23, PRKCZ, CCL2, RPL13, ATP5B, TIMM17B, PEX6, KEAP1, CDH2, PPM1B, MREG, SEC62, SUFU, CTNNB1, ARHGAP21, PEX1, MACF1, PEX19, RPL32, CENPA, SLMAP, FAU, RAB26, POM121C, CLASP2, NUP54, FBXW11, GOLGA4, SEC61A1, FAM89B, CDK1, ARHGEF2, HSP90AA1, TMEM201, MAP1B, YWHAB, ARHGEF16, NUSAP1, DYNLT1, ATP2C2, CNIH2, PKP2, ZFAND2B, CEMIP, NOP58, SYNGAP1
RFFL	152	987	g2c	0.130503	0.208026					GOTERM_BP_ALL	GO:0006479~protein methylation	0.044602	ARMT1, CHTOP, PIH1D1, SNRPD3, WDR5, EZH2, SNRPB, WHSC1, PAF1, ETF1, CTNNB1
PRUNE2	150	989	g2c	0.208599	0.352626					GOTERM_BP_ALL	GO:0014031~mesenchymal cell development	0.044602	EDNRA, LIMS1, HPN, HDAC2, STRAP, SEMA4F, EZH2, ADIPOR1, SEMA3A, CTNNB1, ADAM15
SLC20A1	159	980	g2c	0.0893288	0.135792					GOTERM_BP_ALL	GO:0008213~protein alkylation	0.044602	ARMT1, CHTOP, PIH1D1, SNRPD3, WDR5, EZH2, SNRPB, WHSC1, PAF1, ETF1, CTNNB1
C19orf70	168	971	g2c	0.037708	0.0565706					GOTERM_BP_ALL	GO:0043603~cellular amide metabolic process	0.044661	NCBP2, NCBP1, MRPL42, COPS5, CPEB2, RPL13, ETHE1, ORMDL1, GDAP1, RPS6KB2, WT1, ZNF706, LSM14A, TNRC6C, ST6GALNAC4, SLC25A25, RPL32, DMD, HARS2, FAU, IDH1, EIF1, MRPL32, DPEP1, EEF1A1, SEC11A, YTHDF2, F7, ETF1, FURIN, PROC, SOD2, EIF4A3, APEH, EIF4G3, PPP1CA, SLC25A13, SMPD1, ORMDL3, GRB7, SLC25A15, SMPD2, DEGS1
SEMA3A	159	980	g2c	0.0875508	0.239529					GOTERM_BP_ALL	GO:0048731~system development	0.044856	LTBP1, CRABP2, LEMD2, OGDH, CXCL12, ITPKA, CTNNB1, SLC25A25, ISG15, FAP, COL12A1, RAB26, IFT27, SPON2, MB, ADGRB2, POLL, PTPRF, IL27, STIM1, F7, HNRNPU, ATP2C2, IGSF8, PPP1CA, IGSF3, PAF1, ADAMTS2, MPST, PLXNC1, TSHZ1, CCL2, STRAP, AKAP13, ANLN, RRM2B, PSMA7, IL34, CAPZB, WT1, MANF, C8ORF22, P3H1, MACF1, UPRT, FRG1, DMD, HOXA7, MTCH1, IDH1, DYRK3, CLASP2, SPP1, SREBF1, DNMT3A, KLF13, WDR5, EFEMP1…
PRRG2	146	993	g2c	0.21431	0.370323					GOTERM_BP_ALL	GO:0030336~negative regulation of cell migration	0.0450308	CCL2, STRAP, ADIPOR1, CXCL12, PKP2, HOXA7, CYGB, CLASP2, SEMA3A, IGFBP3, DPEP1, ADAM15, SRGAP2
MACF1	151	988	g2c	0.0784737	0.140135					GOTERM_BP_ALL	GO:0006465~signal peptide processing	0.0454281	SEC11A, F7, FURIN, PROC
SEC24C	143	996	g2c	0.031062	0.0504877					GOTERM_BP_ALL	GO:0040001~establishment of mitotic spindle localization	0.0454281	ARHGEF2, CENPA, NUSAP1, DYNLT1
TBRG4	163	976	g2c	0.0692669	0.101631					GOTERM_BP_ALL	GO:0031099~regeneration	0.0461234	CDK1, CCL2, EYS, PTPRF, RPL32, TNR, EZH2, F7, CXCL12, SPP1, ADAM15
PCYT2	165	974	g2c	0.0539986	0.112301					GOTERM_BP_ALL	GO:0001819~positive regulation of cytokine production	0.0462086	PRKCZ, TRAF2, IFIH1, ARHGEF2, CCL2, GBP5, POLR2K, IL27, GSDMD, RSAD2, AFAP1L2, NFKB2, IFI16, AIM2, POLR3D, CTNNB1, LSM14A, HDAC2, IRF7, SPON2
SVIL	154	985	g2c	0.025183	0.0639934					GOTERM_BP_ALL	GO:0043967~histone H4 acetylation	0.0466656	KAT2A, PIH1D1, TADA3, WDR5, SPI1, ACTL6A
ARHGEF2	157	982	g2c	0.0852613	0.150055					GOTERM_BP_ALL	GO:0071806~protein transmembrane transport	0.0466656	HSP90AA1, PEX1, PEX19, ZFAND2B, TIMM17B, PEX6
RBM38	148	991	g2c	0.0169858	0.0326729					GOTERM_BP_ALL	GO:0031109~microtubule polymerization or depolymerization	0.0467801	KIF2C, ARHGEF2, INPP5J, KIF18B, CLASP2, CAPZB, GOLGA2
MINK1	160	979	g2c	0.0768358	0.127459					GOTERM_BP_ALL	GO:0031058~positive regulation of histone modification	0.0467801	KAT2A, SREBF1, CHTOP, PIH1D1, ING2, PAF1, CTNNB1
PPAP2A	156	983	g2c	0.00536404	0.0103606					GOTERM_BP_ALL	GO:0051716~cellular response to stimulus	0.0470832	LTBP1, ADCY5, LEMD2, AURKB, AMOTL1, CTNNB1, SHKBP1, EPC2, ISG15, CREB3L4, RAB26, HTRA3, CHRNA6, IFT27, CCAR2, ADGRB2, POLL, GPR139, GBP5, PTPRF, LRRC1, F7, RFC5, FAAP100, PPP1CA, ASCC2, CGN, RAB15, MYBBP1A, CHKA, IL1R1, TADA3, GSDMD, AKAP13, AFAP1L2, CHEK1, RFFL, CAPZB, MACF1, DMD, NUP54, SPP1, DNMT3A, OXSR1, COL16A1, HNRNPA1, RAD54L, BFAR, PARP9, CNIH2, NSMCE4A, RAD54B, PARP2, SLC20A1, COPS5, CP…
SLCO4A1	158	981	g2c	0.0947791	0.182052					GOTERM_BP_ALL	GO:0048012~hepatocyte growth factor receptor signaling pathway	0.0471623	HPN, BCAR1, ADAMTS12
CHRNA6	161	978	g2c	0.0690421	0.24489					GOTERM_BP_ALL	GO:0010975~regulation of neuron projection development	0.0475937	DNM3, PLXNC1, PTPRF, CRABP2, MAP1B, VIM, EZH2, ITPKA, CXCL12, HDAC2, MACF1, INPP5J, SEMA4F, DMD, TNR, SEMA3A, CLASP2, SYNGAP1, EPYC, GOLGA4, SPP1
P3H1	163	976	g2c	0.0536428	0.0871598					GOTERM_BP_ALL	GO:0072384~organelle transport along microtubule	0.0494715	KIF23, ARHGAP21, PRKCZ, CNIH2, TMEM201, MAP1B
LANCL1	164	975	g2c	0.00685281	0.014146					GOTERM_BP_ALL	GO:0021885~forebrain cell migration	0.0494715	TNR, SEMA3A, OGDH, CXCL12, CTNNB1, SRGAP2
NOP58	161	978	g2c	0.0207369	0.0374537					GOTERM_BP_ALL	GO:0042542~response to hydrogen peroxide	0.049605	CDK1, SDC1, HDAC2, AIFM1, PSAP, EZH2, PLEKHA1, SOD2, MB
PEX1	155	984	g2c	0.0493814	0.0970332					GOTERM_BP_ALL	GO:0034614~cellular response to reactive oxygen species	0.049605	CDK1, TRAF2, HDAC2, AIFM1, PSAP, EZH2, DPEP1, PLEKHA1, SOD2
FAM96B	151	988	g2c	0.0147537	0.0305077					GOTERM_BP_ALL	GO:0043414~macromolecule methylation	0.0505141	ARMT1, DNMT3A, CHTOP, PIH1D1, RNMT, SNRPD3, WDR5, EZH2, SNRPB, SPI1, WHSC1, PAF1, WTAP, ETF1, CTNNB1
GLTP	146	993	g2c	0.0146018	0.026982					GOTERM_BP_ALL	GO:0040008~regulation of growth	0.0509494	NCBP1, PLXNC1, ING2, BCAR1, IGFBP7, CRABP2, CXCL12, WT1, MACF1, TNR, ACTL6A, HTRA3, CLASP2, SEMA3A, GOLGA4, CCAR2, SPP1, CDK1, HPN, MT1M, MAP1B, ADIPOR1, MMP14, CD320, SEMA4F, MT2A, H3F3A, OGFR, IGFBP3, ADAM15
CYGB	152	987	g2c	0.0516789	0.105359					GOTERM_BP_ALL	GO:0001837~epithelial to mesenchymal transition	0.0512639	LIMS1, HPN, HDAC2, STRAP, EZH2, ADIPOR1, CTNNB1, ADAM15
ADGRB2	151	988	g2c	0.0413506	0.096726					GOTERM_BP_ALL	GO:1901564~organonitrogen compound metabolic process	0.0514625	SAT1, NCBP2, NCBP1, MRPL42, CPEB2, COPS5, NT5C3A, FIGNL1, RPL13, PNKD, ADCY5, ATP5B, ORMDL1, DUOX1, IL4I1, RPS6KB2, OGDH, EDNRA, TP53I3, TDO2, ST6GALNAC4, SLC25A25, NT5C2, TPO, FAU, PSMD3, EIF1, SLC22A5, MRPL32, DPEP1, PTDSS2, NUDT4, YTHDF2, F7, GLTP, PROC, GNAL, EIF4A3, PANK2, SDC1, PPP1CA, EIF4G3, CD320, CHPF, SDS, CEMIP, PSME3, ORMDL3, DEGS1, MPST, NDUFB3, CHKA, ADPGK, ETHE1, GDAP1, PSMA7, WT1…
ADPGK	165	974	g2c	0.0257102	0.0404902					GOTERM_BP_ALL	GO:0006446~regulation of translational initiation	0.0516152	NCBP2, NCBP1, EIF4G3, PPP1CA, RPS6KB2, YTHDF2, EIF1
PDCD11	168	971	g2c	0.0299561	0.0502793					GOTERM_BP_ALL	GO:0001649~osteoblast differentiation	0.0519334	ERH, FIGNL1, ATP5B, BCAP29, H3F3A, FBN2, IGFBP3, MYBBP1A, HNRNPU, SUFU, SPP1, CTNNB1
CNIH2	137	1002	g2c	0.331381	0.554978					GOTERM_BP_ALL	GO:1901983~regulation of protein acetylation	0.0523746	KAT2A, MAGEA2B, PIH1D1, HDAC2, SPI1, CHEK1
SNRPD3	165	974	g2c	0.310949	0.357596					GOTERM_BP_ALL	GO:2001252~positive regulation of chromosome organization	0.0525342	KAT2A, SREBF1, CHTOP, PIH1D1, ING2, MAPK15, PAF1, AURKB, HNRNPA1, CTNNB1
SLC25A13	164	975	g2c	0.0235354	0.0469855					GOTERM_BP_ALL	GO:0035967~cellular response to topologically incorrect protein	0.0525342	BFAR, CCL2, COPS5, VCP, ATF6B, PDIA6, CREB3L4, ATP6V0D1, SEC62, SEC61A1
ERMP1	140	999	g2c	0.0377458	0.0596302					GOTERM_BP_ALL	GO:0007010~cytoskeleton organization	0.0525583	KIF23, PRKCZ, CCL2, PLEK2, FIGNL1, BCAR1, STMND1, VIM, AKAP13, CYTH2, ANLN, CHEK1, AURKB, CAPZB, ITPKA, CXCL12, CTNNB1, KIF2C, DNAAF3, MACF1, INPP5J, CENPA, DMD, KRT8, SKA3, ZYX, MSN, CLASP2, TUBA1A, TRIP10, GOLGA2, CDK1, TWF1, ARHGEF2, MAP1B, MINK1, KIF18B, NUSAP1, DYNLT1, EPB41L2, PKP2, SVIL, MAP6, DST, PARVB, RBM14-RBM4, FHOD1, SRGAP2
DPP3	168	971	g2c	0.0710092	0.112929					GOTERM_BP_ALL	GO:0044743~intracellular protein transmembrane import	0.0527915	HSP90AA1, PEX1, PEX19, TIMM17B, PEX6
C11orf95	151	988	g2c	0.0491422	0.0996015					GOTERM_BP_ALL	GO:0009069~serine family amino acid metabolic process	0.0527915	EIF4A3, SDS, THNSL2, GART, MPST
BRE	137	1002	g2c	0.0412342	0.0645007					GOTERM_BP_ALL	GO:0006914~autophagy	0.0528374	SREBF1, KAT2A, C9ORF72, EEF1A1, HSP90AA1, U2AF2, IFI16, CAPN1, MID2, EIF4G3, VCP, TBC1D14, RB1CC1, RALB, ACTL6A, SNRNP70, ATG16L1, ATP6V0D1, C19ORF12, ATP6V0D2, GOLGA2
PKD2L1	138	1001	g2c	0.150315	0.365666					GOTERM_BP_ALL	GO:0007167~enzyme linked receptor protein signaling pathway	0.0533866	NCBP2, NCBP1, PRKCZ, CCL2, LTBP1, ING2, POLR2K, STRAP, BCAR1, VIM, LEMD2, AFAP1L2, CDH5, POLR2B, CTNNB1, SHKBP1, SPRED1, ZYX, HTRA3, ADAMTS12, CLASP2, FBN2, ATP6V0D1, ATP6V0D2, FAM89B, SREBF1, COL4A2, HPN, HSP90AA1, COL4A1, PTPRF, EFEMP1, ADIPOR1, F7, HNRNPA1, FURIN, CGN, IGFBP3, GRB7, RBM14-RBM4, PLEKHA1
MAPK15	164	975	g2c	0.093615	0.22748					GOTERM_BP_ALL	GO:0016073~snRNA metabolic process	0.0541429	NCBP2, NCBP1, INTS8, ASUN, POLR2K, INTS2, POLR2B
ASUN	158	981	g2c	0.0294051	0.0514025					GOTERM_BP_ALL	GO:0006364~rRNA processing	0.0544784	PDCD11, TBL3, RPL13, MPHOSPH10, THUMPD1, LAS1L, EIF4A3, PIH1D1, RPL32, FRG1, FAU, NOP58, PES1, GEMIN4, WDR46
CD320	167	972	g2c	0.0266907	0.0563907					GOTERM_BP_ALL	GO:0043604~amide biosynthetic process	0.0545377	NCBP2, NCBP1, MRPL42, COPS5, CPEB2, RPL13, ORMDL1, RPS6KB2, WT1, TNRC6C, ST6GALNAC4, SLC25A25, RPL32, DMD, HARS2, FAU, EIF1, MRPL32, EEF1A1, YTHDF2, ETF1, FURIN, APEH, EIF4A3, EIF4G3, PPP1CA, SLC25A13, SMPD1, ORMDL3, SLC25A15, GRB7, SMPD2, DEGS1
EXO1	145	994	g2c	0.479352	0.626535					GOTERM_BP_ALL	GO:0000083~regulation of transcription involved in G1/S transition of mitotic cell cycle	0.0551278	CDK1, CDC45, E2F7, RRM2
HAGHL	152	987	g2c	0.324982	0.468529					GOTERM_BP_ALL	GO:0034501~protein localization to kinetochore	0.0554112	CDK1, BUB1B, AURKB
CYB561A3	154	985	g2c	0.0913908	0.129675					GOTERM_BP_ALL	GO:0019079~viral genome replication	0.0557417	CCL2, ISG15, VCP, PPID, RSAD2, IFI16, ATG16L1, MX1
TADA3	169	970	g2c	0.0157782	0.0208027					GOTERM_BP_ALL	GO:0045935~positive regulation of nucleobase-containing compound metabolic process	0.055809	NCBP2, NCBP1, COPS5, ADCY5, E2F7, U2AF2, E2F8, ZXDC, SPI1, AURKB, NFKB2, RFXANK, YBX1, CTNNB1, EDNRA, ATF6B, CREB3L4, DNAJC2, CDK1, ARHGEF2, CIZ1, ZNF649, IFI16, RFC5, GNAL, EIF4A3, PIH1D1, CD81, PAF1, THOC5, WIZ, FHOD1, SBNO2, BCLAF1, ING2, TADA3, POLR2K, TRA2B, CHEK1, AFAP1L2, NFYB, WT1, POLR2B, MED12L, TNRC6C, HOXA7, SNRNP70, NFATC2, FBXW11, ERCC2, KAT2A, SREBF1, HPN, KLF13, WDR5, WHSC1, TEAD3…
OIT3	170	969	g2c	0.108094	0.299897					GOTERM_BP_ALL	GO:0051093~negative regulation of developmental process	0.0562332	CCL2, STRAP, EZH2, VIM, YBX1, WT1, SUFU, CTNNB1, ZNF706, INPP5J, TNR, HOXA7, CEACAM5, CLASP2, ADAMTS12, SEMA3A, SPP1, ADGRB2, DNM3, COL4A2, HPN, ARHGEF2, KLF13, EFEMP1, ADIPOR1, DYNLT1, COL5A1, HDAC2, SEMA4F, PAF1, SYNGAP1, LUC7L, SRGAP2
CTSL	142	997	g2c	0.00298902	0.00593425					GOTERM_BP_ALL	GO:0090329~regulation of DNA-dependent DNA replication	0.0565264	RFC5, CIZ1, E2F7, E2F8, WIZ
STRA6	140	999	g2c	0.177498	0.286621					GOTERM_BP_ALL	GO:0032210~regulation of telomere maintenance via telomerase	0.0565264	MAPK15, AURKB, HNRNPA1, HNRNPU, CTNNB1
GAA	169	970	g2c	0.0466658	0.0727259					GOTERM_BP_ALL	GO:0006998~nuclear envelope organization	0.0567444	CDK1, ASUN, CCNB2, LEMD2, POM121C, NUP54, DMPK
TMEM9B	170	969	g2c	0.0050965	0.00758197					GOTERM_BP_ALL	GO:0042787~protein ubiquitination involved in ubiquitin-dependent protein catabolic process	0.0568745	CDK1, KEAP1, RFFL, AURKB, PSMA7, SUFU, LNX1, BFAR, BUB1B, PSMD3, PSME3, RNF146, SPOP
TRAF2	147	992	g2c	0.0394261	0.0663418					GOTERM_BP_ALL	GO:0038061~NIK/NF-kappaB signaling	0.0580689	TRAF2, ADIPOR1, PSMD3, PSME3, NFKB2, COPS8, PSMA7, FBXW11
SPON2	170	969	g2c	0.00814359	0.013444					GOTERM_BP_ALL	GO:2001242~regulation of intrinsic apoptotic signaling pathway	0.0581712	ARHGEF2, BCLAF1, ING2, FIGNL1, ERP29, RRM2B, IVNS1ABP, CXCL12, CCAR2, SOD2
COPS8	148	991	g2c	0.0018282	0.00484742					GOTERM_BP_ALL	GO:0031399~regulation of protein modification process	0.0584606	COPS5, ADCY5, EZH2, SPI1, LEMD2, COPS8, SPRY4, CTNNB1, ISG15, RALB, PSMD3, SPRED1, CCAR2, GOLGA2, CDK1, TWF1, ARHGEF2, MAGEA2B, CHTOP, HSP90AA1, ERP29, MINK1, PBK, GRM4, PIH1D1, CCND3, CD81, CEMIP, BUB1B, COMMD1, PSME3, PAF1, SNX9, TRAF2, PRKCZ, CCL2, ING2, TADA3, STRAP, AKAP13, AFAP1L2, CHEK1, CDH2, PSMA7, IL34, MAP3K7CL, SUFU, P3H1, INPP5J, RB1CC1, DMD, TRAF7, KAT2A, SREBF1, PSAP, YWHAB, CDKN3,…
ZYX	157	982	g2c	0.0136503	0.0214876					GOTERM_BP_ALL	GO:0010977~negative regulation of neuron projection development	0.0597992	DNM3, HDAC2, INPP5J, SEMA4F, TNR, VIM, SEMA3A, SYNGAP1, SPP1
CDC25C	162	977	g2c	0.0931576	0.195503					GOTERM_BP_ALL	GO:0031345~negative regulation of cell projection organization	0.0601335	DNM3, HDAC2, INPP5J, SEMA4F, TNR, VIM, SEMA3A, SYNGAP1, CAPZB, SPP1
COL4A2	168	971	g2c	0.00627843	0.00882731					GOTERM_BP_ALL	GO:0008334~histone mRNA metabolic process	0.0603173	NCBP2, NCBP1, SNRPD3, SNRPB
GPATCH4	148	991	g2c	0.0206282	0.0380974					GOTERM_BP_ALL	GO:0031111~negative regulation of microtubule polymerization or depolymerization	0.0603173	ARHGEF2, INPP5J, CLASP2, CAPZB
YWHAB	163	976	g2c	0.00782477	0.012608					GOTERM_BP_ALL	GO:0033120~positive regulation of RNA splicing	0.0603173	EIF4A3, U2AF2, TRA2B, SNRNP70
GPR139	137	1002	g2c	0.404046	0.523134					GOTERM_BP_ALL	GO:0044257~cellular protein catabolic process	0.0605088	KEAP1, RFFL, AURKB, PSMA7, SUFU, CTNNB1, LNX1, ISG15, FAP, PSMD3, MSN, ADAMTS12, FBXW11, CCAR2, RNF146, SPOP, CDK1, MAGEA2B, PCNP, PBK, FURIN, RFWD2, CTSL, BFAR, TOM1L1, VCP, CD81, ARAF, BUB1B, PSME3, COMMD1
ORC6	144	995	g2c	0.0748559	0.168199					GOTERM_BP_ALL	GO:0006796~phosphate-containing compound metabolic process	0.0610426	NT5C3A, ADCY5, LEMD2, RPS6KB2, CLK1, ITPKC, AURKB, OGDH, ITPKA, DMPK, CTNNB1, SLC25A25, AAK1, CLK4, NT5C2, RALB, MLKL, SPRED1, TWF1, PTPRF, NUDT4, ERP29, TBRG4, PPP1CA, SNX9, TRAF2, CHKA, CCL2, TADA3, STRAP, AKAP13, CHEK1, AFAP1L2, RRM2B, PSMA7, IL34, IRAK4, VPS9D1, UPRT, DMD, IDH1, DYRK3, TRAF7, EFEMP1, MPHOSPH10, FDPS, OXSR1, PRPSAP1, GART, HDAC2, SLC25A13, VCP, ITGA6, FABP3, THNSL2, SYNGAP1, S…
FKBP15	145	994	g2c	0.0287242	0.0389542					GOTERM_BP_ALL	GO:0097190~apoptotic signaling pathway	0.0611829	TRAF2, ARHGEF2, BCLAF1, ING2, FIGNL1, AIFM1, ERP29, YWHAB, RFFL, IFI16, RRM2B, IVNS1ABP, CXCL12, SOD2, CTNNB1, PPP1CA, PIH1D1, ITGA6, RB1CC1, KRT8, PSME3, TRAF7, PARP2, MYBBP1A, CCAR2, MELK, SCG2
TMC6	147	992	g2c	0.0472099	0.0697272					GOTERM_BP_ALL	GO:0044085~cellular component biogenesis	0.0614305	RPL13, SNRPD3, AURKB, CTNNB1, LNX1, SHKBP1, DDX23, TBC1D14, RALB, FAU, MLKL, ADGRB2, TWF1, GBP5, TMEM126B, PKD2L1, SNRPB, PAF1, VAMP1, DST, SNX9, TRAF2, STRAP, PANX2, GSDMD, AKAP13, ANLN, CAPZB, PPAN, DNAAF3, MACF1, FRG1, DMD, CLASP2, NUP54, DNAJA4, TBL3, MPHOSPH10, THUMPD1, COL16A1, AIM2, VCP, ITGA6, CNIH2, PKP2, PPID, THSD4, H3F3A, ATG16L1, GRB7, KIF23, CLDN7, NDUFAF5, FAM96B, ORMDL1, NAP1L1, C…
GSDMA	168	971	g2c	0.0607333	0.145833					GOTERM_BP_ALL	GO:0006793~phosphorus metabolic process	0.0619666	NT5C3A, ADCY5, LEMD2, RPS6KB2, CLK1, ITPKC, AURKB, OGDH, ITPKA, DMPK, CTNNB1, SLC25A25, AAK1, CLK4, NT5C2, RALB, MLKL, SPRED1, TWF1, PTPRF, NUDT4, ERP29, TBRG4, PPP1CA, SNX9, TRAF2, CHKA, CCL2, TADA3, STRAP, AKAP13, CHEK1, AFAP1L2, RRM2B, PSMA7, IL34, IRAK4, VPS9D1, UPRT, DMD, IDH1, DYRK3, TRAF7, EFEMP1, MPHOSPH10, FDPS, OXSR1, PRPSAP1, GART, HDAC2, SLC25A13, VCP, ITGA6, FABP3, THNSL2, SYNGAP1, S…
NFATC2	146	993	g2c	0.00759458	0.0147832					GOTERM_BP_ALL	GO:0007044~cell-substrate junction assembly	0.0621692	LIMS1, ITGA6, MACF1, CLASP2, MMP14, COL16A1, DST
MT1M	143	996	g2c	0.022359	0.0466233					GOTERM_BP_ALL	GO:1903533~regulation of protein targeting	0.0630908	KAT2A, SREBF1, CDK1, CCL2, HSP90AA1, U2AF2, KEAP1, PPM1B, SUFU, UBL5, CEMIP, ACTL6A, NUP54, FBXW11, WDR46, FAM89B
RRP12	150	989	g2c	0.0220072	0.0335442					GOTERM_BP_ALL	GO:0048762~mesenchymal cell differentiation	0.0632826	EDNRA, LIMS1, HPN, HDAC2, STRAP, SEMA4F, EZH2, ADIPOR1, SEMA3A, CTNNB1, ADAM15
ADAMDEC1	140	999	g2c	0.0811099	0.217516					GOTERM_BP_ALL	GO:0031444~slow-twitch skeletal muscle fiber contraction	0.0635146	TNNT1, MB
PES1	170	969	g2c	0.050484	0.116362					GOTERM_BP_ALL	GO:0051083~'de novo' cotranslational protein folding	0.0635146	HSPA14, DNAJC2
OGDH	152	987	g2c	0.0236001	0.030698					GOTERM_BP_ALL	GO:0043335~protein unfolding	0.0635146	HSP90AA1, ERP29
ADGRV1	168	971	g2c	0.103382	0.158203					GOTERM_BP_ALL	GO:0032877~positive regulation of DNA endoreduplication	0.0635146	E2F7, E2F8
WT1	145	994	g2c	0.0386931	0.109206					GOTERM_BP_ALL	GO:0051054~positive regulation of DNA metabolic process	0.0635829	RFC5, CDK1, CIZ1, E2F7, E2F8, MAPK15, BRE, WHSC1, AURKB, HNRNPA1, WIZ, CTNNB1
CDKN3	157	982	g2c	0.0213764	0.0497142					GOTERM_BP_ALL	GO:0090068~positive regulation of cell cycle process	0.0640911	KIF23, CDK1, CDC45, FAP, E2F7, SVIL, E2F8, NUSAP1, RBM38, AURKB, CDC25C, MYBBP1A, CCAR2, WIZ
GRIPAP1	148	991	g2c	0.0841407	0.134942					GOTERM_BP_ALL	GO:0040011~locomotion	0.0642054	CLDN7, BCAR1, ATP5B, OGDH, AMOTL1, CXCL12, CTNNB1, FAP, CYGB, MSN, SEMA3A, SPON2, DPEP1, CDK1, HSP90AA1, PTPRF, TMEM201, ARHGEF16, MINK1, ADIPOR1, F7, MMP14, PROC, MMP10, SDC1, SEMA4F, CD81, CEMIP, EPYC, DST, ADAM15, SRGAP2, PRKCZ, PLXNC1, IL1R1, CCL2, ASUN, ING2, STRAP, ANLN, RFFL, CDH2, IRAK4, MACF1, CD177, TNR, HOXA7, CLASP2, ADAMTS12, NFATC2, SCG2, PLP2, OLR1, DOCK8, COL5A1, PTP4A3, ITGA6, PA…
NTM	157	982	g2c	0.0322632	0.0590755					GOTERM_BP_ALL	GO:0010467~gene expression	0.0644683	NCBP2, NCBP1, MRPL42, RNMT, RPL13, U2AF2, SNRPD3, CRABP2, DQX1, LEMD2, NR2C2AP, ZXDC, RPS6KB2, INTS2, CLK1, AURKB, WTAP, CTNNB1, INTS8, EPC2, SLC25A25, DDX23, CLK4, ATF6B, CFH, ZNF579, FAU, CREB3L4, EIF1, HTRA3, MRPL32, DNAJC2, CCAR2, SNRPA1, MAGEA2B, CHTOP, ERP29, LRRC1, ZNF649, YTHDF2, F7, HNRNPU, RALGAPA1, PPP1CA, ASCC2, SNRPB, PAF1, MYBBP1A, ADAMTS2, ZNF845, TRAF2, TSHZ1, ELAC2, TADA3, STRAP,…
CLDN12	170	969	g2c	0.034846	0.0508081					GOTERM_BP_ALL	GO:1905269~positive regulation of chromatin organization	0.0649927	KAT2A, SREBF1, CHTOP, PIH1D1, ING2, PAF1, CTNNB1
RSAD2	154	985	g2c	0.00608687	0.0139429					GOTERM_BP_ALL	GO:0016072~rRNA metabolic process	0.0651522	PDCD11, TBL3, RPL13, MPHOSPH10, THUMPD1, LAS1L, EIF4A3, PIH1D1, RPL32, FRG1, FAU, NOP58, PES1, GEMIN4, WDR46
CDH2	145	994	g2c	0.0276678	0.0730589					GOTERM_BP_ALL	GO:2000146~negative regulation of cell motility	0.0651833	CCL2, STRAP, ADIPOR1, CXCL12, PKP2, HOXA7, CYGB, CLASP2, SEMA3A, IGFBP3, DPEP1, ADAM15, SRGAP2
INTS2	164	975	g2c	0.00606309	0.0134649					GOTERM_BP_ALL	GO:0010810~regulation of cell-substrate adhesion	0.0651975	PRKCZ, LIMS1, ITGA6, MACF1, DMD, HOXA7, MINK1, CLASP2, MMP14, COL16A1, ADAM15
BCAR1	142	997	g2c	0.0555519	0.0777933					GOTERM_BP_ALL	GO:0022613~ribonucleoprotein complex biogenesis	0.0656891	PDCD11, TBL3, STRAP, RPL13, SNRPD3, THUMPD1, MPHOSPH10, LAS1L, LSM14A, PPAN, EIF4A3, PIH1D1, DDX23, RPL32, FRG1, SNRPB, NOP58, FAU, PES1, LUC7L, GRB7, GEMIN4, WDR46
MRPL42	170	969	g2c	0.0384383	0.0538678					GOTERM_BP_ALL	GO:0035556~intracellular signal transduction	0.0657207	ADCY5, LEMD2, RPS6KB2, AURKB, AMOTL1, CXCL12, DMPK, CTNNB1, TMEM9B, RALB, RAB26, SPRED1, IFT27, CCAR2, MAGEA2B, NUDT4, ERP29, F7, RFC5, RALGAPA1, RAB15, MYBBP1A, TRAF2, IFIH1, CCL2, AKAP13, CHEK1, RFFL, RRM2B, PSMA7, CAPZB, IRAK4, DMD, RHOBTB2, TRAF7, OXSR1, DOCK8, TEAD3, HDAC2, SYNGAP1, PLEKHA1, COPS5, SLC20A1, FIGNL1, E2F7, EZH2, COPS8, NFKB2, RFXANK, SPRY4, LSM14A, PSMD3, CDK1, ARHGEF2, AIFM1,…
PPAN	160	979	g2c	0.0732807	0.145539					GOTERM_BP_ALL	GO:0044248~cellular catabolic process	0.0666337	NCBP2, NCBP1, NT5C3A, RPL13, PNKD, DUOX1, IL4I1, AURKB, OGDH, ACSF3, CTNNB1, LNX1, TDO2, ISG15, FAP, NT5C2, TPO, MAGOHB, PSMD3, FAU, MSN, DPEP1, RNF146, CCAR2, CDK1, MAGEA2B, NUDT4, AIFM1, PBK, RFWD2, EIF4A3, CTSL, PPP1CA, SDS, CD81, GAA, BUB1B, COMMD1, PSME3, HAGHL, MPST, SNX9, KEAP1, RFFL, PSMA7, SUFU, TNRC6C, RPL32, NUDT7, IDH1, ADAMTS12, FBXW11, SPOP, PCNP, ETF1, FURIN, CAPN1, BFAR, VCP, TOM1…
SBNO2	149	990	g2c	0.045295	0.0731073					GOTERM_BP_ALL	GO:0060560~developmental growth involved in morphogenesis	0.0690626	PRKCZ, PLXNC1, MACF1, SEMA4F, TNR, CRABP2, MAP1B, SEMA3A, EPYC, CXCL12, GOLGA4, SPP1
OGFR	140	999	g2c	0.0317145	0.0551179					GOTERM_BP_ALL	GO:0044265~cellular macromolecule catabolic process	0.0694673	NCBP2, NCBP1, RPL13, KEAP1, RFFL, AURKB, PSMA7, SUFU, LNX1, CTNNB1, TNRC6C, ISG15, RPL32, FAP, PSMD3, FAU, MAGOHB, MSN, ADAMTS12, FBXW11, CCAR2, RNF146, SPOP, CDK1, MAGEA2B, AIFM1, PCNP, PBK, ETF1, FURIN, RFWD2, CTSL, BFAR, EIF4A3, TOM1L1, VCP, CD81, ARAF, BUB1B, COMMD1, PSME3
RAB11FIP1	166	973	g2c	0.00820155	0.012309					GOTERM_BP_ALL	GO:0097193~intrinsic apoptotic signaling pathway	0.0697756	TRAF2, BCLAF1, ARHGEF2, ING2, FIGNL1, AIFM1, ERP29, RRM2B, IFI16, IVNS1ABP, CXCL12, SOD2, MYBBP1A, CCAR2, MELK
IL34	169	970	g2c	0.0303952	0.0564423					GOTERM_BP_ALL	GO:0044087~regulation of cellular component biogenesis	0.0698844	SNX9, CLDN7, PRKCZ, LIMS1, BCLAF1, ADAMTS16, ORMDL1, AKAP13, CAPZB, CTNNB1, MACF1, INPP5J, TBC1D14, RALB, MSN, CLASP2, DNAJA4, ERCC2, ADGRB2, DNM3, TWF1, HSP90AA1, GBP5, MMP14, COL16A1, AIM2, SDC1, PIH1D1, VCP, PKP2, H3F3A, ORMDL3, RBM14-RBM4, FHOD1, SMPD2
YTHDF2	152	987	g2c	0.0343118	0.059268					GOTERM_BP_ALL	GO:0044712~single-organism catabolic process	0.070017	NT5C3A, ADPGK, PAFAH2, PNKD, BSCL2, IL4I1, OGDH, ACSF3, TDO2, NT5C2, NUDT7, COL6A2, COL12A1, IDH1, COL11A1, DPEP1, COL4A2, COL4A1, NUDT4, MMP14, MMP13, FURIN, COL5A1, MMP11, CTSL, MMP10, VCP, SDS, SMPD1, GAA, FABP3, THNSL2, HAGHL, ADAMTS2, MPST, ADAM15
PANX2	165	974	g2c	0.14836	0.214968					GOTERM_BP_ALL	GO:1903050~regulation of proteolysis involved in cellular protein catabolic process	0.070032	RFWD2, CDK1, VCP, ARAF, BUB1B, PSMD3, KEAP1, COMMD1, PSME3, PBK, PSMA7, CCAR2, SUFU
CEACAM5	160	979	g2c	0.0669894	0.130777					GOTERM_BP_ALL	GO:0044763~single-organism cellular process	0.0701228	LTBP1, RPL13, AMOTL1, OGDH, WTAP, CTNNB1, SHKBP1, ISG15, FAP, FAU, CCAR2, GBP5, PTPRF, LRRC1, F7, GLTP, PPP1CA, CD320, MYBBP1A, ADAMTS2, IL1R1, CACNB1, MANF, P3H1, VPS9D1, SPP1, DNMT3A, KLF13, NUF2, PCNP, COL16A1, PRPSAP1, GART, BFAR, PARP9, PKP2, H3F3A, MAP6, C19ORF12, PARP2, SLC20A1, SLC20A2, EZH2, BSCL2, SPI1, PDIA6, YBX1, LSM14A, ST6GALNAC4, NUBP2, SLMAP, CEACAM5, STRA6, SLC22A5, GFOD2, DPEP1…
SPRED1	163	976	g2c	0.014633	0.0305375					GOTERM_BP_ALL	GO:0007166~cell surface receptor signaling pathway	0.0708681	NCBP2, NCBP1, LTBP1, BCAR1, ADCY5, LEMD2, DUOX1, AMOTL1, CXCL12, CTNNB1, DMPK, LSM14A, SHKBP1, ISG15, AAK1, PSMD3, ZYX, SPRED1, SEMA3A, HTRA3, IFT27, ATP6V0D1, MX1, ATP6V0D2, CCAR2, RNF146, ADGRB2, ARHGEF2, HSP90AA1, PTPRF, EGFL7, MINK1, ADIPOR1, F7, MMP14, PKD2L1, GRM4, EIF4A3, PPP1CA, SDC1, SEMA4F, CGN, ADGRV1, CD81, PSME3, PAF1, EPYC, DST, ADAM15, TRAF2, PRKCZ, PLXNC1, IL1R1, ING2, CCL2, POLR2…
KCNJ11	164	975	g2c	0.042773	0.0817455					GOTERM_BP_ALL	GO:0051247~positive regulation of protein metabolic process	0.0710282	ADCY5, EZH2, RPS6KB2, COPS8, CTNNB1, RALB, PSMD3, MSN, GOLGA2, CDK1, ARHGEF2, MAGEA2B, CHTOP, AIFM1, IL27, ERP29, MINK1, YTHDF2, IFI16, MMP14, RFWD2, EIF4A3, GRM4, PIH1D1, CCND3, CD81, CEMIP, BUB1B, PSME3, COMMD1, PAF1, SNX9, PRKCZ, TRAF2, CCL2, ING2, AKAP13, KEAP1, AFAP1L2, CDH2, PSMA7, IL34, MAP3K7CL, RB1CC1, MTCH1, TRAF7, FBXW11, SREBF1, KAT2A, HPN, PSAP, FURIN, AIM2, RASSF5, HDAC2, VCP, TOM1L…
DEGS1	156	983	g2c	0.00433524	0.00691421					GOTERM_BP_ALL	GO:0044267~cellular protein metabolic process	0.071224	NCBP2, CAST, NCBP1, MRPL42, RPL13, SNRPD3, ADCY5, LEMD2, RPS6KB2, CLK1, AURKB, ITPKA, LNX1, CTNNB1, DMPK, EPC2, SLC25A25, ISG15, NAA10, FAP, AAK1, CLK4, RALB, FAU, EIF1, MLKL, SPRED1, MRPL32, RNF146, CCAR2, MAGEA2B, TWF1, CHTOP, PTPRF, ERP29, LYPLA2, TBRG4, YTHDF2, F7, PPP1CA, TRIM36, XXYLT1, SNRPB, PAF1, SNX9, TRAF2, IFIH1, CCL2, TADA3, STRAP, AKAP13, AFAP1L2, CHEK1, KEAP1, DMWD, RFFL, IL34, PSM…
TM2D3	185	954	g2d	0.921138	0.961938					GOTERM_BP_ALL	GO:0030224~monocyte differentiation	0.0713491	HOXA7, IFI16, THOC5, IL34
WTAP	191	948	g2d	0.569142	0.650139					GOTERM_BP_ALL	GO:0048585~negative regulation of response to stimulus	0.0714945	LTBP1, FIGNL1, EZH2, LEMD2, CXCL12, SPRY4, CTNNB1, PSMD3, SPRED1, SEMA3A, HTRA3, CCAR2, ARHGEF2, EGFL7, ADIPOR1, IFI16, PBK, MMP14, PROC, EIF4A3, PIH1D1, SEMA4F, PSME3, THOC5, PRKCZ, TRAF2, CCL2, ING2, STRAP, PPM1B, CDH2, RRM2B, RFFL, PSMA7, IVNS1ABP, SUFU, RB1CC1, DMD, TNR, CLASP2, FBN2, ADAMTS12, FBXW11, SPP1, FAM89B, SCG2, PSAP, YWHAB, SOD2, BFAR, ITGA6, SMPD1, SYNGAP1, IGFBP3, PLEKHA1
SREBF1	201	938	g2d	0.882996	0.93512					GOTERM_BP_ALL	GO:0010721~negative regulation of cell development	0.0718885	DNM3, HPN, ARHGEF2, STRAP, VIM, ADIPOR1, DYNLT1, CTNNB1, HDAC2, INPP5J, SEMA4F, TNR, SEMA3A, SYNGAP1, SPP1, SRGAP2
NAP1L1	200	939	g2d	0.514075	0.579885					GOTERM_BP_ALL	GO:0009968~negative regulation of signal transduction	0.0728756	TRAF2, PRKCZ, LTBP1, ING2, STRAP, FIGNL1, EZH2, LEMD2, RFFL, PPM1B, CDH2, RRM2B, PSMA7, IVNS1ABP, CXCL12, SPRY4, SUFU, CTNNB1, DMD, RB1CC1, PSMD3, SPRED1, HTRA3, FBN2, ADAMTS12, FBXW11, CCAR2, FAM89B, SCG2, ARHGEF2, EGFL7, YWHAB, ADIPOR1, PBK, MMP14, SOD2, BFAR, EIF4A3, PIH1D1, ITGA6, SMPD1, PSME3, SYNGAP1, IGFBP3, PLEKHA1
SYNGAP1	180	959	g2d	0.940921	0.970354					GOTERM_BP_ALL	GO:2000303~regulation of ceramide biosynthetic process	0.0732518	ORMDL1, ORMDL3, SMPD2
RPL13	172	967	g2d	0.785503	0.864861					GOTERM_BP_ALL	GO:0032506~cytokinetic process	0.0732518	KIF23, SNX9, AURKB
SMIM7	188	951	g2d	0.569084	0.6254					GOTERM_BP_ALL	GO:1905038~regulation of membrane lipid metabolic process	0.0732518	ORMDL1, ORMDL3, SMPD2
POLD3	205	934	g2d	0.804157	0.876664					GOTERM_BP_ALL	GO:0071732~cellular response to nitric oxide	0.0732518	TRAF2, AIFM1, DPEP1
BCAP29	190	949	g2d	0.668765	0.78973					GOTERM_BP_ALL	GO:0070208~protein heterotrimerization	0.0732518	COL6A2, NUP54, WIZ
BFAR	172	967	g2d	0.451056	0.535265					GOTERM_BP_ALL	GO:0071361~cellular response to ethanol	0.0732518	DNMT3A, SPI1, SOD2
ROM1	198	941	g2d	0.737914	0.837387					GOTERM_BP_ALL	GO:0090153~regulation of sphingolipid biosynthetic process	0.0732518	ORMDL1, ORMDL3, SMPD2
SEC11A	185	954	g2d	0.775974	0.835346					GOTERM_BP_ALL	GO:0045595~regulation of cell differentiation	0.0746083	EZH2, CRABP2, SPI1, ITPKA, CXCL12, YBX1, DMPK, CTNNB1, ISG15, CEACAM5, SEMA3A, GOLGA4, CDK1, ARHGEF2, PTPRF, IL27, ADIPOR1, DYNLT1, MMP14, PROC, MMP11, SEMA4F, ADGRV1, RBM38, PAF1, EPYC, SRGAP2, PRKCZ, LIMS1, PLXNC1, STRAP, VIM, AKAP13, KEAP1, CDH2, IL34, SUFU, CDH5, MACF1, INPP5J, TNR, DMD, HOXA7, FBN2, ADAMTS12, CLASP2, NFATC2, SPP1, DNM3, HPN, KLF13, MAP1B, EFEMP1, P4HTM, COL5A1, SOD2, HDAC2, …
PPID	190	949	g2d	0.285542	0.373116					GOTERM_BP_ALL	GO:0001503~ossification	0.0748913	SBNO2, ERH, FIGNL1, ATP5B, MMP14, MMP13, SUFU, HNRNPU, CTNNB1, ISG15, BCAP29, H3F3A, FBN2, IGFBP3, MYBBP1A, COL11A1, SPP1, ERCC2
PPM1B	201	938	g2d	0.570609	0.666608					GOTERM_BP_ALL	GO:0072657~protein localization to membrane	0.0752869	PRKCZ, CCL2, HSP90AA1, RPL13, ARHGEF16, YWHAB, CDH2, SEC62, ATP2C2, PEX19, RPL32, MACF1, PKP2, SLMAP, ZFAND2B, CEMIP, FAU, NUP54, CLASP2, RAB26, SYNGAP1, GOLGA4, SEC61A1
RSRP1	204	935	g2d	0.513113	0.717212					GOTERM_BP_ALL	GO:0040013~negative regulation of locomotion	0.0762278	CCL2, STRAP, ADIPOR1, CXCL12, PKP2, SEMA4F, HOXA7, CYGB, CLASP2, SEMA3A, IGFBP3, DPEP1, ADAM15, SRGAP2
MAP6	186	953	g2d	0.149745	0.197304					GOTERM_BP_ALL	GO:0042493~response to drug	0.0763376	SREBF1, DNMT3A, CDK1, CCL2, HSP90AA1, F7, RAD54L, KCNJ11, AIM2, SOD2, CTNNB1, HDAC2, MCM7, MT2A, SMPD1, FABP3, SLC22A5, KCNH2, NFATC2, DPEP1
GOLGA2	185	954	g2d	0.289368	0.40356					GOTERM_BP_ALL	GO:0015031~protein transport	0.0764387	RPL13, ADCY5, U2AF2, TIMM17B, PEX6, KCNJ11, CTNNB1, PEX1, DNAJC14, TBC1D14, FAU, RAB26, IFT27, ATP6V0D1, SEC24C, ATP6V0D2, GOLGA4, DNAJC19, CDK1, ARHGEF2, GBP5, HSP90AA1, ERP29, DYNLT1, ATP2C2, VSNL1, ZFAND2B, CCDC53, CEMIP, RAB15, COMMD1, RAB11FIP1, BTN3A2, WDR46, SNX9, TRAF2, PRKCZ, CCL2, GDAP1, GSDMD, RABGAP1L, RSAD2, KEAP1, PPM1B, SEC62, SUFU, P3H1, NAGPA, TMED4, RPL32, PEX19, MACF1, TMED1, B…
RBM14-RBM4	184	955	g2d	0.496289	0.709312					GOTERM_BP_ALL	GO:0032259~methylation	0.0770702	ARMT1, DNMT3A, NDUFAF5, CHTOP, RNMT, SNRPD3, WDR5, EZH2, SPI1, WHSC1, ETF1, WTAP, COQ5, CTNNB1, PIH1D1, SNRPB, PAF1
TMEM5	175	964	g2d	0.300842	0.396424					GOTERM_BP_ALL	GO:0001953~negative regulation of cell-matrix adhesion	0.0771798	HOXA7, CLASP2, MMP14, ADAM15
PIGG	174	965	g2d	0.190047	0.260557					GOTERM_BP_ALL	GO:0044786~cell cycle DNA replication	0.0771798	CDC45, E2F7, E2F8, WIZ
NUBP2	195	944	g2d	0.406102	0.529853					GOTERM_BP_ALL	GO:0051893~regulation of focal adhesion assembly	0.0772487	LIMS1, MACF1, CLASP2, MMP14, COL16A1
SRSF7	177	962	g2d	0.199996	0.296404					GOTERM_BP_ALL	GO:0090109~regulation of cell-substrate junction assembly	0.0772487	LIMS1, MACF1, CLASP2, MMP14, COL16A1
MED12L	191	948	g2d	0.372271	0.663824					GOTERM_BP_ALL	GO:1904356~regulation of telomere maintenance via telomere lengthening	0.0772487	MAPK15, AURKB, HNRNPA1, HNRNPU, CTNNB1
IRF7	174	965	g2d	0.233233	0.351342					GOTERM_BP_ALL	GO:0006575~cellular modified amino acid metabolic process	0.0773524	HPN, ETHE1, GDAP1, DUOX1, TPO, IDH1, DPEP1, GART, PTDSS2, SOD2
ING2	171	968	g2d	0.14704	0.211697					GOTERM_BP_ALL	GO:0006508~proteolysis	0.0785152	CAST, DPP3, COPS5, COPS4, AURKB, COPS8, CTNNB1, LNX1, ISG15, FAP, CFH, PSMD3, HTRA3, DPEP1, RNF146, CCAR2, CDK1, MMEL1, AIFM1, F7, IFI16, PBK, MMP14, MMP13, PROC, MMP11, RFWD2, MMP10, CTSL, PIH1D1, BUB1B, COMMD1, PSME3, ADAMTS2, ADAM15, SNX9, TRAF2, ERMP1, ADAMTS16, KEAP1, DMWD, RFFL, PSMA7, SUFU, MTCH1, ADAMTS12, FBXW11, SPOP, KAT2A, TMPRSS2, HPN, OLR1, SEC11A, PCNP, FURIN, AIM2, CAPN1, BFAR, AP…
UBTF	196	943	g2d	0.514326	0.631302					GOTERM_BP_ALL	GO:0006518~peptide metabolic process	0.0786855	NCBP2, NCBP1, MRPL42, COPS5, CPEB2, RPL13, ETHE1, GDAP1, RPS6KB2, WT1, TNRC6C, SLC25A25, RPL32, DMD, HARS2, FAU, IDH1, EIF1, MRPL32, DPEP1, EEF1A1, SEC11A, YTHDF2, F7, ETF1, FURIN, PROC, SOD2, EIF4A3, APEH, EIF4G3, PPP1CA, SLC25A13, SLC25A15, GRB7
ETHE1	180	959	g2d	0.159586	0.214383					GOTERM_BP_ALL	GO:0031344~regulation of cell projection organization	0.0793427	PLXNC1, ADAMTS16, VIM, EZH2, CRABP2, CXCL12, ITPKA, CAPZB, MACF1, INPP5J, TNR, TBC1D14, DMD, SEMA3A, CLASP2, GOLGA4, SPP1, KAT2A, DNM3, HSP90AA1, PTPRF, MAP1B, HDAC2, SEMA4F, EPYC, SYNGAP1
TMEM180	184	955	g2d	0.163386	0.262162					GOTERM_BP_ALL	GO:0000302~response to reactive oxygen species	0.0793781	CDK1, TRAF2, SDC1, HDAC2, AIFM1, PSAP, TRA2B, EZH2, DPEP1, PLEKHA1, SOD2, MB
POLL	203	936	g2d	0.191422	0.265465					GOTERM_BP_ALL	GO:0030010~establishment of cell polarity	0.0802181	PRKCZ, ARHGEF2, CENPA, MAP1B, DYNLT1, MSN, AMOTL1
RNMT	189	950	g2d	0.334456	0.43291					GOTERM_BP_ALL	GO:0009058~biosynthetic process	0.0815695	MRPL42, RPL13, ADCY5, U2AF2, LEMD2, NR2C2AP, INTS2, AURKB, CTNNB1, INTS8, EPC2, ISG15, FAU, CREB3L4, HTRA3, MRPL32, CCAR2, POLL, CHTOP, CIZ1, LRRC1, ZNF649, RFC5, PPP1CA, ASCC2, XXYLT1, MYBBP1A, MPST, CHKA, TADA3, AFAP1L2, CHEK1, ZNF619, VPS9D1, UPRT, DMD, IDH1, NUP54, DNMT3A, KLF13, PRPSAP1, HNRNPA1, GART, SRSF7, H3F3A, RAD54B, PARP2, FAM96B, COPS5, CPEB2, ATP5B, ORMDL1, EZH2, NAP1L1, SPI1, NFKB…
ZNF579	205	934	g2d	0.394775	0.555231					GOTERM_BP_ALL	GO:0001568~blood vessel development	0.0820778	SAT1, COL4A2, COL4A1, CCL2, LTBP1, EGFL7, ATP5B, E2F7, E2F8, SPI1, ZBTB14, CDH2, ARHGAP24, MMP14, COL5A1, CDH5, WT1, SUFU, CTNNB1, EDNRA, FAP, HOXA7, STRA6, ADGRB2, SCG2, ADAM15
NUDT7	204	935	g2d	0.309654	0.411828					GOTERM_BP_ALL	GO:0051782~negative regulation of cell division	0.0827691	E2F7, E2F8, AURKB
RPS6KB2	190	949	g2d	0.193558	0.269447					GOTERM_BP_ALL	GO:0002726~positive regulation of T cell cytokine production	0.0827691	TRAF2, PRKCZ, RSAD2
TTC38	193	946	g2d	0.184113	0.263763					GOTERM_BP_ALL	GO:0006590~thyroid hormone generation	0.0827691	HPN, DUOX1, TPO
ORMDL1	194	945	g2d	0.173497	0.240184					GOTERM_BP_ALL	GO:0008356~asymmetric cell division	0.0827691	ING2, TEAD3, GOLGA2
PANK2	190	949	g2d	0.274345	0.340931					GOTERM_BP_ALL	GO:0045603~positive regulation of endothelial cell differentiation	0.0827691	CDH5, PROC, CTNNB1
HDAC2	173	966	g2d	0.037195	0.0664023					GOTERM_BP_ALL	GO:0048026~positive regulation of mRNA splicing, via spliceosome	0.0827691	EIF4A3, TRA2B, SNRNP70
GDAP1	200	939	g2d	0.094362	0.170538					GOTERM_BP_ALL	GO:1901888~regulation of cell junction assembly	0.0828573	LIMS1, MACF1, PKP2, CLASP2, MMP14, COL16A1
ARHGAP24	202	937	g2d	0.115707	0.235907					GOTERM_BP_ALL	GO:0001569~patterning of blood vessels	0.0832123	EDNRA, COL4A1, SPI1, CTNNB1
EPC2	185	954	g2d	0.11115	0.164012					GOTERM_BP_ALL	GO:0032212~positive regulation of telomere maintenance via telomerase	0.0832123	MAPK15, AURKB, HNRNPA1, CTNNB1
SUGP2	191	948	g2d	0.14921	0.193265					GOTERM_BP_ALL	GO:0065009~regulation of molecular function	0.0833255	CAST, ADCY5, AURKB, DMPK, CTNNB1, TBC1D14, RALB, CYGB, SPRED1, DNAJC2, CCAR2, CHTOP, MAGEA2B, PTPRF, LRRC1, ERP29, STIM1, HNRNPU, RFC5, UGT1A10, RALGAPA1, PPP1CA, SNX9, TRAF2, CCL2, CACNB1, AKAP13, RABGAP1L, KEAP1, NOSTRIN, AFAP1L2, RFFL, PSMA7, VPS9D1, DMD, MTCH1, TRAF7, MPHOSPH10, OXSR1, DOCK8, PRPSAP1, FURIN, AIM2, HDAC2, VCP, ITGA6, CNIH2, SYNGAP1, AHSA1, CPEB2, EZH2, COPS8, NFKB2, KCNJ11, SP…
DNAJC14	176	963	g2d	0.0953961	0.131408					GOTERM_BP_ALL	GO:0050792~regulation of viral process	0.0834631	TMPRSS2, HPN, POLR2K, IL27, RSAD2, DYNLT1, IFI16, PPM1B, AIM2, POLR2B, MID2, ISG15, PPID, MX1
CAST	188	951	g2d	0.111985	0.152965					GOTERM_BP_ALL	GO:0032880~regulation of protein localization	0.0836076	TRAF2, PRKCZ, CCL2, U2AF2, ADCY5, GSDMD, RSAD2, RABGAP1L, KEAP1, CDH2, PPM1B, KCNJ11, SUFU, CTNNB1, P3H1, AAK1, RALB, ACTL6A, NUP54, MSN, FBXW11, FAM89B, SREBF1, KAT2A, CDK1, HSP90AA1, ERP29, ARHGEF16, YWHAB, WHSC1, AIM2, UBL5, RASSF5, CNIH2, PPID, VSNL1, CEMIP, COMMD1, RAB11FIP1, WDR46
PARP9	197	942	g2d	0.0904111	0.119028					GOTERM_BP_ALL	GO:1903321~negative regulation of protein modification by small protein conjugation or removal	0.0838889	CDK1, MAGEA2B, ISG15, PSMD3, BUB1B, PSME3, PSMA7, SUFU, CTNNB1
TRIP10	183	956	g2d	0.260819	0.345478					GOTERM_BP_ALL	GO:0072655~establishment of protein localization to mitochondrion	0.0840989	KAT2A, SREBF1, HSP90AA1, U2AF2, GDAP1, TIMM17B, YWHAB, ACTL6A, DNAJC19, WDR46, UBL5
ETF1	177	962	g2d	0.0262971	0.0402393					GOTERM_BP_ALL	GO:0010770~positive regulation of cell morphogenesis involved in differentiation	0.0845125	LIMS1, HDAC2, MACF1, CRABP2, EZH2, MAP1B, CXCL12, GOLGA4, ITPKA, CTNNB1
CCDC34	197	942	g2d	0.137443	0.201871					GOTERM_BP_ALL	GO:0040029~regulation of gene expression, epigenetic	0.085181	KAT2A, DNMT3A, CDC45, HDAC2, TNRC6C, POLR2K, EZH2, SPI1, H3F3A, CHEK1, EIF1, IFI16, MYBBP1A, CTNNB1
SPATS2	176	963	g2d	0.0797055	0.114585					GOTERM_BP_ALL	GO:0006473~protein acetylation	0.0863856	KAT2A, MAGEA2B, EPC2, PIH1D1, HDAC2, TADA3, WDR5, NAA10, SPI1, CHEK1, ACTL6A
ZNF75A	179	960	g2d	0.27633	0.372178					GOTERM_BP_ALL	GO:0009059~macromolecule biosynthetic process	0.0863982	NCBP2, NCBP1, MRPL42, RNMT, RPL13, U2AF2, SNRPD3, CRABP2, LEMD2, NR2C2AP, ZXDC, RPS6KB2, INTS2, AURKB, CTNNB1, INTS8, EPC2, NANS, SLC25A25, ISG15, ATF6B, ZNF579, FAU, CREB3L4, CYGB, EIF1, ORC6, HTRA3, MRPL32, DNAJC2, CCAR2, POLL, MAGEA2B, CHTOP, CIZ1, IL27, LRRC1, ZNF649, YTHDF2, HNRNPU, RFC5, RALGAPA1, PPP1CA, ASCC2, CHPF, XXYLT1, SNRPB, PAF1, MYBBP1A, ZNF845, TRAF2, TSHZ1, CCL2, TADA3, STRAP, A…
APEH	205	934	g2d	0.444653	0.502069					GOTERM_BP_ALL	GO:1903391~regulation of adherens junction organization	0.0864649	LIMS1, MACF1, CLASP2, MMP14, COL16A1
CLK4	196	943	g2d	0.236885	0.329802					GOTERM_BP_ALL	GO:0030705~cytoskeleton-dependent intracellular transport	0.0868216	KIF23, ARHGAP21, PRKCZ, CNIH2, TMEM201, MAP1B, TUBA1A
RNF146	201	938	g2d	0.0687197	0.0942194					GOTERM_BP_ALL	GO:0006810~transport	0.0871322	NCBP2, NCBP1, RPL13, PNKD, U2AF2, SNRPD3, ADCY5, CRABP2, SLC22A11, CXCL12, CTNNB1, DMPK, SLC25A25, AAK1, TBC1D14, RALB, FAU, CYGB, RAB26, CHRNA6, IFT27, SPON2, MB, CHTOP, GBP5, TMEM201, NUDT4, SLCO4A1, ERP29, STIM1, F7, YIF1B, PKD2L1, GLTP, ATP2C2, CD320, VSNL1, SNRPB, RAB15, TMEM184B, VAMP1, MYBBP1A, BTN3A2, SNX9, TRAF2, CHKA, CCL2, PANX2, GSDMD, CACNB1, RABGAP1L, AKAP13, KEAP1, NOSTRIN, P3H1, T…
WDR5	194	945	g2d	0.028845	0.0486933					GOTERM_BP_ALL	GO:0051961~negative regulation of nervous system development	0.0875156	DNM3, ARHGEF2, VIM, DYNLT1, SUFU, CTNNB1, HDAC2, INPP5J, SEMA4F, TNR, SEMA3A, SYNGAP1, SPP1, SRGAP2
PARP2	199	940	g2d	0.185136	0.26935					GOTERM_BP_ALL	GO:0010608~posttranscriptional regulation of gene expression	0.0882945	NCBP2, NCBP1, CPEB2, YWHAB, RPS6KB2, YTHDF2, PSMA7, ETF1, YBX1, WT1, HNRNPU, ZNF706, LSM14A, EIF4A3, EIF4G3, PPP1CA, TNRC6C, PSMD3, EIF1, RBM38, PSME3, GRB7
TMED1	183	956	g2d	0.0678744	0.132978					GOTERM_BP_ALL	GO:0006612~protein targeting to membrane	0.0887097	ATP2C2, CCL2, RPL32, PEX19, RPL13, ZFAND2B, CEMIP, FAU, NUP54, SEC62, SEC61A1
CHKA	202	937	g2d	0.0714528	0.0998785					GOTERM_BP_ALL	GO:0009966~regulation of signal transduction	0.0894324	LTBP1, CRABP2, LEMD2, AURKB, CXCL12, DMPK, CTNNB1, SHKBP1, TMEM9B, AAK1, HTRA3, SPRED1, CCAR2, RNF146, ERP29, F7, RFC5, RALGAPA1, PPP1CA, TRAF2, IL1R1, CCL2, STRAP, AKAP13, CHEK1, AFAP1L2, RFFL, RRM2B, PSMA7, CAPZB, IRAK4, MACF1, DMD, MTCH1, RHOBTB2, TRAF7, FURIN, BFAR, HDAC2, ITGA6, CNIH2, SYNGAP1, GRB7, PLEKHA1, COPS5, SLC20A1, FIGNL1, EZH2, COPS8, SPRY4, LSM14A, PSMD3, CDK1, ARHGEF2, EGFL7, AR…
TRIM36	205	934	g2d	0.115443	0.239005					GOTERM_BP_ALL	GO:1904358~positive regulation of telomere maintenance via telomere lengthening	0.0894399	MAPK15, AURKB, HNRNPA1, CTNNB1
ZNF649	193	946	g2d	0.0794104	0.120312					GOTERM_BP_ALL	GO:0007019~microtubule depolymerization	0.0894399	KIF2C, ARHGEF2, KIF18B, CLASP2
TOM1L1	194	945	g2d	0.16884	0.222061					GOTERM_BP_ALL	GO:0002720~positive regulation of cytokine production involved in immune response	0.0894399	TRAF2, PRKCZ, RSAD2, SPON2
POLR2B	179	960	g2d	0.0161476	0.0298493					GOTERM_BP_ALL	GO:0051259~protein oligomerization	0.0895027	SNX9, PRKCZ, CLDN7, TRAF2, LIMS1, GBP5, PANX2, GSDMD, YWHAB, PKD2L1, AIM2, SOD2, LNX1, SHKBP1, VCP, RRM2, COL6A2, MLKL, NUP54, ATG16L1, WIZ, GOLGA2
ST6GALNAC4	198	941	g2d	0.0460075	0.0795701					GOTERM_BP_ALL	GO:0001944~vasculature development	0.0896759	SAT1, CCL2, LTBP1, E2F7, ATP5B, E2F8, SPI1, ZBTB14, CDH2, CDH5, SUFU, WT1, CTNNB1, EDNRA, FAP, HOXA7, STRA6, ADGRB2, SCG2, COL4A2, COL4A1, EGFL7, MMP14, ARHGAP24, COL5A1, ADAM15, ROM1
MPHOSPH10	189	950	g2d	0.0427488	0.0563906					GOTERM_BP_ALL	GO:0030218~erythrocyte differentiation	0.0902321	ISG15, KLF13, SPI1, DYRK3, RHAG, ERCC2, MB
DMD	188	951	g2d	0.206445	0.303589					GOTERM_BP_ALL	GO:0019538~protein metabolic process	0.0908993	NCBP2, CAST, NCBP1, MRPL42, RPL13, SNRPD3, ADCY5, LEMD2, RPS6KB2, CLK1, AURKB, ITPKA, LNX1, CTNNB1, DMPK, EPC2, SLC25A25, ISG15, NAA10, FAP, AAK1, CLK4, CFH, RALB, FAU, EIF1, MLKL, HTRA3, SPRED1, MRPL32, RNF146, CCAR2, MAGEA2B, TWF1, CHTOP, PTPRF, IL27, ERP29, LYPLA2, TBRG4, YTHDF2, F7, PPP1CA, TRIM36, XXYLT1, SNRPB, PAF1, ADAMTS2, SNX9, TRAF2, ERMP1, IFIH1, CCL2, TADA3, STRAP, AKAP13, AFAP1L2, D…
DHX40	201	938	g2d	0.0286167	0.0448385					GOTERM_BP_ALL	GO:0070585~protein localization to mitochondrion	0.0910712	KAT2A, SREBF1, HSP90AA1, U2AF2, GDAP1, TIMM17B, YWHAB, ACTL6A, DNAJC19, WDR46, UBL5
UPRT	178	961	g2d	0.06767	0.116357					GOTERM_BP_ALL	GO:0007004~telomere maintenance via telomerase	0.0912642	MAPK15, AURKB, HNRNPA1, HNRNPU, CTNNB1
ACSF3	190	949	g2d	0.222016	0.322789					GOTERM_BP_ALL	GO:0048732~gland development	0.091493	HPN, PSAP, E2F7, E2F8, EZH2, WT1, C8ORF22, SOD2, CAPN1, CTNNB1, ATP2C2, CCNB2, UPRT, RPL32, RB1CC1, IGSF3, STRA6, SEMA3A, MSN, MPST
RP11-195F19.5	184	955	g2d	0.0884566	0.137613					GOTERM_BP_ALL	GO:0006626~protein targeting to mitochondrion	0.0920852	KAT2A, HSP90AA1, U2AF2, GDAP1, TIMM17B, ACTL6A, DNAJC19, WDR46, UBL5
CHPF	200	939	g2d	0.0381438	0.0526346					GOTERM_BP_ALL	GO:0045655~regulation of monocyte differentiation	0.092638	IRF7, HOXA7, IL34
GFOD2	204	935	g2d	0.331264	0.423208					GOTERM_BP_ALL	GO:0006368~transcription elongation from RNA polymerase II promoter	0.0937145	NCBP2, NCBP1, POLR2K, EZH2, PAF1, POLR2B, ERCC2
NFKB2	182	957	g2d	0.0971346	0.141638					GOTERM_BP_ALL	GO:0090156~cellular sphingolipid homeostasis	0.0937454	ORMDL1, ORMDL3
FHOD1	198	941	g2d	0.246389	0.323293					GOTERM_BP_ALL	GO:0035583~sequestering of TGFbeta in extracellular matrix	0.0937454	LTBP1, FBN2
VSNL1	191	948	g2d	0.0939491	0.178826					GOTERM_BP_ALL	GO:0061198~fungiform papilla formation	0.0937454	HDAC2, CTNNB1
VAMP1	203	936	g2d	0.0677537	0.118831					GOTERM_BP_ALL	GO:0044026~DNA hypermethylation	0.0937454	DNMT3A, SPI1
YIF1B	198	941	g2d	0.215849	0.275475					GOTERM_BP_ALL	GO:0044027~hypermethylation of CpG island	0.0937454	DNMT3A, SPI1
VCP	189	950	g2d	0.0165951	0.02643					GOTERM_BP_ALL	GO:0072358~cardiovascular system development	0.09458	SAT1, CCL2, LTBP1, ATP5B, E2F7, E2F8, SPI1, LEMD2, AKAP13, ZBTB14, CDH2, WT1, CDH5, SUFU, CTNNB1, EDNRA, RB1CC1, FAP, HOXA7, STRA6, COL11A1, SCG2, MB, ADGRB2, KAT2A, CDK1, COL4A2, COL4A1, EGFL7, WHSC1, ARHGAP24, MMP14, HNRNPU, COL5A1, SOD2, PKP2, GAA, ADAM15, ROM1
UFM1	185	954	g2d	0.0354187	0.0530589					GOTERM_BP_ALL	GO:0072359~circulatory system development	0.09458	SAT1, CCL2, LTBP1, ATP5B, E2F7, E2F8, SPI1, LEMD2, AKAP13, ZBTB14, CDH2, WT1, CDH5, SUFU, CTNNB1, EDNRA, RB1CC1, FAP, HOXA7, STRA6, COL11A1, SCG2, MB, ADGRB2, KAT2A, CDK1, COL4A2, COL4A1, EGFL7, WHSC1, ARHGAP24, MMP14, HNRNPU, COL5A1, SOD2, PKP2, GAA, ADAM15, ROM1
TDRD6	180	959	g2d	0.107403	0.226143					GOTERM_BP_ALL	GO:1901655~cellular response to ketone	0.0947238	CCL2, RPL32, AIFM1, ADCY5, MSN, HNRNPU
NAP1L4	196	943	g2d	0.26102	0.329964					GOTERM_BP_ALL	GO:0051347~positive regulation of transferase activity	0.0951784	PRKCZ, TRAF2, SNX9, ADCY5, EZH2, AKAP13, AFAP1L2, COPS8, AURKB, PSMA7, MAP3K7CL, CTNNB1, RALB, PSMD3, TRAF7, CDK1, MAGEA2B, ERP29, RFC5, GRM4, PIH1D1, CCND3, TOM1L1, MAPK15, CD81, CEMIP, BUB1B, PSME3
DDX23	195	944	g2d	0.0149422	0.0222581					GOTERM_BP_ALL	GO:0001961~positive regulation of cytokine-mediated signaling pathway	0.0958561	LSM14A, TRAF2, IL1R1, IRF7
GMNN	200	939	g2d	0.0763653	0.128461					GOTERM_BP_ALL	GO:0030261~chromosome condensation	0.0958561	CDK1, AIFM1, NUSAP1, H3F3A
ARAF	191	948	g2d	0.0523191	0.0712307					GOTERM_BP_ALL	GO:0007031~peroxisome organization	0.0958561	PEX1, PEX19, RB1CC1, PEX6
SLC22A11	200	939	g2d	0.232765	0.445874					GOTERM_BP_ALL	GO:0051224~negative regulation of protein transport	0.0959061	SREBF1, VSNL1, ERP29, RSAD2, KEAP1, PPM1B, RAB11FIP1, FBXW11, KCNJ11, SUFU, FAM89B
PARVB	197	942	g2d	0.0202783	0.0317069					GOTERM_BP_ALL	GO:0016126~sterol biosynthetic process	0.0961879	CYB5R3, SREBF1, MSMO1, CYB5R2, FDPS
C9orf156	182	957	g2d	0.0765431	0.111465					GOTERM_BP_ALL	GO:0051291~protein heterooligomerization	0.0968881	TRAF2, PRKCZ, LIMS1, RRM2, COL6A2, YWHAB, NUP54, WIZ
WIZ	190	949	g2d	0.00596447	0.0148188					GOTERM_BP_ALL	GO:0045185~maintenance of protein location	0.0972682	TWF1, LTBP1, CIZ1, YWHAB, KEAP1, FBN2, SUFU
LTBP1	179	960	g2d	0.0225716	0.0465458					GOTERM_BP_ALL	GO:0009057~macromolecule catabolic process	0.0974104	NCBP2, SNX9, TRAF2, NCBP1, RPL13, KEAP1, RFFL, AURKB, PSMA7, SUFU, LNX1, CTNNB1, TNRC6C, ISG15, RPL32, FAP, PSMD3, FAU, MAGOHB, MSN, ADAMTS12, FBXW11, RNF146, CCAR2, SPOP, CDK1, MAGEA2B, AIFM1, LYPLA2, PCNP, PBK, ETF1, FURIN, CAPN1, RFWD2, CTSL, BFAR, EIF4A3, SDC1, TOM1L1, VCP, CD81, ARAF, CEMIP, GAA, BUB1B, COMMD1, PSME3
ATF6B	197	942	g2d	0.0713777	0.0886996					GOTERM_BP_ALL	GO:0065008~regulation of biological quality	0.0975988	LTBP1, PNKD, ADCY5, CRABP2, AURKB, CXCL12, ITPKA, DMPK, CTNNB1, ISG15, FAP, AAK1, CHRNA6, CCAR2, ADGRB2, MB, TWF1, CIZ1, SLCO4A1, STIM1, YTHDF2, F7, HNRNPU, RFC5, ATP2C2, VSNL1, DEFA3, TMX2, PLXNC1, CCL2, TADA3, STRAP, GSDMD, KEAP1, PSMA7, CAPZB, P3H1, MACF1, UPRT, DMD, UBAP2L, DYRK3, CLASP2, SPP1, SREBF1, KLF13, DOCK8, P4HTM, FURIN, HNRNPA1, POLD3, HDAC2, CNIH2, VCP, TXNDC16, PKP2, FABP3, H3F3A,…
PAF1	186	953	g2d	0.00930765	0.0169518					GOTERM_BP_ALL	GO:0071356~cellular response to tumor necrosis factor	0.0981057	KAT2A, TRAF2, ARHGEF2, CCL2, KRT8, PSMD3, PSME3, RFFL, SNRNP70, ADAMTS12, PSMA7, KCNJ11, AIM2
SEC62	178	961	g2d	0.0209761	0.0309619					GOTERM_BP_ALL	GO:0031100~organ regeneration	0.098862	CDK1, CCL2, RPL32, EZH2, F7, CXCL12
OXSR1	193	946	g2d	0.0101464	0.0161899					GOTERM_BP_ALL	GO:0070647~protein modification by small protein conjugation or removal	0.0989584	TRAF2, IFIH1, COPS5, COPS4, KEAP1, DMWD, RFFL, AURKB, COPS8, PSMA7, SUFU, CTNNB1, LNX1, ISG15, UFM1, PSMD3, POM121C, TRAF7, NUP54, FBXW11, RNF146, SPOP, KAT2A, CDK1, MAGEA2B, HSP90AA1, PCNP, TMEM189, UBE2Q2, MID2, RFWD2, BFAR, RASSF5, TRIM36, NSMCE4A, VCP, BRE, BUB1B, NOP58, COMMD1, PSME3, PAF1
TXNDC16	178	961	g2d	0.0173448	0.0348064					GOTERM_BP_ALL	GO:0048513~animal organ development	0.098967	LTBP1, LEMD2, OGDH, CXCL12, CTNNB1, SLC25A25, ISG15, IFT27, MB, IL27, STIM1, F7, HNRNPU, IGSF8, PPP1CA, ATP2C2, IGSF3, PAF1, ADAMTS2, MPST, TSHZ1, CCL2, STRAP, AKAP13, ANLN, RRM2B, PSMA7, IL34, WT1, C8ORF22, P3H1, UPRT, FRG1, DMD, HOXA7, IDH1, DYRK3, SPP1, SREBF1, KLF13, EFEMP1, WHSC1, P4HTM, GART, HDAC2, ITGA6, PKP2, H3F3A, GPATCH4, PLEKHA1, E2F7, EZH2, E2F8, SPI1, NFKB2, EDNRA, TPO, PSMD3, STRA…
RFWD2	175	964	g2d	0.0400178	0.0611794					GOTERM_BP_ALL	GO:0044802~single-organism membrane organization	0.0996105	SNX9, PRKCZ, CCL2, ASUN, RPL13, C19ORF70, GDAP1, LEMD2, CDH2, SEC62, DMPK, MACF1, PEX19, RPL32, SLMAP, MTCH1, FAU, RAB26, POM121C, NUP54, CLASP2, GOLGA4, SEC61A1, CDK1, DNM3, HSP90AA1, ARHGEF16, YWHAB, COL5A1, ATP2C2, CCNB2, PKP2, ZFAND2B, CEMIP, VAMP1, SYNGAP1
PKP2	200	939	g2d	0.0749605	0.0998494					GOTERM_BP_ALL	GO:0050789~regulation of biological process	0.0999297	LTBP1, PNKD, ADCY5, U2AF2, LEMD2, AURKB, CLK1, AMOTL1, WTAP, CTNNB1, SHKBP1, EPC2, ISG15, FAP, CLK4, CFH, CREB3L4, CHRNA6, HTRA3, RAB26, IFT27, CCAR2, ADGRB2, CHTOP, GBP5, GPR139, PTPRF, CIZ1, LRRC1, TBRG4, ZNF649, F7, RFC5, PPP1CA, ATP2C2, CD320, ASCC2, CGN, RAB15, MYBBP1A, TMX2, CHKA, IL1R1, TADA3, GSDMD, CACNB1, AKAP13, ZNF619, CHEK1, AFAP1L2, RFFL, CAPZB, P3H1, MACF1, DMD, IDH1, SKA3, NUP54, …
RNMTL1	181	958	g2d	0.0780145	0.12642					GOTERM_BP_ALL	GO:1901654~response to ketone	0.0999842	SREBF1, CCL2, RPL32, AIFM1, ADCY5, IGFBP7, F7, MSN, KCNJ11, HNRNPU
FDPS	195	944	g2d	0.00473183	0.00748294					GOTERM_CC_ALL	GO:0043227~membrane-bounded organelle	7.66169e-13	RPL13, DQX1, INTS2, CLK1, WTAP, AMOTL1, OGDH, CTNNB1, INTS8, EPC2, ISG15, NAA10, CLK4, FAU, CCAR2, GBP5, PTPRF, ZNF649, F7, YIF1B, GLTP, PPP1CA, FAAP100, SPAG7, CD320, ASCC2, MYBBP1A, ZNF619, MANF, P3H1, SPP1, SPOP, DNMT3A, KLF13, NUF2, PCNP, COL16A1, GART, BFAR, PARP9, SRSF7, PKP2, H3F3A, MAP6, DHX40, C19ORF12, PARP2, DPP3, SLC20A2, EZH2, SPI1, BSCL2, NAP1L1, PDIA6, NAP1L4, YBX1, LSM14A, ST6GALN…
HNRNPA1	173	966	g2d	0.0346499	0.0689934					GOTERM_CC_ALL	GO:0044446~intracellular organelle part	6.45816e-12	MRPL42, RPL13, U2AF2, DQX1, LEMD2, NR2C2AP, INTS2, AURKB, AMOTL1, WTAP, OGDH, CTNNB1, INTS8, EPC2, ISG15, NAA10, COL12A1, FAU, CREB3L4, RAB26, MRPL32, IFT27, CCAR2, POLL, CHTOP, GBP5, F7, YIF1B, RFC5, PPP1CA, ATP2C2, FAAP100, CD320, ASCC2, CGN, XXYLT1, RAB15, MYBBP1A, ERMP1, LMNB1, TADA3, GSDMD, AKAP13, CHEK1, RFFL, CAPZB, PPAN, P3H1, MACF1, FRG1, IDH1, SKA3, NUP54, SPOP, DNMT3A, OSBPL9, OSBPL6, …
CACNB1	199	940	g2d	0.100778	0.166654					GOTERM_CC_ALL	GO:0044422~organelle part	8.75932e-12	MRPL42, RPL13, U2AF2, DQX1, LEMD2, NR2C2AP, INTS2, AURKB, AMOTL1, WTAP, OGDH, CTNNB1, INTS8, EPC2, ISG15, NAA10, COL12A1, FAU, CREB3L4, RAB26, MRPL32, IFT27, CCAR2, POLL, CHTOP, GBP5, F7, YIF1B, RFC5, PPP1CA, ATP2C2, FAAP100, CD320, ASCC2, CGN, XXYLT1, RAB15, MYBBP1A, ERMP1, LMNB1, TADA3, GSDMD, AKAP13, CHEK1, RFFL, CAPZB, PPAN, P3H1, MACF1, FRG1, DMD, IDH1, SKA3, NUP54, SPOP, DNMT3A, OSBPL9, OSB…
AFAP1L2	203	936	g2d	0.0198526	0.0324103					GOTERM_CC_ALL	GO:0043231~intracellular membrane-bounded organelle	1.47968e-11	RPL13, DQX1, INTS2, CLK1, AMOTL1, OGDH, WTAP, CTNNB1, INTS8, EPC2, ISG15, NAA10, CLK4, FAU, CCAR2, GBP5, ZNF649, F7, YIF1B, PPP1CA, FAAP100, SPAG7, CD320, ASCC2, MYBBP1A, ZNF619, MANF, P3H1, SPOP, DNMT3A, KLF13, NUF2, PCNP, COL16A1, BFAR, PARP9, SRSF7, PKP2, H3F3A, MAP6, DHX40, C19ORF12, PARP2, DPP3, EZH2, BSCL2, NAP1L1, SPI1, PDIA6, NAP1L4, YBX1, LSM14A, ST6GALNAC4, NUBP2, GRIPAP1, SLMAP, ARHGEF…
E2F7	174	965	g2d	0.15503	0.34468					GOTERM_CC_ALL	GO:0005737~cytoplasm	8.16761e-11	RPL13, DQX1, CLK1, AMOTL1, OGDH, WTAP, CTNNB1, ISG15, FAP, NAA10, FAU, CCAR2, GBP5, LRRC1, F7, YIF1B, GLTP, PPP1CA, FAAP100, CD320, MYBBP1A, MANF, P3H1, SPATS2, SPOP, SPP1, DNMT3A, C15ORF39, NUF2, COL16A1, GART, BFAR, PARP9, SRSF7, HSPA14, MAP6, DHX40, C19ORF12, PARP2, DPP3, EZH2, BSCL2, NAP1L1, PDIA6, NAP1L4, YBX1, LSM14A, ST6GALNAC4, NUBP2, GRIPAP1, SLMAP, ARHGEF2, AIFM1, ARHGEF16, MMP14, MMP11…
PSMA7	171	968	g2d	0.0125211	0.0177082					GOTERM_CC_ALL	GO:0043226~organelle	1.58831e-10	RPL13, DQX1, INTS2, CLK1, WTAP, AMOTL1, OGDH, CTNNB1, INTS8, EPC2, ISG15, NAA10, CLK4, FAU, CCAR2, GBP5, PTPRF, ZNF649, F7, YIF1B, GLTP, PPP1CA, FAAP100, SPAG7, CD320, ASCC2, MYBBP1A, ZNF619, MANF, P3H1, SPP1, SPOP, DNMT3A, KLF13, NUF2, PCNP, COL16A1, GART, BFAR, PARP9, SRSF7, PKP2, H3F3A, HSPA14, MAP6, DHX40, C19ORF12, PARP2, DPP3, SLC20A2, EZH2, SPI1, BSCL2, NAP1L1, PDIA6, NAP1L4, YBX1, LSM14A,…
B4GALT7	191	948	g2d	0.129888	0.184647					GOTERM_CC_ALL	GO:0005654~nucleoplasm	5.21208e-10	NCBP2, NCBP1, RNMT, U2AF2, SNRPD3, CRABP2, NR2C2AP, RPS6KB2, INTS2, ITPKC, AURKB, WTAP, CTNNB1, INTS8, EPC2, DDX23, ISG15, FAU, ORC6, SPRED1, DNAJC2, CCAR2, POLL, SNRPA1, CHTOP, MAGEA2B, HNRNPU, RFC5, PPP1CA, FAAP100, ASCC2, SNRPB, PAF1, MYBBP1A, ELAC2, LMNB1, TADA3, GSDMD, ANLN, CHEK1, KEAP1, RRM2B, RFFL, PSMA7, WT1, MED12L, HNRNPL, FRG1, UBAP2L, SPOP, SREBF1, DNMT3A, TBL3, WDR5, MPHOSPH10, FDPS…
RDH13	185	954	g2d	0.144452	0.209252					GOTERM_CC_ALL	GO:0070013~intracellular organelle lumen	6.22399e-10	MRPL42, U2AF2, NR2C2AP, INTS2, AURKB, OGDH, WTAP, CTNNB1, INTS8, EPC2, ISG15, NAA10, FAU, COL12A1, MRPL32, CCAR2, POLL, CHTOP, F7, RFC5, FAAP100, PPP1CA, ASCC2, MYBBP1A, TADA3, LMNB1, GSDMD, CHEK1, RFFL, PPAN, P3H1, FRG1, IDH1, SPOP, DNMT3A, COL16A1, RAD54L, HNRNPA1, SRSF7, PARP9, NSMCE4A, PKP2, H3F3A, RAD54B, DHX40, PARP2, DPP3, FAM96B, COPS5, BCAR1, ATP5B, COPS4, EZH2, SPI1, PDIA6, COPS8, NFKB2…
DZANK1	187	952	g2d	0.103392	0.163218					GOTERM_CC_ALL	GO:0044428~nuclear part	1.08333e-09	NCBP2, NCBP1, RNMT, U2AF2, SNRPD3, CRABP2, DQX1, LEMD2, NR2C2AP, RPS6KB2, INTS2, AURKB, ITPKC, AMOTL1, WTAP, CTNNB1, DMPK, INTS8, EPC2, DDX23, ISG15, NAA10, FAU, ORC6, SPRED1, MX1, DNAJC2, CCAR2, POLL, SNRPA1, MAGEA2B, CHTOP, TMEM201, HNRNPU, RFC5, FAAP100, PPP1CA, ASCC2, SNRPB, PAF1, MYBBP1A, DST, ELAC2, LMNB1, TADA3, GSDMD, ANLN, CHEK1, KEAP1, RRM2B, RFFL, PSMA7, WT1, MED12L, HNRNPL, PPAN, FRG1…
C9orf64	179	960	g2d	0.0173472	0.0307611					GOTERM_CC_ALL	GO:0031974~membrane-enclosed lumen	2.48546e-09	MRPL42, U2AF2, NR2C2AP, INTS2, AURKB, OGDH, WTAP, CTNNB1, INTS8, EPC2, ISG15, NAA10, FAU, COL12A1, MRPL32, CCAR2, POLL, CHTOP, F7, RFC5, FAAP100, PPP1CA, ASCC2, MYBBP1A, TADA3, LMNB1, GSDMD, CHEK1, RFFL, PPAN, P3H1, FRG1, IDH1, SPOP, DNMT3A, COL16A1, RAD54L, HNRNPA1, SRSF7, PARP9, NSMCE4A, PKP2, H3F3A, RAD54B, DHX40, PARP2, DPP3, FAM96B, COPS5, BCAR1, ATP5B, COPS4, EZH2, SPI1, PDIA6, COPS8, NFKB2…
CTNNB1	175	964	g2d	0.0152336	0.0200651					GOTERM_CC_ALL	GO:0043233~organelle lumen	2.50708e-09	MRPL42, U2AF2, NR2C2AP, INTS2, AURKB, OGDH, WTAP, CTNNB1, INTS8, EPC2, ISG15, NAA10, FAU, COL12A1, MRPL32, CCAR2, POLL, CHTOP, F7, RFC5, FAAP100, PPP1CA, ASCC2, MYBBP1A, TADA3, LMNB1, GSDMD, CHEK1, RFFL, PPAN, P3H1, FRG1, IDH1, SPOP, DNMT3A, COL16A1, RAD54L, HNRNPA1, SRSF7, PARP9, NSMCE4A, PKP2, H3F3A, RAD54B, DHX40, PARP2, DPP3, FAM96B, COPS5, BCAR1, ATP5B, COPS4, EZH2, SPI1, PDIA6, COPS8, NFKB2…
GBP5	178	961	g2d	0.0729297	0.0947106					GOTERM_CC_ALL	GO:0044424~intracellular part	4.78302e-09	RPL13, DQX1, INTS2, CLK1, WTAP, AMOTL1, OGDH, CTNNB1, INTS8, EPC2, ISG15, FAP, NAA10, CLK4, FAU, CCAR2, GBP5, LRRC1, ZNF649, F7, YIF1B, GLTP, PPP1CA, FAAP100, SPAG7, CD320, ASCC2, MYBBP1A, ZNF619, MANF, P3H1, SPATS2, SPP1, SPOP, DNMT3A, C15ORF39, KLF13, NUF2, PCNP, COL16A1, GART, BFAR, PARP9, SRSF7, PKP2, H3F3A, HSPA14, MAP6, DHX40, C19ORF12, PARP2, DPP3, EZH2, SPI1, BSCL2, NAP1L1, PDIA6, NAP1L4,…
MID2	185	954	g2d	0.0197049	0.0357804					GOTERM_CC_ALL	GO:0044444~cytoplasmic part	7.06279e-09	MRPL42, RPL13, PNKD, AURKB, AMOTL1, WTAP, OGDH, CTNNB1, ISG15, NAA10, NT5C2, COL12A1, FAU, CREB3L4, RAB26, MRPL32, CCAR2, GBP5, TBRG4, F7, YIF1B, GLTP, PPP1CA, ATP2C2, CD320, XXYLT1, RAB15, MPST, ERMP1, CHKA, GSDMA, TDRD6, GSDMD, AKAP13, CHEK1, RFFL, CAPZB, MANF, P3H1, UPRT, MACF1, FRG1, DMD, IDH1, SPP1, OSBPL9, OSBPL6, NUF2, COL16A1, GART, BFAR, PARP9, CNIH2, HSPA14, MAP6, C19ORF12, AHSA1, FAM96…
MAP3K7CL	203	936	g2d	0.0354562	0.0690986					GOTERM_CC_ALL	GO:0043229~intracellular organelle	7.24739e-09	RPL13, DQX1, INTS2, CLK1, AMOTL1, OGDH, WTAP, CTNNB1, INTS8, EPC2, ISG15, NAA10, CLK4, FAU, CCAR2, GBP5, ZNF649, F7, YIF1B, PPP1CA, FAAP100, SPAG7, CD320, ASCC2, MYBBP1A, ZNF619, MANF, P3H1, SPOP, DNMT3A, KLF13, NUF2, PCNP, COL16A1, BFAR, PARP9, SRSF7, PKP2, H3F3A, HSPA14, MAP6, DHX40, C19ORF12, PARP2, DPP3, EZH2, SPI1, BSCL2, NAP1L1, PDIA6, NAP1L4, YBX1, LSM14A, ST6GALNAC4, NUBP2, GRIPAP1, SLMAP…
SHKBP1	195	944	g2d	0.0479896	0.0693528					GOTERM_CC_ALL	GO:0031981~nuclear lumen	2.41274e-08	NCBP2, NCBP1, RNMT, U2AF2, SNRPD3, CRABP2, NR2C2AP, RPS6KB2, INTS2, ITPKC, AURKB, WTAP, CTNNB1, INTS8, EPC2, DDX23, ISG15, NAA10, FAU, ORC6, SPRED1, DNAJC2, CCAR2, POLL, SNRPA1, CHTOP, MAGEA2B, HNRNPU, RFC5, FAAP100, PPP1CA, ASCC2, SNRPB, PAF1, MYBBP1A, ELAC2, LMNB1, TADA3, GSDMD, ANLN, CHEK1, KEAP1, RRM2B, RFFL, PSMA7, WT1, MED12L, HNRNPL, PPAN, FRG1, UBAP2L, EWSR1, SPOP, SREBF1, DNMT3A, EEF1A1,…
C15orf39	200	939	g2d	0.0887242	0.114471					GOTERM_CC_ALL	GO:0005622~intracellular	2.333e-07	RPL13, DQX1, INTS2, CLK1, WTAP, AMOTL1, OGDH, CTNNB1, INTS8, EPC2, ISG15, FAP, NAA10, CLK4, FAU, CCAR2, GBP5, LRRC1, ZNF649, F7, YIF1B, GLTP, PPP1CA, FAAP100, SPAG7, CD320, ASCC2, MYBBP1A, ZNF619, MANF, P3H1, SPATS2, SPP1, SPOP, DNMT3A, C15ORF39, KLF13, NUF2, PCNP, COL16A1, GART, BFAR, PARP9, SRSF7, PKP2, H3F3A, HSPA14, MAP6, DHX40, C19ORF12, PARP2, DPP3, EZH2, SPI1, NAP1L1, BSCL2, PDIA6, NAP1L4,…
IGFBP3	179	960	g2d	0.000300708	0.000783855					GOTERM_CC_ALL	GO:0005634~nucleus	4.4304e-07	RPL13, PNKD, U2AF2, DQX1, LEMD2, NR2C2AP, INTS2, AURKB, CLK1, AMOTL1, WTAP, CTNNB1, INTS8, EPC2, ISG15, NAA10, CLK4, FAU, CREB3L4, CCAR2, POLL, CHTOP, CIZ1, ZNF649, RFC5, PPP1CA, FAAP100, SPAG7, ASCC2, MYBBP1A, TADA3, LMNB1, GSDMD, AKAP13, CHEK1, ZNF619, RFFL, MANF, PPAN, UPRT, FRG1, DMD, NUP54, SPOP, DNMT3A, KLF13, OSBPL6, NUF2, PCNP, HNRNPA1, RAD54L, SRSF7, PARP9, NSMCE4A, PKP2, H3F3A, RAD54B, …
POLR2K	177	962	g2d	0.00402893	0.00693564					GOTERM_CC_ALL	GO:0005829~cytosol	6.83271e-07	NCBP2, CAST, NCBP1, NT5C3A, RPL13, SNRPD3, CRABP2, ITPKC, AURKB, AMOTL1, OGDH, ITPKA, DMPK, CTNNB1, NANS, ISG15, NAA10, TBC1D14, NT5C2, FAU, CYGB, MLKL, SPRED1, MX1, DNAJC2, RNF146, NUDT4, YTHDF2, GLTP, PPP1CA, TRIM36, TNNT1, CHPF, VSNL1, SNRPB, VAMP1, DST, MPST, TRAF2, CHKA, IFIH1, GSDMA, STRAP, GSDMD, AKAP13, CHEK1, KEAP1, RRM2B, RFFL, PSMA7, CAPZB, IRAK4, SPC25, UPRT, DMD, RHOBTB2, IDH1, CLASP…
PHF11	203	936	g2d	0.0534219	0.0684854					GOTERM_CC_ALL	GO:0044421~extracellular region part	3.61265e-06	LTBP1, SNRPD3, CRABP2, NR2C2AP, SLC22A11, AURKB, CXCL12, CTNNB1, NANS, SLC25A25, DDX23, FAP, CFH, RALB, FAU, COL12A1, SPON2, MB, PTPRF, IL27, ERP29, ZNF649, LYPLA2, F7, GLTP, PPP1CA, IGSF8, TRIM36, CD320, DEFA3, SNRPB, RAB15, DST, ADAMTS2, MPST, SNX9, CCL2, GSDMD, CHEK1, RRM2B, IL34, PSMA7, CAPZB, MANF, HNRNPL, IRAK4, P3H1, TTYH3, IDH1, SPP1, EEF1A1, SEC11A, EFEMP1, OXSR1, COL16A1, HNRNPA1, FURIN…
KEAP1	193	946	g2d	0.0521655	0.0913675					GOTERM_CC_ALL	GO:0005912~adherens junction	1.69496e-05	CAST, KIF23, SNX9, LIMS1, BCAR1, VIM, ANLN, CDH2, CAPZB, SPRY4, CDH5, CTNNB1, MACF1, FAP, IDH1, ZYX, MSN, CLASP2, GOLGA2, TWF1, ARHGEF2, YWHAB, ARHGEF16, LYPLA2, ARHGAP24, MMP14, CAPN1, RFWD2, EPB41L2, SDC1, CCNB2, ITGA6, CCND3, CGN, PKP2, PLEKHA7, SVIL, CD81, DST, GRB7, AHSA1, PARVB, ADAM15
EGFL7	185	954	g2d	0.00224543	0.00497497					GOTERM_CC_ALL	GO:0070062~extracellular exosome	2.56986e-05	SNRPD3, CRABP2, NR2C2AP, SLC22A11, CXCL12, CTNNB1, NANS, SLC25A25, DDX23, CFH, RALB, COL12A1, SPON2, MB, PTPRF, ERP29, LYPLA2, GLTP, IGSF8, PPP1CA, TRIM36, CD320, DEFA3, SNRPB, RAB15, DST, MPST, SNX9, RRM2B, PSMA7, CAPZB, HNRNPL, P3H1, TTYH3, IDH1, SPP1, EEF1A1, SEC11A, EFEMP1, OXSR1, FURIN, HNRNPA1, GART, APEH, VCP, SRSF7, TXNDC16, PLEKHA7, THSD4, FABP3, H3F3A, AHSA1, PLEKHA1, CYB5R3, DPP3, SLC2…
MANF	188	951	g2d	0.0228245	0.0328284					GOTERM_CC_ALL	GO:0070161~anchoring junction	2.95579e-05	CAST, KIF23, SNX9, LIMS1, BCAR1, VIM, ANLN, CDH2, CAPZB, SPRY4, CDH5, CTNNB1, MACF1, FAP, IDH1, ZYX, MSN, CLASP2, GOLGA2, TWF1, ARHGEF2, YWHAB, ARHGEF16, LYPLA2, ARHGAP24, MMP14, CAPN1, RFWD2, EPB41L2, SDC1, CCNB2, ITGA6, CCND3, CGN, PKP2, PLEKHA7, SVIL, CD81, DST, GRB7, AHSA1, PARVB, ADAM15
ATP6V0D1	195	944	g2d	0.0312495	0.0424459					GOTERM_CC_ALL	GO:0032991~macromolecular complex	3.06497e-05	NCBP2, NCBP1, MRPL42, RNMT, LTBP1, RPL13, U2AF2, C19ORF70, SNRPD3, DQX1, INTS2, AURKB, AMOTL1, WTAP, OGDH, CTNNB1, INTS8, EPC2, DDX23, NAA10, ATF6B, RALB, FAU, COL12A1, ORC6, CHRNA6, MRPL32, IFT27, CCAR2, SNRPA1, CHTOP, STIM1, YTHDF2, F7, HNRNPU, PKD2L1, RFC5, FAAP100, PPP1CA, TNNT1, CGN, SNRPB, PAF1, VAMP1, MYBBP1A, TRAF2, PLXNC1, TADA3, TDRD6, STRAP, GSDMD, CACNB1, STIP1, CHEK1, KEAP1, RRM2B, R…
BTN3A2	205	934	g2d	0.039085	0.0590729					GOTERM_CC_ALL	GO:1903561~extracellular vesicle	3.28454e-05	SNRPD3, CRABP2, NR2C2AP, SLC22A11, CXCL12, CTNNB1, NANS, SLC25A25, DDX23, CFH, RALB, COL12A1, SPON2, MB, PTPRF, ERP29, LYPLA2, GLTP, IGSF8, PPP1CA, TRIM36, CD320, DEFA3, SNRPB, RAB15, DST, MPST, SNX9, RRM2B, PSMA7, CAPZB, HNRNPL, P3H1, TTYH3, IDH1, SPP1, EEF1A1, SEC11A, EFEMP1, OXSR1, FURIN, HNRNPA1, GART, APEH, VCP, SRSF7, TXNDC16, PLEKHA7, THSD4, FABP3, H3F3A, AHSA1, PLEKHA1, CYB5R3, DPP3, SLC2…
RAB15	175	964	g2d	0.0220304	0.034024					GOTERM_CC_ALL	GO:0043230~extracellular organelle	3.30085e-05	SNRPD3, CRABP2, NR2C2AP, SLC22A11, CXCL12, CTNNB1, NANS, SLC25A25, DDX23, CFH, RALB, COL12A1, SPON2, MB, PTPRF, ERP29, LYPLA2, GLTP, IGSF8, PPP1CA, TRIM36, CD320, DEFA3, SNRPB, RAB15, DST, MPST, SNX9, RRM2B, PSMA7, CAPZB, HNRNPL, P3H1, TTYH3, IDH1, SPP1, EEF1A1, SEC11A, EFEMP1, OXSR1, FURIN, HNRNPA1, GART, APEH, VCP, SRSF7, TXNDC16, PLEKHA7, THSD4, FABP3, H3F3A, AHSA1, PLEKHA1, CYB5R3, DPP3, SLC2…
EPYC	181	958	g2d	0.0889847	0.219819					GOTERM_CC_ALL	GO:0030529~intracellular ribonucleoprotein complex	6.94361e-05	NCBP1, MRPL42, CPEB2, TDRD6, RPL13, SNRPD3, U2AF2, DQX1, IVNS1ABP, YBX1, HNRNPL, LSM14A, PPAN, DDX23, RPL32, FRG1, NAA10, FAU, MAGOHB, SNRNP70, MRPL32, TUBA1A, NFATC2, CCAR2, GEMIN4, ZCCHC8, SNRPA1, TBL3, PDCD11, MPHOSPH10, YTHDF2, LAS1L, MBNL1, HNRNPA1, HNRNPU, EIF4A3, PIH1D1, SNRPB, NOP58, HSPA14, PES1, LUC7L, GRB7, WDR46, RBM14-RBM4
GOLGA4	194	945	g2d	0.0218231	0.0354257					GOTERM_CC_ALL	GO:1990904~ribonucleoprotein complex	7.06257e-05	NCBP1, MRPL42, CPEB2, TDRD6, RPL13, SNRPD3, U2AF2, DQX1, IVNS1ABP, YBX1, HNRNPL, LSM14A, PPAN, DDX23, RPL32, FRG1, NAA10, FAU, MAGOHB, SNRNP70, MRPL32, TUBA1A, NFATC2, CCAR2, GEMIN4, ZCCHC8, SNRPA1, TBL3, PDCD11, MPHOSPH10, YTHDF2, LAS1L, MBNL1, HNRNPA1, HNRNPU, EIF4A3, PIH1D1, SNRPB, NOP58, HSPA14, PES1, LUC7L, GRB7, WDR46, RBM14-RBM4
RASSF5	205	934	g2d	0.0751426	0.0984494					GOTERM_CC_ALL	GO:0030055~cell-substrate junction	9.10872e-05	KIF23, LIMS1, BCAR1, VIM, CDH2, SPRY4, CTNNB1, DMD, FAP, MSN, CLASP2, ZYX, ARHGEF2, TWF1, YWHAB, MMP14, ARHGAP24, CAPN1, RFWD2, EPB41L2, SDC1, CCND3, ITGA6, SVIL, CD81, GRB7, DST, PARVB
MND1	193	946	g2d	0.142336	0.250068					GOTERM_CC_ALL	GO:0031982~vesicle	0.000101821	SNRPD3, CRABP2, NR2C2AP, SLC22A11, AMOTL1, CXCL12, CTNNB1, NANS, SLC25A25, DDX23, AAK1, CFH, RALB, COL12A1, RAB26, SPON2, MB, GBP5, PTPRF, ERP29, LYPLA2, F7, YIF1B, GLTP, ATP2C2, IGSF8, PPP1CA, TRIM36, CD320, DEFA3, SNRPB, RAB15, VAMP1, DST, MPST, SNX9, TRAF2, CCL2, NOSTRIN, RRM2B, PSMA7, CAPZB, HNRNPL, P3H1, TTYH3, IDH1, TRAF7, SPP1, SREBF1, EEF1A1, SEC11A, EFEMP1, OXSR1, HNRNPA1, FURIN, GART, A…
PPP1CA	178	961	g2d	0.0020297	0.00343335					GOTERM_CC_ALL	GO:0005681~spliceosomal complex	0.000113559	SNRPA1, U2AF2, SNRPD3, DQX1, IVNS1ABP, HNRNPA1, YBX1, HNRNPU, EIF4A3, DDX23, FRG1, SNRPB, MAGOHB, SNRNP70, LUC7L, CCAR2, ZCCHC8
PAQR9	182	957	g2d	0.70694	0.797684					GOTERM_CC_ALL	GO:0005925~focal adhesion	0.000159696	KIF23, LIMS1, BCAR1, VIM, CDH2, SPRY4, CTNNB1, FAP, MSN, CLASP2, ZYX, ARHGEF2, TWF1, YWHAB, MMP14, ARHGAP24, CAPN1, RFWD2, EPB41L2, SDC1, CCND3, ITGA6, SVIL, CD81, GRB7, DST, PARVB
PLXNC1	198	941	g2d	0.0369037	0.05247					GOTERM_CC_ALL	GO:0031012~extracellular matrix	0.000180622	LTBP1, ADAMTS16, IGFBP7, ATP5B, VIM, P3H1, TNR, COL6A2, COL12A1, FBN2, ADAMTS12, SPON2, COL11A1, B4GALT7, GFOD2, COL4A2, HSP90AA1, HAPLN3, COL4A1, EGFL7, EFEMP1, MMP14, COL16A1, MMP13, COL5A1, HNRNPU, MMP11, MMP10, ITGA6, THSD4, EPYC, ADAMTS2, DST
HYPK	186	953	g2d	0.0535444	0.128356					GOTERM_CC_ALL	GO:0005924~cell-substrate adherens junction	0.000182486	KIF23, LIMS1, BCAR1, VIM, CDH2, SPRY4, CTNNB1, FAP, MSN, CLASP2, ZYX, ARHGEF2, TWF1, YWHAB, MMP14, ARHGAP24, CAPN1, RFWD2, EPB41L2, SDC1, CCND3, ITGA6, SVIL, CD81, GRB7, DST, PARVB
FBN2	176	963	g2d	0.0932116	0.17059					GOTERM_CC_ALL	GO:0031252~cell leading edge	0.000223971	SNX9, EEF1A1, PRKCZ, TWF1, ARHGEF2, HSP90AA1, PLEK2, BCAR1, VIM, DOCK8, CDH2, AMOTL1, CAPZB, KCNJ11, SPRY4, CTNNB1, MACF1, INPP5J, FAP, AAK1, CLASP2, DST, PARVB, PLEKHA1, SRGAP2
ZBTB14	187	952	g2d	0.0202262	0.040117					GOTERM_CC_ALL	GO:0031988~membrane-bounded vesicle	0.00024197	SNRPD3, CRABP2, NR2C2AP, SLC22A11, CXCL12, CTNNB1, NANS, SLC25A25, DDX23, AAK1, CFH, RALB, COL12A1, RAB26, SPON2, MB, PTPRF, ERP29, LYPLA2, YIF1B, GLTP, IGSF8, PPP1CA, TRIM36, CD320, DEFA3, SNRPB, RAB15, VAMP1, DST, MPST, SNX9, CCL2, NOSTRIN, RRM2B, PSMA7, CAPZB, HNRNPL, P3H1, TTYH3, IDH1, TRAF7, SPP1, SREBF1, EEF1A1, SEC11A, EFEMP1, OXSR1, HNRNPA1, FURIN, GART, APEH, CNIH2, VCP, SRSF7, TXNDC16, …
SGOL2	194	945	g2d	0.0192024	0.0343853					GOTERM_CC_ALL	GO:0005578~proteinaceous extracellular matrix	0.000290367	LTBP1, ADAMTS16, P3H1, TNR, COL6A2, COL12A1, ADAMTS12, FBN2, SPON2, COL11A1, GFOD2, COL4A2, HAPLN3, COL4A1, EFEMP1, COL16A1, MMP13, COL5A1, MMP11, MMP10, ITGA6, THSD4, EPYC, ADAMTS2, DST
SLC20A2	202	937	g2d	0.0580938	0.0809456					GOTERM_CC_ALL	GO:0044432~endoplasmic reticulum part	0.000309084	CYB5R3, CYB5R2, ORMDL1, BSCL2, PDIA6, DMPK, PIGG, DNAJC14, ATF6B, COL12A1, CREB3L4, SEC24C, PCYT2, MX1, COL11A1, PTDSS2, ERP29, STIM1, F7, TMEM189, YIF1B, TECR, MOXD1, PROC, EMC8, UGT1A10, XXYLT1, ORMDL3, DST, DEGS1, TRAF2, ERMP1, RSAD2, SEC62, P3H1, TMED4, TMED1, BCAP29, COL6A2, POM121C, SEC61A1, SREBF1, TMC6, PLP2, HPN, COL4A2, MSMO1, COL4A1, SEC11A, OSBPL6, COL16A1, P4HTM, COL5A1, BFAR, VCP, C…
COMMD1	194	945	g2d	0.00157922	0.0032005					GOTERM_CC_ALL	GO:0030054~cell junction	0.000402382	CAST, KIF23, CLDN7, COPS5, BCAR1, COPS4, AMOTL1, KCNJ11, SPRY4, CTNNB1, ARHGAP21, FAP, CHRNA6, ZYX, MSN, GOLGA2, ARHGEF2, TWF1, ARHGEF16, MINK1, LYPLA2, ARHGAP24, MMP14, EPB41L2, RFWD2, PPP1CA, SDC1, CCND3, CGN, CD81, PAF1, VAMP1, DST, PARVB, FHOD1, SRGAP2, MPST, ADAM15, SNX9, PRKCZ, LIMS1, PANX2, VIM, ANLN, CDH2, CLDN12, CAPZB, CDH5, MACF1, DMD, KRT8, IDH1, CLASP2, HPN, MAP1B, YWHAB, CAPN1, CCNB…
PTDSS2	198	941	g2d	0.0168288	0.0261689					GOTERM_CC_ALL	GO:0005623~cell	0.000411036	RPL13, DQX1, INTS2, CLK1, WTAP, AMOTL1, OGDH, CTNNB1, INTS8, EPC2, ISG15, FAP, NAA10, CLK4, FAU, CCAR2, GBP5, PTPRF, LRRC1, ZNF649, F7, YIF1B, GLTP, PPP1CA, FAAP100, SPAG7, CD320, ASCC2, MYBBP1A, IL1R1, CACNB1, ZNF619, MANF, P3H1, SPATS2, SPP1, SPOP, DNMT3A, C15ORF39, KLF13, NUF2, PCNP, COL16A1, GART, BFAR, PARP9, SRSF7, PKP2, H3F3A, HSPA14, MAP6, DHX40, C19ORF12, PARP2, DPP3, SLC20A1, SLC20A2, E…
CREB3L4	187	952	g2d	0.0254236	0.0386364					GOTERM_CC_ALL	GO:0043234~protein complex	0.000474712	NCBP2, NCBP1, LTBP1, RNMT, U2AF2, SNRPD3, C19ORF70, INTS2, AURKB, AMOTL1, WTAP, OGDH, CTNNB1, INTS8, EPC2, NAA10, RALB, COL12A1, ORC6, CHRNA6, IFT27, CCAR2, CHTOP, STIM1, F7, HNRNPU, PKD2L1, RFC5, FAAP100, PPP1CA, TNNT1, CGN, SNRPB, PAF1, VAMP1, MYBBP1A, TRAF2, PLXNC1, TADA3, STRAP, GSDMD, CACNB1, STIP1, KEAP1, RRM2B, RFFL, PSMA7, CAPZB, MED12L, SPC25, TTYH3, DMD, SKA3, UBAP2L, NUP54, CLASP2, TRA…
DQX1	172	967	g2d	0.0677402	0.156449					GOTERM_CC_ALL	GO:0044464~cell part	0.000491433	RPL13, DQX1, INTS2, CLK1, WTAP, AMOTL1, OGDH, CTNNB1, INTS8, EPC2, ISG15, FAP, NAA10, CLK4, FAU, CCAR2, GBP5, PTPRF, LRRC1, ZNF649, F7, YIF1B, GLTP, PPP1CA, FAAP100, SPAG7, CD320, ASCC2, MYBBP1A, IL1R1, CACNB1, ZNF619, MANF, P3H1, SPATS2, SPP1, SPOP, DNMT3A, C15ORF39, KLF13, NUF2, PCNP, COL16A1, GART, BFAR, PARP9, SRSF7, PKP2, H3F3A, HSPA14, MAP6, DHX40, C19ORF12, PARP2, DPP3, SLC20A1, SLC20A2, E…
NUDT4	177	962	g2d	0.000830842	0.0019365					GOTERM_CC_ALL	GO:0005783~endoplasmic reticulum	0.000752893	CYB5R3, CAST, CYB5R2, NT5C3A, ORMDL1, CRABP2, BSCL2, PDIA6, KCNJ11, DMPK, PIGG, DNAJC14, SLMAP, ATF6B, COL12A1, CREB3L4, PCYT2, SEC24C, MX1, COL11A1, PTDSS2, ERP29, STIM1, F7, YIF1B, TMEM189, TECR, MOXD1, PKD2L1, PROC, UGT1A10, EMC8, CD320, XXYLT1, SEMA4F, ZFAND2B, CEMIP, ORMDL3, DST, DEGS1, TRAF2, ERMP1, CCL2, ADPGK, RSAD2, KEAP1, SEC62, MANF, P3H1, TMED4, TMED1, COL6A2, BCAP29, POM121C, SEC61A1…
MSMO1	201	938	g2d	0.0165383	0.0230062					GOTERM_CC_ALL	GO:0005576~extracellular region	0.000762323	LTBP1, C12ORF73, SNRPD3, CRABP2, NR2C2AP, SLC22A11, AURKB, CXCL12, CTNNB1, NANS, SLC25A25, DDX23, ISG15, FAP, CFH, RALB, FAU, COL12A1, HTRA3, SPON2, MB, PTPRF, IL27, ERP29, ZNF649, LYPLA2, F7, GLTP, PPP1CA, IGSF8, TRIM36, CD320, DEFA3, SNRPB, RAB15, DST, ADAMTS2, MPST, SNX9, IL1R1, CCL2, GSDMD, CHEK1, RRM2B, IL34, PSMA7, CAPZB, MANF, HNRNPL, IRAK4, P3H1, TTYH3, IDH1, SPP1, EEF1A1, SEC11A, EFEMP1,…
ANLN	177	962	g2d	0.162763	0.228386					GOTERM_CC_ALL	GO:0043228~non-membrane-bounded organelle	0.00131553	MRPL42, RNMT, RPL13, AURKB, CTNNB1, DDX23, NAA10, FAU, ORC6, MRPL32, IFT27, CCAR2, TWF1, CHTOP, STIM1, YTHDF2, HNRNPU, RFC5, PPP1CA, FAAP100, TRIM36, TNNT1, CGN, MYBBP1A, DST, ELAC2, TADA3, TDRD6, LMNB1, AKAP13, CHEK1, ANLN, KEAP1, NOSTRIN, CAPZB, WT1, HNRNPL, SPC25, PPAN, MACF1, FRG1, DMD, SKA3, CLASP2, EWSR1, EEF1A1, DNMT3A, TBL3, MPHOSPH10, NUF2, WHSC1, POLD3, HDAC2, CNIH2, NSMCE4A, VCP, PKP2,…
FIBCD1	199	940	g2d	0.117819	0.236143					GOTERM_CC_ALL	GO:0043232~intracellular non-membrane-bounded organelle	0.00131553	MRPL42, RNMT, RPL13, AURKB, CTNNB1, DDX23, NAA10, FAU, ORC6, MRPL32, IFT27, CCAR2, TWF1, CHTOP, STIM1, YTHDF2, HNRNPU, RFC5, PPP1CA, FAAP100, TRIM36, TNNT1, CGN, MYBBP1A, DST, ELAC2, TADA3, TDRD6, LMNB1, AKAP13, CHEK1, ANLN, KEAP1, NOSTRIN, CAPZB, WT1, HNRNPL, SPC25, PPAN, MACF1, FRG1, DMD, SKA3, CLASP2, EWSR1, EEF1A1, DNMT3A, TBL3, MPHOSPH10, NUF2, WHSC1, POLD3, HDAC2, CNIH2, NSMCE4A, VCP, PKP2,…
SEC61A1	202	937	g2d	0.00178389	0.00335964					GOTERM_CC_ALL	GO:0012505~endomembrane system	0.00135772	CAST, NT5C3A, CRABP2, LEMD2, INTS2, WTAP, DMPK, TMEM9B, AAK1, TBC1D14, ATF6B, COL12A1, CREB3L4, RAB26, MX1, DNAJC2, GBP5, TMEM201, ERP29, STIM1, F7, YIF1B, TECR, PKD2L1, MOXD1, UGT1A10, ATP2C2, TRIM36, CD320, CHPF, XXYLT1, DEFA3, RAB15, VAMP1, DST, SNX9, TRAF2, ERMP1, CCL2, LMNB1, RABGAP1L, STIP1, KEAP1, RFFL, CAPZB, MANF, IRAK4, P3H1, MACF1, NUP54, CLASP2, B4GALT7, SEC61A1, SREBF1, MSMO1, OSBPL9…
SDC1	177	962	g2d	0.0511828	0.0880451					GOTERM_CC_ALL	GO:0071013~catalytic step 2 spliceosome	0.00187676	SNRPA1, EIF4A3, DDX23, FRG1, SNRPD3, SNRPB, MAGOHB, HNRNPA1, HNRNPU, ZCCHC8
RRM2B	202	937	g2d	0.00211729	0.00462737					GOTERM_CC_ALL	GO:0032587~ruffle membrane	0.00336393	EEF1A1, TWF1, ARHGEF2, HSP90AA1, MACF1, FAP, CLASP2, SPRY4, PLEKHA1
OLR1	190	949	g2d	0.0790568	0.12464					GOTERM_CC_ALL	GO:0044451~nucleoplasm part	0.0037066	BCLAF1, ING2, TADA3, POLR2K, U2AF2, EZH2, INTS2, WTAP, WT1, POLR2B, MED12L, INTS8, CDC45, EPC2, FRG1, UBAP2L, ACTL6A, SNRNP70, GEMIN4, ERCC2, SPOP, KAT2A, MAGEA2B, CHTOP, WDR5, LAS1L, IFI16, POLR3D, RFWD2, EIF4A3, PPP1CA, FAAP100, HDAC2, NOP58, PAF1, RBM14-RBM4, SSU72
KIAA0930	181	958	g2d	0.00995664	0.0160355					GOTERM_CC_ALL	GO:0031253~cell projection membrane	0.00385833	EEF1A1, TWF1, ARHGEF2, HSP90AA1, PLEK2, KCNJ11, PKD2L1, SPRY4, CTNNB1, PEX19, MACF1, DMD, FAP, CLASP2, MSN, SLC22A5, DPEP1, ROM1, PLEKHA1
F7	185	954	g2d	0.0583725	0.108728					GOTERM_CC_ALL	GO:0071010~prespliceosome	0.00394521	SNRPD3, U2AF2, SNRPB, SNRNP70, LUC7L
PEX6	184	955	g2d	0.00544497	0.00908539					GOTERM_CC_ALL	GO:0031967~organelle envelope	0.00401745	CYB5R3, NDUFAF5, MRPL42, C19ORF70, ATP5B, TIMM17B, LEMD2, INTS2, OGDH, WTAP, KCNJ11, YBX1, DMPK, SLC25A25, OIT3, MRPL32, MX1, DNAJC2, DNAJC19, TMEM201, AIFM1, TMEM126B, CYB5B, COQ5, PANK2, VAMP1, DST, SRGAP2, NDUFB3, PRKCZ, LMNB1, TRA2B, GDAP1, RSAD2, RB1CC1, MTCH1, NUP54, POM121C, SREBF1, TMC6, DNM3, HPN, RRP12, OSBPL6, BCS1L, SOD2, APEH, SLC25A13, C19ORF12, XPO7, SLC25A15, RDH13
SPI1	189	950	g2d	0.0292475	0.0392774					GOTERM_CC_ALL	GO:0031975~envelope	0.00428585	CYB5R3, NDUFAF5, MRPL42, C19ORF70, ATP5B, TIMM17B, LEMD2, INTS2, OGDH, WTAP, KCNJ11, YBX1, DMPK, SLC25A25, OIT3, MRPL32, MX1, DNAJC2, DNAJC19, TMEM201, AIFM1, TMEM126B, CYB5B, COQ5, PANK2, VAMP1, DST, SRGAP2, NDUFB3, PRKCZ, LMNB1, TRA2B, GDAP1, RSAD2, RB1CC1, MTCH1, NUP54, POM121C, SREBF1, TMC6, DNM3, HPN, RRP12, OSBPL6, BCS1L, SOD2, APEH, SLC25A13, C19ORF12, XPO7, SLC25A15, RDH13
GLTSCR2	176	963	g2d	0.0157442	0.0335331					GOTERM_CC_ALL	GO:0005911~cell-cell junction	0.00436798	CAST, SNX9, CLDN7, PRKCZ, LIMS1, PANX2, ANLN, CDH2, CLDN12, AMOTL1, CAPZB, KCNJ11, CDH5, CTNNB1, MACF1, KRT8, IDH1, ZYX, GOLGA2, TWF1, HPN, ARHGEF2, YWHAB, ARHGEF16, LYPLA2, PPP1CA, CCNB2, ITGA6, CGN, PLEKHA7, PKP2, AHSA1, FHOD1
RPL32	197	942	g2d	0.0949458	0.126615					GOTERM_CC_ALL	GO:0005789~endoplasmic reticulum membrane	0.00519377	CYB5R3, ERMP1, TRAF2, CYB5R2, ORMDL1, BSCL2, PDIA6, RSAD2, SEC62, DMPK, TMED4, DNAJC14, PIGG, ATF6B, TMED1, BCAP29, CREB3L4, POM121C, SEC24C, MX1, PCYT2, SEC61A1, PTDSS2, SREBF1, TMC6, PLP2, HPN, MSMO1, SEC11A, OSBPL6, STIM1, TMEM189, YIF1B, TECR, P4HTM, MOXD1, EMC8, BFAR, UGT1A10, VCP, CNIH2, XXYLT1, ORMDL3, C19ORF12, DST, DEGS1
RHOBTB2	177	962	g2d	0.00463411	0.0118476					GOTERM_CC_ALL	GO:1990752~microtubule end	0.00546361	KIF2C, SVIL, KIF18B, CLASP2, DST
SELV	191	948	g2d	0.310321	0.423435					GOTERM_CC_ALL	GO:0044420~extracellular matrix component	0.00558951	COL4A2, COL4A1, LTBP1, ITGA6, TNR, THSD4, COL12A1, FBN2, COL11A1, DST, COL5A1
TNRC6C	190	949	g2d	0.0246446	0.0396132					GOTERM_CC_ALL	GO:0005874~microtubule	0.00598812	KIF23, DNM3, CDK1, ARHGEF2, MAP1B, NUSAP1, STIM1, KIF18B, DYNLT1, AURKB, EML5, MID2, KIF2C, RASSF5, MACF1, SVIL, SKA3, MAP6, CLASP2, KIF21A, TUBA1A, DST, GOLGA2
PRPSAP1	204	935	g2d	0.0085567	0.0116606					GOTERM_CC_ALL	GO:0005913~cell-cell adherens junction	0.00624624	CAST, SNX9, TWF1, YWHAB, ARHGEF16, LYPLA2, ANLN, CDH2, CAPZB, CTNNB1, CCNB2, ITGA6, MACF1, CGN, PKP2, PLEKHA7, IDH1, ZYX, AHSA1, GOLGA2
SKA3	187	952	g2d	0.0815673	0.137075					GOTERM_CC_ALL	GO:0034708~methyltransferase complex	0.00676486	PPP1CA, ERH, HDAC2, SNRPD3, WDR5, EZH2, SNRPB, LAS1L, WTAP
CD300LB	202	937	g2d	0.0400006	0.070445					GOTERM_CC_ALL	GO:0042175~nuclear outer membrane-endoplasmic reticulum membrane network	0.00754286	CYB5R3, ERMP1, TRAF2, CYB5R2, ORMDL1, BSCL2, PDIA6, RSAD2, SEC62, DMPK, TMED4, DNAJC14, PIGG, ATF6B, TMED1, BCAP29, CREB3L4, POM121C, SEC24C, MX1, PCYT2, SEC61A1, PTDSS2, SREBF1, TMC6, PLP2, HPN, MSMO1, SEC11A, OSBPL6, STIM1, TMEM189, YIF1B, TECR, P4HTM, MOXD1, EMC8, BFAR, UGT1A10, VCP, CNIH2, XXYLT1, ORMDL3, C19ORF12, DST, DEGS1
CD177	203	936	g2d	0.122474	0.228326					GOTERM_CC_ALL	GO:0005635~nuclear envelope	0.00774166	SREBF1, PRKCZ, TMC6, HPN, RRP12, LMNB1, TMEM201, OSBPL6, TRA2B, LEMD2, INTS2, WTAP, KCNJ11, YBX1, DMPK, APEH, RB1CC1, OIT3, NUP54, POM121C, XPO7, MX1, DNAJC2, DST
EIF4A3	194	945	g2d	0.000389602	0.000942334					GOTERM_CC_ALL	GO:0031965~nuclear membrane	0.00798805	TMC6, HPN, RRP12, LMNB1, TMEM201, TRA2B, OSBPL6, LEMD2, INTS2, WTAP, YBX1, DMPK, APEH, RB1CC1, NUP54, POM121C, MX1, DNAJC2
EWSR1	178	961	g2d	0.0784301	0.12997					GOTERM_CC_ALL	GO:0030684~preribosome	0.00870443	PPAN, TBL3, PDCD11, MPHOSPH10, NOP58, LAS1L, PES1, WDR46
AIM1	187	952	g2d	0.0141693	0.0242224					GOTERM_CC_ALL	GO:0031256~leading edge membrane	0.00889526	EEF1A1, TWF1, ARHGEF2, HSP90AA1, MACF1, PLEK2, FAP, CLASP2, KCNJ11, SPRY4, PLEKHA1
UBL5	180	959	g2d	0.0016158	0.0027172					GOTERM_CC_ALL	GO:0001726~ruffle	0.00918752	SNX9, EEF1A1, TWF1, ARHGEF2, HSP90AA1, MACF1, INPP5J, FAP, BCAR1, CLASP2, SPRY4, PLEKHA1
ZNF619	198	941	g2d	0.00537087	0.0108763					GOTERM_CC_ALL	GO:0019013~viral nucleocapsid	0.00957153	HNRNPL, SNRPA1, SNRPB, SNRNP70, HNRNPA1
LEMD2	191	948	g2d	0.0600759	0.0737973					GOTERM_CC_ALL	GO:0005671~Ada2/Gcn5/Ada3 transcription activator complex	0.0115327	KAT2A, TADA3, WDR5, UBAP2L
ADAM15	204	935	g2d	0.0745203	0.104976					GOTERM_CC_ALL	GO:0030532~small nuclear ribonucleoprotein complex	0.0118681	SNRPA1, DDX23, SNRPD3, SNRPB, SNRNP70, LUC7L, GEMIN4
TNR	175	964	g2d	0.0604378	0.120525					GOTERM_CC_ALL	GO:0048471~perinuclear region of cytoplasm	0.0123004	PRKCZ, LIMS1, CCL2, GSDMA, COPS5, TRA2B, AKAP13, COPS8, MANF, CTNNB1, MSN, SEC24C, MX1, TRIP10, SPP1, DNM3, TWF1, MT1M, HSP90AA1, AIFM1, OSBPL6, YWHAB, CDKN3, CDC25C, ATP2C2, VCP, MT2A, RAB15, BUB1B, MAP6, KCNH2
CHTOP	181	958	g2d	0.0859398	0.113268					GOTERM_CC_ALL	GO:0034719~SMN-Sm protein complex	0.0136939	STRAP, SNRPD3, SNRPB, GEMIN4
RCAN2	213	926	g2e	0.624461	0.856541					GOTERM_CC_ALL	GO:0071004~U2-type prespliceosome	0.0136939	U2AF2, SNRPB, SNRNP70, LUC7L
ZNF706	208	931	g2e	0.951697	0.970342					GOTERM_CC_ALL	GO:0005856~cytoskeleton	0.0153582	KIF23, C9ORF72, FAM96B, BCAR1, AURKB, CTNNB1, ARHGAP21, KIF2C, CDC45, NUBP2, SLMAP, ORC6, MSN, ZYX, TUBA1A, IFT27, ATP6V0D1, GOLGA2, CDK1, ARHGEF2, TWF1, NUSAP1, STIM1, DYNLT1, LAS1L, MBNL1, ARHGAP24, EML5, EPB41L2, RFWD2, FAAP100, TNNT1, TRIM36, CGN, CCDC53, BUB1B, FKBP15, DST, PARVB, FHOD1, HYPK, PRKCZ, PLEK2, TADA3, LMNB1, VIM, AKAP13, NOSTRIN, KEAP1, CHEK1, ANLN, CDH2, CEP55, IVNS1ABP, CAPZB,…
SSU72	213	926	g2e	0.0548725	0.0795069					GOTERM_CC_ALL	GO:0035371~microtubule plus-end	0.0160695	KIF2C, KIF18B, CLASP2, DST
CYB5R2	223	916	g2e	0.116642	0.188629					GOTERM_CC_ALL	GO:0005684~U2-type spliceosomal complex	0.0169931	SNRPD3, U2AF2, SNRPB, SNRNP70, LUC7L
CYTH2	225	914	g2e	0.769538	0.846935					GOTERM_CC_ALL	GO:0014704~intercalated disc	0.0172958	PKP2, CDH2, CAPZB, KCNJ11, FHOD1, CTNNB1
ZNF561	216	923	g2e	0.320064	0.448447					GOTERM_CC_ALL	GO:0000243~commitment complex	0.0173833	SNRPD3, U2AF2, SNRNP70
ZXDC	218	921	g2e	0.671888	0.763253					GOTERM_CC_ALL	GO:0044448~cell cortex part	0.0174725	EPB41L2, EEF1A1, PRKCZ, RALB, STIM1, AKAP13, ANLN, CLASP2, CDH2, CAPZB
NFYB	216	923	g2e	0.173649	0.228202					GOTERM_CC_ALL	GO:0005685~U1 snRNP	0.0186613	SNRPD3, SNRPB, SNRNP70, LUC7L
BAZ2B	208	931	g2e	0.46093	0.536423					GOTERM_CC_ALL	GO:0005938~cell cortex	0.0187341	PRKCZ, EEF1A1, TRAF2, STIM1, AKAP13, ANLN, CDH2, CAPZB, CTNNB1, EPB41L2, RALB, CLASP2, TRIP10, DST, MELK
ZNF606	214	925	g2e	0.343838	0.457283					GOTERM_CC_ALL	GO:0005788~endoplasmic reticulum lumen	0.0204582	P3H1, COL4A2, COL4A1, TXNDC16, ERP29, COL6A2, COL12A1, PDIA6, F7, COL16A1, COL11A1, COL5A1, PROC
ZRANB2	226	913	g2e	0.607047	0.680228					GOTERM_CC_ALL	GO:0032040~small-subunit processome	0.0207421	TBL3, PDCD11, MPHOSPH10, NOP58, WDR46
TMEM189	224	915	g2e	0.390811	0.494759					GOTERM_CC_ALL	GO:0008180~COP9 signalosome	0.0207421	EPB41L2, COPS5, COPS4, COPS8, AMOTL1
RABGAP1L	207	932	g2e	0.510949	0.594294					GOTERM_CC_ALL	GO:0005819~spindle	0.0228092	KAT2A, KIF23, CDK1, FAM96B, ARHGEF2, TADA3, NUSAP1, KIF18B, DYNLT1, AURKB, CTNNB1, NUBP2, BUB1B, SKA3, CLASP2, ERCC2, GOLGA2
ERP29	225	914	g2e	0.224537	0.290959					GOTERM_CC_ALL	GO:0099512~supramolecular fiber	0.0235396	KIF23, PRKCZ, LMNB1, VIM, AKAP13, KEAP1, AURKB, CAPZB, KIF2C, MACF1, KRT8, SKA3, CLASP2, TUBA1A, KIF21A, GOLGA2, CDK1, DNM3, ARHGEF2, MAP1B, KIF18B, STIM1, NUSAP1, DYNLT1, EML5, MID2, RASSF5, PKP2, SVIL, FKBP15, MAP6, DST
EEF1A1	224	915	g2e	0.00286309	0.00358482					GOTERM_CC_ALL	GO:0099513~polymeric cytoskeletal fiber	0.0235396	KIF23, PRKCZ, LMNB1, VIM, AKAP13, KEAP1, AURKB, CAPZB, KIF2C, MACF1, KRT8, SKA3, CLASP2, TUBA1A, KIF21A, GOLGA2, CDK1, DNM3, ARHGEF2, MAP1B, KIF18B, STIM1, NUSAP1, DYNLT1, EML5, MID2, RASSF5, PKP2, SVIL, FKBP15, MAP6, DST
PAPOLA	216	923	g2e	0.22493	0.26166					GOTERM_CC_ALL	GO:0097525~spliceosomal snRNP complex	0.0269378	SNRPA1, DDX23, SNRPD3, SNRPB, SNRNP70, LUC7L
TRAF7	208	931	g2e	0.041721	0.0610088					GOTERM_CC_ALL	GO:1990234~transferase complex	0.0273024	TRAF2, TADA3, POLR2K, ORMDL1, EZH2, INTS2, KEAP1, OGDH, WTAP, POLR2B, INTS8, EPC2, RB1CC1, NAA10, ACTL6A, UBAP2L, TRAF7, FBXW11, ERCC2, SPOP, KAT2A, WDR5, LAS1L, POLR3D, POLD3, PPP1CA, HDAC2, CCND3, BRE, BUB1B, COMMD1, ORMDL3, PAF1
FBXW11	209	930	g2e	0.0663855	0.101839					GOTERM_CC_ALL	GO:0098590~plasma membrane region	0.0275248	CLDN7, PRKCZ, PLEK2, DUOX1, SLC22A11, CDH2, AMOTL1, MREG, KCNJ11, SPRY4, CTNNB1, MACF1, PEX19, DMD, FAP, CEACAM5, CHRNA6, SPRED1, MSN, CLASP2, SLC22A5, ATP6V0D1, ATP6V0D2, DPEP1, EEF1A1, TWF1, HPN, ARHGEF2, HSP90AA1, MINK1, PKD2L1, GRM4, ITGA6, CNIH2, SEMA4F, DST, SMPD2, PLEKHA1, SRGAP2, ROM1
FAM89B	217	922	g2e	0.176746	0.216709					GOTERM_CC_ALL	GO:0098644~complex of collagen trimers	0.0312055	COL4A2, COL4A1, COL11A1, COL5A1
FAAP100	218	921	g2e	0.0977744	0.179366					GOTERM_CC_ALL	GO:0019866~organelle inner membrane	0.0322277	NDUFB3, CYB5R3, NDUFAF5, MRPL42, TMEM201, LMNB1, AIFM1, ATP5B, C19ORF70, TRA2B, TIMM17B, LEMD2, RSAD2, TMEM126B, BCS1L, CYB5B, COQ5, SOD2, SLC25A13, SLC25A25, MTCH1, MRPL32, SLC25A15, DNAJC19, RDH13, SRGAP2
OR51E1	213	926	g2e	0.159253	0.332685					GOTERM_CC_ALL	GO:0072686~mitotic spindle	0.0328255	KIF23, KAT2A, CDK1, TADA3, CLASP2, GOLGA2
IRAK4	227	912	g2e	0.130161	0.187863					GOTERM_CC_ALL	GO:0005876~spindle microtubule	0.0328255	CDK1, NUSAP1, SKA3, KIF18B, AURKB, CLASP2
CYB5B	210	929	g2e	0.266637	0.312435					GOTERM_CC_ALL	GO:0001527~microfibril	0.0350793	LTBP1, THSD4, FBN2
TMEM45A	223	916	g2e	0.0851774	0.125047					GOTERM_CC_ALL	GO:0005581~collagen trimer	0.0353509	COL4A2, COL4A1, COL6A2, COL12A1, COL16A1, COL11A1, MMP13, COL5A1
SEMA4F	221	918	g2e	0.124698	0.202554					GOTERM_CC_ALL	GO:0015630~microtubule cytoskeleton	0.0361108	HYPK, KIF23, PRKCZ, FAM96B, TADA3, KEAP1, CHEK1, CEP55, AURKB, CTNNB1, KIF2C, CDC45, MACF1, NUBP2, SLMAP, SKA3, CLASP2, TUBA1A, IFT27, ATP6V0D1, KIF21A, FBXW11, GOLGA2, ERCC2, KAT2A, CDK1, DNM3, ARHGEF2, MAP1B, NUSAP1, KIF18B, STIM1, LAS1L, DYNLT1, MBNL1, EML5, MID2, RFWD2, RASSF5, CCNB2, PLEKHA7, SVIL, BUB1B, MAP6, DST
RB1CC1	227	912	g2e	0.425835	0.483097					GOTERM_CC_ALL	GO:0044430~cytoskeletal part	0.0386256	KIF23, FAM96B, AURKB, CTNNB1, KIF2C, CDC45, NUBP2, SLMAP, ZYX, TUBA1A, IFT27, ATP6V0D1, GOLGA2, CDK1, ARHGEF2, NUSAP1, STIM1, LAS1L, DYNLT1, MBNL1, EML5, EPB41L2, RFWD2, TNNT1, CGN, BUB1B, FKBP15, DST, FHOD1, PRKCZ, TADA3, LMNB1, VIM, AKAP13, KEAP1, CHEK1, ANLN, CEP55, CDH2, CAPZB, MACF1, KRT8, SKA3, CLASP2, KIF21A, FBXW11, ERCC2, KAT2A, EEF1A1, DNM3, MAP1B, KIF18B, MID2, RASSF5, CCNB2, PKP2, PLE…
PIH1D1	213	926	g2e	0.0969486	0.120488					GOTERM_CC_ALL	GO:0016591~DNA-directed RNA polymerase II, holoenzyme	0.038662	KAT2A, INTS8, TADA3, POLR2K, INTS2, PAF1, POLR2B, ERCC2
AKAP13	220	919	g2e	0.147912	0.20176					GOTERM_CC_ALL	GO:0019028~viral capsid	0.0405296	HNRNPL, SNRPA1, SNRPB, SNRNP70, HNRNPA1
SLC22A5	218	921	g2e	0.192621	0.271242					GOTERM_CC_ALL	GO:0045171~intercellular bridge	0.0435555	KIF23, C9ORF72, CEP55, AURKB, RFXANK
TMEM62	215	924	g2e	0.117556	0.162074					GOTERM_CC_ALL	GO:0055029~nuclear DNA-directed RNA polymerase complex	0.0442445	KAT2A, INTS8, TADA3, POLR2K, INTS2, PAF1, POLR2B, POLR3D, ERCC2
DOCK8	207	932	g2e	0.0505382	0.0800308					GOTERM_CC_ALL	GO:0000428~DNA-directed RNA polymerase complex	0.0442445	KAT2A, INTS8, TADA3, POLR2K, INTS2, PAF1, POLR2B, POLR3D, ERCC2
HARS2	206	933	g2e	0.0628442	0.0841947					GOTERM_CC_ALL	GO:0044452~nucleolar part	0.0442976	TBL3, UBTF, POLR2K, MPHOSPH10, NOP58, PES1
DMPK	221	918	g2e	0.188922	0.256313					GOTERM_CC_ALL	GO:0043296~apical junction complex	0.0459334	CLDN7, PRKCZ, ARHGEF2, PLEKHA7, CGN, CLDN12, AMOTL1, CDH5, CTNNB1
EFEMP1	227	912	g2e	0.00846174	0.0126405					GOTERM_CC_ALL	GO:0015629~actin cytoskeleton	0.0470403	C9ORF72, PRKCZ, EEF1A1, TWF1, BCAR1, AKAP13, KEAP1, ANLN, CDH2, IVNS1ABP, CAPZB, EPB41L2, TNNT1, CGN, SVIL, CCDC53, FKBP15, ORC6, ZYX, NFATC2, DST, FHOD1
PSME3	213	926	g2e	0.0503945	0.074033					GOTERM_CC_ALL	GO:0030880~RNA polymerase complex	0.047664	KAT2A, INTS8, TADA3, POLR2K, INTS2, PAF1, POLR2B, POLR3D, ERCC2
ARHGAP21	208	931	g2e	0.0451159	0.0657078					GOTERM_CC_ALL	GO:0034709~methylosome	0.0494442	ERH, SNRPD3, SNRPB
HOXA7	206	933	g2e	0.0489977	0.0945925					GOTERM_CC_ALL	GO:0000228~nuclear chromosome	0.0521459	ING2, FIGNL1, EZH2, SPI1, CHEK1, AURKB, POLR2B, CTNNB1, CDC45, MCM7, CENPA, ORC6, ACTL6A, NFATC2, CCAR2, KAT2A, DNMT3A, CDK1, POLR3D, POLD3, PPP1CA, HDAC2, BUB1B, H3F3A, THOC5
GSDMD	208	931	g2e	0.10054	0.189424					GOTERM_CC_ALL	GO:0044291~cell-cell contact zone	0.052198	PKP2, CDH2, CAPZB, KCNJ11, FHOD1, CTNNB1
TTC39A	223	916	g2e	0.117428	0.163417					GOTERM_CC_ALL	GO:0000779~condensed chromosome, centromeric region	0.0539042	KIF2C, SPC25, CENPA, NUF2, SKA3, BUB1B, AURKB, CLASP2
IL1R1	219	920	g2e	0.0622581	0.0840715					GOTERM_CC_ALL	GO:0005923~bicellular tight junction	0.0560394	CLDN7, PRKCZ, ARHGEF2, CGN, CLDN12, AMOTL1, CDH5, CTNNB1
ZFAND2B	217	922	g2e	0.279408	0.39116					GOTERM_CC_ALL	GO:0005845~mRNA cap binding complex	0.0572885	NCBP2, NCBP1, RNMT
MTCH1	208	931	g2e	0.0428495	0.0615356					GOTERM_CC_ALL	GO:0033181~plasma membrane proton-transporting V-type ATPase complex	0.0596636	ATP6V0D1, ATP6V0D2
NDUFAF5	209	930	g2e	0.19638	0.255167					GOTERM_CC_ALL	GO:0030863~cortical cytoskeleton	0.0605367	EPB41L2, EEF1A1, AKAP13, ANLN, CLASP2, CDH2, CAPZB
EYS	225	914	g2e	0.100606	0.208144					GOTERM_CC_ALL	GO:0030686~90S preribosome	0.0613223	TBL3, MPHOSPH10, PES1, WDR46
ARMT1	220	919	g2e	0.0278385	0.063438					GOTERM_CC_ALL	GO:0070160~occluding junction	0.0627569	CLDN7, PRKCZ, ARHGEF2, CGN, CLDN12, AMOTL1, CDH5, CTNNB1
LYPLA2	214	925	g2e	0.0682874	0.0964325					GOTERM_CC_ALL	GO:0098687~chromosomal region	0.0628963	DNMT3A, CDK1, NUF2, CHEK1, AURKB, POLR2B, SPC25, KIF2C, PPP1CA, MCM7, NSMCE4A, CENPA, BUB1B, H3F3A, SKA3, THOC5, CLASP2
CHEK1	212	927	g2e	0.0788991	0.13162					GOTERM_CC_ALL	GO:0031090~organelle membrane	0.0646618	CYB5R3, NDUFAF5, MRPL42, ATP5B, C19ORF70, TIMM17B, LEMD2, PEX6, INTS2, OGDH, WTAP, YBX1, DMPK, ARHGAP21, ST6GALNAC4, TMEM9B, SLC25A25, PEX1, CREB3L4, RAB26, MRPL32, ATP6V0D1, MX1, SEC24C, ATP6V0D2, GOLGA4, DNAJC2, DNAJC19, GOLGA2, GBP5, TMEM201, AIFM1, STIM1, TMEM126B, CYB5B, YIF1B, COQ5, PKD2L1, RFWD2, ATP2C2, CD320, CHPF, GAA, CEMIP, RAB15, COMMD1, VAMP1, RAB11FIP1, SRGAP2, ROM1, NDUFB3, SNX9, …
ITPKC	209	930	g2e	0.0125375	0.024519					GOTERM_CC_ALL	GO:0043205~fibril	0.0655298	LTBP1, THSD4, FBN2
GNAL	225	914	g2e	0.0671705	0.131167					GOTERM_CC_ALL	GO:0005796~Golgi lumen	0.0713416	SDC1, DEFA3, F7, MMP14, FURIN, MMP11, PROC
ZCCHC8	214	925	g2e	0.0673899	0.0903055					GOTERM_CC_ALL	GO:0043198~dendritic shaft	0.0717146	ARHGEF2, CNIH2, INPP5J, SYNGAP1
ELAC2	218	921	g2e	0.148303	0.203357					GOTERM_CC_ALL	GO:0099568~cytoplasmic region	0.0720194	PRKCZ, EEF1A1, TRAF2, STIM1, AKAP13, ANLN, CDH2, CAPZB, CTNNB1, EPB41L2, RALB, CLASP2, TRIP10, DST, MELK
PAFAH2	223	916	g2e	0.0252978	0.0406356					GOTERM_CC_ALL	GO:0044463~cell projection part	0.0723881	PRKCZ, CCL2, PLEK2, CYTH2, KCNJ11, ITPKA, SPRY4, SUFU, CTNNB1, MACF1, PEX19, INPP5J, DMD, FAP, AAK1, SLC22A5, MSN, CLASP2, IFT27, ATP6V0D1, DPEP1, EEF1A1, DNM3, TWF1, ARHGEF2, HSP90AA1, MAP1B, STIM1, PKD2L1, PPP1CA, CNIH2, FKBP15, ATG16L1, SYNGAP1, VAMP1, PLEKHA1, SRGAP2, ROM1
THAP5	225	914	g2e	0.0341959	0.0546783					GOTERM_CC_ALL	GO:0044454~nuclear chromosome part	0.0727316	KAT2A, DNMT3A, CDK1, ING2, EZH2, SPI1, AURKB, POLR2B, POLR3D, CTNNB1, POLD3, CDC45, PPP1CA, MCM7, HDAC2, CENPA, BUB1B, H3F3A, ORC6, ACTL6A, THOC5, NFATC2, CCAR2
DPH1	216	923	g2e	0.0101267	0.018801					GOTERM_CC_ALL	GO:0034518~RNA cap binding complex	0.074137	NCBP2, NCBP1, RNMT
C9orf72	227	912	g2e	0.164814	0.201863					GOTERM_CC_ALL	GO:0030176~integral component of endoplasmic reticulum membrane	0.0787652	EMC8, BFAR, PIGG, XXYLT1, ATF6B, BSCL2, STIM1, TECR, SEC61A1
HPN	225	914	g2e	0.0687718	0.101048					GOTERM_CC_ALL	GO:0005743~mitochondrial inner membrane	0.0812435	CYB5R3, NDUFB3, NDUFAF5, MRPL42, AIFM1, C19ORF70, ATP5B, TIMM17B, RSAD2, BCS1L, TMEM126B, CYB5B, COQ5, SOD2, SLC25A13, SLC25A25, MTCH1, MRPL32, SLC25A15, DNAJC19, RDH13, SRGAP2
UBE2Q2	215	924	g2e	0.1692	0.210689					GOTERM_CC_ALL	GO:1902493~acetyltransferase complex	0.0831832	KAT2A, EPC2, TADA3, WDR5, NAA10, UBAP2L, ACTL6A
TTYH3	206	933	g2e	0.0277602	0.0387749					GOTERM_CC_ALL	GO:0031248~protein acetyltransferase complex	0.0831832	KAT2A, EPC2, TADA3, WDR5, NAA10, UBAP2L, ACTL6A
WDR46	214	925	g2e	0.129726	0.204657					GOTERM_CC_ALL	GO:0005694~chromosome	0.0836834	ING2, FIGNL1, EZH2, SPI1, CHEK1, AURKB, POLR2B, CTNNB1, SPC25, KIF2C, CDC45, MCM7, CENPA, SKA3, ACTL6A, ORC6, CLASP2, NFATC2, CCAR2, KAT2A, CDK1, DNMT3A, MPHOSPH10, NUF2, NUSAP1, WHSC1, POLR3D, RFC5, POLD3, PPP1CA, HDAC2, NSMCE4A, VCP, BUB1B, H3F3A, THOC5, PES1
NSMCE4A	217	922	g2e	0.019579	0.0298348					GOTERM_CC_ALL	GO:0005971~ribonucleoside-diphosphate reductase complex	0.0881493	RRM2, RRM2B
XPO7	224	915	g2e	0.0486396	0.0749593					GOTERM_CC_ALL	GO:0005846~nuclear cap binding complex	0.0881493	NCBP2, NCBP1
NUP54	224	915	g2e	0.0459193	0.0758701					GOTERM_CC_ALL	GO:0044423~virion part	0.0893059	HNRNPL, SNRPA1, SNRPB, SNRNP70, HNRNPA1
CCDC175	209	930	g2e	0.487795	0.618421					GOTERM_CC_ALL	GO:0019012~virion	0.0893059	HNRNPL, SNRPA1, SNRPB, SNRNP70, HNRNPA1
DNAJA4	220	919	g2e	0.0297725	0.040382					GOTERM_CC_ALL	GO:0005881~cytoplasmic microtubule	0.0893059	KIF2C, KIF18B, DYNLT1, CLASP2, TUBA1A
IVNS1ABP	214	925	g2e	0.0544716	0.0794874					GOTERM_CC_ALL	GO:0031227~intrinsic component of endoplasmic reticulum membrane	0.0913101	EMC8, BFAR, PIGG, XXYLT1, ATF6B, BSCL2, STIM1, TECR, SEC61A1
SPAG7	221	918	g2e	0.00295237	0.00531042					GOTERM_CC_ALL	GO:0005682~U5 snRNP	0.092332	DDX23, SNRPD3, SNRPB
NAGPA	223	916	g2e	0.0841588	0.11879					GOTERM_CC_ALL	GO:0000777~condensed chromosome kinetochore	0.0927366	KIF2C, SPC25, CENPA, NUF2, SKA3, BUB1B, CLASP2
IL27	227	912	g2e	0.130235	0.277958					GOTERM_CC_ALL	GO:0010494~cytoplasmic stress granule	0.0946452	LSM14A, MBNL1, GRB7, YBX1
NANS	207	932	g2e	0.0343315	0.0418434					GOTERM_MF_ALL	GO:0005515~protein binding	6.44434e-12	LTBP1, RPL13, INTS2, CLK1, AMOTL1, OGDH, WTAP, CTNNB1, SHKBP1, INTS8, ISG15, FAP, NAA10, CLK4, CCAR2, GBP5, PTPRF, ZNF649, F7, GLTP, PPP1CA, FAAP100, CD320, MYBBP1A, IL1R1, MANF, P3H1, SPP1, SPOP, DNMT3A, KLF13, NUF2, PCNP, COL16A1, PRPSAP1, BFAR, PARP9, SRSF7, PKP2, H3F3A, HSPA14, MAP6, PARP2, DPP3, EZH2, SPI1, BSCL2, NAP1L1, PDIA6, NAP1L4, YBX1, NUBP2, GRIPAP1, SLMAP, CEACAM5, SLC22A5, DPEP1, A…
FCAMR	216	923	g2e	0.396356	0.52897					GOTERM_MF_ALL	GO:0044822~poly(A) RNA binding	4.19634e-11	CAST, NCBP2, NCBP1, MRPL42, CPEB2, RPL13, U2AF2, SNRPD3, DQX1, NAP1L1, NAP1L4, YBX1, LSM14A, DDX23, ZNF579, MAGOHB, FAU, EIF1, ZYX, MRPL32, DNAJC2, CCAR2, ZCCHC8, SNRPA1, CHTOP, HSP90AA1, NUSAP1, TBRG4, YTHDF2, LAS1L, MBNL1, IFI16, HNRNPU, EIF4A3, EIF4G3, SNRPB, RBM38, THOC5, MYBBP1A, WDR46, GLTSCR2, BCLAF1, ELAC2, STRAP, TRA2B, STIP1, POLR2B, MANF, HNRNPL, PPAN, MACF1, RPL32, SPATS2, FRG1, HARS2…
OSBPL6	224	915	g2e	0.0299916	0.0472285					GOTERM_MF_ALL	GO:0003723~RNA binding	1.12731e-08	CAST, NCBP2, NCBP1, MRPL42, RNMT, CPEB2, COPS5, RPL13, U2AF2, SNRPD3, EZH2, DQX1, NAP1L1, SPI1, NAP1L4, YBX1, LSM14A, DDX23, ZNF579, MAGOHB, FAU, EIF1, MSN, ZYX, MRPL32, DNAJC2, CCAR2, ZCCHC8, SNRPA1, CHTOP, HSP90AA1, NUDT4, TBRG4, NUSAP1, YTHDF2, LAS1L, MBNL1, IFI16, HNRNPU, EIF4A3, EIF4G3, SNRPB, RBM38, THOC5, MYBBP1A, WDR46, GLTSCR2, IFIH1, BCLAF1, ELAC2, STRAP, TRA2B, VIM, STIP1, POLR2B, MANF…
DNAAF3	207	932	g2e	0.154531	0.252511					GOTERM_MF_ALL	GO:0005488~binding	2.52214e-08	LTBP1, RPL13, DQX1, INTS2, CLK1, WTAP, AMOTL1, OGDH, CTNNB1, SHKBP1, INTS8, ISG15, FAP, NAA10, CLK4, FAU, CCAR2, GBP5, PTPRF, ZNF649, F7, GLTP, PPP1CA, FAAP100, SPAG7, CD320, MYBBP1A, ADAMTS2, IL1R1, ZNF619, MANF, P3H1, SPATS2, SPP1, SPOP, DNMT3A, KLF13, NUF2, PCNP, PRPSAP1, COL16A1, GART, BFAR, PARP9, SRSF7, PKP2, H3F3A, HSPA14, MAP6, DHX40, PARP2, DPP3, EZH2, SPI1, NAP1L1, BSCL2, PDIA6, NAP1L4,…
AHSA1	218	921	g2e	0.0913977	0.112337					GOTERM_MF_ALL	GO:0044877~macromolecular complex binding	1.52979e-05	CPEB2, SNRPD3, EZH2, LEMD2, PEX6, NFKB2, YBX1, CTNNB1, CDC45, PEX1, AAK1, NAA10, FAP, MLKL, ATP6V0D1, DNAJC2, CCAR2, CDK1, TWF1, HSP90AA1, TMEM201, PTPRF, MMP14, MMP13, HNRNPU, GNAL, EIF4A3, CTSL, PPP1CA, CD81, PAF1, DST, ADAM15, SNX9, TRAF2, IFIH1, TSHZ1, ING2, VIM, NFYB, CAPZB, POLR2B, P3H1, MACF1, CENPA, FRG1, KRT8, ACTL6A, CLASP2, SNRNP70, NFATC2, SEC61A1, KAT2A, EXO1, SREBF1, DNMT3A, YWHAB, …
PTPRF	218	921	g2e	0.0379914	0.0584368					GOTERM_MF_ALL	GO:0032403~protein complex binding	0.000369288	SNX9, TRAF2, ING2, VIM, PEX6, NFYB, CAPZB, P3H1, PEX1, MACF1, FRG1, CENPA, FAP, AAK1, KRT8, ACTL6A, MLKL, CLASP2, ATP6V0D1, CCAR2, SREBF1, TWF1, HSP90AA1, TMEM201, PTPRF, YWHAB, MMP14, COL16A1, MMP13, COL5A1, CTSL, GNAL, PPP1CA, HDAC2, ITGA6, VCP, PKP2, SVIL, CD81, H3F3A, PAF1, DST, ADAM15
MOXD1	208	931	g2e	0.0107201	0.0158471					GOTERM_MF_ALL	GO:0043021~ribonucleoprotein complex binding	0.000828554	EIF4A3, PPP1CA, IFIH1, CPEB2, SNRPD3, NAA10, EZH2, SNRNP70, ETF1, PES1, HNRNPU, SEC61A1
PBK	208	931	g2e	0.128055	0.223769					GOTERM_MF_ALL	GO:0004222~metalloendopeptidase activity	0.000892394	MMP10, MMEL1, FAP, ADAMTS16, THSD4, ADAMTS12, MMP14, ADAMTS2, MMP13, ADAMDEC1, MMP11, ADAM15
TNNT1	222	917	g2e	0.123224	0.217478					GOTERM_MF_ALL	GO:0008237~metallopeptidase activity	0.00105077	DPP3, ERMP1, COPS5, MMEL1, ADAMTS16, MMP14, MMP13, MMP11, MMP10, FAP, THSD4, ADAMTS12, ADAMTS2, ADAMDEC1, DPEP1, ADAM15
STIP1	219	920	g2e	0.045667	0.0593995					GOTERM_MF_ALL	GO:0016772~transferase activity, transferring phosphorus-containing groups	0.00149466	LTBP1, RPS6KB2, ITPKC, AURKB, CLK1, ITPKA, DMPK, NANS, PIGG, AAK1, CLK4, NT5C2, MLKL, PCYT2, PTDSS2, POLL, CDK1, TWF1, HSP90AA1, TBRG4, MINK1, PBK, PANK2, CCND3, BUB1B, KCNH2, MYBBP1A, UGP2, MELK, PRKCZ, CHKA, CCL2, ADPGK, POLR2K, STRAP, AKAP13, CHEK1, MAP3K7CL, POLR2B, IRAK4, UPRT, DYRK3, ERCC2, EFEMP1, OXSR1, CDKN3, PRPSAP1, POLR3D, POLD3, PAPOLA, CCNB2, MAPK15, ARAF
POM121C	223	916	g2e	0.0914034	0.117414					GOTERM_MF_ALL	GO:1901363~heterocyclic compound binding	0.00177728	MRPL42, RPL13, ADCY5, U2AF2, DQX1, LEMD2, CLK1, AURKB, OGDH, CTNNB1, CLK4, NT5C2, FAU, CREB3L4, RAB26, MRPL32, IFT27, CCAR2, POLL, CHTOP, GBP5, CIZ1, TBRG4, ZNF649, RFC5, FAAP100, ATP2C2, SPAG7, CD320, RAB15, MYBBP1A, CHKA, CHEK1, ZNF619, MANF, PPAN, MACF1, UPRT, SPATS2, FRG1, IDH1, DNMT3A, KLF13, OXSR1, HNRNPA1, RAD54L, GART, SRSF7, H3F3A, RAD54B, HSPA14, DHX40, PARP2, COPS5, CPEB2, ATP5B, EZH2,…
INPP5J	214	925	g2e	0.0343517	0.0663169					GOTERM_MF_ALL	GO:0097159~organic cyclic compound binding	0.00282536	MRPL42, RPL13, ADCY5, U2AF2, DQX1, LEMD2, CLK1, AURKB, OGDH, CTNNB1, CLK4, NT5C2, FAU, CREB3L4, RAB26, MRPL32, IFT27, CCAR2, POLL, CHTOP, GBP5, CIZ1, TBRG4, ZNF649, RFC5, FAAP100, ATP2C2, SPAG7, CD320, RAB15, MYBBP1A, CHKA, CHEK1, ZNF619, MANF, PPAN, MACF1, UPRT, SPATS2, FRG1, IDH1, DNMT3A, KLF13, OXSR1, HNRNPA1, RAD54L, GART, SRSF7, H3F3A, RAD54B, HSPA14, DHX40, PARP2, COPS5, CPEB2, ATP5B, EZH2,…
ATP5B	223	916	g2e	0.0161418	0.0208793					GOTERM_MF_ALL	GO:0008017~microtubule binding	0.00417518	KIF23, DNM3, ARHGEF2, MAP1B, NUSAP1, STIM1, KIF18B, MID2, KIF2C, MACF1, MAP6, CLASP2, KIF21A, MX1, DST, GOLGA2
CFAP97	207	932	g2e	0.0391953	0.06179					GOTERM_MF_ALL	GO:0051010~microtubule plus-end binding	0.00427325	KIF2C, STIM1, CLASP2, DST
AIM2	210	929	g2e	0.0904803	0.176163					GOTERM_MF_ALL	GO:0097367~carbohydrate derivative binding	0.00456256	CYB5R3, KIF23, FIGNL1, ADCY5, ATP5B, DQX1, PEX6, RPS6KB2, ITPKC, CLK1, AURKB, ACSF3, ITPKA, KCNJ11, DMPK, KIF2C, MCM7, DDX23, PEX1, NUBP2, AAK1, CLK4, CFH, RALB, CEACAM5, MLKL, RAB26, SLC22A5, TUBA1A, SPON2, IFT27, MX1, DPEP1, RNF146, CDK1, TWF1, GBP5, HSP90AA1, PTPRF, MINK1, FIBCD1, F7, PBK, GLTP, HNRNPU, RFC5, GNAL, EIF4A3, CTSL, PANK2, SDC1, ATP2C2, CEMIP, BUB1B, RAB15, EPYC, UGP2, MELK, CHKA,…
LYPD6B	224	915	g2e	0.04579	0.0656038					GOTERM_MF_ALL	GO:0030145~manganese ion binding	0.00471144	PAPOLA, PPEF1, XXYLT1, NUDT7, PPM1B, B4GALT7, SOD2
SPP1	226	913	g2e	0.0169963	0.0307503					GOTERM_MF_ALL	GO:0043167~ion binding	0.00506075	LTBP1, NT5C3A, PNKD, ADCY5, CRABP2, ZXDC, AURKB, OGDH, LNX1, DMPK, SLC25A25, NT5C2, ZNF579, CYGB, CHRNA6, SPON2, RNF146, MB, POLL, NUDT4, CIZ1, ZNF649, STIM1, FIBCD1, F7, PKD2L1, MOXD1, UGT1A10, ATP2C2, PPP1CA, TRIM36, CHPF, XXYLT1, VSNL1, DST, ADAMTS2, ZNF845, TRAF2, ERMP1, CHKA, IFIH1, TSHZ1, ELAC2, GSDMD, AKAP13, ZNF619, RRM2B, RFFL, WT1, IRAK4, P3H1, PRUNE2, MACF1, DMD, IDH1, DYRK3, TRAF7, DN…
DNAJC2	207	932	g2e	0.0321337	0.0454983					GOTERM_MF_ALL	GO:0001948~glycoprotein binding	0.00528542	CTSL, SDC1, HSP90AA1, PTPRF, DMD, VIM, CFH, F7, CLASP2, COL5A1
CPEB2	217	922	g2e	0.0077526	0.0147353					GOTERM_MF_ALL	GO:0031072~heat shock protein binding	0.00660292	CDK1, HDAC2, PPID, STIP1, OGDH, DNAJA4, DNAJC2, KCNJ11, DMPK
NAA10	224	915	g2e	0.343392	0.385623					GOTERM_MF_ALL	GO:0036094~small molecule binding	0.00772102	NCBP2, NT5C3A, ADCY5, U2AF2, CRABP2, DQX1, RPS6KB2, ITPKC, AURKB, CLK1, OGDH, ITPKA, DMPK, DDX23, AAK1, CLK4, NT5C2, RALB, MLKL, RAB26, IFT27, MX1, CHTOP, TWF1, GBP5, HNRNPU, RFC5, ATP2C2, CD320, RAB15, CHKA, IFIH1, CHEK1, IRAK4, HNRNPL, P3H1, UPRT, HARS2, RHOBTB2, IDH1, DYRK3, DNAJA4, EWSR1, EEF1A1, OXSR1, P4HTM, HNRNPA1, RAD54L, GART, VCP, SRSF7, DDX50, HSPA14, THNSL2, RAD54B, DHX40, KIF23, CYB…
KIF2C	210	929	g2e	0.0551186	0.0990843					GOTERM_MF_ALL	GO:0043169~cation binding	0.00920227	LTBP1, NT5C3A, PNKD, ADCY5, ZXDC, AURKB, OGDH, LNX1, DMPK, SLC25A25, NT5C2, ZNF579, CYGB, CHRNA6, SPON2, RNF146, MB, POLL, NUDT4, CIZ1, ZNF649, STIM1, FIBCD1, F7, PKD2L1, MOXD1, ATP2C2, PPP1CA, TRIM36, CHPF, XXYLT1, VSNL1, DST, ADAMTS2, ZNF845, TRAF2, ERMP1, CHKA, IFIH1, TSHZ1, ELAC2, AKAP13, ZNF619, RRM2B, RFFL, WT1, IRAK4, P3H1, PRUNE2, MACF1, DMD, IDH1, DYRK3, TRAF7, DNAJA4, B4GALT7, EWSR1, DN…
ZNF845	227	912	g2e	0.0406456	0.0680656					GOTERM_MF_ALL	GO:0004674~protein serine/threonine kinase activity	0.00965013	CDK1, PRKCZ, LTBP1, MINK1, RPS6KB2, AKAP13, CHEK1, PBK, OXSR1, AURKB, CLK1, MAP3K7CL, ITPKA, DMPK, IRAK4, CCNB2, CCND3, AAK1, CLK4, MAPK15, ARAF, BUB1B, DYRK3, MELK, ERCC2
ATG16L1	227	912	g2e	0.0079968	0.0126541					GOTERM_MF_ALL	GO:0046872~metal ion binding	0.0103651	LTBP1, NT5C3A, PNKD, ADCY5, ZXDC, AURKB, OGDH, LNX1, DMPK, SLC25A25, NT5C2, ZNF579, CYGB, SPON2, RNF146, MB, POLL, NUDT4, CIZ1, ZNF649, STIM1, FIBCD1, F7, PKD2L1, MOXD1, ATP2C2, PPP1CA, TRIM36, CHPF, XXYLT1, VSNL1, DST, ADAMTS2, ZNF845, TRAF2, ERMP1, IFIH1, TSHZ1, ELAC2, AKAP13, ZNF619, RRM2B, RFFL, WT1, IRAK4, P3H1, PRUNE2, MACF1, DMD, IDH1, DYRK3, TRAF7, DNAJA4, B4GALT7, EWSR1, DNMT3A, MSMO1, K…
COTL1	217	922	g2e	0.0111528	0.0136119					GOTERM_MF_ALL	GO:0050839~cell adhesion molecule binding	0.0117585	CAST, CLDN7, SNX9, ANLN, CAPZB, CTNNB1, MACF1, FAP, IDH1, MSN, GOLGA2, TWF1, ARHGEF16, YWHAB, LYPLA2, MMP14, COL16A1, COL5A1, CCNB2, ITGA6, PKP2, CGN, AHSA1, DST, ADAM15
VPS9D1	211	928	g2e	0.00634777	0.0132017					GOTERM_MF_ALL	GO:0003676~nucleic acid binding	0.0122484	NCBP2, CAST, NCBP1, MRPL42, RNMT, RPL13, U2AF2, SNRPD3, DQX1, LEMD2, ZXDC, CTNNB1, DDX23, ATF6B, ZNF579, FAU, CREB3L4, EIF1, ORC6, MRPL32, DNAJC2, CCAR2, POLL, SNRPA1, CHTOP, NUDT4, CIZ1, ZNF649, TBRG4, MND1, YTHDF2, HNRNPU, RFC5, FAAP100, SPAG7, SNRPB, MYBBP1A, ZNF845, IFIH1, TSHZ1, ELAC2, STRAP, ZNF619, STIP1, NOSTRIN, WT1, MANF, HNRNPL, PPAN, MACF1, SPATS2, FRG1, HOXA7, HARS2, UBAP2L, EWSR1, S…
ADAMTS16	227	912	g2e	0.0729727	0.0944393					GOTERM_MF_ALL	GO:0016462~pyrophosphatase activity	0.0124668	KIF23, IFIH1, FIGNL1, ATP5B, PEX6, DQX1, PRUNE2, KIF2C, CDC45, MCM7, PEX1, DDX23, MACF1, NUDT7, RALB, TUBA1A, MX1, KIF21A, ATP6V0D1, ATP6V0D2, ERCC2, EEF1A1, DNM3, HSP90AA1, GBP5, NUDT4, KIF18B, DYNLT1, RAD54L, RFC5, GNAL, EIF4A3, ATP2C2, VCP, CGN, DDX50, RAD54B, DHX40, DST
FABP3	211	928	g2e	0.00758588	0.0141568					GOTERM_MF_ALL	GO:0016887~ATPase activity	0.0125643	KIF23, HSP90AA1, FIGNL1, ATP5B, DQX1, PEX6, KIF18B, RFC5, EIF4A3, KIF2C, ATP2C2, MCM7, DDX23, VCP, MACF1, PEX1, DDX50, RAD54B, DHX40, KIF21A, ATP6V0D1, DST, ATP6V0D2, ERCC2
DUOX1	226	913	g2e	0.0376567	0.0543738					GOTERM_MF_ALL	GO:0003824~catalytic activity	0.0126977	LTBP1, PNKD, ADCY5, DQX1, CLK1, AURKB, OGDH, EPC2, FAP, NAA10, CLK4, NT5C2, HTRA3, POLL, GBP5, PTPRF, TBRG4, F7, RFC5, ATP2C2, PPP1CA, XXYLT1, CGN, MYBBP1A, ADAMTS2, MPST, CHKA, ERMP1, TADA3, AKAP13, CHEK1, RFFL, P3H1, MACF1, UPRT, IDH1, DNMT3A, OXSR1, PRPSAP1, RAD54L, GART, BFAR, PARP9, RAD54B, DHX40, PARP2, DPP3, COPS5, ATP5B, COPS4, EZH2, IL4I1, PDIA6, EDNRA, ST6GALNAC4, ATP6V0D1, ATP6V0D2, GF…
CD81	226	913	g2e	0.00349705	0.00423353					GOTERM_MF_ALL	GO:0000166~nucleotide binding	0.0127842	CYB5R3, KIF23, NCBP2, CYB5R2, CPEB2, NT5C3A, FIGNL1, ADCY5, ATP5B, U2AF2, DQX1, DUOX1, PEX6, RPS6KB2, ITPKC, CLK1, AURKB, ACSF3, KCNJ11, ITPKA, DMPK, KIF2C, TP53I3, MCM7, DDX23, PEX1, NUBP2, AAK1, CLK4, NT5C2, RALB, MLKL, RAB26, SLC22A5, TUBA1A, IFT27, MX1, CDK1, CHTOP, TWF1, GBP5, HSP90AA1, AIFM1, MINK1, PBK, HNRNPU, RFC5, GNAL, EIF4A3, PANK2, ATP2C2, BUB1B, RAB15, RBM38, MELK, UGP2, CHKA, PRKCZ…
										GOTERM_MF_ALL	GO:1901265~nucleoside phosphate binding	0.0130054	CYB5R3, KIF23, NCBP2, CYB5R2, CPEB2, NT5C3A, FIGNL1, ADCY5, ATP5B, U2AF2, DQX1, DUOX1, PEX6, RPS6KB2, ITPKC, CLK1, AURKB, ACSF3, KCNJ11, ITPKA, DMPK, KIF2C, TP53I3, MCM7, DDX23, PEX1, NUBP2, AAK1, CLK4, NT5C2, RALB, MLKL, RAB26, SLC22A5, TUBA1A, IFT27, MX1, CDK1, CHTOP, TWF1, GBP5, HSP90AA1, AIFM1, MINK1, PBK, HNRNPU, RFC5, GNAL, EIF4A3, PANK2, ATP2C2, BUB1B, RAB15, RBM38, MELK, UGP2, CHKA, PRKCZ…
										GOTERM_MF_ALL	GO:0016818~hydrolase activity, acting on acid anhydrides, in phosphorus-containing anhydrides	0.0131518	KIF23, IFIH1, FIGNL1, ATP5B, PEX6, DQX1, PRUNE2, KIF2C, CDC45, MCM7, PEX1, DDX23, MACF1, NUDT7, RALB, TUBA1A, MX1, KIF21A, ATP6V0D1, ATP6V0D2, ERCC2, EEF1A1, DNM3, HSP90AA1, GBP5, NUDT4, KIF18B, DYNLT1, RAD54L, RFC5, GNAL, EIF4A3, ATP2C2, VCP, CGN, DDX50, RAD54B, DHX40, DST
										GOTERM_MF_ALL	GO:0001047~core promoter binding	0.0133312	PIH1D1, HDAC2, UBTF, E2F7, IRF7, E2F8, EZH2, SPI1, H3F3A, IFI16, MYBBP1A, HNRNPU
										GOTERM_MF_ALL	GO:0016817~hydrolase activity, acting on acid anhydrides	0.0135741	KIF23, IFIH1, FIGNL1, ATP5B, PEX6, DQX1, PRUNE2, KIF2C, CDC45, MCM7, PEX1, DDX23, MACF1, NUDT7, RALB, TUBA1A, MX1, KIF21A, ATP6V0D1, ATP6V0D2, ERCC2, EEF1A1, DNM3, HSP90AA1, GBP5, NUDT4, KIF18B, DYNLT1, RAD54L, RFC5, GNAL, EIF4A3, ATP2C2, VCP, CGN, DDX50, RAD54B, DHX40, DST
										GOTERM_MF_ALL	GO:0030620~U2 snRNA binding	0.0137178	SNRPA1, SNRPD3, SNRPB
										GOTERM_MF_ALL	GO:0004672~protein kinase activity	0.0157474	PRKCZ, CCL2, LTBP1, RPS6KB2, AKAP13, CHEK1, AURKB, CLK1, ITPKA, MAP3K7CL, DMPK, IRAK4, AAK1, CLK4, DYRK3, MLKL, ERCC2, CDK1, TWF1, HSP90AA1, EFEMP1, TBRG4, MINK1, OXSR1, PBK, CCNB2, CCND3, MAPK15, ARAF, BUB1B, KCNH2, MELK
										GOTERM_MF_ALL	GO:0016773~phosphotransferase activity, alcohol group as acceptor	0.0158781	CHKA, PRKCZ, CCL2, LTBP1, ADPGK, RPS6KB2, AKAP13, CHEK1, ITPKC, AURKB, CLK1, ITPKA, MAP3K7CL, DMPK, IRAK4, AAK1, CLK4, NT5C2, DYRK3, MLKL, ERCC2, CDK1, TWF1, HSP90AA1, EFEMP1, MINK1, TBRG4, OXSR1, PBK, PANK2, CCNB2, CCND3, MAPK15, ARAF, BUB1B, KCNH2, MELK
										GOTERM_MF_ALL	GO:0098641~cadherin binding involved in cell-cell adhesion	0.0223332	CAST, SNX9, TWF1, YWHAB, ARHGEF16, LYPLA2, ANLN, CAPZB, CTNNB1, CCNB2, ITGA6, MACF1, CGN, PKP2, IDH1, AHSA1, GOLGA2
										GOTERM_MF_ALL	GO:0017111~nucleoside-triphosphatase activity	0.0229748	KIF23, IFIH1, FIGNL1, ATP5B, PEX6, DQX1, KIF2C, CDC45, MCM7, DDX23, MACF1, PEX1, RALB, TUBA1A, MX1, KIF21A, ATP6V0D1, ATP6V0D2, ERCC2, EEF1A1, DNM3, HSP90AA1, GBP5, KIF18B, DYNLT1, RAD54L, RFC5, GNAL, EIF4A3, ATP2C2, VCP, CGN, DDX50, RAD54B, DHX40, DST
										GOTERM_MF_ALL	GO:0017069~snRNA binding	0.0237298	NCBP2, SNRPA1, SNRPD3, SNRPB, SNRNP70
										GOTERM_MF_ALL	GO:0016779~nucleotidyltransferase activity	0.0263248	POLD3, POLL, PAPOLA, NANS, POLR2K, PCYT2, MYBBP1A, POLR2B, UGP2, POLR3D
										GOTERM_MF_ALL	GO:0004386~helicase activity	0.0295832	EIF4A3, CDC45, IFIH1, MCM7, DDX23, DQX1, DDX50, RAD54B, DHX40, RAD54L, ERCC2
										GOTERM_MF_ALL	GO:0098632~protein binding involved in cell-cell adhesion	0.0300908	CAST, SNX9, TWF1, YWHAB, ARHGEF16, LYPLA2, ANLN, CAPZB, CTNNB1, CCNB2, ITGA6, MACF1, CGN, PKP2, IDH1, AHSA1, GOLGA2
										GOTERM_MF_ALL	GO:0019901~protein kinase binding	0.0309541	PRKCZ, TRAF2, LIMS1, BCAR1, RFFL, SUFU, CTNNB1, TBC1D14, RB1CC1, MLKL, MSN, CLASP2, SPRED1, GOLGA2, SREBF1, EEF1A1, HSP90AA1, ARHGEF16, ADIPOR1, CDC25C, UGT1A10, PIH1D1, CCND3, TOM1L1, PKP2, GRB7
										GOTERM_MF_ALL	GO:0003727~single-stranded RNA binding	0.0310221	LSM14A, EIF4A3, IFIH1, U2AF2, TRA2B, HNRNPA1, HNRNPU
										GOTERM_MF_ALL	GO:0098631~protein binding involved in cell adhesion	0.0343773	CAST, SNX9, TWF1, YWHAB, ARHGEF16, LYPLA2, ANLN, CAPZB, CTNNB1, CCNB2, ITGA6, MACF1, CGN, PKP2, IDH1, AHSA1, GOLGA2
										GOTERM_MF_ALL	GO:0019899~enzyme binding	0.0343906	ARMT1, C9ORF72, ADCY5, U2AF2, BCAR1, SNRPD3, ITPKA, YBX1, CTNNB1, TBC1D14, FAP, RALB, MLKL, SPRED1, MSN, GOLGA4, CCAR2, GOLGA2, ARHGEF2, MAGEA2B, HSP90AA1, ARHGEF16, ADIPOR1, STIM1, TMEM189, RFC5, UGT1A10, PPP1CA, PIH1D1, CCND3, PAF1, KCNH2, RAB11FIP1, SRGAP2, SNX9, TRAF2, PRKCZ, LIMS1, IL1R1, LMNB1, THAP5, AKAP13, RABGAP1L, RFFL, CDH2, SUFU, CDH5, PEX19, RB1CC1, DMD, CLASP2, SPOP, KAT2A, SREBF1,…
										GOTERM_MF_ALL	GO:0045296~cadherin binding	0.0349776	CAST, SNX9, TWF1, YWHAB, ARHGEF16, LYPLA2, ANLN, CAPZB, CTNNB1, CCNB2, ITGA6, MACF1, CGN, PKP2, IDH1, AHSA1, GOLGA2
										GOTERM_MF_ALL	GO:0032549~ribonucleoside binding	0.036879	CYB5R3, KIF23, FIGNL1, ADCY5, ATP5B, DQX1, PEX6, RPS6KB2, ITPKC, CLK1, AURKB, ITPKA, KCNJ11, ACSF3, DMPK, KIF2C, MCM7, PEX1, DDX23, NUBP2, AAK1, CLK4, RALB, MLKL, RAB26, SLC22A5, TUBA1A, IFT27, MX1, CDK1, TWF1, GBP5, HSP90AA1, MINK1, PBK, HNRNPU, RFC5, GNAL, EIF4A3, PANK2, ATP2C2, BUB1B, RAB15, MELK, CHKA, PRKCZ, IFIH1, CHEK1, POLR2B, IRAK4, UPRT, HARS2, RHOBTB2, DYRK3, KIF21A, DNAJA4, ERCC2, DNM…
										GOTERM_MF_ALL	GO:0045294~alpha-catenin binding	0.0378557	PKP2, CDH2, CTNNB1
										GOTERM_MF_ALL	GO:0016301~kinase activity	0.0394188	CHKA, PRKCZ, CCL2, LTBP1, ADPGK, STRAP, RPS6KB2, AKAP13, CHEK1, ITPKC, CLK1, AURKB, ITPKA, MAP3K7CL, DMPK, IRAK4, UPRT, AAK1, CLK4, NT5C2, DYRK3, MLKL, ERCC2, CDK1, TWF1, HSP90AA1, EFEMP1, MINK1, TBRG4, OXSR1, PBK, CDKN3, PANK2, CCNB2, CCND3, MAPK15, ARAF, BUB1B, KCNH2, MELK
										GOTERM_MF_ALL	GO:0001882~nucleoside binding	0.0397625	CYB5R3, KIF23, FIGNL1, ADCY5, ATP5B, DQX1, PEX6, RPS6KB2, ITPKC, CLK1, AURKB, ITPKA, KCNJ11, ACSF3, DMPK, KIF2C, MCM7, PEX1, DDX23, NUBP2, AAK1, CLK4, RALB, MLKL, RAB26, SLC22A5, TUBA1A, IFT27, MX1, CDK1, TWF1, GBP5, HSP90AA1, MINK1, PBK, HNRNPU, RFC5, GNAL, EIF4A3, PANK2, ATP2C2, BUB1B, RAB15, MELK, CHKA, PRKCZ, IFIH1, CHEK1, POLR2B, IRAK4, UPRT, HARS2, RHOBTB2, DYRK3, KIF21A, DNAJA4, ERCC2, DNM…
										GOTERM_MF_ALL	GO:0005201~extracellular matrix structural constituent	0.0450143	COL4A2, COL4A1, HAPLN3, COL12A1, FBN2, COL11A1, COL5A1
										GOTERM_MF_ALL	GO:0015631~tubulin binding	0.0471337	KIF23, DNM3, ARHGEF2, MAP1B, NUSAP1, STIM1, KIF18B, MID2, KIF2C, MACF1, MAP6, CLASP2, KIF21A, MX1, DST, GOLGA2
										GOTERM_MF_ALL	GO:0032550~purine ribonucleoside binding	0.0474931	CYB5R3, KIF23, FIGNL1, ADCY5, ATP5B, DQX1, PEX6, RPS6KB2, ITPKC, CLK1, AURKB, ITPKA, KCNJ11, ACSF3, DMPK, KIF2C, MCM7, PEX1, DDX23, NUBP2, AAK1, CLK4, RALB, MLKL, RAB26, SLC22A5, TUBA1A, IFT27, MX1, CDK1, TWF1, GBP5, HSP90AA1, MINK1, PBK, HNRNPU, RFC5, GNAL, EIF4A3, PANK2, ATP2C2, BUB1B, RAB15, MELK, CHKA, PRKCZ, IFIH1, CHEK1, IRAK4, UPRT, HARS2, RHOBTB2, DYRK3, KIF21A, DNAJA4, ERCC2, DNM3, EEF1A…
										GOTERM_MF_ALL	GO:0001883~purine nucleoside binding	0.0490179	CYB5R3, KIF23, FIGNL1, ADCY5, ATP5B, DQX1, PEX6, RPS6KB2, ITPKC, CLK1, AURKB, ITPKA, KCNJ11, ACSF3, DMPK, KIF2C, MCM7, PEX1, DDX23, NUBP2, AAK1, CLK4, RALB, MLKL, RAB26, SLC22A5, TUBA1A, IFT27, MX1, CDK1, TWF1, GBP5, HSP90AA1, MINK1, PBK, HNRNPU, RFC5, GNAL, EIF4A3, PANK2, ATP2C2, BUB1B, RAB15, MELK, CHKA, PRKCZ, IFIH1, CHEK1, IRAK4, UPRT, HARS2, RHOBTB2, DYRK3, KIF21A, DNAJA4, ERCC2, DNM3, EEF1A…
										GOTERM_MF_ALL	GO:0019838~growth factor binding	0.0500643	IL1R1, COL4A1, LTBP1, ITGA6, IGFBP7, HTRA3, IGFBP3, FURIN, COL5A1
										GOTERM_MF_ALL	GO:0003682~chromatin binding	0.050141	EXO1, KAT2A, SREBF1, DNMT3A, CDK1, ING2, TSHZ1, EZH2, LEMD2, WHSC1, NFKB2, YBX1, POLR2B, POLR3D, CTNNB1, CDC45, HDAC2, UBTF, CENPA, H3F3A, ACTL6A, PAF1, NFATC2, DNAJC2
										GOTERM_MF_ALL	GO:0035639~purine ribonucleoside triphosphate binding	0.0565547	KIF23, FIGNL1, ADCY5, ATP5B, DQX1, PEX6, RPS6KB2, ITPKC, CLK1, AURKB, ITPKA, KCNJ11, ACSF3, DMPK, KIF2C, MCM7, PEX1, DDX23, NUBP2, AAK1, CLK4, RALB, MLKL, RAB26, SLC22A5, TUBA1A, IFT27, MX1, CDK1, TWF1, GBP5, HSP90AA1, MINK1, PBK, HNRNPU, RFC5, GNAL, EIF4A3, PANK2, ATP2C2, BUB1B, RAB15, MELK, CHKA, PRKCZ, IFIH1, CHEK1, IRAK4, UPRT, HARS2, RHOBTB2, DYRK3, KIF21A, DNAJA4, ERCC2, DNM3, EEF1A1, KIF18…
										GOTERM_MF_ALL	GO:0032553~ribonucleotide binding	0.0566329	CYB5R3, KIF23, FIGNL1, ADCY5, ATP5B, DQX1, PEX6, RPS6KB2, ITPKC, CLK1, AURKB, ITPKA, KCNJ11, ACSF3, DMPK, KIF2C, MCM7, PEX1, DDX23, NUBP2, AAK1, CLK4, RALB, MLKL, RAB26, SLC22A5, TUBA1A, IFT27, MX1, CDK1, TWF1, GBP5, HSP90AA1, MINK1, PBK, HNRNPU, RFC5, GNAL, EIF4A3, PANK2, ATP2C2, BUB1B, RAB15, UGP2, MELK, CHKA, PRKCZ, IFIH1, CHEK1, IRAK4, UPRT, HARS2, RHOBTB2, DYRK3, KIF21A, DNAJA4, ERCC2, DNM3,…
										GOTERM_MF_ALL	GO:0005520~insulin-like growth factor binding	0.057189	ITGA6, IGFBP7, HTRA3, IGFBP3
										GOTERM_MF_ALL	GO:0005524~ATP binding	0.0589098	KIF23, FIGNL1, ADCY5, ATP5B, PEX6, DQX1, RPS6KB2, ITPKC, CLK1, AURKB, ITPKA, KCNJ11, ACSF3, DMPK, KIF2C, MCM7, PEX1, DDX23, NUBP2, AAK1, CLK4, MLKL, SLC22A5, CDK1, TWF1, HSP90AA1, MINK1, PBK, HNRNPU, RFC5, EIF4A3, PANK2, ATP2C2, BUB1B, MELK, PRKCZ, CHKA, IFIH1, CHEK1, IRAK4, HARS2, DYRK3, KIF21A, DNAJA4, ERCC2, KIF18B, BCS1L, OXSR1, UBE2Q2, RAD54L, GART, PAPOLA, VCP, ARAF, MAPK15, DDX50, HSPA14, …
										GOTERM_MF_ALL	GO:0019900~kinase binding	0.0597037	PRKCZ, TRAF2, LIMS1, BCAR1, AKAP13, RFFL, SUFU, CTNNB1, TBC1D14, RB1CC1, MLKL, SPRED1, MSN, CLASP2, GOLGA2, SREBF1, EEF1A1, HSP90AA1, ARHGEF16, ADIPOR1, CDC25C, UGT1A10, PIH1D1, CCND3, TOM1L1, PKP2, GRB7
										GOTERM_MF_ALL	GO:0008239~dipeptidyl-peptidase activity	0.0616695	DPP3, FAP, DPEP1
										GOTERM_MF_ALL	GO:0008092~cytoskeletal protein binding	0.0616815	KIF23, ANLN, CAPZB, KCNJ11, KIF2C, MACF1, FRG1, DMD, MSN, CLASP2, MX1, KIF21A, GOLGA2, DNM3, TWF1, ARHGEF2, HSP90AA1, TMEM201, MAP1B, KIF18B, STIM1, NUSAP1, COTL1, RHAG, PKD2L1, MID2, EPB41L2, TNNT1, CGN, SVIL, FABP3, FKBP15, MAP6, DST, PARVB, FHOD1
										GOTERM_MF_ALL	GO:0019903~protein phosphatase binding	0.0619293	KAT2A, TRAF2, PPP1CA, HSP90AA1, VCP, CDH2, CDH5, CTNNB1
										GOTERM_MF_ALL	GO:0001165~RNA polymerase I upstream control element sequence-specific DNA binding	0.0621528	PIH1D1, UBTF
										GOTERM_MF_ALL	GO:0032559~adenyl ribonucleotide binding	0.0622709	KIF23, CYB5R3, FIGNL1, ADCY5, ATP5B, DQX1, PEX6, RPS6KB2, ITPKC, CLK1, AURKB, ITPKA, KCNJ11, ACSF3, DMPK, KIF2C, MCM7, PEX1, DDX23, NUBP2, AAK1, CLK4, MLKL, SLC22A5, CDK1, TWF1, HSP90AA1, MINK1, PBK, HNRNPU, RFC5, EIF4A3, PANK2, ATP2C2, BUB1B, MELK, PRKCZ, CHKA, IFIH1, CHEK1, IRAK4, HARS2, DYRK3, KIF21A, DNAJA4, ERCC2, KIF18B, BCS1L, OXSR1, UBE2Q2, RAD54L, GART, PAPOLA, VCP, ARAF, MAPK15, DDX50, …
										GOTERM_MF_ALL	GO:0030515~snoRNA binding	0.0623481	TBL3, NUDT4, NUDT7, NOP58
										GOTERM_MF_ALL	GO:0003724~RNA helicase activity	0.0634251	EIF4A3, DDX23, DQX1, DDX50, RAD54B, DHX40
										GOTERM_MF_ALL	GO:0032555~purine ribonucleotide binding	0.0643227	CYB5R3, KIF23, FIGNL1, ADCY5, ATP5B, DQX1, PEX6, RPS6KB2, ITPKC, CLK1, AURKB, ITPKA, KCNJ11, ACSF3, DMPK, KIF2C, MCM7, PEX1, DDX23, NUBP2, AAK1, CLK4, RALB, MLKL, RAB26, SLC22A5, TUBA1A, IFT27, MX1, CDK1, TWF1, GBP5, HSP90AA1, MINK1, PBK, HNRNPU, RFC5, GNAL, EIF4A3, PANK2, ATP2C2, BUB1B, RAB15, MELK, CHKA, PRKCZ, IFIH1, CHEK1, IRAK4, UPRT, HARS2, RHOBTB2, DYRK3, KIF21A, DNAJA4, ERCC2, DNM3, EEF1A…
										GOTERM_MF_ALL	GO:0046914~transition metal ion binding	0.0676119	DPP3, LNX1, TP53I3, CYGB, ZYX, SEC24C, DPEP1, RNF146, ZCCHC8, ARHGEF2, CIZ1, MMP14, MMP13, MOXD1, MMP11, RFWD2, MMP10, TRIM36, PPEF1, XXYLT1, ZFAND2B, COMMD1, ADAMTS2, TRAF2, LIMS1, IFIH1, ING2, POLR2K, ADAMTS16, ETHE1, LANCL1, RFFL, PPM1B, WT1, P3H1, DMD, NUDT7, TRAF7, ADAMTS12, BAZ2B, B4GALT7, EWSR1, MT1M, MSMO1, PHF11, WHSC1, P4HTM, MID2, SOD2, BFAR, PAPOLA, SRSF7, MT2A, SMPD1, ZRANB2, ADAMDEC1
										GOTERM_MF_ALL	GO:0030554~adenyl nucleotide binding	0.0683533	KIF23, CYB5R3, FIGNL1, ADCY5, ATP5B, DQX1, PEX6, RPS6KB2, ITPKC, CLK1, AURKB, ITPKA, KCNJ11, ACSF3, DMPK, KIF2C, MCM7, PEX1, DDX23, NUBP2, AAK1, CLK4, MLKL, SLC22A5, CDK1, TWF1, HSP90AA1, MINK1, PBK, HNRNPU, RFC5, EIF4A3, PANK2, ATP2C2, BUB1B, MELK, PRKCZ, CHKA, IFIH1, CHEK1, IRAK4, HARS2, DYRK3, KIF21A, DNAJA4, ERCC2, KIF18B, BCS1L, OXSR1, UBE2Q2, RAD54L, GART, PAPOLA, VCP, ARAF, MAPK15, DDX50, …
										GOTERM_MF_ALL	GO:0017076~purine nucleotide binding	0.0694419	CYB5R3, KIF23, FIGNL1, ADCY5, ATP5B, DQX1, PEX6, RPS6KB2, ITPKC, CLK1, AURKB, ITPKA, KCNJ11, ACSF3, DMPK, KIF2C, MCM7, PEX1, DDX23, NUBP2, AAK1, CLK4, RALB, MLKL, RAB26, SLC22A5, TUBA1A, IFT27, MX1, CDK1, TWF1, GBP5, HSP90AA1, MINK1, PBK, HNRNPU, RFC5, GNAL, EIF4A3, PANK2, ATP2C2, BUB1B, RAB15, MELK, CHKA, PRKCZ, IFIH1, CHEK1, IRAK4, UPRT, HARS2, RHOBTB2, DYRK3, KIF21A, DNAJA4, ERCC2, DNM3, EEF1A…
										GOTERM_MF_ALL	GO:0000339~RNA cap binding	0.0704834	NCBP2, NCBP1, EIF4G3
										GOTERM_MF_ALL	GO:0016740~transferase activity	0.0710541	ARMT1, SAT1, NDUFAF5, RNMT, LTBP1, NT5C3A, EZH2, RPS6KB2, ITPKC, CLK1, AURKB, ITPKA, LNX1, DMPK, EPC2, ST6GALNAC4, NANS, PIGG, AAK1, NAA10, CLK4, NT5C2, MLKL, PCYT2, RNF146, PTDSS2, POLL, CDK1, TWF1, HSP90AA1, MINK1, TBRG4, PBK, TMEM189, COQ5, RFWD2, UGT1A10, PANK2, TRIM36, CCND3, CHPF, XXYLT1, BUB1B, KCNH2, MYBBP1A, MELK, UGP2, MPST, TRAF2, CHKA, PRKCZ, CCL2, TADA3, STRAP, POLR2K, ADPGK, GDAP1, …
										GOTERM_MF_ALL	GO:0043394~proteoglycan binding	0.0732845	CTSL, PTPRF, CFH, COL5A1
										GOTERM_MF_ALL	GO:0002020~protease binding	0.0773414	BFAR, IL1R1, VCP, FAP, THAP5, STIM1, RFFL, FURIN
										GOTERM_MF_ALL	GO:0070742~C2H2 zinc finger domain binding	0.0796766	U2AF2, ZXDC, WT1
										GOTERM_MF_ALL	GO:0017124~SH3 domain binding	0.0829341	TOM1L1, INPP5J, BCAR1, MAPK15, LANCL1, AFAP1L2, SYNGAP1, ADAM15
										GOTERM_MF_ALL	GO:0030544~Hsp70 protein binding	0.085008	CDK1, PPID, STIP1, DNAJC2
										GOTERM_MF_ALL	GO:0070034~telomerase RNA binding	0.0892163	SNRPD3, SNRPB, HNRNPU
										GOTERM_MF_ALL	GO:0016790~thiolester hydrolase activity	0.09115	PNKD, NUDT7, LYPLA2, HAGHL
										GOTERM_MF_ALL	GO:0016728~oxidoreductase activity, acting on CH or CH2 groups, disulfide as acceptor	0.0917679	RRM2, RRM2B
										GOTERM_MF_ALL	GO:0004748~ribonucleoside-diphosphate reductase activity, thioredoxin disulfide as acceptor	0.0917679	RRM2, RRM2B
										GOTERM_MF_ALL	GO:0061731~ribonucleoside-diphosphate reductase activity	0.0917679	RRM2, RRM2B
										GOTERM_MF_ALL	GO:0015319~sodium:inorganic phosphate symporter activity	0.0917679	SLC20A1, SLC20A2
										GOTERM_MF_ALL	GO:0004416~hydroxyacylglutathione hydrolase activity	0.0917679	PNKD, HAGHL
										GOTERM_MF_ALL	GO:0042623~ATPase activity, coupled	0.0943645	RFC5, EIF4A3, ATP2C2, MCM7, DDX23, PEX1, FIGNL1, ATP5B, DDX50, PEX6, DQX1, RAD54B, DHX40, ATP6V0D1, ATP6V0D2, ERCC2

## Sheet: coad tumor
	tumor > normal	tumor < normal	group	tumor_mean	normal_mean					Category	Term	PValue	Genes
MPND	392	12	g1a	0.115318	0.0249137					KEGG_PATHWAY	hsa04931:Insulin resistance	0.00341663	TNFRSF1A, PDPK1, RELA, GYS1, MLXIPL, TBC1D4, PPP1CC, PTEN, PPARGC1B, CPT1A
MAN2B2	387	17	g1a	0.157828	0.0636165					KEGG_PATHWAY	hsa04071:Sphingolipid signaling pathway	0.00683342	PRKCA, PPP2R1A, TNFRSF1A, PDPK1, RELA, PPP2R5C, S1PR5, CERS5, SGMS1, PTEN
ETHE1	385	19	g1a	0.151861	0.0685233					KEGG_PATHWAY	hsa04146:Peroxisome	0.0298643	ACOT8, ABCD1, PXMP4, ABCD3, PEX13, PEX10, CROT
PPP3CB	393	11	g1a	0.41318	0.222692					KEGG_PATHWAY	hsa04270:Vascular smooth muscle contraction	0.0479838	PRKCA, KCNMA1, MYL6B, PPP1R12B, ARAF, PLA2G6, NPR2, PPP1CC
PREP	390	14	g1a	0.200349	0.0922964					KEGG_PATHWAY	hsa04130:SNARE interactions in vesicular transport	0.0706363	SNAP29, STX2, USE1, VAMP2
COQ4	392	12	g1a	0.265776	0.11734					KEGG_PATHWAY	hsa04910:Insulin signaling pathway	0.0965791	PDPK1, EXOC7, PHKB, PHKG2, ARAF, GYS1, PPP1CC, EIF4E2
KLF3	397	7	g1a	0.0911733	0.0169463					GOTERM_BP_ALL	GO:0007507~heart development	0.000803403	SRI, ACVRL1, CRELD1, PPARG, TPM1, PTEN, CTNNB1, ECE2, CCDC40, DNAI1, NDRG4, SORBS2, IFT20, GYS1, PPP3CB, OBSL1, MKKS, PCSK5, TCF25, SMAD6, CBY1, SPARC, DSG2, HSPB11, JMJD6, NDUFV2, PTCH1, ZFPM1, POFUT1
ANTXR1	387	17	g1a	0.131608	0.0639881					GOTERM_BP_ALL	GO:0097479~synaptic vesicle localization	0.0016221	SNAP29, STX2, ATP2A2, BLOC1S1, SYTL4, SYTL2, NAPA, VAMP2, ITSN1, PTEN, PCLO, CTNNB1
ANKRD9	388	16	g1a	0.340519	0.151727					GOTERM_BP_ALL	GO:0048813~dendrite morphogenesis	0.00182477	FMN1, RBFOX2, SRCIN1, MINK1, OBSL1, KIDINS220, PTEN, RERE, CDKL5, KALRN
LIMK2	402	2	g1a	0.167314	0.0836217					GOTERM_BP_ALL	GO:0060627~regulation of vesicle-mediated transport	0.00255619	CHMP2A, PPARG, NAPA, PTEN, STON1-GTF2A1L, CD47, PDPK1, FGA, NDRG4, TBC1D4, C2, UNC119, LYN, STXBP2, PCLO, BICD1, ATP2A2, SGSM3, SYTL4, PLA2G6, SYTL2, VAMP2, SNX12, TBC1D8B, CAMK1D
DTNA	393	11	g1a	0.816911	0.352126					GOTERM_BP_ALL	GO:0097480~establishment of synaptic vesicle localization	0.00352323	SNAP29, STX2, ATP2A2, BLOC1S1, SYTL4, SYTL2, NAPA, VAMP2, ITSN1, PCLO, CTNNB1
EGLN3	394	10	g1a	0.0790809	0.0238165					GOTERM_BP_ALL	GO:0048489~synaptic vesicle transport	0.00352323	SNAP29, STX2, ATP2A2, BLOC1S1, SYTL4, SYTL2, NAPA, VAMP2, ITSN1, PCLO, CTNNB1
IL17RE	390	14	g1a	0.504759	0.316951					GOTERM_BP_ALL	GO:0045216~cell-cell junction organization	0.0041052	PRKCA, FMN1, PDPK1, CTTN, ACVRL1, DSG2, PKP3, EPB41L5, NFASC, TRPV4, CTNND1, RHOC, PTEN, NPHP1, CTNNB1
PCSK5	397	7	g1a	0.747393	0.262547					GOTERM_BP_ALL	GO:0016192~vesicle-mediated transport	0.00444951	MSR1, SEC24A, PDLIM7, AP1G2, SRCIN1, PPARG, USE1, ITSN1, PTEN, CTNNB1, CD47, HOOK2, CTTN, PDPK1, TBC1D17, AP1S2, VPS13C, NECAP1, CDK16, TMPRSS13, LYN, STX2, STXBP2, PCLO, BICD1, CD163L1, SGSM3, IGHD, PLA2G6, VAMP2, SNX12, TBC1D8B, SPTB, KALRN, CAMK1D, SNAP29, CHMP2A, EXOC7, SNX5, MAP4K2, NAPA, STON1-GTF2A1L, CALCA, FGA, KLC1, NDRG4, ARR3, BLOC1S1, PPP3CB, TBC1D4, C2, GPR107, UNC119, SPARC, PLG, F…
MSR1	397	7	g1a	0.561127	0.301161					GOTERM_BP_ALL	GO:0045184~establishment of protein localization	0.00498577	RPL18, MSR1, SEC24A, AP1G2, SRCIN1, PDIA3, FAM3D, PPARG, USE1, SYNGR1, CTNNB1, AIP, HOOK2, AZGP1, PDPK1, CTTN, TBC1D17, AP1S2, VPS13C, IFT20, TRPV4, NECAP1, RBCK1, CDK16, PRKCA, TRPM4, TMCO6, ZDHHC3, LYN, STX2, ZDHHC8, STXBP2, PCLO, RBPMS, RPS17, SGSM3, TFAP2B, PLA2G6, RUVBL2, VAMP2, SERP2, SNX12, TBC1D8B, SNAP29, CHMP2A, SRI, EXOC7, SNX5, BBS9, PPFIA1, KATNB1, NAPA, NECAB3, TNFRSF1A, FGA, HNMT, …
CTTN	393	11	g1a	0.817523	0.576433					GOTERM_BP_ALL	GO:0099504~synaptic vesicle cycle	0.00573408	SNAP29, STX2, ATP2A2, SYTL4, SYTL2, NAPA, VAMP2, ITSN1, PTEN, PCLO
NTPCR	394	10	g1a	0.443226	0.208779					GOTERM_BP_ALL	GO:0030029~actin filament-based process	0.0061454	SRI, PDLIM7, SSH3, PPFIA1, TPM2, TPM1, CTTN, PDPK1, MKLN1, MYL6B, SORBS2, MAPKAP1, TRPV4, OBSL1, MKKS, RHOF, NPHP1, TRPM4, DIXDC1, CFLAR, FMNL3, MINK1, TTC17, PPARGC1B, FMN1, ATP2A2, DSG2, EPB41L5, ANTXR1, MYO19, DNAJB6, SPTB
C16orf13	389	15	g1a	0.850216	0.739311					GOTERM_BP_ALL	GO:0008104~protein localization	0.00626057	RPL18, MSR1, SEC24A, FAM3D, PDIA3, AP1G2, KCNAB2, SRCIN1, PPARG, USE1, SYNGR1, CTNNB1, AIP, HOOK2, AZGP1, PDPK1, CTTN, TBC1D17, AP1S2, VPS13C, IFT20, TRPV4, NECAP1, RBCK1, CDK16, TRPM4, PRKCA, TMCO6, ZDHHC3, STX2, LYN, ZDHHC8, STXBP2, PCLO, BICD1, RBPMS, RPS17, SGSM3, EPB41L5, TFAP2B, USH1C, PLA2G6, RUVBL2, VAMP2, SERP2, SNX12, TBC1D8B, KALRN, SNAP29, CHMP2A, SRI, STK11IP, EXOC7, SNX5, BBS9, PPFI…
RASSF7	384	20	g1a	0.734069	0.585516					GOTERM_BP_ALL	GO:0051648~vesicle localization	0.0065402	SNAP29, MYO1A, SEC24A, STX2, MAP4K2, NAPA, ITSN1, PCLO, PTEN, CTNNB1, ATP2A2, BLOC1S1, SYTL4, MKKS, SYTL2, VAMP2
RBPMS	399	5	g1a	0.814748	0.655399					GOTERM_BP_ALL	GO:0099003~vesicle mediated transport in synapse	0.00885625	SNAP29, STX2, ATP2A2, SYTL4, SYTL2, NAPA, VAMP2, ITSN1, PCLO
WDR78	384	20	g1a	0.534635	0.270884					GOTERM_BP_ALL	GO:0023061~signal release	0.00886175	PRKCA, SNAP29, TRPM4, SRI, STX2, LYN, FAM3D, PASK, PPFIA1, NAPA, PCLO, CPT1A, FGA, ATP2A2, SYTL4, TFAP2B, PPP3CB, TRPV4, PLA2G6, SYTL2, VAMP2, CDK16
PSIP1	384	20	g1a	0.453695	0.304748					GOTERM_BP_ALL	GO:0034329~cell junction assembly	0.00931992	PRKCA, FMN1, PDPK1, CTTN, ACVRL1, PKP3, EPB41L5, NFASC, TRPV4, RHOC, PTEN, NPHP1, CTNNB1
GRIN2B	391	13	g1a	0.710148	0.117389					GOTERM_BP_ALL	GO:0046395~carboxylic acid catabolic process	0.0100706	ABCD1, QDPR, HGD, CPT1A, ACADVL, ACOT8, HNMT, GLS, MCEE, ABCD3, PEX13, PHYKPL, CROT
UPP1	385	19	g1a	0.611471	0.447803					GOTERM_BP_ALL	GO:0045444~fat cell differentiation	0.0112808	TRPM4, TMEM120A, ADIRF, RNASEL, BBS9, SMAD6, PPARG, DUSP10, TFAP2B, MKKS, TRPV4, ZFPM1, CBY1
CXorf36	389	15	g1a	0.32523	0.209775					GOTERM_BP_ALL	GO:0042760~very long-chain fatty acid catabolic process	0.0113324	ACADVL, ABCD1, ABCD3
VRK3	388	16	g1a	0.427994	0.312935					GOTERM_BP_ALL	GO:0016079~synaptic vesicle exocytosis	0.0115243	SNAP29, STX2, ATP2A2, SYTL4, SYTL2, NAPA, VAMP2, PCLO
FLT1	388	16	g1a	0.517706	0.39604					GOTERM_BP_ALL	GO:0016054~organic acid catabolic process	0.0116826	ABCD1, QDPR, HGD, CPT1A, AFMID, ACADVL, ACOT8, HNMT, MCEE, GLS, ABCD3, PEX13, PHYKPL, CROT
NPHP1	387	17	g1a	0.655402	0.376125					GOTERM_BP_ALL	GO:0034333~adherens junction assembly	0.0121286	FMN1, PDPK1, CTTN, ACVRL1, EPB41L5, PTEN, CTNNB1
PPIE	384	20	g1a	0.881903	0.766548					GOTERM_BP_ALL	GO:0009062~fatty acid catabolic process	0.0122341	ACADVL, ACOT8, ABCD1, MCEE, ABCD3, PEX13, CROT, CPT1A
RHOC	391	13	g1a	0.719129	0.589429					GOTERM_BP_ALL	GO:0034330~cell junction organization	0.0124968	PRKCA, FMN1, PDPK1, CTTN, ACVRL1, DSG2, PKP3, EPB41L5, NFASC, TRPV4, CTNND1, RHOC, PTEN, NPHP1, CTNNB1
GLS	391	13	g1a	0.703974	0.497105					GOTERM_BP_ALL	GO:0017157~regulation of exocytosis	0.0124974	CHMP2A, PDPK1, FGA, ATP2A2, LYN, SYTL4, PLA2G6, STXBP2, SYTL2, NAPA, VAMP2, PCLO
RUVBL2	401	3	g1a	0.957671	0.910175					GOTERM_BP_ALL	GO:0000038~very long-chain fatty acid metabolic process	0.0125819	ACADVL, HACD3, ABCD1, ACOT2, ABCD3
SPATA24	391	13	g1a	0.745748	0.479199					GOTERM_BP_ALL	GO:0051640~organelle localization	0.0140339	CHMP2A, SNAP29, MYO1A, SEC24A, STX2, LYN, KATNB1, MAP4K2, NAPA, ITSN1, PCLO, PTEN, BICD1, CTNNB1, ATP2A2, IFT20, BLOC1S1, SYTL4, MKKS, RHOT2, SYTL2, PEX13, MYO19, VAMP2
RP11-125O5.2	402	2	g1a	0.833756	0.8					GOTERM_BP_ALL	GO:0015031~protein transport	0.014185	RPL18, SEC24A, AP1G2, SRCIN1, PDIA3, FAM3D, USE1, SYNGR1, CTNNB1, AIP, HOOK2, AZGP1, CTTN, TBC1D17, AP1S2, VPS13C, IFT20, TRPV4, NECAP1, RBCK1, CDK16, PRKCA, TRPM4, TMCO6, ZDHHC3, LYN, STX2, ZDHHC8, STXBP2, PCLO, RBPMS, RPS17, SGSM3, TFAP2B, PLA2G6, VAMP2, SERP2, SNX12, TBC1D8B, SNAP29, CHMP2A, SRI, EXOC7, SNX5, BBS9, KATNB1, NAPA, NECAB3, HNMT, FGA, KLC1, PPP3CB, CHM, RPL3, TBC1D4, PEX13, PCSK5,…
CCNL1	390	14	g1a	0.947126	0.884948					GOTERM_BP_ALL	GO:0016043~cellular component organization	0.0143446	RPL18, RAD51B, S100A6, PDLIM7, CTNNB1, AUNIP, CD47, HOOK2, TAF5L, VPS13C, H2AFV, IFT20, LCAT, CDH23, COL10A1, PCLO, PPARGC1B, RFC3, RPS17, IGHD, TBC1D8B, EPS8L1, MRPL43, RAD23B, SRSF10, GGCT, OAS1, BANF1, WDR45B, STON1-GTF2A1L, VRK3, HNMT, OBSL1, RPS23, NPHP1, RECQL4, TMEM120A, SSSCA1, UNC119, PHB, SMAD6, RPS9, HSPB11, ATP2A2, SRSF6, PKP3, SUPT16H, SYTL4, SYTL2, RERE, ACVRL1, ATP10B, PPARG, RASSF…
CALCA	388	16	g1a	0.847056	0.456007					GOTERM_BP_ALL	GO:0042593~glucose homeostasis	0.0146074	TRPM4, SRI, ACSM2A, PPARG, MLXIPL, MBD5, OAS1, PPP3CB, TFAP2B, TRPV4, PLA2G6, PTCH1, HECTD4
ZNF771	401	3	g1a	0.906987	0.702545					GOTERM_BP_ALL	GO:0033500~carbohydrate homeostasis	0.0146074	TRPM4, SRI, ACSM2A, PPARG, MLXIPL, MBD5, OAS1, PPP3CB, TFAP2B, TRPV4, PLA2G6, PTCH1, HECTD4
SEPT8	393	11	g1a	0.923307	0.865728					GOTERM_BP_ALL	GO:0033036~macromolecule localization	0.0147056	RPL18, SRCIN1, AP1G2, USE1, AIP, CTNNB1, HOOK2, AZGP1, TBC1D17, VPS13C, IFT20, LCAT, RBCK1, OSBP2, PCLO, BICD1, RBPMS, RPS17, SGSM3, TFAP2B, VAMP2, CROT, TBC1D8B, KALRN, CHMP2A, SRI, STK11IP, SRSF10, SNX5, BBS9, KATNB1, NAPA, WDR45B, FGA, HNMT, RPL3, OBSL1, SPIDR, RPS23, UNC119, IL1RL1, RPS9, HSPB11, SRSF6, PKP3, SYTL4, SYTL2, DNAJB6, RERE, MSR1, SEC24A, KCNAB2, ATP10B, FAM3D, PDIA3, PPARG, SYNGR…
OBSL1	396	8	g1a	0.996987	0.976377					GOTERM_BP_ALL	GO:0017156~calcium ion regulated exocytosis	0.0150389	SNAP29, STX2, ATP2A2, PPP3CB, SYTL4, SYTL2, NAPA, VAMP2, PCLO
ZNF675	397	7	g1a	0.990483	0.922585					GOTERM_BP_ALL	GO:0031589~cell-substrate adhesion	0.0150972	ACVRL1, SRCIN1, SMAD6, PPFIA1, MINK1, BCAM, PTEN, PLG, CTNNB1, FMN1, MKLN1, CTTN, PDPK1, FGA, TMEM8B, EPB41L5, ANTXR1
EIF2S3L	396	8	g1a	0.984886	0.789508					GOTERM_BP_ALL	GO:0007031~peroxisome organization	0.0155188	ACOT8, ABCD1, ABCD3, PEX13, PEX10
MRPL43	395	9	g1a	0.996352	0.985326					GOTERM_BP_ALL	GO:0046907~intracellular transport	0.0162615	RPL18, SEC24A, AP1G2, PDIA3, USE1, SYNGR1, AIP, CTNNB1, HOOK2, CTTN, PDPK1, TBC1D17, AP1S2, VPS13C, PSIP1, RBCK1, MKKS, TMCO6, ZDHHC3, LYN, STX2, ZDHHC8, STXBP2, PPP1CC, BICD1, RBPMS, RPS17, SGSM3, VAMP2, SNX12, TBC1D8B, SPTB, SRI, SRSF10, SNX5, KATNB1, NAPA, BANF1, HNMT, KLC1, BLOC1S1, PPP3CB, CHM, RPL3, TBC1D4, PEX13, GEMIN6, PEX10, RPS23, NFASC, RPS9, HID1, CPT1A, ATP2A2, SRSF6, SYTL4, RHOT2, …
LRRFIP1	384	20	g1a	0.960855	0.877359					GOTERM_BP_ALL	GO:0006996~organelle organization	0.0176522	RAD51B, PDLIM7, AIP, CTNNB1, AUNIP, HOOK2, UQCR10, TAF5L, TBC1D17, ATAT1, VPS13C, H2AFV, IFT20, RMND1, HDAC10, PPP1CC, PCLO, BICD1, PPARGC1B, RFC3, RPS17, SGSM3, VAMP2, MRPL43, TBC1D8B, SPTB, CHMP2A, MRPS17, RAD23B, MRPS14, GGCT, SNX5, BBS9, SSH3, KATNB1, NAPA, BANF1, WDR45B, HNMT, ELK4, BLOC1S1, RPL3, OBSL1, NPHP1, SSSCA1, RECQL4, CFLAR, DIXDC1, PHB, TEFM, ATP2A2, HSPB11, NDUFV2, SUPT16H, KCTD17…
ECE2	401	3	g1a	0.997334	0.916214					GOTERM_BP_ALL	GO:0019395~fatty acid oxidation	0.0190863	ACADVL, ACOT8, ABCD1, PPARG, ABCD3, PEX13, CROT, CPT1A
WDR66	384	20	g1a	0.844452	0.63294					GOTERM_BP_ALL	GO:0010559~regulation of glycoprotein biosynthetic process	0.020675	ACOT8, BACE2, ADNP, NECAB3, CTNNB1
ATP2A2	385	19	g1a	0.989498	0.96475					GOTERM_BP_ALL	GO:0071840~cellular component organization or biogenesis	0.0206921	RPL18, RAD51B, S100A6, PDLIM7, CTNNB1, AUNIP, CD47, HOOK2, TAF5L, VPS13C, H2AFV, IFT20, LCAT, CDH23, COL10A1, PCLO, PPARGC1B, RFC3, RPS17, IGHD, TBC1D8B, EPS8L1, MRPL43, RAD23B, SRSF10, GGCT, OAS1, BANF1, WDR45B, STON1-GTF2A1L, VRK3, HNMT, OBSL1, RPS23, NPHP1, RECQL4, TMEM120A, SSSCA1, UNC119, PHB, SMAD6, RPS9, ATP2A2, HSPB11, SRSF6, PKP3, SUPT16H, SYTL4, SYTL2, RERE, ACVRL1, ATP10B, PPARG, RASSF…
APLF	386	18	g1a	0.994362	0.967796					GOTERM_BP_ALL	GO:0006790~sulfur compound metabolic process	0.021113	ACSM2B, NDST4, GGCT, MAT2A, ETHE1, ACSM2A, ACOT2, BCAN, ABHD14B, ACSF2, CTNNB1, ISCU, SULT4A1, GSTM3, ACOT8, CSAD, MCEE, ACOT12, SULT1A4
ATAD5	396	8	g1a	0.00655788	-2.02122e-08					GOTERM_BP_ALL	GO:0034440~lipid oxidation	0.0211497	ACADVL, ACOT8, ABCD1, PPARG, ABCD3, PEX13, CROT, CPT1A
TFAP2B	384	20	g1a	0.486162	0.380434					GOTERM_BP_ALL	GO:0048709~oligodendrocyte differentiation	0.0214833	LYN, PPARG, DUSP10, HDAC10, PTEN, EIF2B3, CTNNB1
PDPK1	379	25	g1b	0.170262	0.0159943					GOTERM_BP_ALL	GO:0030072~peptide hormone secretion	0.0215309	PRKCA, TRPM4, SRI, FAM3D, PASK, PCLO, CPT1A, FGA, TFAP2B, PPP3CB, SYTL4, PLA2G6, TRPV4, CDK16
TMEM8B	382	22	g1b	0.478255	0.264627					GOTERM_BP_ALL	GO:0051650~establishment of vesicle localization	0.0222319	SNAP29, SEC24A, STX2, MAP4K2, NAPA, ITSN1, PCLO, CTNNB1, ATP2A2, BLOC1S1, SYTL4, MKKS, SYTL2, VAMP2
ST6GALNAC1	374	30	g1b	0.341979	0.138748					GOTERM_BP_ALL	GO:0007160~cell-matrix adhesion	0.0224059	FMN1, MKLN1, PDPK1, CTTN, ACVRL1, FGA, TMEM8B, EPB41L5, PPFIA1, BCAM, PTEN, CTNNB1
HSPB1	368	36	g1b	0.026071	0.00956404					GOTERM_BP_ALL	GO:0032886~regulation of microtubule-based process	0.0226505	CHMP2A, DIXDC1, ATAT1, CCDC40, KATNB1, MKKS, TRPV4, KLHL42, RASSF7, CTNNB1
SIM2	383	21	g1b	0.376616	0.0192005					GOTERM_BP_ALL	GO:0046879~hormone secretion	0.0227341	PRKCA, TRPM4, SRI, LYN, FAM3D, PASK, PCLO, CPT1A, FGA, SYTL4, TFAP2B, PPP3CB, PLA2G6, TRPV4, VAMP2, CDK16
ATP10B	383	21	g1b	0.0374654	0.00670755					GOTERM_BP_ALL	GO:0048041~focal adhesion assembly	0.0231547	FMN1, PDPK1, CTTN, ACVRL1, EPB41L5, PTEN
USE1	378	26	g1b	0.171267	0.0685372					GOTERM_BP_ALL	GO:0007045~cell-substrate adherens junction assembly	0.0231547	FMN1, PDPK1, CTTN, ACVRL1, EPB41L5, PTEN
DIXDC1	364	40	g1b	0.130397	0.0361656					GOTERM_BP_ALL	GO:0006887~exocytosis	0.0235335	CHMP2A, SNAP29, EXOC7, LYN, SRCIN1, STX2, STXBP2, NAPA, SPARC, PCLO, PLG, PDPK1, FGA, ATP2A2, SYTL4, PPP3CB, PLA2G6, SYTL2, VAMP2, CDK16
HNMT	370	34	g1b	0.34348	0.17775					GOTERM_BP_ALL	GO:0051649~establishment of localization in cell	0.0236378	RPL18, SEC24A, AP1G2, PDIA3, USE1, ITSN1, SYNGR1, PTEN, CTNNB1, AIP, HOOK2, PDPK1, CTTN, TBC1D17, AP1S2, VPS13C, IFT20, PSIP1, RBCK1, MKKS, TRPM4, TMCO6, ZDHHC3, STX2, LYN, ZDHHC8, STXBP2, PPP1CC, PCLO, BICD1, RBPMS, RPS17, SGSM3, PLA2G6, VAMP2, SNX12, TBC1D8B, SPTB, SNAP29, CHMP2A, SRI, SRSF10, SNX5, PPFIA1, KATNB1, MAP4K2, NAPA, BANF1, CALCA, HNMT, KLC1, BLOC1S1, PPP3CB, CHM, RPL3, TBC1D4, PEX1…
SMTN	382	22	g1b	0.188426	0.0777783					GOTERM_BP_ALL	GO:0003012~muscle system process	0.023985	PRKCA, KCNMA1, TRPM4, SRI, CFLAR, PPP1R12B, FPGT-TNNI3K, TPM2, HSBP1, TPM1, CALCA, CTTN, SMTN, DSG2, ATP2A2, MYL6B, SORBS2, MKKS, PLA2G6, DTNA
MRPS17	373	31	g1b	0.13496	0.0336469					GOTERM_BP_ALL	GO:0009215~purine deoxyribonucleoside triphosphate metabolic process	0.0256962	NUDT1, DGUOK, AK9
FAM3D	360	44	g1b	0.215356	0.138265					GOTERM_BP_ALL	GO:0071826~ribonucleoprotein complex subunit organization	0.0270348	SRSF10, SF3A2, BICD1, EIF3D, KLC1, SRSF6, RPS17, PSIP1, EIF3K, RPL3, RUVBL2, GEMIN6, MDN1
TMEM120A	375	29	g1b	0.602891	0.404561					GOTERM_BP_ALL	GO:0042327~positive regulation of phosphorylation	0.0272386	ACVRL1, DBF4B, HACD3, SRCIN1, MAP4K2, ITSN1, PTEN, CTNNB1, CALCA, TNFRSF1A, PDPK1, FGA, NDRG4, TRPV4, CDK10, MMD2, KNDC1, PRKCA, UNC119, FLT1, DDRGK1, LYN, PHB, MAP2K3, MLXIPL, CCNL1, ADNP, MINK1, KIDINS220, PPARGC1B, RAD50, CCNL2, RBPMS, ARAF, RIPK3, PLA2G6, ERN2, MAP3K12
TTC22	378	26	g1b	0.0705741	0.020604					GOTERM_BP_ALL	GO:0002790~peptide secretion	0.0280583	PRKCA, TRPM4, SRI, FAM3D, PASK, PCLO, CPT1A, FGA, TFAP2B, PPP3CB, SYTL4, PLA2G6, TRPV4, CDK16
ACADVL	363	41	g1b	0.316237	0.160162					GOTERM_BP_ALL	GO:1902589~single-organism organelle organization	0.0286446	PDLIM7, AUNIP, CTNNB1, CTTN, PDPK1, MKLN1, CCDC40, VPS13C, IFT20, MAPKAP1, TRPV4, MKKS, RHOF, PPP2R1A, FMNL3, STX2, MINK1, PPP1CC, PPARGC1B, BICD1, FMN1, EPB41L5, VAMP2, SPTB, SNAP29, CHMP2A, HAUS4, SSH3, BBS9, PPFIA1, KATNB1, TPM2, TPM1, WDR45B, CFAP54, DNAI1, KLC1, NCAPG, SORBS2, TBC1D4, OBSL1, PEX13, PEX10, NPHP1, SCLT1, CFLAR, CENPM, CBY1, TTC17, ATRX, HSPB11, CEP68, KCTD17, SYTL4, RHOT2, SYT…
RIPK3	370	34	g1b	0.177062	0.0588714					GOTERM_BP_ALL	GO:0030036~actin cytoskeleton organization	0.028841	CFLAR, FMNL3, PDLIM7, SSH3, PPFIA1, MINK1, TPM2, TPM1, TTC17, PPARGC1B, FMN1, MKLN1, CTTN, PDPK1, SORBS2, MAPKAP1, EPB41L5, TRPV4, MKKS, OBSL1, ANTXR1, RHOF, DNAJB6, NPHP1, SPTB
VAMP2	366	38	g1b	0.11145	0.0432741					GOTERM_BP_ALL	GO:0072329~monocarboxylic acid catabolic process	0.0295827	ACADVL, ACOT8, ABCD1, MCEE, ABCD3, PEX13, CROT, CPT1A
BCAM	365	39	g1b	0.214433	0.0731555					GOTERM_BP_ALL	GO:0009914~hormone transport	0.0302178	PRKCA, TRPM4, SRI, LYN, FAM3D, PASK, PCLO, CPT1A, FGA, SYTL4, TFAP2B, PPP3CB, PLA2G6, TRPV4, VAMP2, CDK16
FAM63A	358	46	g1b	0.0774044	0.0271826					GOTERM_BP_ALL	GO:0090276~regulation of peptide hormone secretion	0.0309769	PRKCA, SRI, TRPM4, FGA, FAM3D, PASK, PPP3CB, TFAP2B, SYTL4, PLA2G6, CDK16, CPT1A
SLC2A13	358	46	g1b	0.120861	0.0463942					GOTERM_BP_ALL	GO:1903018~regulation of glycoprotein metabolic process	0.0313691	ACOT8, BACE2, ADNP, NECAB3, CTNNB1
ABCD1	365	39	g1b	0.134689	0.0527964					GOTERM_BP_ALL	GO:0002934~desmosome organization	0.0315208	PRKCA, DSG2, PKP3
KLC4	383	21	g1b	0.106179	0.0375512					GOTERM_BP_ALL	GO:0072358~cardiovascular system development	0.0323253	SRI, ACVRL1, CRELD1, PPARG, TPM1, PTEN, STARD13, CTNNB1, CALCA, ECE2, CCDC40, DNAI1, IFT20, SORBS2, NDRG4, PPP3CB, GYS1, OBSL1, MKKS, TCF25, PCSK5, PRKCA, FMNL3, FLT1, SMAD6, CBY1, SPARC, VASH1, DSG2, HSPB11, JMJD6, NDUFV2, TFAP2B, HSPB1, PTCH1, ZFPM1, ANTXR1, POFUT1
CTNND1	377	27	g1b	0.066618	0.0172963					GOTERM_BP_ALL	GO:0072359~circulatory system development	0.0323253	SRI, ACVRL1, CRELD1, PPARG, TPM1, PTEN, STARD13, CTNNB1, CALCA, ECE2, CCDC40, DNAI1, IFT20, SORBS2, NDRG4, PPP3CB, GYS1, OBSL1, MKKS, TCF25, PCSK5, PRKCA, FMNL3, FLT1, SMAD6, CBY1, SPARC, VASH1, DSG2, HSPB11, JMJD6, NDUFV2, TFAP2B, HSPB1, PTCH1, ZFPM1, ANTXR1, POFUT1
AP1S2	382	22	g1b	0.568168	0.312302					GOTERM_BP_ALL	GO:0051656~establishment of organelle localization	0.0330796	CHMP2A, SNAP29, SEC24A, STX2, LYN, MAP4K2, KATNB1, NAPA, ITSN1, PCLO, BICD1, CTNNB1, ATP2A2, BLOC1S1, SYTL4, MKKS, RHOT2, SYTL2, MYO19, VAMP2
MED11	378	26	g1b	0.133424	0.0728757					GOTERM_BP_ALL	GO:0051705~multi-organism behavior	0.0338816	GLS, PPP3CB, MKKS, PEX13, PTEN, KALRN
FAM73B	368	36	g1b	0.28296	0.136613					GOTERM_BP_ALL	GO:0071702~organic substance transport	0.0346386	RPL18, RNASEL, SEC24A, MSR1, FAM3D, PDIA3, ATP10B, AP1G2, SRCIN1, PPARG, PASK, USE1, SYNGR1, CTNNB1, AIP, HOOK2, AZGP1, CTTN, TBC1D17, AP1S2, VPS13C, IFT20, LCAT, TRPV4, NECAP1, RBCK1, CDK16, TRPM4, PRKCA, TMCO6, OSBP2, ZDHHC3, STX2, LYN, ZDHHC8, SLC22A23, STXBP2, PCLO, RBPMS, RPS17, SGSM3, TFAP2B, PLA2G6, VAMP2, SERP2, SNX12, CROT, TBC1D8B, SNAP29, CHMP2A, SRI, SLC38A5, SLC2A13, EXOC7, SRSF10, S…
NFASC	366	38	g1b	0.513411	0.259944					GOTERM_BP_ALL	GO:0006672~ceramide metabolic process	0.0347969	PPP2R1A, TNFRSF1A, GBA2, CERS5, PLA2G6, SGMS1, ST6GALNAC1
ALG11	356	48	g1b	0.200065	0.11708					GOTERM_BP_ALL	GO:0030048~actin filament-based movement	0.0358473	SRI, TRPM4, DSG2, ATP2A2, MYL6B, EPB41L5, MYO19, TPM2, TPM1
PCDH1	372	32	g1b	0.715675	0.537385					GOTERM_BP_ALL	GO:0002791~regulation of peptide secretion	0.0360434	PRKCA, SRI, TRPM4, FGA, FAM3D, PASK, PPP3CB, TFAP2B, SYTL4, PLA2G6, CDK16, CPT1A
OCEL1	374	30	g1b	0.401226	0.173576					GOTERM_BP_ALL	GO:0044242~cellular lipid catabolic process	0.0366221	ACADVL, GBA2, ACOT8, SMPDL3B, ABCD1, MCEE, ABCD3, PEX13, PNPLA4, CROT, CPT1A
ARMC8	376	28	g1b	0.438275	0.281572					GOTERM_BP_ALL	GO:0044282~small molecule catabolic process	0.0366418	NUDT1, ABCD1, QDPR, HGD, PTEN, CPT1A, AFMID, ACADVL, TPI1, ACOT8, HNMT, MCEE, GLS, ABCD3, PEX13, PHYKPL, CROT
TBC1D17	362	42	g1b	0.335738	0.20524					GOTERM_BP_ALL	GO:0001840~neural plate development	0.0378084	EPB41L5, PTCH1, CTNNB1
SUMF2	360	44	g1b	0.253698	0.167					GOTERM_BP_ALL	GO:0061154~endothelial tube morphogenesis	0.0378084	ACVRL1, CTNNB1, STARD13
EPS8L1	369	35	g1b	0.143736	0.0503994					GOTERM_BP_ALL	GO:0009151~purine deoxyribonucleotide metabolic process	0.0378084	NUDT1, DGUOK, AK9
PEX13	360	44	g1b	0.193014	0.101934					GOTERM_BP_ALL	GO:0090087~regulation of peptide transport	0.0382281	PRKCA, SRI, TRPM4, FGA, FAM3D, PASK, PPP3CB, TFAP2B, SYTL4, PLA2G6, CDK16, CPT1A
FBXL22	360	44	g1b	0.401762	0.244217					GOTERM_BP_ALL	GO:0045055~regulated exocytosis	0.0383407	SNAP29, LYN, STX2, STXBP2, NAPA, SPARC, PCLO, PLG, PDPK1, FGA, ATP2A2, SYTL4, PPP3CB, SYTL2, VAMP2
TSC22D1	364	40	g1b	0.137671	0.0637839					GOTERM_BP_ALL	GO:0009408~response to heat	0.038343	CALCA, LYN, CLPB, PSIP1, TRPV4, DNAJA4, EIF2B3
UQCR10	364	40	g1b	0.474935	0.394485					GOTERM_BP_ALL	GO:0045937~positive regulation of phosphate metabolic process	0.0383801	ACVRL1, DBF4B, HACD3, SRCIN1, MAP4K2, ITSN1, OSTN, PTEN, CTNNB1, CALCA, TNFRSF1A, PDPK1, VRK3, FGA, NDRG4, TRPV4, CDK10, MMD2, KNDC1, PRKCA, UNC119, FLT1, DDRGK1, LYN, PHB, MAP2K3, MLXIPL, ADNP, CCNL1, MINK1, KIDINS220, PPARGC1B, RAD50, CCNL2, RBPMS, PPP1R7, ARAF, RIPK3, PLA2G6, ERN2, MAP3K12
FMN1	358	46	g1b	0.286599	0.141716					GOTERM_BP_ALL	GO:0010562~positive regulation of phosphorus metabolic process	0.0383801	ACVRL1, DBF4B, HACD3, SRCIN1, MAP4K2, ITSN1, OSTN, PTEN, CTNNB1, CALCA, TNFRSF1A, PDPK1, VRK3, FGA, NDRG4, TRPV4, CDK10, MMD2, KNDC1, PRKCA, UNC119, FLT1, DDRGK1, LYN, PHB, MAP2K3, MLXIPL, ADNP, CCNL1, MINK1, KIDINS220, PPARGC1B, RAD50, CCNL2, RBPMS, PPP1R7, ARAF, RIPK3, PLA2G6, ERN2, MAP3K12
NAPA	373	31	g1b	0.163467	0.0923206					GOTERM_BP_ALL	GO:0006886~intracellular protein transport	0.0392575	RPL18, SRI, SEC24A, PDIA3, AP1G2, SNX5, KATNB1, NAPA, SYNGR1, CTNNB1, AIP, CTTN, AP1S2, HNMT, VPS13C, KLC1, RPL3, CHM, PPP3CB, RBCK1, TBC1D4, PEX13, PEX10, RPS23, TMCO6, ZDHHC3, STX2, ZDHHC8, NFASC, RPS9, HID1, RBPMS, RPS17, SGSM3, SYTL4, SYTL2, PTCH1, VAMP2, RERE, TBC1D8B
GBA2	374	30	g1b	0.367048	0.231517					GOTERM_BP_ALL	GO:0051641~cellular localization	0.0392833	RPL18, SEC24A, PDIA3, AP1G2, KCNAB2, USE1, SYNGR1, ITSN1, PTEN, CTNNB1, AIP, HOOK2, PDPK1, CTTN, TBC1D17, AP1S2, VPS13C, IFT20, PSIP1, MKKS, RBCK1, CDK16, TRPM4, TMCO6, ZDHHC3, STX2, LYN, ZDHHC8, STXBP2, PPP1CC, PCLO, BICD1, RBPMS, RPS17, SGSM3, PLA2G6, RUVBL2, VAMP2, SNX12, TBC1D8B, KALRN, SPTB, SNAP29, CHMP2A, SRI, SRSF10, SNX5, BBS9, PPFIA1, KATNB1, MAP4K2, ZDHHC18, NAPA, BANF1, WDR45B, CALCA,…
ABCC3	374	30	g1b	0.772857	0.659757					GOTERM_BP_ALL	GO:0030030~cell projection organization	0.0409035	SNAP29, S100A6, SRCIN1, SSH3, BBS9, KATNB1, TPM1, PTEN, CFAP54, CTTN, TBC1D17, CCDC40, DNAI1, IFT20, NDRG4, BLOC1S1, PPP3CB, TRPV4, IL15RA, OBSL1, MKKS, CDK16, LGI1, KNDC1, NPHP1, CDH23, RBFOX2, SCLT1, MYO1A, LYN, ADNP, NFASC, MINK1, CBY1, DGUOK, SF3A2, KIDINS220, TTC17, CDKL5, FMN1, HSPB11, SGSM3, KCTD17, USH1C, EPS8L1, RERE, SPTB, KALRN, CAMK1D
AP1G2	375	29	g1b	0.232755	0.135796					GOTERM_BP_ALL	GO:0022618~ribonucleoprotein complex assembly	0.0416614	EIF3D, SRSF10, RPS17, SRSF6, PSIP1, RPL3, EIF3K, RUVBL2, SF3A2, GEMIN6, MDN1, BICD1
SNX5	366	38	g1b	0.468974	0.323604					GOTERM_BP_ALL	GO:0022607~cellular component assembly	0.0430874	RAD51B, ACVRL1, SEC24A, HPS1, PTEN, CTNNB1, PDPK1, UQCR10, CTTN, TBC1D17, ATAT1, CCDC40, IFT20, DMKN, PSIP1, TRPV4, MKKS, RHOC, LGI1, MDN1, PRKCA, PPP2R1A, STX2, ADNP, MINK1, TLE2, ECSIT, PCLO, BICD1, FMN1, ISCU, RPS17, SGSM3, EPB41L5, RIPK3, USH1C, RUVBL2, VAMP2, EPS8L1, SPTB, SNAP29, HAUS4, CHMP2A, NDUFB4, RAD23B, SRSF10, SSH3, BBS9, PPFIA1, OAS1, NAPA, TPM1, WDR45B, CFAP54, TNFRSF1A, EIF3D, FG…
BACE2	362	42	g1b	0.164717	0.0667385					GOTERM_BP_ALL	GO:0060544~regulation of necroptotic process	0.0445276	CFLAR, RIPK3, RBCK1
RHOF	363	41	g1b	0.0993145	0.0228472					GOTERM_BP_ALL	GO:0015833~peptide transport	0.0447986	PRKCA, TRPM4, SRI, FAM3D, PASK, PCLO, CPT1A, FGA, TFAP2B, PPP3CB, SYTL4, PLA2G6, TRPV4, CDK16
SRSF10	376	28	g1b	0.484246	0.395102					GOTERM_BP_ALL	GO:0099643~signal release from synapse	0.0462958	SNAP29, STX2, ATP2A2, PPFIA1, SYTL4, SYTL2, NAPA, VAMP2, PCLO
ACTL6B	367	37	g1b	0.463446	0.0736855					GOTERM_BP_ALL	GO:0007269~neurotransmitter secretion	0.0462958	SNAP29, STX2, ATP2A2, PPFIA1, SYTL4, SYTL2, NAPA, VAMP2, PCLO
GRN	361	43	g1b	0.104761	0.063407					GOTERM_BP_ALL	GO:0016358~dendrite development	0.0467506	FMN1, RBFOX2, SRCIN1, MINK1, OBSL1, KIDINS220, PTEN, KNDC1, RERE, CDKL5, KALRN
IKBIP	373	31	g1b	0.384166	0.284882					GOTERM_BP_ALL	GO:0006635~fatty acid beta-oxidation	0.0472573	ACADVL, ACOT8, ABCD1, ABCD3, CROT, CPT1A
EIF4A2	358	46	g1b	0.328996	0.19888					GOTERM_BP_ALL	GO:1903779~regulation of cardiac conduction	0.0472573	SRI, TRPM4, ATP2B3, ATP2A2, FPGT-TNNI3K, NPR2
PHYKPL	361	43	g1b	0.537291	0.382386					GOTERM_BP_ALL	GO:0002697~regulation of immune effector process	0.0473711	TRPM4, LYN, ZC3HAV1, APLF, PHB, DUSP10, STXBP2, RNF216, ATAD5, PDPK1, AP1S2, CD46, RIPK3, PPP3CB, VAMP2, C2
CLYBL	359	45	g1b	0.213239	0.107618					GOTERM_BP_ALL	GO:0006468~protein phosphorylation	0.0475384	RNASEL, ACVRL1, DBF4B, CDK18, SRCIN1, PHKB, PASK, ZNF675, PTEN, CTNNB1, PDPK1, GRIN2B, TRPV4, MMD2, FRS3, CDK10, CDK16, SIK3, PRKCA, PPP2R1A, DDRGK1, LIMK2, LYN, PHKG2, PNCK, MLXIPL, ADNP, CCNL1, MINK1, WNK2, DGUOK, KIDINS220, CDKL5, RAD50, CCNL2, WDR83, RBPMS, RIPK3, HSPB1, ERN2, PLA2G6, MAP3K12, SPTB, KALRN, CAMK1D, HACD3, MAP4K2, DUSP10, FPGT-TNNI3K, BCCIP, CALCA, TNFRSF1A, VRK3, FGA, NDRG4, P…
SIK3	366	38	g1b	0.110165	0.0444817					GOTERM_BP_ALL	GO:0002027~regulation of heart rate	0.0481871	CALCA, SRI, TRPM4, DSG2, ATP2A2, FPGT-TNNI3K, TPM1
ZDHHC3	370	34	g1b	0.858564	0.778435					GOTERM_BP_ALL	GO:0035774~positive regulation of insulin secretion involved in cellular response to glucose stimulus	0.0489584	SRI, TRPM4, PPP3CB, PLA2G6
MROH1	360	44	g1b	0.370724	0.237429					GOTERM_BP_ALL	GO:0006376~mRNA splice site selection	0.0489584	SRSF10, SRSF6, PSIP1, SF3A2
TAF5L	360	44	g1b	0.200362	0.127576					GOTERM_BP_ALL	GO:0065009~regulation of molecular function	0.0489787	DBF4B, SRCIN1, ZC3HAV1, PPP2R5C, ITSN1, AIP, CTNNB1, AGAP6, TBC1D17, GRIN2B, CD46, GIT2, RBCK1, FRS3, EIF2B3, DDRGK1, RELA, WNK2, BICD1, PPARGC1B, CDKL5, RFC3, LYNX1, SGSM3, RIPK3, TFAP2B, EDF1, HSPB1, VAMP2, EPS8L1, TBC1D8B, KALRN, CRACR2A, SPTB, SRI, HACD3, DUSP10, MAP4K2, COL28A1, OAS1, VRK3, CFLAR, UNC119, MAP2K3, FNBP1, CRBN, GPATCH2, SYTL2, ANTXR1, DNAJB6, PPARG, HPS1, ZNF675, PTEN, GARNL3,…
TNFRSF10C	377	27	g1b	0.557752	0.227549					GOTERM_BP_ALL	GO:0042158~lipoprotein biosynthetic process	0.0503263	P4HB, ZDHHC3, PIGG, LCAT, ZDHHC8, ZDHHC18, WDR45B
THG1L	378	26	g1b	0.636262	0.505894					GOTERM_BP_ALL	GO:0035337~fatty-acyl-CoA metabolic process	0.0509144	ACOT8, ACSM2A, ACOT2, ACOT12, ACSF2
HOOK2	359	45	g1b	0.279643	0.165818					GOTERM_BP_ALL	GO:0033540~fatty acid beta-oxidation using acyl-CoA oxidase	0.0516489	ACOT8, ABCD1, CROT
TPM2	367	37	g1b	0.0205124	0.00854309					GOTERM_BP_ALL	GO:0048814~regulation of dendrite morphogenesis	0.05232	SRCIN1, OBSL1, PTEN, KNDC1, CDKL5, KALRN
PLA2G6	356	48	g1b	0.339179	0.1941					GOTERM_BP_ALL	GO:0001934~positive regulation of protein phosphorylation	0.0538552	ACVRL1, DBF4B, HACD3, SRCIN1, MAP4K2, PTEN, CTNNB1, CALCA, TNFRSF1A, PDPK1, FGA, NDRG4, TRPV4, CDK10, MMD2, KNDC1, PRKCA, UNC119, FLT1, DDRGK1, LYN, PHB, MAP2K3, CCNL1, ADNP, MINK1, KIDINS220, RAD50, CCNL2, RBPMS, ARAF, RIPK3, PLA2G6, ERN2, MAP3K12
CFLAR	383	21	g1b	0.66829	0.524807					GOTERM_BP_ALL	GO:0006936~muscle contraction	0.053859	TRPM4, SRI, KCNMA1, FPGT-TNNI3K, TPM2, HSBP1, TPM1, CALCA, CTTN, SMTN, DSG2, ATP2A2, MYL6B, MKKS, PLA2G6, DTNA
ZNF710	372	32	g1b	0.16789	0.0939541					GOTERM_BP_ALL	GO:0002762~negative regulation of myeloid leukocyte differentiation	0.0541448	CALCA, LYN, ZNF675, ZFPM1, CTNNB1
MCEE	362	42	g1b	0.231194	0.143194					GOTERM_BP_ALL	GO:0010817~regulation of hormone levels	0.0541781	PRKCA, TRPM4, SRI, FAM3D, LYN, PASK, PNPLA4, PCLO, CPT1A, ECE2, FGA, DIO2, BACE2, SYTL4, PPP3CB, TFAP2B, TRPV4, PLA2G6, VAMP2, CDK16, PCSK5
PTOV1	356	48	g1b	0.591385	0.452276					GOTERM_BP_ALL	GO:0044085~cellular component biogenesis	0.0543528	RPL18, RNASEL, RAD51B, CTNNB1, UQCR10, ATAT1, TBC1D17, IFT20, LCAT, PSIP1, LGI1, PCLO, BICD1, RSL1D1, ISCU, RPS17, SGSM3, RIPK3, VAMP2, EPS8L1, SPTB, CHMP2A, RAD23B, SRSF10, BBS9, SSH3, NAPA, OAS1, WDR45B, EIF3D, FGA, RPL3, EIF3K, OBSL1, SPIDR, DNAJA4, RPS23, NPHP1, TMEM120A, CFLAR, MYO1A, SMAD6, RPS9, CRBN, SRSF6, GLS, PKP3, NDUFV2, KCTD17, ANTXR1, DNAJB6, SEC24A, ACVRL1, HPS1, PTEN, CTTN, PDPK1…
ELK4	358	46	g1b	0.141834	0.0651312					GOTERM_BP_ALL	GO:0034332~adherens junction organization	0.0546222	FMN1, PDPK1, CTTN, ACVRL1, EPB41L5, CTNND1, PTEN, CTNNB1
RBCK1	366	38	g1b	0.593253	0.438457					GOTERM_BP_ALL	GO:0007009~plasma membrane organization	0.0556722	STX2, PPFIA1, NFASC, PTEN, TNFRSF1A, PDPK1, ATP2A2, IFT20, PKP3, DMKN, PTCH1, SYTL2, VAMP2, KALRN
SYTL4	362	42	g1b	0.0839165	0.0271059					GOTERM_BP_ALL	GO:0015910~peroxisomal long-chain fatty acid import	0.0563546	ABCD1, ABCD3
HGD	357	47	g1b	0.403466	0.268347					GOTERM_BP_ALL	GO:1903575~cornified envelope assembly	0.0563546	STX2, DMKN
DMKN	382	22	g1b	0.809356	0.465162					GOTERM_BP_ALL	GO:0044093~positive regulation of molecular function	0.0565416	DBF4B, SRCIN1, PPARG, HPS1, ITSN1, PTEN, CTNNB1, GARNL3, AGAP6, PDPK1, TBC1D17, GRIN2B, GIT2, RBCK1, RHOC, MMD2, FRS3, LRRFIP1, DENND5B, EIF2B3, PRKCA, DDRGK1, LYN, RELA, ADNP, CCNL1, WNK2, ARHGEF9, KIDINS220, CDKL5, PPARGC1B, RAD50, CCNL2, RFC3, SGSM3, EPB41L5, RIPK3, EDF1, ERN2, TBC1D8B, EPS8L1, MAP3K12, CAMK1D, SPTB, CRACR2A, KALRN, HACD3, PPP1R12B, EGLN3, MAP4K2, TPM1, STARD13, CALCA, VRK3, C…
TMPRSS13	362	42	g1b	0.531401	0.285546					GOTERM_BP_ALL	GO:1903305~regulation of regulated secretory pathway	0.0566508	PDPK1, ATP2A2, LYN, SYTL4, STXBP2, SYTL2, NAPA, VAMP2
ECHDC1	371	33	g1b	0.323362	0.220261					GOTERM_BP_ALL	GO:0099531~presynaptic process involved in chemical synaptic transmission	0.0566952	SNAP29, STX2, ATP2A2, PPFIA1, SYTL4, SYTL2, NAPA, VAMP2, PCLO
LANCL2	360	44	g1b	0.511419	0.380548					GOTERM_BP_ALL	GO:0001505~regulation of neurotransmitter levels	0.0570188	SNAP29, GABRA2, STX2, HNMT, ATP2A2, PPFIA1, SYTL4, SYTL2, NAPA, VAMP2, PCLO
PHF19	381	23	g1b	0.731622	0.583138					GOTERM_BP_ALL	GO:0006836~neurotransmitter transport	0.0570188	SNAP29, GABRA2, STX2, ATP2A2, PPFIA1, SYTL4, SLC6A15, SYTL2, NAPA, VAMP2, PCLO
CXorf40B	367	37	g1b	0.820628	0.750559					GOTERM_BP_ALL	GO:0006637~acyl-CoA metabolic process	0.0570889	ACSM2B, ACOT8, MCEE, ACSM2A, ACOT2, ACOT12, ACSF2
ZDHHC24	360	44	g1b	0.719177	0.619903					GOTERM_BP_ALL	GO:0035383~thioester metabolic process	0.0570889	ACSM2B, ACOT8, MCEE, ACSM2A, ACOT2, ACOT12, ACSF2
DENND5B	370	34	g1b	0.596957	0.386794					GOTERM_BP_ALL	GO:0009743~response to carbohydrate	0.058414	SRI, TRPM4, LYN, PPP3CB, ADNP, MLXIPL, PLA2G6, VAMP2, SPARC, PTEN, EIF2B3
PIGG	357	47	g1b	0.232292	0.134301					GOTERM_BP_ALL	GO:0086069~bundle of His cell to Purkinje myocyte communication	0.0591439	TRPM4, DSG2, FPGT-TNNI3K
C3orf17	369	35	g1b	0.678158	0.570506					GOTERM_BP_ALL	GO:0097191~extrinsic apoptotic signaling pathway	0.0591607	PPP2R1A, CFLAR, TNFRSF1A, TNFRSF10C, PDPK1, CTTN, FGA, PDIA3, RELA, RBCK1, SGMS1, PTEN
LARP6	376	28	g1b	0.753192	0.598334					GOTERM_BP_ALL	GO:0043603~cellular amide metabolic process	0.0592812	RPL18, MRPS17, GGCT, MRPS14, ETHE1, PASK, CERS5, SGMS1, TNFRSF1A, RBM4B, EIF3D, GSTM3, ECE2, SMPDL3B, RPL3, EIF3K, LARS, PCSK5, EIF2B3, RMND1, RPS23, PPP2R1A, EFTUD2, RPS9, ZNF525, ST6GALNAC1, RSL1D1, GBA2, LARP6, DIO2, RPS17, EIF4A2, BACE2, PLA2G6, HSPB1, EIF4E2, NCOR2, MRPL43
SYNJ2BP-COX16	362	42	g1b	0.691838	0.295473					GOTERM_BP_ALL	GO:0032844~regulation of homeostatic process	0.0598879	TRPM4, SRI, RBFOX2, SEC24A, LYN, PASK, MLXIPL, WNK2, PPARGC1B, RAD50, CTNNB1, ATRX, CALCA, PDPK1, RIPK3, PPP3CB, TRPV4, PLA2G6, ZFPM1, CDK16
SYNGR1	361	43	g1b	0.772368	0.623706					GOTERM_BP_ALL	GO:0043535~regulation of blood vessel endothelial cell migration	0.0609303	PRKCA, ACVRL1, HSPB1, VASH1, STARD13
DBF4B	376	28	g1b	0.75112	0.632054					GOTERM_BP_ALL	GO:0006631~fatty acid metabolic process	0.0610907	ACSM2B, HACD3, ABCD1, ACSM2A, PPARG, MLXIPL, ACOT2, CPT1A, ACSF2, ACADVL, TNFRSF1A, ACOT8, MCEE, ACOT12, ABCD3, PEX13, CROT
ZNF263	361	43	g1b	0.908633	0.859613					GOTERM_BP_ALL	GO:0046883~regulation of hormone secretion	0.0617336	TRPM4, SRI, PRKCA, FAM3D, PASK, CPT1A, FGA, TFAP2B, PPP3CB, SYTL4, PLA2G6, VAMP2, CDK16
MAPKAP1	361	43	g1b	0.340443	0.22819					GOTERM_BP_ALL	GO:0033006~regulation of mast cell activation involved in immune response	0.0624633	PDPK1, LYN, STXBP2, VAMP2
KALRN	369	35	g1b	0.789138	0.619171					GOTERM_BP_ALL	GO:0043304~regulation of mast cell degranulation	0.0624633	PDPK1, LYN, STXBP2, VAMP2
ZNF397	369	35	g1b	0.912312	0.854064					GOTERM_BP_ALL	GO:0044782~cilium organization	0.0626264	CFAP54, SNAP29, SCLT1, CCDC40, HSPB11, DNAI1, IFT20, BBS9, KCTD17, MKKS, CBY1, TTC17
PPP2R5C	364	40	g1b	0.716868	0.638052					GOTERM_BP_ALL	GO:0019538~protein metabolic process	0.063393	RPL18, RNASEL, DBF4B, SRCIN1, PPP2R5C, PASK, USE1, LRR1, RNF216, AIP, CTNNB1, TAF5L, ATAT1, GRIN2B, CD46, RBCK1, FRS3, EIF2B3, TMPRSS13, RMND1, CELA3B, DDRGK1, PNCK, RELA, EFTUD2, HDAC10, MLXIPL, MED11, WNK2, PPP1CC, CDKL5, WDR83, RSL1D1, ISCU, RBPMS, RPS17, BACE2, IGHD, RIPK3, TFAP2B, PCMTD1, ASB1, HSPB1, MRPL43, SPTB, KALRN, SRI, STYXL1, RAD23B, MRPS17, MRPS14, HACD3, SSH3, MAP4K2, DUSP10, COL2…
EXD3	367	37	g1b	0.890602	0.79695					GOTERM_BP_ALL	GO:0031344~regulation of cell projection organization	0.064194	LYN, SRCIN1, SSH3, ADNP, KATNB1, DGUOK, KIDINS220, SF3A2, PTEN, CDKL5, CTTN, TBC1D17, NDRG4, SGSM3, IFT20, KCTD17, USH1C, TRPV4, OBSL1, IL15RA, KNDC1, EPS8L1, CAMK1D, KALRN
ITSN1	364	40	g1b	0.988868	0.978559					GOTERM_BP_ALL	GO:0050796~regulation of insulin secretion	0.0643994	PRKCA, SRI, TRPM4, FAM3D, PPP3CB, TFAP2B, SYTL4, PLA2G6, CDK16, CPT1A
CLPB	359	45	g1b	0.459137	0.282367					GOTERM_BP_ALL	GO:0061178~regulation of insulin secretion involved in cellular response to glucose stimulus	0.0644839	SRI, TRPM4, PPP3CB, PLA2G6, CDK16
CHMP2A	377	27	g1b	0.0161806	0.00525467					GOTERM_BP_ALL	GO:0034613~cellular protein localization	0.0645459	RPL18, SEC24A, AP1G2, KCNAB2, PDIA3, SYNGR1, AIP, CTNNB1, CTTN, PDPK1, AP1S2, VPS13C, IFT20, RBCK1, TMCO6, ZDHHC3, STX2, ZDHHC8, BICD1, RBPMS, RPS17, SGSM3, RUVBL2, VAMP2, TBC1D8B, KALRN, SRI, SNX5, BBS9, PPFIA1, KATNB1, NAPA, ZDHHC18, WDR45B, TNFRSF1A, HNMT, KLC1, PPP3CB, CHM, RPL3, TBC1D4, OBSL1, PEX13, SPIDR, PEX10, RPS23, NFASC, RPS9, HID1, ATRX, CEP68, PKP3, SYTL4, SYTL2, PTCH1, DNAJB6, RERE
CTNNB1	359	45	g1b	0.0206866	0.0064495					GOTERM_BP_ALL	GO:0051179~localization	0.0649957	RPL18, RNASEL, SLC44A1, S100A6, AP1G2, PDLIM7, SRCIN1, PASK, USE1, ITSN1, AIP, CTNNB1, CD47, AZGP1, HOOK2, ATP2B3, UQCR10, TBC1D17, GRIN2B, VPS13C, IFT20, LCAT, CHRNA5, PSIP1, CSF3R, RBCK1, TMPRSS13, S100A2, CDH23, RBFOX2, OSBP2, SLC22A23, WNK2, PPP1CC, PCLO, CDKL5, VASH1, BICD1, RSL1D1, RBPMS, CD163L1, RPS17, SGSM3, IGHD, RIPK3, TFAP2B, HSPB1, VAMP2, TBC1D8B, CROT, SPTB, CRACR2A, KALRN, SRI, SLC…
GPRC5C	366	38	g1b	0.951107	0.92129					GOTERM_BP_ALL	GO:0032508~DNA duplex unwinding	0.0663065	RECQL4, ATRX, RAD23B, RUVBL2, MCM3, RAD50
MRPS14	359	45	g1b	0.595763	0.489559					GOTERM_BP_ALL	GO:0070252~actin-mediated cell contraction	0.0669146	TRPM4, DSG2, ATP2A2, MYL6B, EPB41L5, TPM2, TPM1
MED8	358	46	g1b	0.834139	0.790912					GOTERM_BP_ALL	GO:0042953~lipoprotein transport	0.0669854	UNC119, MSR1, PPARG
SPTB	372	32	g1b	0.670413	0.296951					GOTERM_BP_ALL	GO:0001946~lymphangiogenesis	0.0669854	ACVRL1, PPP3CB, VASH1
ZDHHC8	372	32	g1b	0.910765	0.86934					GOTERM_BP_ALL	GO:0044872~lipoprotein localization	0.0669854	UNC119, MSR1, PPARG
MLXIPL	360	44	g1b	0.321981	0.208093					GOTERM_BP_ALL	GO:0000578~embryonic axis specification	0.0673095	SMAD6, EPB41L5, PTCH1, CTNNB1
KLC1	374	30	g1b	0.857146	0.76605					GOTERM_BP_ALL	GO:0006897~endocytosis	0.0681121	UNC119, MSR1, PDLIM7, LYN, SNX5, PPARG, SPARC, ITSN1, PTEN, BICD1, CALCA, STON1-GTF2A1L, CD47, HOOK2, CTTN, FNBP1, CD163L1, JMJD6, IGHD, ARR3, PLA2G6, NECAP1, SCARA3, C2, TMPRSS13, GPR107, CAMK1D
H2AFV	372	32	g1b	0.861559	0.791321					GOTERM_BP_ALL	GO:0006937~regulation of muscle contraction	0.0684706	CALCA, SRI, TRPM4, CTTN, DSG2, ATP2A2, PPP1R12B, FPGT-TNNI3K, TPM1
E2F6	357	47	g1b	0.55183	0.420544					GOTERM_BP_ALL	GO:0044272~sulfur compound biosynthetic process	0.0690176	GSTM3, ACOT8, NDST4, GGCT, MAT2A, CSAD, ACOT2, ACOT12, BCAN, ACSF2, CTNNB1
SPIDR	372	32	g1b	0.707722	0.520133					GOTERM_BP_ALL	GO:0006732~coenzyme metabolic process	0.0690519	ACSM2B, MAT2A, KCNAB2, ACSM2A, MLXIPL, QDPR, ACOT2, ACSF2, AFMID, COQ4, TPI1, ACOT8, MCEE, ACOT12, CROT
AK9	365	39	g1b	0.943179	0.874231					GOTERM_BP_ALL	GO:0015909~long-chain fatty acid transport	0.0719085	ABCD1, PPARG, PLA2G6, ABCD3, CPT1A
GSTM3	372	32	g1b	0.799954	0.68572					GOTERM_BP_ALL	GO:0034724~DNA replication-independent nucleosome organization	0.0719085	ATRX, CENPM, SUPT16H, CENPT, CENPU
SPARC	358	46	g1b	0.746265	0.645906					GOTERM_BP_ALL	GO:0042886~amide transport	0.0722888	PRKCA, TRPM4, SRI, FAM3D, PASK, PCLO, CPT1A, FGA, TFAP2B, PPP3CB, SYTL4, PLA2G6, TRPV4, CDK16
CCDC40	382	22	g1b	0.9095	0.609165					GOTERM_BP_ALL	GO:0014003~oligodendrocyte development	0.0723214	LYN, HDAC10, PTEN, EIF2B3
KCNAB2	366	38	g1b	0.90974	0.800454					GOTERM_BP_ALL	GO:0048854~brain morphogenesis	0.0723214	SLC4A10, UCHL5, MKKS, PTEN
SRCIN1	379	25	g1b	0.830763	0.662811					GOTERM_BP_ALL	GO:0016310~phosphorylation	0.0724937	RNASEL, CDK18, DBF4B, ACVRL1, SRCIN1, PHKB, PASK, ZNF675, SGMS1, ITSN1, PTEN, CTNNB1, UQCR10, PDPK1, GRIN2B, TRPV4, MMD2, FRS3, CDK10, CDK16, SIK3, PRKCA, PPP2R1A, DDRGK1, LIMK2, LYN, PHKG2, PNCK, MLXIPL, ADNP, CCNL1, MINK1, WNK2, DGUOK, KIDINS220, CDKL5, PPARGC1B, RAD50, CCNL2, WDR83, RBPMS, RIPK3, HSPB1, ERN2, PLA2G6, MAP3K12, CAMK1D, SPTB, KALRN, NDUFB4, HACD3, MAP4K2, DUSP10, FPGT-TNNI3K, BCC…
THAP2	361	43	g1b	0.751245	0.637281					GOTERM_BP_ALL	GO:0070727~cellular macromolecule localization	0.0729471	RPL18, SEC24A, AP1G2, KCNAB2, PDIA3, SYNGR1, AIP, CTNNB1, CTTN, PDPK1, AP1S2, VPS13C, IFT20, RBCK1, TMCO6, ZDHHC3, STX2, ZDHHC8, BICD1, RBPMS, RPS17, SGSM3, RUVBL2, VAMP2, TBC1D8B, KALRN, SRI, SNX5, BBS9, PPFIA1, KATNB1, NAPA, ZDHHC18, WDR45B, TNFRSF1A, HNMT, KLC1, PPP3CB, CHM, RPL3, TBC1D4, OBSL1, PEX13, SPIDR, PEX10, RPS23, NFASC, RPS9, HID1, ATRX, CEP68, PKP3, SYTL4, SYTL2, PTCH1, DNAJB6, RERE
C4orf36	356	48	g1b	0.738006	0.502311					GOTERM_BP_ALL	GO:0043542~endothelial cell migration	0.0748817	PRKCA, CALCA, ACVRL1, HSPB1, SPARC, PTEN, VASH1, S100A2, STARD13
HSPB11	365	39	g1b	0.964882	0.936834					GOTERM_BP_ALL	GO:0003159~morphogenesis of an endothelium	0.0751477	ACVRL1, CTNNB1, STARD13
TRIM65	368	36	g1b	0.967371	0.933148					GOTERM_BP_ALL	GO:0000245~spliceosomal complex assembly	0.0757773	SRSF10, SRSF6, PSIP1, SF3A2, GEMIN6
FAM187A	372	32	g1b	0.783119	0.613396					GOTERM_BP_ALL	GO:0055114~oxidation-reduction process	0.0763221	CYP3A5, NDUFB4, ADHFE1, PDIA3, KCNAB2, PHKB, ETHE1, ABCD1, PASK, PPARG, EGLN3, MTFR1, TPI1, UQCR10, ACOT8, BLOC1S1, CHM, GYS1, TRPV4, ABCD3, PEX13, DHRS12, PHKG2, DHRS11, QDPR, HGD, ECSIT, PPP1CC, CPT1A, ACADVL, DIO2, JMJD6, NDUFV2, HSD11B2, TXNRD2, GLYR1, CROT
RNASEH2B	356	48	g1b	0.89493	0.848578					GOTERM_BP_ALL	GO:0043604~amide biosynthetic process	0.0766764	RPL18, MRPS17, GGCT, MRPS14, PASK, CERS5, SGMS1, TNFRSF1A, EIF3D, RPL3, EIF3K, LARS, EIF2B3, PCSK5, RMND1, RPS23, EFTUD2, RPS9, ZNF525, ST6GALNAC1, RSL1D1, DIO2, RPS17, EIF4A2, PLA2G6, HSPB1, EIF4E2, NCOR2, MRPL43
CHRNA5	372	32	g1b	0.835968	0.754627					GOTERM_BP_ALL	GO:0006665~sphingolipid metabolic process	0.0770966	PPP2R1A, TNFRSF1A, GBA2, HACD3, SMPDL3B, CERS5, PLA2G6, SGMS1, ST6GALNAC1
NCAPG	369	35	g1b	0.543678	0.451476					GOTERM_BP_ALL	GO:0086004~regulation of cardiac muscle cell contraction	0.0774951	SRI, TRPM4, DSG2, ATP2A2
PCLO	375	29	g1b	0.983974	0.948103					GOTERM_BP_ALL	GO:0006091~generation of precursor metabolites and energy	0.0776799	NDUFB4, PHKB, PHKG2, PASK, MLXIPL, PPP1CC, AK9, MTFR1, TEFM, ACADVL, TPI1, UQCR10, NDUFV2, BLOC1S1, GYS1, TRPV4, CROT
MDN1	381	23	g1b	0.0102029	-2.16298e-09					GOTERM_BP_ALL	GO:0006820~anion transport	0.078685	SLC38A5, GABRA2, GABRG3, CLCN2, ABCD1, SLC22A23, PPARG, PPFIA1, SLC6A15, CPT1A, SLC4A10, SLC17A4, GLS, SLC13A1, ABCC3, ABCD3, PLA2G6, SLC13A3, VAMP2, CROT
IFT20	359	45	g1b	0.984097	0.95586					GOTERM_BP_ALL	GO:0002703~regulation of leukocyte mediated immunity	0.0793504	TRPM4, PDPK1, APLF, LYN, PPP3CB, RIPK3, STXBP2, ATAD5, VAMP2
ACSM2B	356	48	g1b	0.450571	0.2412					GOTERM_BP_ALL	GO:0010927~cellular component assembly involved in morphogenesis	0.0803274	SNAP29, SCLT1, CFLAR, BBS9, NFASC, CBY1, TPM1, CFAP54, CCDC40, DNAI1, IFT20, KCTD17, MKKS, OBSL1
NDUFV2	356	48	g1b	0.0169629	0.00102874					GOTERM_BP_ALL	GO:0043085~positive regulation of catalytic activity	0.0811446	DBF4B, SRCIN1, PPARG, HPS1, ITSN1, PTEN, CTNNB1, GARNL3, AGAP6, PDPK1, TBC1D17, GRIN2B, GIT2, RHOC, MMD2, FRS3, DENND5B, EIF2B3, PRKCA, LYN, CCNL1, ADNP, ARHGEF9, KIDINS220, CDKL5, PPARGC1B, RAD50, CCNL2, RFC3, SGSM3, RIPK3, ERN2, TBC1D8B, EPS8L1, MAP3K12, SPTB, KALRN, HACD3, PPP1R12B, EGLN3, MAP4K2, TPM1, STARD13, CALCA, VRK3, CHM, TBC1D4, KNDC1, UNC119, CFLAR, FLT1, MAP2K3, FNBP1, ANTXR1, DNAJB6
IL17D	361	43	g1b	0.898127	0.836567					GOTERM_BP_ALL	GO:0032392~DNA geometric change	0.0821744	RECQL4, ATRX, RAD23B, RUVBL2, MCM3, RAD50
RAD51B	361	43	g1b	0.966381	0.914424					GOTERM_BP_ALL	GO:0051234~establishment of localization	0.0827968	RPL18, RNASEL, S100A6, SLC44A1, PDLIM7, SRCIN1, AP1G2, PASK, USE1, ITSN1, AIP, CTNNB1, CD47, AZGP1, HOOK2, ATP2B3, UQCR10, TBC1D17, GRIN2B, VPS13C, IFT20, LCAT, PSIP1, CHRNA5, RBCK1, TMPRSS13, CDH23, OSBP2, SLC22A23, WNK2, PPP1CC, PCLO, BICD1, RBPMS, CD163L1, RPS17, SGSM3, IGHD, TFAP2B, VAMP2, CROT, TBC1D8B, KALRN, CRACR2A, SPTB, SRI, SLC38A5, CHMP2A, SLC2A13, CLCN2, SRSF10, ADHFE1, SNX5, BBS9, K…
ADNP	368	36	g1b	0.00980152	-6.52028e-10					GOTERM_BP_ALL	GO:0033875~ribonucleoside bisphosphate metabolic process	0.0828261	SULT4A1, ABHD14B, SULT1A4, CROT
RALYL	364	40	g1b	0.766166	0.535858					GOTERM_BP_ALL	GO:0033865~nucleoside bisphosphate metabolic process	0.0828261	SULT4A1, ABHD14B, SULT1A4, CROT
AGAP6	359	45	g1b	0.00146021	-4.24223e-09					GOTERM_BP_ALL	GO:0035137~hindlimb morphogenesis	0.0828261	FMN1, TFAP2B, PTCH1, CTNNB1
JMJD6	357	47	g1b	0.966881	0.954277					GOTERM_BP_ALL	GO:0034032~purine nucleoside bisphosphate metabolic process	0.0828261	SULT4A1, ABHD14B, SULT1A4, CROT
LARS	375	29	g1b	0.00674889	-4.27879e-10					GOTERM_BP_ALL	GO:2000257~regulation of protein activation cascade	0.0828261	FGA, CD46, PHB, C2
PROSER1	379	25	g1b	0.0181558	-1.09241e-09					GOTERM_BP_ALL	GO:0090579~dsDNA loop formation	0.083332	RUVBL2, ZFPM1
ACOT12	359	45	g1b	0.453952	0.313725					GOTERM_BP_ALL	GO:0071733~transcriptional activation by promoter-enhancer looping	0.083332	RUVBL2, ZFPM1
PSMG4	372	32	g1b	0.96129	0.936588					GOTERM_BP_ALL	GO:0090202~gene looping	0.083332	RUVBL2, ZFPM1
IMPG1	364	40	g1b	0.00742558	-3.07998e-07					GOTERM_BP_ALL	GO:0036303~lymph vessel morphogenesis	0.083606	ACVRL1, PPP3CB, VASH1
TBC1D4	369	35	g1b	0.00524509	-2.08699e-09					GOTERM_BP_ALL	GO:0031468~nuclear envelope reassembly	0.083606	CHMP2A, PPP2R1A, BANF1
RABL6	371	33	g1b	0.991411	0.96819					GOTERM_BP_ALL	GO:0032846~positive regulation of homeostatic process	0.0837552	SRI, TRPM4, ATRX, PDPK1, SEC24A, PPP3CB, PLA2G6, TRPV4, PPARGC1B, RAD50, CTNNB1
HACD3	372	32	g1b	0.000128097	-4.86672e-10					GOTERM_BP_ALL	GO:0070373~negative regulation of ERK1 and ERK2 cascade	0.0838218	VRK3, LYN, PHB, WNK2, PTEN
SF3A2	367	37	g1b	0.0125595	-3.6683e-10					GOTERM_BP_ALL	GO:0046513~ceramide biosynthetic process	0.0838218	TNFRSF1A, CERS5, PLA2G6, SGMS1, ST6GALNAC1
ERICH3	376	28	g1b	0.672345	0.451762					GOTERM_BP_ALL	GO:0010975~regulation of neuron projection development	0.0843549	LYN, SRCIN1, SSH3, ADNP, KATNB1, DGUOK, KIDINS220, SF3A2, PTEN, CDKL5, CTTN, NDRG4, OBSL1, IL15RA, TRPV4, KNDC1, CAMK1D, KALRN
RIF1	375	29	g1b	0.00062226	-4.05521e-09					GOTERM_BP_ALL	GO:0048738~cardiac muscle tissue development	0.0865605	DSG2, IFT20, NDRG4, SORBS2, NDUFV2, OBSL1, ZFPM1, CBY1, PTEN, TPM1
RMND1	358	46	g1b	0.00902232	-1.01454e-09					GOTERM_BP_ALL	GO:0006810~transport	0.0869251	RPL18, RNASEL, S100A6, SLC44A1, PDLIM7, SRCIN1, AP1G2, PASK, USE1, ITSN1, AIP, CTNNB1, CD47, AZGP1, HOOK2, ATP2B3, UQCR10, TBC1D17, GRIN2B, VPS13C, IFT20, LCAT, PSIP1, CHRNA5, RBCK1, TMPRSS13, CDH23, OSBP2, SLC22A23, WNK2, PPP1CC, PCLO, BICD1, RBPMS, CD163L1, RPS17, SGSM3, IGHD, TFAP2B, VAMP2, CROT, TBC1D8B, KALRN, CRACR2A, SPTB, SLC38A5, CHMP2A, SRI, SLC2A13, CLCN2, SRSF10, ADHFE1, SNX5, BBS9, K…
SLC13A1	366	38	g1b	0.714259	0.554925					GOTERM_BP_ALL	GO:0044087~regulation of cellular component biogenesis	0.0879089	CHMP2A, ACVRL1, SSH3, PPFIA1, NAPA, TPM1, PTEN, CTNNB1, TNFRSF1A, CTTN, TBC1D17, ATAT1, IFT20, LCAT, MKKS, SPIDR, DNAJA4, NPHP1, PRKCA, SMAD6, ADNP, FMN1, CRBN, SGSM3, EPB41L5, KCTD17, PLA2G6, ANTXR1, DNAJB6, EPS8L1, SPTB
BEAN1	358	46	g1b	0.964353	0.866626					GOTERM_BP_ALL	GO:0009880~embryonic pattern specification	0.0879947	SMAD6, EPB41L5, PTCH1, CTNNB1, SIM2
S1PR5	366	38	g1b	0.00482682	-9.36383e-08					GOTERM_BP_ALL	GO:0006796~phosphate-containing compound metabolic process	0.0909474	GDA, RNASEL, DBF4B, SRCIN1, PASK, SGMS1, ITSN1, CTNNB1, UQCR10, GRIN2B, LCAT, FRS3, SULT1A4, NUDT1, DDRGK1, PNCK, MLXIPL, WNK2, PPP1CC, RNASEH2B, CDKL5, PPARGC1B, WDR83, RBPMS, RIPK3, HSPB1, CROT, KALRN, SPTB, STYXL1, HACD3, SSH3, DUSP10, MAP4K2, OAS1, DUSP11, SULT4A1, TPI1, FGA, VRK3, NDRG4, STK19, UNC119, SMAD6, PHB, MAP2K3, NTPCR, ABHD14B, AK9, TEFM, NDUFV2, GPATCH2, SYTL2, CDK18, ACVRL1, KCNA…
GLYATL3	361	43	g1b	0.464833	0.320507					GOTERM_BP_ALL	GO:2001236~regulation of extrinsic apoptotic signaling pathway	0.0912028	PPP2R1A, CFLAR, CTTN, FGA, PDIA3, RELA, RBCK1, SGMS1, PTEN
LYNX1	356	48	g1b	0.9809	0.962329					GOTERM_BP_ALL	GO:0018126~protein hydroxylation	0.092337	P4HB, JMJD6, EGLN3
PPFIA1	356	48	g1b	0.975896	0.957747					GOTERM_BP_ALL	GO:0009200~deoxyribonucleoside triphosphate metabolic process	0.092337	NUDT1, DGUOK, AK9
GABRG3	374	30	g1b	0.652927	0.515032					GOTERM_BP_ALL	GO:0043574~peroxisomal transport	0.092337	ABCD1, PEX13, PEX10
CD160	344	60	g1c	0.573135	0.114832					GOTERM_BP_ALL	GO:0015908~fatty acid transport	0.0925777	ABCD1, PPARG, PLA2G6, ABCD3, CROT, CPT1A
PPP1R12B	354	50	g1c	0.0801643	0.0194752					GOTERM_BP_ALL	GO:0006939~smooth muscle contraction	0.0925777	CALCA, KCNMA1, CTTN, SMTN, MKKS, PLA2G6
RPL3	351	53	g1c	0.00365041	0.00127876					GOTERM_BP_ALL	GO:0034622~cellular macromolecular complex assembly	0.0926922	SNAP29, CHMP2A, RAD23B, NDUFB4, RAD51B, SRSF10, EIF3D, UQCR10, CTTN, CCDC40, ATAT1, DNAI1, FGA, RPL3, EIF3K, PSIP1, TRPV4, MKKS, GEMIN6, MDN1, CENPM, SMAD6, SF3A2, ECSIT, TTC17, BICD1, FMN1, ATRX, PSMG4, RPS17, SRSF6, NDUFV2, USH1C, CENPT, RUVBL2, CENPU, SPTB
CLCN2	344	60	g1c	0.159931	0.0634776					GOTERM_BP_ALL	GO:0006793~phosphorus metabolic process	0.0928555	GDA, RNASEL, DBF4B, SRCIN1, PASK, SGMS1, ITSN1, CTNNB1, UQCR10, GRIN2B, LCAT, FRS3, SULT1A4, NUDT1, DDRGK1, PNCK, MLXIPL, WNK2, PPP1CC, RNASEH2B, CDKL5, PPARGC1B, WDR83, RBPMS, RIPK3, HSPB1, CROT, KALRN, SPTB, STYXL1, HACD3, SSH3, DUSP10, MAP4K2, OAS1, DUSP11, SULT4A1, TPI1, FGA, VRK3, NDRG4, STK19, UNC119, SMAD6, PHB, MAP2K3, NTPCR, ABHD14B, AK9, TEFM, NDUFV2, GPATCH2, SYTL2, CDK18, ACVRL1, KCNA…
SCLT1	345	59	g1c	0.346	0.204884					GOTERM_BP_ALL	GO:0006413~translational initiation	0.0933054	RPL18, EIF3D, RPS17, EIF4A2, RPL3, EIF3K, RPS9, EIF2B3, EIF4E2, RPS23
SLC22A23	355	49	g1c	0.0634166	0.0196317					GOTERM_BP_ALL	GO:0015711~organic anion transport	0.0941857	SLC38A5, ABCD1, SLC22A23, PPARG, PPFIA1, SLC6A15, CPT1A, SLC4A10, GLS, ABCC3, ABCD3, PLA2G6, SLC13A3, VAMP2, CROT
VPS13C	351	53	g1c	0.171028	0.0742755					GOTERM_BP_ALL	GO:1903530~regulation of secretion by cell	0.094186	CHMP2A, SRI, SEC24A, SRCIN1, FAM3D, PASK, NAPA, PDPK1, FGA, PPP3CB, TRPV4, CDK16, TRPM4, PRKCA, LYN, IL1RL1, STXBP2, PCLO, CPT1A, ATP2A2, TFAP2B, SYTL4, PLA2G6, SYTL2, VAMP2
CHM	351	53	g1c	0.110892	0.0524313					GOTERM_BP_ALL	GO:0046942~carboxylic acid transport	0.0966811	SLC38A5, ABCD1, PPARG, PPFIA1, SLC6A15, CPT1A, GLS, ABCC3, PLA2G6, ABCD3, SLC13A3, VAMP2, CROT
FAM124A	352	52	g1c	0.235756	0.0892069					GOTERM_BP_ALL	GO:1902580~single-organism cellular localization	0.0979277	SNAP29, RPL18, SRI, PDIA3, PPFIA1, KATNB1, NAPA, ITSN1, CTNNB1, TNFRSF1A, PDPK1, IFT20, BLOC1S1, RPL3, CHM, PPP3CB, RBCK1, MKKS, PEX13, PEX10, RPS23, TMCO6, STX2, LYN, NFASC, RPS9, PCLO, CPT1A, BICD1, RBPMS, ATP2A2, RPS17, PKP3, SYTL4, RHOT2, SYTL2, PTCH1, MYO19, VAMP2, RERE
NECAP1	348	56	g1c	0.121846	0.0264136					GOTERM_BP_ALL	GO:0033003~regulation of mast cell activation	0.0997182	PDPK1, LYN, STXBP2, VAMP2
FAM50A	349	55	g1c	0.035513	0.0167033					GOTERM_BP_ALL	GO:1903115~regulation of actin filament-based movement	0.0997182	SRI, TRPM4, DSG2, ATP2A2
FAM173A	344	60	g1c	0.0889382	0.0406993					GOTERM_BP_ALL	GO:0099537~trans-synaptic signaling	0.0998068	SNAP29, UNC119, STX2, PPFIA1, ADNP, HTR4, MINK1, NAPA, SYNGR1, PCLO, PTEN, CTNNB1, GRIN2B, ATP2A2, GLS, CHRNA5, SYTL4, PPP3CB, PLA2G6, SYTL2, VAMP2, LGI1, KALRN, DTNA
MYO1A	351	53	g1c	0.0786368	0.0102942					GOTERM_BP_ALL	GO:0007268~chemical synaptic transmission	0.0998068	SNAP29, UNC119, STX2, PPFIA1, ADNP, HTR4, MINK1, NAPA, SYNGR1, PCLO, PTEN, CTNNB1, GRIN2B, ATP2A2, GLS, CHRNA5, SYTL4, PPP3CB, PLA2G6, SYTL2, VAMP2, LGI1, KALRN, DTNA
CALCOCO1	353	51	g1c	0.222389	0.0944549					GOTERM_BP_ALL	GO:0099536~synaptic signaling	0.0998068	SNAP29, UNC119, STX2, PPFIA1, ADNP, HTR4, MINK1, NAPA, SYNGR1, PCLO, PTEN, CTNNB1, GRIN2B, ATP2A2, GLS, CHRNA5, SYTL4, PPP3CB, PLA2G6, SYTL2, VAMP2, LGI1, KALRN, DTNA
MBD5	351	53	g1c	0.471219	0.30172					GOTERM_BP_ALL	GO:0098916~anterograde trans-synaptic signaling	0.0998068	SNAP29, UNC119, STX2, PPFIA1, ADNP, HTR4, MINK1, NAPA, SYNGR1, PCLO, PTEN, CTNNB1, GRIN2B, ATP2A2, GLS, CHRNA5, SYTL4, PPP3CB, PLA2G6, SYTL2, VAMP2, LGI1, KALRN, DTNA
HECTD4	344	60	g1c	0.173643	0.088318					GOTERM_BP_ALL	GO:0007043~cell-cell junction assembly	0.0998709	PRKCA, PKP3, NFASC, TRPV4, RHOC, NPHP1
DHRS11	347	57	g1c	0.0662279	0.0197234					GOTERM_CC_ALL	GO:0005829~cytosol	3.10207e-08	RPL18, RNASEL, S100A6, GDA, PPP2R5C, RNF216, ITSN1, AIP, CTNNB1, FAHD1, HOOK2, GSTM3, TBC1D17, ATAT1, VPS13C, PSIP1, RBCK1, SULT1A4, EIF2B3, NUDT1, RELA, MLXIPL, QDPR, WNK2, PPP1CC, PNPLA4, BICD1, RSL1D1, ISCU, RPS17, SGSM3, RIPK3, HSPB1, VAMP2, KALRN, SPTB, CHMP2A, SRI, SRSF10, GGCT, SNX5, BBS9, OAS1, NAPA, BANF1, WDR45B, SULT4A1, EIF3D, TPI1, HNMT, NDRG4, BLOC1S1, RPL3, EIF3K, GYS1, DNAJA4, RPS…
CROT	350	54	g1c	0.234462	0.123514					GOTERM_CC_ALL	GO:0005737~cytoplasm	2.96443e-07	RPL18, CYP3A5, GDA, S100A6, DBF4B, PDLIM7, PPP2R5C, USE1, RNF216, SGMS1, ITSN1, GTF2IRD2B, AUNIP, CTNNB1, HOOK2, ATP2B3, CDCA7, VPS13C, IFT20, CD46, ZNF397, SULT1A4, EIF2B3, COL10A1, ACSM2B, LYRM2, DDRGK1, ACSM2A, HTR4, WNK2, PCLO, PPARGC1B, VASH1, WDR83, RPS17, BACE2, HSD11B2, EPS8L1, MRPL43, RAD23B, STK11IP, GGCT, SRSF10, DUSP10, FAM19A2, OAS1, CHCHD7, BANF1, WDR45B, STON1-GTF2A1L, SULT4A1, TPI…
FOXK1	348	56	g1c	0.16527	0.0807029					GOTERM_CC_ALL	GO:0044444~cytoplasmic part	7.08661e-07	RPL18, CYP3A5, GDA, S100A6, PPP2R5C, USE1, RNF216, SGMS1, ITSN1, CTNNB1, HOOK2, ATP2B3, VPS13C, IFT20, CD46, SULT1A4, EIF2B3, COL10A1, ACSM2B, LYRM2, DDRGK1, ACSM2A, HTR4, WNK2, PCLO, VASH1, PPARGC1B, WDR83, RPS17, BACE2, HSD11B2, MRPL43, STK11IP, GGCT, SRSF10, DUSP10, OAS1, CHCHD7, BANF1, WDR45B, SULT4A1, TPI1, HNMT, GYS1, OBSL1, RPS23, NPHP1, UNC119, MAP2K3, PHB, SMAD6, RPS9, HGD, ZNF525, FNBP1…
CERS5	347	57	g1c	0.364959	0.217768					GOTERM_CC_ALL	GO:0005622~intracellular	3.9373e-05	RPL18, GDA, DBF4B, PPP2R5C, USE1, SGMS1, ITSN1, CTNNB1, TAF5L, CDCA7, GRIN2B, GIT2, ZNF397, DDRGK1, MED11, PCLO, WDR83, RPS17, BACE2, HSD11B2, TGIF2, RAD23B, GGCT, ZNF76, DUSP10, FAM19A2, DUSP11, CHCHD7, SULT4A1, OBSL1, RPS23, NAT14, NPHP1, TMEM120A, RECQL4, UNC119, PHB, MAP2K3, RPS9, HGD, ZNF525, FNBP1, HSPB11, SRSF6, PKP3, SYTL4, SYTL2, PHYKPL, RERE, MSR1, PDIA3, KCNAB2, ATP10B, ZNF675, RASSF7,…
YIPF3	354	50	g1c	0.0556364	0.0314666					GOTERM_CC_ALL	GO:0043229~intracellular organelle	4.69597e-05	RPL18, CYP3A5, S100A6, RAD51B, DBF4B, PDLIM7, PPP2R5C, USE1, RNF216, SGMS1, ITSN1, GTF2IRD2B, AUNIP, CTNNB1, HOOK2, ATP2B3, TAF5L, CDCA7, H2AFV, VPS13C, IFT20, CD46, ZNF397, GIT2, COL10A1, ACSM2B, LYRM2, DDRGK1, ACSM2A, HTR4, MED11, PCLO, PPARGC1B, VASH1, WDR83, RFC3, PARP12, RPS17, BACE2, HSD11B2, TGIF2, MRPL43, RAD23B, RALYL, STK11IP, SRSF10, ZNF76, DUSP10, OAS1, DUSP11, CHCHD7, BANF1, STON1-GT…
HID1	346	58	g1c	0.122239	0.0577564					GOTERM_CC_ALL	GO:0044424~intracellular part	4.77076e-05	RPL18, GDA, DBF4B, PPP2R5C, USE1, SGMS1, ITSN1, CTNNB1, TAF5L, CDCA7, GIT2, ZNF397, DDRGK1, MED11, PCLO, WDR83, RPS17, BACE2, HSD11B2, TGIF2, RAD23B, GGCT, ZNF76, DUSP10, FAM19A2, DUSP11, CHCHD7, SULT4A1, OBSL1, RPS23, NAT14, NPHP1, TMEM120A, RECQL4, UNC119, PHB, MAP2K3, RPS9, HGD, ZNF525, FNBP1, HSPB11, SRSF6, PKP3, SYTL4, SYTL2, PHYKPL, RERE, MSR1, PDIA3, KCNAB2, ATP10B, ZNF675, RASSF7, DGCR14,…
TMEM240	350	54	g1c	0.432166	0.156086					GOTERM_CC_ALL	GO:0043226~organelle	9.6383e-05	RPL18, GDA, DBF4B, PPP2R5C, USE1, SGMS1, ITSN1, CTNNB1, TAF5L, CDCA7, GIT2, ZNF397, CDH23, DDRGK1, MED11, PCLO, WDR83, RPS17, IGHD, BACE2, HSD11B2, TGIF2, RAD23B, GGCT, ZNF76, DUSP10, DUSP11, CHCHD7, OBSL1, RPS23, NAT14, NPHP1, TMEM120A, RECQL4, UNC119, MAP2K3, PHB, RPS9, HGD, ZNF525, FNBP1, HSPB11, SRSF6, PKP3, SYTL4, SYTL2, PHYKPL, RERE, MSR1, PDIA3, KCNAB2, ATP10B, ZNF675, RASSF7, DGCR14, AP1S…
CYP3A5	350	54	g1c	0.138523	0.0499136					GOTERM_CC_ALL	GO:0005925~focal adhesion	0.000223281	RPL18, PDIA3, SRCIN1, PDLIM7, HACD3, PPFIA1, CTNNB1, PDPK1, CTTN, ATAT1, SORBS2, CD46, RPL3, GIT2, TRPV4, DIXDC1, P4HB, FLT1, NFASC, RPS9, TLE2, PPP1CC, RPS17, EPB41L5, HSPB1
ACOT8	347	57	g1c	0.256143	0.160991					GOTERM_CC_ALL	GO:0005924~cell-substrate adherens junction	0.000251416	RPL18, PDIA3, SRCIN1, PDLIM7, HACD3, PPFIA1, CTNNB1, PDPK1, CTTN, ATAT1, SORBS2, CD46, RPL3, GIT2, TRPV4, DIXDC1, P4HB, FLT1, NFASC, RPS9, TLE2, PPP1CC, RPS17, EPB41L5, HSPB1
ABHD14B	346	58	g1c	0.0161589	0.00614207					GOTERM_CC_ALL	GO:0030055~cell-substrate junction	0.000302312	RPL18, PDIA3, SRCIN1, PDLIM7, HACD3, PPFIA1, CTNNB1, PDPK1, CTTN, ATAT1, SORBS2, CD46, RPL3, GIT2, TRPV4, DIXDC1, P4HB, FLT1, NFASC, RPS9, TLE2, PPP1CC, RPS17, EPB41L5, HSPB1
RERE	345	59	g1c	0.1189	0.0559924					GOTERM_CC_ALL	GO:0044422~organelle part	0.000374268	RPL18, CYP3A5, RAD51B, S100A6, DBF4B, PDLIM7, PPP2R5C, USE1, SGMS1, GTF2IRD2B, AUNIP, CTNNB1, HOOK2, TAF5L, CDCA7, H2AFV, VPS13C, IFT20, CD46, GIT2, CDH23, COL10A1, ACSM2B, DDRGK1, ACSM2A, MED11, PPARGC1B, WDR83, RFC3, RPS17, HSD11B2, TGIF2, MRPL43, RAD23B, STK11IP, SRSF10, DUSP10, DUSP11, CHCHD7, BANF1, STON1-GTF2A1L, HNMT, OBSL1, RPS23, TMEM120A, UNC119, MAP2K3, PHB, RPS9, FNBP1, ATP2A2, HSPB11…
NECAB3	345	59	g1c	0.279742	0.15987					GOTERM_CC_ALL	GO:0043227~membrane-bounded organelle	0.00045022	RPL18, CYP3A5, GDA, S100A6, RAD51B, DBF4B, PDLIM7, PPP2R5C, USE1, RNF216, SGMS1, ITSN1, GTF2IRD2B, CTNNB1, CD47, ATP2B3, TAF5L, CDCA7, H2AFV, VPS13C, IFT20, LCAT, CD46, ZNF397, GIT2, COL10A1, ACSM2B, LYRM2, DDRGK1, ACSM2A, HTR4, MED11, PCLO, PPARGC1B, VASH1, WDR83, RFC3, PARP12, RPS17, IGHD, BACE2, HSD11B2, TGIF2, MRPL43, EPS8L1, RAD23B, RALYL, STK11IP, GGCT, SRSF10, ZNF76, DUSP10, OAS1, DUSP11, …
S100A6	354	50	g1c	0.00466855	0.00280819					GOTERM_CC_ALL	GO:0043231~intracellular membrane-bounded organelle	0.000496418	RPL18, CYP3A5, S100A6, RAD51B, DBF4B, PDLIM7, PPP2R5C, USE1, RNF216, SGMS1, ITSN1, GTF2IRD2B, CTNNB1, ATP2B3, TAF5L, CDCA7, H2AFV, VPS13C, IFT20, CD46, ZNF397, GIT2, COL10A1, ACSM2B, LYRM2, DDRGK1, ACSM2A, HTR4, MED11, PPARGC1B, VASH1, WDR83, RFC3, PARP12, RPS17, BACE2, HSD11B2, TGIF2, MRPL43, RAD23B, RALYL, STK11IP, SRSF10, ZNF76, DUSP10, OAS1, DUSP11, CHCHD7, BANF1, STON1-GTF2A1L, TPI1, HNMT, V…
ATRX	355	49	g1c	0.322735	0.226354					GOTERM_CC_ALL	GO:0044446~intracellular organelle part	0.000512275	RPL18, CYP3A5, RAD51B, S100A6, DBF4B, PDLIM7, PPP2R5C, USE1, SGMS1, GTF2IRD2B, AUNIP, CTNNB1, HOOK2, TAF5L, CDCA7, H2AFV, VPS13C, IFT20, CD46, GIT2, COL10A1, ACSM2B, DDRGK1, ACSM2A, MED11, PPARGC1B, WDR83, RFC3, RPS17, HSD11B2, TGIF2, MRPL43, RAD23B, STK11IP, SRSF10, DUSP10, DUSP11, CHCHD7, BANF1, STON1-GTF2A1L, HNMT, OBSL1, RPS23, TMEM120A, UNC119, MAP2K3, PHB, RPS9, FNBP1, ATP2A2, HSPB11, SRSF6…
UCHL5	353	51	g1c	0.418302	0.33996					GOTERM_CC_ALL	GO:0070161~anchoring junction	0.000665326	RPL18, HACD3, PDIA3, SRCIN1, ZC3HAV1, PDLIM7, SNX5, PPFIA1, CTNND1, CTNNB1, CTTN, PDPK1, ATAT1, SORBS2, CD46, GIT2, RPL3, TRPV4, LRRFIP1, NPHP1, P4HB, DIXDC1, FLT1, LYN, NFASC, RPS9, TLE2, PPP1CC, FMN1, RSL1D1, DSG2, RPS17, PKP3, EPB41L5, HSPB1, EPS8L1
HDAC10	349	55	g1c	0.21871	0.0917636					GOTERM_CC_ALL	GO:0005912~adherens junction	0.000860019	RPL18, HACD3, PDIA3, SRCIN1, ZC3HAV1, PDLIM7, SNX5, PPFIA1, CTNND1, CTNNB1, CTTN, PDPK1, ATAT1, SORBS2, CD46, GIT2, RPL3, TRPV4, LRRFIP1, NPHP1, P4HB, DIXDC1, FLT1, LYN, NFASC, RPS9, TLE2, PPP1CC, FMN1, RSL1D1, RPS17, PKP3, EPB41L5, HSPB1, EPS8L1
PPP2R1A	353	51	g1c	0.27988	0.174726					GOTERM_CC_ALL	GO:0005739~mitochondrion	0.00165939	SLC44A1, RNASEL, CLPB, ACOT2, GLYATL3, CLYBL, PTEN, ACSF2, MTFR1, FAHD1, UQCR10, ACOT8, VPS13C, MCEE, SMIM4, RMND1, PRKCA, ACSM2B, PPP2R1A, LYRM2, NUDT1, LYN, ZDHHC8, ACSM2A, QDPR, DGUOK, PNPLA4, PPP1CC, ECSIT, PPARGC1B, ACADVL, COQ4, ISCU, RIPK3, TXNRD2, PLA2G6, CROT, MRPL43, C7ORF73, SRI, NDUFB4, MRPS17, MRPS14, HACD3, ADHFE1, ABCD1, ETHE1, OAS1, CHCHD7, STARD13, TNFRSF1A, NDRG4, BLOC1S1, THG1L…
GPR107	348	56	g1c	0.0192063	0.0062426					GOTERM_CC_ALL	GO:0031974~membrane-enclosed lumen	0.00192498	RPL18, RNASEL, RAD51B, SLC44A1, DBF4B, PPP2R5C, GTF2IRD2B, AIP, CTNNB1, FAHD1, TAF5L, CDCA7, H2AFV, PSIP1, GIT2, SPATA24, COL10A1, ACSM2B, RBFOX2, NUDT1, RELA, EFTUD2, ACSM2A, HDAC10, MLXIPL, MED11, PPP1CC, PPARGC1B, CDKL5, RSL1D1, ISCU, RBPMS, RFC3, RPS17, EDF1, TGIF2, MRPL43, CROT, CRACR2A, SRI, RAD23B, MRPS17, SRSF10, MRPS14, ADHFE1, DUSP10, COL28A1, DUSP11, CHCHD7, BANF1, STON1-GTF2A1L, HNMT,…
HAUS4	348	56	g1c	0.153737	0.0869505					GOTERM_CC_ALL	GO:0070013~intracellular organelle lumen	0.00210289	RPL18, RNASEL, RAD51B, SLC44A1, DBF4B, PPP2R5C, GTF2IRD2B, AIP, CTNNB1, FAHD1, TAF5L, CDCA7, H2AFV, PSIP1, GIT2, SPATA24, COL10A1, ACSM2B, RBFOX2, NUDT1, RELA, EFTUD2, ACSM2A, HDAC10, MLXIPL, MED11, PPP1CC, PPARGC1B, CDKL5, RSL1D1, ISCU, RBPMS, RFC3, RPS17, EDF1, TGIF2, MRPL43, CROT, CRACR2A, SRI, RAD23B, MRPS17, SRSF10, MRPS14, ADHFE1, DUSP10, COL28A1, DUSP11, BANF1, STON1-GTF2A1L, HNMT, ELK4, B…
BRD9	349	55	g1c	0.118199	0.0459955					GOTERM_CC_ALL	GO:0043233~organelle lumen	0.00213345	RPL18, RNASEL, RAD51B, SLC44A1, DBF4B, PPP2R5C, GTF2IRD2B, AIP, CTNNB1, FAHD1, TAF5L, CDCA7, H2AFV, PSIP1, GIT2, SPATA24, COL10A1, ACSM2B, RBFOX2, NUDT1, RELA, EFTUD2, ACSM2A, HDAC10, MLXIPL, MED11, PPP1CC, PPARGC1B, CDKL5, RSL1D1, ISCU, RBPMS, RFC3, RPS17, EDF1, TGIF2, MRPL43, CROT, CRACR2A, SRI, RAD23B, MRPS17, SRSF10, MRPS14, ADHFE1, DUSP10, COL28A1, DUSP11, BANF1, STON1-GTF2A1L, HNMT, FGA, EL…
ST7	347	57	g1c	0.344135	0.241481					GOTERM_CC_ALL	GO:0030054~cell junction	0.00537575	RPL18, PDLIM7, KCNAB2, ZC3HAV1, SRCIN1, PDIA3, ITSN1, SYNGR1, CTNNB1, PCDH1, CTTN, PDPK1, ATAT1, GRIN2B, PRRT2, CD46, GIT2, CHRNA5, TRPV4, LRRFIP1, LGI1, CDK16, GABRG3, LYN, MINK1, TLE2, PPP1CC, PCLO, RSL1D1, FMN1, TMEM240, RPS17, EPB41L5, HSPB1, VAMP2, EPS8L1, HACD3, SNX5, PPFIA1, CTNND1, SORBS2, RPL3, OBSL1, NPHP1, DTNA, DIXDC1, P4HB, GABRA2, FLT1, NFASC, RPS9, DSG2, CEP68, PKP3, NFIA
ANKRD29	350	54	g1c	0.56872	0.349177					GOTERM_CC_ALL	GO:0045202~synapse	0.00615245	SNAP29, SRI, SRCIN1, KCNAB2, PPFIA1, CTNND1, NAPA, ITSN1, SYNGR1, PTEN, CALCA, CTTN, PDPK1, GRIN2B, PRRT2, ARR3, CHRNA5, CDK16, LGI1, DTNA, GABRA2, GABRG3, LYN, STX2, MINK1, PPP1CC, PCLO, TMEM240, ATP2A2, SYTL4, USH1C, PTCH1, VAMP2, KALRN
SUPT16H	353	51	g1c	0.0621572	0.0250711					GOTERM_CC_ALL	GO:0019898~extrinsic component of membrane	0.00657235	S100A6, KCNAB2, ATP2A2, VPS13C, LYN, SNX5, EPB41L5, SYTL4, SYTL2, SNX12, CDK16, HID1, PLG, WDR45B, DTNA, CTNNB1
ZNF462	349	55	g1c	0.0953445	0.0282628					GOTERM_CC_ALL	GO:0043228~non-membrane-bounded organelle	0.00725527	RPL18, RAD51B, DBF4B, PDLIM7, SRCIN1, PPP2R5C, SCTR, CTNNB1, AUNIP, HOOK2, ATAT1, H2AFV, IFT20, PSIP1, SPATA24, RELA, PPP1CC, PNPLA4, PCLO, BICD1, RSL1D1, RBPMS, RFC3, RPS17, HSPB1, EDF1, MRPL43, SEPT8, KALRN, CRACR2A, SPTB, SRI, MRPS17, MRPS14, BBS9, SSH3, KATNB1, BANF1, ZNF322, RPL3, OBSL1, SPIDR, RPS23, NPHP1, RECQL4, UNC119, MYO1A, RPS9, ABHD14B, ZNF525, TEFM, FNBP1, CRBN, HSPB11, SUPT16H, GP…
CENPM	354	50	g1c	0.110081	0.0534118					GOTERM_CC_ALL	GO:0043232~intracellular non-membrane-bounded organelle	0.00725527	RPL18, RAD51B, DBF4B, PDLIM7, SRCIN1, PPP2R5C, SCTR, CTNNB1, AUNIP, HOOK2, ATAT1, H2AFV, IFT20, PSIP1, SPATA24, RELA, PPP1CC, PNPLA4, PCLO, BICD1, RSL1D1, RBPMS, RFC3, RPS17, HSPB1, EDF1, MRPL43, SEPT8, KALRN, CRACR2A, SPTB, SRI, MRPS17, MRPS14, BBS9, SSH3, KATNB1, BANF1, ZNF322, RPL3, OBSL1, SPIDR, RPS23, NPHP1, RECQL4, UNC119, MYO1A, RPS9, ABHD14B, ZNF525, TEFM, FNBP1, CRBN, HSPB11, SUPT16H, GP…
TTC38	345	59	g1c	0.183148	0.103381					GOTERM_CC_ALL	GO:0097458~neuron part	0.01051	ACVRL1, KCNAB2, SRCIN1, ITSN1, SYNGR1, PTEN, CTTN, PDPK1, ATAT1, GRIN2B, IFT20, MKKS, TRPV4, CDK16, CDH23, TRPM4, OSBP2, STX2, LYN, QDPR, ADNP, MINK1, PPP1CC, PCLO, CDKL5, LYNX1, USH1C, VAMP2, MAP3K12, KALRN, SNAP29, SRI, EXOC7, SRSF10, PPFIA1, KATNB1, CTNND1, NAPA, CALCA, ELMOD3, HNMT, KLC1, ARR3, BLOC1S1, ACTL6B, KNDC1, DTNA, GABRA2, NFASC, SLC4A10, SYTL4, PTCH1
IL11RA	349	55	g1c	0.403085	0.248383					GOTERM_CC_ALL	GO:0042995~cell projection	0.0111513	S100A6, ACVRL1, KCNAB2, SRCIN1, PDLIM7, ITSN1, SYNGR1, PTEN, CTNNB1, MKLN1, CTTN, GSTM3, PDPK1, ATAT1, CCDC40, GRIN2B, IFT20, TRPV4, MKKS, CDK16, WDR34, CDH23, OSBP2, STX2, ADNP, QDPR, MINK1, PPP1CC, CDKL5, LYNX1, EPB41L5, USH1C, VAMP2, EPS8L1, MAP3K12, SNAP29, SRI, EXOC7, SRSF10, SNX5, BBS9, KATNB1, CTNND1, NAPA, TPM1, CFAP54, CALCA, ELMOD3, HNMT, DNAI1, NDRG4, KLC1, SORBS2, BLOC1S1, ARR3, KNDC1…
NCOR2	346	58	g1c	0.315951	0.227423					GOTERM_CC_ALL	GO:0044464~cell part	0.0115968	RPL18, GDA, DBF4B, PPP2R5C, USE1, SGMS1, ITSN1, CTNNB1, TAF5L, CDCA7, GRIN2B, GIT2, ZNF397, CDH23, DDRGK1, MED11, PCLO, WDR83, CD163L1, RPS17, IGHD, BACE2, HSD11B2, TGIF2, RAD23B, GGCT, ZNF76, DUSP10, FAM19A2, DUSP11, CHCHD7, SULT4A1, OBSL1, NAT14, RPS23, NPHP1, TMEM120A, RECQL4, UNC119, PHB, MAP2K3, RPS9, HGD, ZNF525, FNBP1, HSPB11, SRSF6, PKP3, SYTL4, SYTL2, PHYKPL, RERE, MSR1, PDIA3, KCNAB2, A…
KIAA0513	354	50	g1c	0.208907	0.108273					GOTERM_CC_ALL	GO:0015630~microtubule cytoskeleton	0.0125939	SNAP29, HAUS4, EXOC7, KCNAB2, BBS9, KATNB1, KLC4, RASSF7, SCTR, AUNIP, CTNNB1, HOOK2, ZNF322, CTTN, ATAT1, DNAI1, IFT20, KLC1, NCAPG, TRPV4, OBSL1, MKKS, KLHL42, TCEA2, CDK16, WDR34, ZNF263, PPP2R1A, UNC119, SCLT1, BRCC3, CBY1, HID1, MCM3, BICD1, FMN1, RIF1, HSPB11, CEP68, SYTL4, HSPB1, PLA2G6, CENPU, UBXN6
RELA	346	58	g1c	0.107691	0.0432307					GOTERM_CC_ALL	GO:0005654~nucleoplasm	0.0149468	RAD51B, SLC44A1, DBF4B, PPP2R5C, GTF2IRD2B, AIP, CTNNB1, FAHD1, TAF5L, CDCA7, PSIP1, GIT2, SPATA24, RBFOX2, EFTUD2, RELA, MLXIPL, HDAC10, MED11, PPP1CC, PPARGC1B, CDKL5, RBPMS, RFC3, RPS17, EDF1, TGIF2, SRI, RAD23B, SRSF10, DUSP10, DUSP11, BANF1, STON1-GTF2A1L, HNMT, ELK4, RPL3, SPIDR, RPS23, PHB, MAP2K3, RPS9, AK9, PPIE, SRSF6, YIPF3, SUPT16H, GPATCH2, SYTL4, GLYR1, DNAJB6, NCOR2, RERE, APLF, E2…
TOP3B	353	51	g1c	0.517922	0.350668					GOTERM_CC_ALL	GO:0044429~mitochondrial part	0.0152092	MRPS17, NDUFB4, RNASEL, SLC44A1, ADHFE1, MRPS14, ETHE1, ACOT2, CHCHD7, ACSF2, STARD13, FAHD1, UQCR10, VPS13C, MCEE, BLOC1S1, ABCD3, PRKCA, ACSM2B, SYNJ2BP-COX16, NUDT1, LYN, PHB, ACSM2A, DGUOK, ECSIT, PPP1CC, CPT1A, TEFM, ACADVL, COQ4, ISCU, GLS, NDUFV2, RHOT2, TXNRD2, MYO19, PHYKPL, MRPL43, C7ORF73
DIO2	349	55	g1c	0.189977	0.0394206					GOTERM_CC_ALL	GO:0005623~cell	0.0156282	RPL18, GDA, DBF4B, PPP2R5C, USE1, SGMS1, ITSN1, CTNNB1, TAF5L, CDCA7, GRIN2B, GIT2, ZNF397, CDH23, DDRGK1, MED11, PCLO, WDR83, CD163L1, RPS17, IGHD, BACE2, HSD11B2, TGIF2, RAD23B, GGCT, ZNF76, DUSP10, FAM19A2, DUSP11, CHCHD7, SULT4A1, OBSL1, NAT14, RPS23, NPHP1, TMEM120A, RECQL4, UNC119, PHB, MAP2K3, RPS9, HGD, ZNF525, FNBP1, HSPB11, SRSF6, PKP3, SYTL4, SYTL2, PHYKPL, RERE, MSR1, PDIA3, KCNAB2, A…
GGCT	349	55	g1c	0.0207831	0.01072					GOTERM_CC_ALL	GO:0030018~Z disc	0.0162444	SRI, SORBS2, PPP1R12B, PPP3CB, HSPB1, OBSL1, FBXL22, DNAJB6, CTNNB1
GPATCH2	345	59	g1c	0.779257	0.696386					GOTERM_CC_ALL	GO:0019897~extrinsic component of plasma membrane	0.017421	S100A6, KCNAB2, ATP2A2, LYN, SNX5, SYTL2, CDK16, PLG, CTNNB1, DTNA
ECSIT	353	51	g1c	0.308335	0.191707					GOTERM_CC_ALL	GO:0044456~synapse part	0.0175427	SRI, SNAP29, KCNAB2, SRCIN1, PPFIA1, CTNND1, NAPA, SYNGR1, PTEN, CALCA, PDPK1, CTTN, GRIN2B, CHRNA5, CDK16, GABRA2, GABRG3, STX2, LYN, MINK1, PPP1CC, PCLO, TMEM240, SYTL4, PTCH1, VAMP2, KALRN
PPARG	349	55	g1c	0.0990712	0.051154					GOTERM_CC_ALL	GO:0031981~nuclear lumen	0.0177795	RPL18, RNASEL, RAD51B, SLC44A1, DBF4B, PPP2R5C, GTF2IRD2B, AIP, CTNNB1, FAHD1, TAF5L, CDCA7, H2AFV, PSIP1, GIT2, SPATA24, RBFOX2, EFTUD2, RELA, HDAC10, MLXIPL, MED11, PPP1CC, PPARGC1B, CDKL5, RSL1D1, RBPMS, RFC3, RPS17, EDF1, TGIF2, CRACR2A, SRI, RAD23B, SRSF10, DUSP10, DUSP11, BANF1, STON1-GTF2A1L, HNMT, ELK4, RPL3, SPIDR, RPS23, PHB, MAP2K3, RPS9, ABHD14B, AK9, PPIE, CRBN, SRSF6, SUPT16H, YIPF3…
TNFRSF1A	354	50	g1c	0.104189	0.054284					GOTERM_CC_ALL	GO:0044428~nuclear part	0.0198206	RPL18, RNASEL, S100A6, RAD51B, SLC44A1, DBF4B, PPP2R5C, GTF2IRD2B, AIP, CTNNB1, FAHD1, TAF5L, CDCA7, H2AFV, PSIP1, GIT2, IL15RA, SPATA24, RBFOX2, NUDT1, RELA, EFTUD2, HDAC10, MLXIPL, MED11, PPP1CC, PPARGC1B, CDKL5, WDR83, RSL1D1, RBPMS, RFC3, RPS17, EDF1, TGIF2, CRACR2A, CHMP2A, SRI, RAD23B, SRSF10, MRPS14, HACD3, DUSP10, CERS5, DUSP11, BANF1, STON1-GTF2A1L, HNMT, ELK4, RPL3, SPIDR, RPS23, TMEM12…
ARHGEF9	353	51	g1c	0.506373	0.355485					GOTERM_CC_ALL	GO:0044463~cell projection part	0.0217877	SNAP29, SRI, EXOC7, KCNAB2, SRSF10, BBS9, KATNB1, CTNND1, NAPA, SYNGR1, TPM1, PTEN, CTNNB1, CALCA, CFAP54, GSTM3, CTTN, CCDC40, DNAI1, IFT20, KLC1, NDRG4, BLOC1S1, TRPV4, MKKS, WDR34, SCLT1, NFASC, CBY1, PPP1CC, CDKL5, HSPB11, EPB41L5, PTCH1, ANTXR1, VAMP2, MAP3K12, EPS8L1
NCAPH2	352	52	g1c	0.0880354	0.0426649					GOTERM_CC_ALL	GO:0032991~macromolecular complex	0.0231168	RPL18, RAD51B, DBF4B, AP1G2, PPP2R5C, RNF216, AIP, CTNNB1, HOOK2, UQCR10, TAF5L, GRIN2B, H2AFV, IFT20, FBXO27, LCAT, PSIP1, CHRNA5, RBCK1, EIF2B3, COL10A1, RELA, EFTUD2, HDAC10, MLXIPL, MED11, PPP1CC, RNASEH2B, PPARGC1B, BICD1, WDR83, RSL1D1, RBPMS, RFC3, RPS17, IGHD, RIPK3, HSPB1, EDF1, VAMP2, MRPL43, EPS8L1, SPTB, CHMP2A, RAD23B, MRPS17, CLCN2, MRPS14, SNX5, BBS9, KATNB1, COL28A1, NAPA, STON1-G…
TPM1	353	51	g1c	0.108286	0.042203					GOTERM_CC_ALL	GO:0044292~dendrite terminus	0.0238904	IFT20, PTCH1, CDKL5
ERN2	351	53	g1c	0.396018	0.287298					GOTERM_CC_ALL	GO:0060091~kinocilium	0.0238904	ELMOD3, IFT20, MKKS
NDUFB4	345	59	g1c	0.0267628	0.0157327					GOTERM_CC_ALL	GO:0005856~cytoskeleton	0.0249945	KCNAB2, SRCIN1, PDLIM7, RASSF7, HSBP1, SCTR, CTNNB1, AUNIP, HOOK2, CTTN, ATAT1, CCDC40, IFT20, TRPV4, MKKS, LRRFIP1, CDK16, WDR34, MDN1, RHOF, PPP2R1A, BRCC3, MCM3, PCLO, BICD1, FMN1, SMTN, RIF1, EPB41L5, USH1C, PLA2G6, HSPB1, SEPT8, SPTB, KALRN, SNAP29, HAUS4, EXOC7, SSH3, BBS9, PPP1R12B, KATNB1, KLC4, TPM2, TPM1, CFAP54, ZNF322, ELMOD3, DNAI1, MYL6B, KLC1, NCAPG, SORBS2, LANCL2, OBSL1, KLHL42, …
USP31	347	57	g1c	0.334365	0.226261					GOTERM_CC_ALL	GO:0005759~mitochondrial matrix	0.02659	ACSM2B, MRPS17, RNASEL, NUDT1, MRPS14, ADHFE1, ETHE1, ACSM2A, ACOT2, DGUOK, ACSF2, TEFM, ACADVL, ISCU, MCEE, GLS, BLOC1S1, TXNRD2, PHYKPL, MRPL43
HPS3	351	53	g1c	0.386007	0.246345					GOTERM_CC_ALL	GO:0044449~contractile fiber part	0.0267125	SRI, SORBS2, MYL6B, PPP1R12B, PPP3CB, HSPB1, OBSL1, FBXL22, TPM2, TPM1, DNAJB6, CTNNB1
LRR1	349	55	g1c	0.529434	0.385994					GOTERM_CC_ALL	GO:0031674~I band	0.0283524	SRI, SORBS2, PPP1R12B, PPP3CB, HSPB1, OBSL1, FBXL22, DNAJB6, CTNNB1
EIF3D	345	59	g1c	0.0224279	0.0129781					GOTERM_CC_ALL	GO:0001726~ruffle	0.0318496	S100A6, MKLN1, CTTN, PDLIM7, SNX5, EPB41L5, TRPV4, TPM1, CDKL5, EPS8L1
WDR45B	352	52	g1c	0.396613	0.301219					GOTERM_CC_ALL	GO:0044445~cytosolic part	0.0332074	RPL18, RSL1D1, CFLAR, RPS17, HPS3, BLOC1S1, RIPK3, RPL3, HPS1, UCHL5, RPS9, NPR2, RPS23
NFIA	353	51	g1c	0.34348	0.182182					GOTERM_CC_ALL	GO:0030017~sarcomere	0.0353746	SRI, SORBS2, PPP1R12B, PPP3CB, HSPB1, OBSL1, FBXL22, TPM2, TPM1, DNAJB6, CTNNB1
SSSCA1	346	58	g1c	0.807775	0.711036					GOTERM_CC_ALL	GO:0031252~cell leading edge	0.0369374	S100A6, STX2, PDLIM7, SRCIN1, SNX5, CTNND1, ITSN1, TPM1, CDKL5, CTNNB1, MKLN1, CTTN, SORBS2, EPB41L5, TRPV4, ANTXR1, EPS8L1
DUSP10	353	51	g1c	0.420606	0.258086					GOTERM_CC_ALL	GO:1902494~catalytic complex	0.0376127	NDUFB4, E2F6, PHKB, PPP2R5C, RNF216, BCCIP, STON1-GTF2A1L, TAF5L, UQCR10, DNAI1, FBXO27, CHM, PPP3CB, RBCK1, KLHL42, PPP2R1A, P4HB, CFLAR, BRCC3, MAT2A, PHKG2, HDAC10, CCNL1, MED11, POLR1C, PPP1CC, MCM3, CCNL2, CRBN, PHF19, ATP2A2, NDUFV2, RIPK3, KCTD17, UCHL5, EDF1, FBXL22, RUVBL2, RNF19B, NCOR2, RERE
C12orf76	354	50	g1c	0.720769	0.618059					GOTERM_CC_ALL	GO:0032421~stereocilium bundle	0.0397449	ELMOD3, IFT20, USH1C, MKKS, CDH23
RNF19B	350	54	g1c	0.268821	0.207507					GOTERM_CC_ALL	GO:0043005~neuron projection	0.0402139	SRI, ACVRL1, EXOC7, SRCIN1, KCNAB2, SRSF10, KATNB1, CTNND1, NAPA, ITSN1, SYNGR1, PTEN, CALCA, CTTN, ATAT1, GRIN2B, HNMT, IFT20, KLC1, BLOC1S1, TRPV4, CDK16, KNDC1, DTNA, GABRA2, OSBP2, NFASC, QDPR, ADNP, MINK1, PPP1CC, CDKL5, SLC4A10, LYNX1, PTCH1, VAMP2, MAP3K12
PTEN	354	50	g1c	0.587492	0.484478					GOTERM_CC_ALL	GO:0012506~vesicle membrane	0.0415283	SRI, GABRA2, MSR1, GPRC5C, SEC24A, AP1G2, ATP10B, SNX5, ZDHHC8, STXBP2, SPARC, SYNGR1, ECE2, AP1S2, ATP2A2, CD46, SYTL4, TBC1D4, IL15RA, NECAP1, PTCH1, VAMP2
ASB1	344	60	g1c	0.412397	0.255304					GOTERM_CC_ALL	GO:0030426~growth cone	0.0425843	CTTN, EXOC7, KLC1, KATNB1, CTNND1, TRPV4, PTCH1, CDKL5, MAP3K12
GTF2IRD2B	345	59	g1c	0.601603	0.391584					GOTERM_CC_ALL	GO:0031982~vesicle	0.0430465	S100A6, SLC44A1, GDA, AP1G2, ITSN1, CTNNB1, CD47, AZGP1, ATP2B3, GSTM3, UQCR10, TBC1D17, VPS13C, H2AFV, IFT20, CD46, LCAT, IL15RA, NUDT1, QDPR, PCLO, BICD1, LYNX1, RPS17, IGHD, HSPB1, EDF1, VAMP2, EPS8L1, KALRN, CHMP2A, SRI, GGCT, SNX5, NAPA, BANF1, ECE2, REG1B, TPI1, FGA, HNMT, BLOC1S1, EIF3K, RPL3, P4HB, GABRA2, PHB, NTPCR, HGD, RPS9, ABHD14B, FNBP1, ATP2A2, HSPB11, DSG2, YIPF3, SYTL4, RHOT2, S…
PASK	349	55	g1c	0.273914	0.154776					GOTERM_CC_ALL	GO:0044439~peroxisomal part	0.0430879	ACOT8, ABCD1, PXMP4, ABCD3, PEX13, PEX10, CROT
PHKG2	347	57	g1c	0.9358	0.888679					GOTERM_CC_ALL	GO:0044438~microbody part	0.0430879	ACOT8, ABCD1, PXMP4, ABCD3, PEX13, PEX10, CROT
PXMP4	349	55	g1c	0.574215	0.472572					GOTERM_CC_ALL	GO:0005905~clathrin-coated pit	0.0433534	FNBP1, CTTN, ATAT1, AP1S2, NECAP1, ITSN1
FMNL3	350	54	g1c	0.331396	0.238029					GOTERM_CC_ALL	GO:0043292~contractile fiber	0.0459056	SRI, SORBS2, MYL6B, PPP1R12B, PPP3CB, HSPB1, OBSL1, FBXL22, TPM2, TPM1, DNAJB6, CTNNB1
MAP2K3	346	58	g1c	0.20004	0.116762					GOTERM_CC_ALL	GO:0005634~nucleus	0.0499578	RPL18, RAD51B, S100A6, DBF4B, PDLIM7, PPP2R5C, RNF216, SGMS1, GTF2IRD2B, CTNNB1, TAF5L, CDCA7, H2AFV, GIT2, ZNF397, MED11, PPARGC1B, WDR83, RFC3, PARP12, RPS17, TGIF2, RAD23B, RALYL, SRSF10, ZNF76, DUSP10, OAS1, DUSP11, BANF1, STON1-GTF2A1L, TPI1, HNMT, VRK3, TCF25, RPS23, NAT14, RECQL4, TMEM120A, MAP2K3, PHB, SMAD6, RPS9, ZBTB45, ZNF525, SRSF6, PKP3, SUPT16H, SYTL4, RERE, NCOR2, KLF3, PDIA3, PPA…
GARNL3	344	60	g1c	0.83701	0.686061					GOTERM_CC_ALL	GO:0030427~site of polarized growth	0.0503822	CTTN, EXOC7, KLC1, KATNB1, CTNND1, TRPV4, PTCH1, CDKL5, MAP3K12
CCNL2	348	56	g1c	0.539234	0.43085					GOTERM_CC_ALL	GO:0030659~cytoplasmic vesicle membrane	0.052645	SRI, GABRA2, MSR1, GPRC5C, SEC24A, AP1G2, ATP10B, SNX5, ZDHHC8, STXBP2, SPARC, SYNGR1, ECE2, AP1S2, CD46, SYTL4, TBC1D4, IL15RA, NECAP1, PTCH1, VAMP2
PPP1CC	345	59	g1c	0.0663158	0.0330254					GOTERM_CC_ALL	GO:0005815~microtubule organizing center	0.0541906	SNAP29, HAUS4, UNC119, SCLT1, EXOC7, BBS9, KATNB1, CBY1, RASSF7, MCM3, AUNIP, CTNNB1, HOOK2, ZNF322, HSPB11, IFT20, NCAPG, CEP68, SYTL4, MKKS, PLA2G6, OBSL1, TCEA2, CENPU, UBXN6, WDR34
C2	344	60	g1c	0.0995687	0.050731					GOTERM_CC_ALL	GO:1902636~kinociliary basal body	0.0542281	IFT20, MKKS
C19orf25	351	53	g1c	0.878425	0.81517					GOTERM_CC_ALL	GO:0098794~postsynapse	0.0569098	SRI, GABRA2, GABRG3, LYN, SRCIN1, KCNAB2, CTNND1, MINK1, PPP1CC, PTEN, PCLO, PDPK1, CTTN, GRIN2B, CHRNA5, PTCH1, KALRN
SCARA3	346	58	g1c	0.920226	0.872225					GOTERM_CC_ALL	GO:0005813~centrosome	0.0570345	HAUS4, SNAP29, UNC119, SCLT1, EXOC7, BBS9, KATNB1, MCM3, AUNIP, CTNNB1, HOOK2, ZNF322, HSPB11, NCAPG, IFT20, CEP68, SYTL4, MKKS, OBSL1, TCEA2, WDR34
SSH3	351	53	g1c	0.402486	0.308428					GOTERM_CC_ALL	GO:0098858~actin-based cell projection	0.0594612	ELMOD3, MYO1A, SRCIN1, IFT20, NFASC, USH1C, TRPV4, ANTXR1, CTNNB1, CDH23
SLC13A3	347	57	g1c	0.501218	0.248834					GOTERM_CC_ALL	GO:0031234~extrinsic component of cytoplasmic side of plasma membrane	0.0599131	S100A6, KCNAB2, ATP2A2, LYN, SNX5, CDK16, DTNA
CDH23	351	53	g1c	0.900206	0.758446					GOTERM_CC_ALL	GO:0043234~protein complex	0.062326	RAD51B, AP1G2, PPP2R5C, RNF216, AIP, CTNNB1, HOOK2, UQCR10, TAF5L, GRIN2B, H2AFV, IFT20, FBXO27, CHRNA5, RBCK1, EIF2B3, COL10A1, RELA, HDAC10, MLXIPL, MED11, PPP1CC, RNASEH2B, PPARGC1B, BICD1, RFC3, IGHD, RIPK3, HSPB1, EDF1, VAMP2, EPS8L1, SPTB, CHMP2A, RAD23B, CLCN2, SNX5, BBS9, KATNB1, COL28A1, NAPA, STON1-GTF2A1L, EIF3D, FGA, BLOC1S1, EIF3K, OBSL1, CFLAR, P4HB, MYO1A, GABRA2, SMAD6, CRBN, ATP2…
LENG8	346	58	g1c	0.823549	0.728888					GOTERM_CC_ALL	GO:0031231~intrinsic component of peroxisomal membrane	0.0625414	ABCD1, PEX13, PEX10
NDST4	347	57	g1c	0.604187	0.257096					GOTERM_CC_ALL	GO:0005779~integral component of peroxisomal membrane	0.0625414	ABCD1, PEX13, PEX10
LCAT	345	59	g1c	0.691592	0.540176					GOTERM_CC_ALL	GO:0031201~SNARE complex	0.0642271	SNAP29, STX2, STXBP2, NAPA, VAMP2
GPRC5D	354	50	g1c	0.852001	0.583089					GOTERM_CC_ALL	GO:0031988~membrane-bounded vesicle	0.0667919	S100A6, SLC44A1, GDA, AP1G2, ITSN1, CTNNB1, CD47, AZGP1, GSTM3, UQCR10, VPS13C, H2AFV, IFT20, CD46, LCAT, IL15RA, NUDT1, QDPR, PCLO, LYNX1, RPS17, IGHD, EDF1, HSPB1, VAMP2, EPS8L1, KALRN, CHMP2A, SRI, GGCT, SNX5, NAPA, BANF1, ECE2, REG1B, TPI1, FGA, HNMT, BLOC1S1, EIF3K, RPL3, P4HB, GABRA2, PHB, NTPCR, RPS9, HGD, ABHD14B, FNBP1, DSG2, HSPB11, YIPF3, SYTL4, RHOT2, SYTL2, SLC13A3, ANTXR1, PABPC1L, …
GEMIN6	345	59	g1c	0.78594	0.740606					GOTERM_CC_ALL	GO:0030016~myofibril	0.0689498	SRI, SORBS2, PPP1R12B, PPP3CB, HSPB1, OBSL1, FBXL22, TPM2, TPM1, DNAJB6, CTNNB1
RPL18	354	50	g1c	0.802105	0.736848					GOTERM_CC_ALL	GO:0099568~cytoplasmic region	0.0700208	MYO1A, EXOC7, PCLO, CDKL5, CTNNB1, MKLN1, CTTN, FNBP1, FGA, LANCL2, BLOC1S1, TRPV4, SPTB, COL10A1
RECQL4	352	52	g1c	0.477749	0.364074					GOTERM_CC_ALL	GO:0030424~axon	0.0709856	SRI, GABRA2, KCNAB2, SRSF10, SRCIN1, NFASC, ADNP, KATNB1, MINK1, NAPA, SYNGR1, CALCA, ATAT1, KLC1, BLOC1S1, PTCH1, MAP3K12, DTNA
SLC6A15	349	55	g1c	0.717677	0.463239					GOTERM_CC_ALL	GO:0005778~peroxisomal membrane	0.0713413	ABCD1, PXMP4, ABCD3, PEX13, PEX10
MORN1	346	58	g1c	0.878326	0.737688					GOTERM_CC_ALL	GO:0031903~microbody membrane	0.0713413	ABCD1, PXMP4, ABCD3, PEX13, PEX10
WDR90	349	55	g1c	0.73716	0.580642					GOTERM_CC_ALL	GO:0009898~cytoplasmic side of plasma membrane	0.0768916	S100A6, KCNAB2, ATP2A2, LYN, SNX5, CDK16, PTEN, DTNA, SPTB
ZNF525	355	49	g1c	0.930236	0.877557					GOTERM_CC_ALL	GO:0005938~cell cortex	0.0801374	MKLN1, FNBP1, MYO1A, CTTN, EXOC7, FGA, LANCL2, TRPV4, PCLO, COL10A1, CTNNB1, SPTB
CD47	354	50	g1c	0.881828	0.827195					GOTERM_CC_ALL	GO:0044451~nucleoplasm part	0.0829772	SRSF10, E2F6, DUSP11, PTEN, STON1-GTF2A1L, TAF5L, TCEA2, GEMIN6, EFTUD2, HDAC10, CCNL1, MED11, POLR1C, CBY1, PPP1CC, SF3A2, PPARGC1B, CCNL2, ATRX, PHF19, SRSF6, MED8, GPATCH2, SUPT16H, EDF1, RUVBL2, RERE, NCOR2
TTLL2	351	53	g1c	0.0142863	-1.13497e-07					GOTERM_CC_ALL	GO:0043230~extracellular organelle	0.0893989	S100A6, GDA, SLC44A1, PDIA3, ECHDC1, ACOT2, BCAM, FAM63A, ITSN1, CTNNB1, CD47, AZGP1, ATP2B3, UQCR10, CTTN, GSTM3, MAN2B2, VPS13C, H2AFV, SMPDL3B, IFT20, CD46, DMKN, LCAT, RHOC, DPP7, RHOF, KCNMA1, PRKCA, PPP2R1A, NUDT1, STX2, LYN, TTC38, QDPR, MINK1, MBD5, STXBP2, PCLO, LYNX1, RPS17, GRN, IGHD, EDF1, HSPB1, RUVBL2, VAMP2, SNX12, EPS8L1, KALRN, CHMP2A, SRI, NDUFB4, GPRC5C, GGCT, CTNND1, NAPA, BAN…
OAS1	349	55	g1c	0.981153	0.964748					GOTERM_CC_ALL	GO:1903561~extracellular vesicle	0.0898311	S100A6, GDA, SLC44A1, PDIA3, ECHDC1, ACOT2, BCAM, FAM63A, ITSN1, CTNNB1, CD47, AZGP1, ATP2B3, UQCR10, CTTN, GSTM3, MAN2B2, VPS13C, H2AFV, SMPDL3B, IFT20, CD46, DMKN, LCAT, RHOC, DPP7, RHOF, KCNMA1, PRKCA, PPP2R1A, NUDT1, STX2, LYN, TTC38, QDPR, MINK1, MBD5, STXBP2, PCLO, LYNX1, RPS17, GRN, IGHD, EDF1, HSPB1, RUVBL2, VAMP2, SNX12, EPS8L1, KALRN, CHMP2A, SRI, NDUFB4, GPRC5C, GGCT, CTNND1, NAPA, BAN…
CENPT	345	59	g1c	0.825853	0.728492					GOTERM_CC_ALL	GO:0032420~stereocilium	0.0912653	ELMOD3, IFT20, USH1C, CDH23
PLG	347	57	g1c	0.578591	0.352941					GOTERM_MF_ALL	GO:0005524~ATP binding	0.000148255	RAD51B, RNASEL, CDK18, C12ORF76, ACVRL1, ATP10B, CLPB, PASK, ACSF2, TTLL2, ATP2B3, PDPK1, ACOT12, TRPV4, MKKS, CDK10, CDK16, MDN1, SIK3, PRKCA, TRPM4, ACSM2B, LIMK2, LYN, PHKG2, PNCK, ACSM2A, MINK1, WNK2, DGUOK, MCM3, CDKL5, RAD50, TTLL10, EIF4A2, RIPK3, ERN2, RUVBL2, MAP3K12, CAMK1D, KALRN, ABCD1, MAP4K2, FPGT-TNNI3K, OAS1, PFAS, VRK3, LANCL2, THG1L, LARS, ABCD3, STK19, DNAJA4, RECQL4, MYO1A, FL…
ZNF7	350	54	g1c	0.951219	0.935742					GOTERM_MF_ALL	GO:0032559~adenyl ribonucleotide binding	0.0002889	RAD51B, RNASEL, CDK18, C12ORF76, ACVRL1, ATP10B, CLPB, PASK, ACSF2, TTLL2, ATP2B3, PDPK1, ACOT12, TRPV4, MKKS, CDK10, CDK16, MDN1, SIK3, PRKCA, TRPM4, ACSM2B, LIMK2, LYN, PHKG2, PNCK, ACSM2A, MINK1, WNK2, DGUOK, MCM3, CDKL5, RAD50, TTLL10, EIF4A2, RIPK3, ERN2, RUVBL2, MAP3K12, CAMK1D, KALRN, ABCD1, MAP4K2, FPGT-TNNI3K, OAS1, PFAS, VRK3, LANCL2, THG1L, LARS, ABCD3, STK19, DNAJA4, RECQL4, MYO1A, FL…
HTR4	351	53	g1c	0.937488	0.890546					GOTERM_MF_ALL	GO:0030554~adenyl nucleotide binding	0.000353401	RAD51B, RNASEL, CDK18, C12ORF76, ACVRL1, ATP10B, CLPB, PASK, ACSF2, TTLL2, ATP2B3, PDPK1, ACOT12, TRPV4, MKKS, CDK10, CDK16, MDN1, SIK3, PRKCA, TRPM4, ACSM2B, LIMK2, LYN, PHKG2, PNCK, ACSM2A, MINK1, WNK2, DGUOK, MCM3, CDKL5, RAD50, TTLL10, EIF4A2, RIPK3, ERN2, RUVBL2, MAP3K12, CAMK1D, KALRN, ABCD1, MAP4K2, FPGT-TNNI3K, OAS1, PFAS, VRK3, LANCL2, THG1L, LARS, ABCD3, STK19, DNAJA4, RECQL4, MYO1A, FL…
ADHFE1	348	56	g1c	0.931412	0.825042					GOTERM_MF_ALL	GO:0004674~protein serine/threonine kinase activity	0.000630421	PRKCA, ACVRL1, CDK18, LIMK2, PHKB, PNCK, PHKG2, MAP2K3, PASK, MAP4K2, FPGT-TNNI3K, MINK1, WNK2, CDKL5, PDPK1, VRK3, ARAF, RIPK3, ERN2, CDK10, STK19, CDK16, CDK20, MAP3K12, SIK3, KALRN, CAMK1D
RNF17	345	59	g1c	0.466381	0.322043					GOTERM_MF_ALL	GO:0035639~purine ribonucleoside triphosphate binding	0.00158831	RAD51B, RNASEL, CDK18, ACVRL1, C12ORF76, ATP10B, CLPB, PASK, ACSF2, TTLL2, ATP2B3, PDPK1, ACOT12, TRPV4, MKKS, RHOC, CDK10, CDK16, MDN1, RHOF, SIK3, PRKCA, TRPM4, ACSM2B, LIMK2, RABL6, LYN, EFTUD2, PHKG2, PNCK, ACSM2A, MINK1, WNK2, DGUOK, MCM3, CDKL5, RAD50, TTLL10, EIF4A2, RIPK3, ERN2, RUVBL2, SEPT8, MAP3K12, CAMK1D, KALRN, ABCD1, MAP4K2, FPGT-TNNI3K, OAS1, PFAS, VRK3, LANCL2, THG1L, LARS, ABCD3…
ACSM2A	352	52	g1c	0.391378	0.246186					GOTERM_MF_ALL	GO:0032550~purine ribonucleoside binding	0.00180709	RAD51B, RNASEL, CDK18, ACVRL1, C12ORF76, ATP10B, CLPB, PASK, ACSF2, TTLL2, ATP2B3, PDPK1, ACOT12, TRPV4, MKKS, RHOC, CDK10, CDK16, MDN1, RHOF, SIK3, PRKCA, TRPM4, ACSM2B, LIMK2, RABL6, LYN, EFTUD2, PHKG2, PNCK, ACSM2A, MINK1, WNK2, DGUOK, MCM3, CDKL5, RAD50, TTLL10, EIF4A2, RIPK3, ERN2, RUVBL2, SEPT8, MAP3K12, CAMK1D, KALRN, ABCD1, MAP4K2, FPGT-TNNI3K, OAS1, PFAS, VRK3, LANCL2, THG1L, LARS, ABCD3…
RPS9	348	56	g1c	0.999861	0.999827					GOTERM_MF_ALL	GO:0001883~purine nucleoside binding	0.00187194	RAD51B, RNASEL, CDK18, ACVRL1, C12ORF76, ATP10B, CLPB, PASK, ACSF2, TTLL2, ATP2B3, PDPK1, ACOT12, TRPV4, MKKS, RHOC, CDK10, CDK16, MDN1, RHOF, SIK3, PRKCA, TRPM4, ACSM2B, LIMK2, RABL6, LYN, EFTUD2, PHKG2, PNCK, ACSM2A, MINK1, WNK2, DGUOK, MCM3, CDKL5, RAD50, TTLL10, EIF4A2, RIPK3, ERN2, RUVBL2, SEPT8, MAP3K12, CAMK1D, KALRN, ABCD1, MAP4K2, FPGT-TNNI3K, OAS1, PFAS, VRK3, LANCL2, THG1L, LARS, ABCD3…
MTFR1	344	60	g1c	0.977255	0.965994					GOTERM_MF_ALL	GO:0032549~ribonucleoside binding	0.00187194	RAD51B, RNASEL, CDK18, ACVRL1, C12ORF76, ATP10B, CLPB, PASK, ACSF2, TTLL2, ATP2B3, PDPK1, ACOT12, TRPV4, MKKS, RHOC, CDK10, CDK16, MDN1, RHOF, SIK3, PRKCA, TRPM4, ACSM2B, LIMK2, RABL6, LYN, EFTUD2, PHKG2, PNCK, ACSM2A, MINK1, WNK2, DGUOK, MCM3, CDKL5, RAD50, TTLL10, EIF4A2, RIPK3, ERN2, RUVBL2, SEPT8, MAP3K12, CAMK1D, KALRN, ABCD1, MAP4K2, FPGT-TNNI3K, OAS1, PFAS, VRK3, LANCL2, THG1L, LARS, ABCD3…
STON1-GTF2A1L	347	57	g1c	0.774196	0.58417					GOTERM_MF_ALL	GO:0003824~catalytic activity	0.001905	CYP3A5, RAD51B, GDA, PPP2R5C, RNF216, SGMS1, ATP2B3, TAF5L, CD46, LCAT, GIT2, SULT1A4, EIF2B3, ACSM2B, CELA3B, ACSM2A, EXD3, MED11, WNK2, WDR83, RFC3, PARP12, BACE2, HSD11B2, EPS8L1, GGCT, DUSP10, OAS1, DUSP11, SULT4A1, TPI1, HNMT, VRK3, GYS1, OBSL1, NAT14, RECQL4, MAP2K3, HGD, ATP2A2, ALG11, PHYKPL, ACVRL1, KCNAB2, ATP10B, PDIA3, PHKB, PTEN, TTLL2, PDPK1, SMPDL3B, MCEE, MMD2, DPP7, SIK3, ZDHHC3,…
REG1B	345	59	g1c	0.904248	0.72435					GOTERM_MF_ALL	GO:0001882~nucleoside binding	0.00210981	RAD51B, RNASEL, CDK18, ACVRL1, C12ORF76, ATP10B, CLPB, PASK, ACSF2, TTLL2, ATP2B3, PDPK1, ACOT12, TRPV4, MKKS, RHOC, CDK10, CDK16, MDN1, RHOF, SIK3, PRKCA, TRPM4, ACSM2B, LIMK2, RABL6, LYN, EFTUD2, PHKG2, PNCK, ACSM2A, MINK1, WNK2, DGUOK, MCM3, CDKL5, RAD50, TTLL10, EIF4A2, RIPK3, ERN2, RUVBL2, SEPT8, MAP3K12, CAMK1D, KALRN, ABCD1, MAP4K2, FPGT-TNNI3K, OAS1, PFAS, VRK3, LANCL2, THG1L, LARS, ABCD3…
ZDHHC18	345	59	g1c	0.988433	0.979504					GOTERM_MF_ALL	GO:0016740~transferase activity	0.00238163	RNASEL, NDST4, CDK18, ACVRL1, ZC3HAV1, PHKB, PASK, RNF216, SGMS1, GLYATL3, CLYBL, PDPK1, TAF5L, GSTM3, ATAT1, PIGG, MAPKAP1, LCAT, GIT2, RBCK1, MMD2, CDK10, SULT1A4, CDK16, EIF2B3, SIK3, ACSM2B, PRKCA, ZDHHC3, LIMK2, LYN, PHKG2, PNCK, ZDHHC8, ACSM2A, MINK1, MED11, POLR1C, WNK2, DGUOK, KIDINS220, RAD50, CDKL5, ST6GALNAC1, WDR83, ISCU, PARP12, RIPK3, PCMTD1, EDF1, ERN2, FBXL22, CROT, EPS8L1, MAP3K1…
OSTN	346	58	g1c	0.437512	0.274378					GOTERM_MF_ALL	GO:0016772~transferase activity, transferring phosphorus-containing groups	0.00261009	RNASEL, CDK18, ACVRL1, PHKB, PASK, MAP4K2, FPGT-TNNI3K, OAS1, SGMS1, PDPK1, VRK3, PIGG, MAPKAP1, GIT2, THG1L, GYS1, OBSL1, CDK10, MMD2, STK19, CDK16, EIF2B3, SIK3, PRKCA, FLT1, LIMK2, LYN, PNCK, PHKG2, MAP2K3, MINK1, POLR1C, NPR2, WNK2, DGUOK, KIDINS220, AK9, RAD50, CDKL5, WDR83, ARAF, RIPK3, ERN2, CDK20, MAP3K12, EPS8L1, KALRN, CAMK1D
LYRM2	349	55	g1c	0.99422	0.990777					GOTERM_MF_ALL	GO:0032555~purine ribonucleotide binding	0.00283924	RAD51B, RNASEL, CDK18, ACVRL1, C12ORF76, ATP10B, CLPB, PASK, ACSF2, TTLL2, ATP2B3, PDPK1, ACOT12, TRPV4, MKKS, RHOC, CDK10, CDK16, MDN1, RHOF, SIK3, PRKCA, TRPM4, ACSM2B, LIMK2, RABL6, LYN, EFTUD2, PHKG2, PNCK, ACSM2A, MINK1, WNK2, DGUOK, MCM3, CDKL5, RAD50, TTLL10, EIF4A2, RIPK3, ERN2, RUVBL2, SEPT8, MAP3K12, CAMK1D, KALRN, ABCD1, MAP4K2, FPGT-TNNI3K, OAS1, PFAS, VRK3, LANCL2, THG1L, LARS, ABCD3…
KIDINS220	346	58	g1c	0.998481	0.996787					GOTERM_MF_ALL	GO:0005515~protein binding	0.00293372	S100A6, RAD51B, DBF4B, PDLIM7, PPP2R5C, USE1, CXORF40A, RNF216, ITSN1, AUNIP, CTNNB1, FAM124A, CD47, HOOK2, ATP2B3, TAF5L, GRIN2B, H2AFV, IFT20, LCAT, CD46, ZNF397, GIT2, CHRNA5, EIF2B3, COL10A1, S100A2, CDH23, LYRM2, OSBP2, DDRGK1, MED11, PCLO, WDR90, PPARGC1B, VASH1, WDR83, RFC3, IGHD, EPS8L1, MRPL43, TBC1D8B, RAD23B, RALYL, STK11IP, GGCT, SRSF10, OAS1, BANF1, SULT4A1, IL17D, TPI1, VRK3, GYS1, …
BANF1	353	51	g1c	2.22709e-05	-1.17237e-10					GOTERM_MF_ALL	GO:0000166~nucleotide binding	0.00331082	RAD51B, RNASEL, CDK18, ACVRL1, C12ORF76, ATP10B, APLF, CLPB, PASK, TTLL2, ACSF2, RBM4B, ATP2B3, PDPK1, ACOT12, TRPV4, MKKS, RHOC, CDK10, CDK16, MDN1, RHOF, SIK3, ACSM2B, TRPM4, PRKCA, RBFOX2, LIMK2, LYN, RABL6, EFTUD2, PHKG2, PNCK, ACSM2A, QDPR, MINK1, WNK2, DGUOK, MCM3, RAD50, CDKL5, PPARGC1B, ACADVL, LARP6, RBPMS, TTLL10, EIF4A2, RIPK3, TXNRD2, HSD11B2, ERN2, RUVBL2, SEPT8, MAP3K12, CAMK1D, KAL…
CDKL5	346	58	g1c	0.96742	0.936413					GOTERM_MF_ALL	GO:1901265~nucleoside phosphate binding	0.00336434	RAD51B, RNASEL, CDK18, ACVRL1, C12ORF76, ATP10B, APLF, CLPB, PASK, TTLL2, ACSF2, RBM4B, ATP2B3, PDPK1, ACOT12, TRPV4, MKKS, RHOC, CDK10, CDK16, MDN1, RHOF, SIK3, ACSM2B, TRPM4, PRKCA, RBFOX2, LIMK2, LYN, RABL6, EFTUD2, PHKG2, PNCK, ACSM2A, QDPR, MINK1, WNK2, DGUOK, MCM3, RAD50, CDKL5, PPARGC1B, ACADVL, LARP6, RBPMS, TTLL10, EIF4A2, RIPK3, TXNRD2, HSD11B2, ERN2, RUVBL2, SEPT8, MAP3K12, CAMK1D, KAL…
FRS3	352	52	g1c	0.00991615	-1.11686e-08					GOTERM_MF_ALL	GO:0017076~purine nucleotide binding	0.00338868	RAD51B, RNASEL, CDK18, ACVRL1, C12ORF76, ATP10B, CLPB, PASK, ACSF2, TTLL2, ATP2B3, PDPK1, ACOT12, TRPV4, MKKS, RHOC, CDK10, CDK16, MDN1, RHOF, SIK3, PRKCA, TRPM4, ACSM2B, LIMK2, RABL6, LYN, EFTUD2, PHKG2, PNCK, ACSM2A, MINK1, WNK2, DGUOK, MCM3, CDKL5, RAD50, TTLL10, EIF4A2, RIPK3, ERN2, RUVBL2, SEPT8, MAP3K12, CAMK1D, KALRN, ABCD1, MAP4K2, FPGT-TNNI3K, OAS1, PFAS, VRK3, LANCL2, THG1L, LARS, ABCD3…
RP4-539M6.19	344	60	g1c	0.835594	0.676275					GOTERM_MF_ALL	GO:0032553~ribonucleotide binding	0.00355562	RAD51B, RNASEL, CDK18, ACVRL1, C12ORF76, ATP10B, CLPB, PASK, ACSF2, TTLL2, ATP2B3, PDPK1, ACOT12, TRPV4, MKKS, RHOC, CDK10, CDK16, MDN1, RHOF, SIK3, PRKCA, TRPM4, ACSM2B, LIMK2, RABL6, LYN, EFTUD2, PHKG2, PNCK, ACSM2A, MINK1, WNK2, DGUOK, MCM3, CDKL5, RAD50, TTLL10, EIF4A2, RIPK3, ERN2, RUVBL2, SEPT8, MAP3K12, CAMK1D, KALRN, ABCD1, MAP4K2, FPGT-TNNI3K, OAS1, PFAS, VRK3, LANCL2, THG1L, LARS, ABCD3…
ARR3	349	55	g1c	0.50272	0.35471					GOTERM_MF_ALL	GO:0016301~kinase activity	0.00356799	RNASEL, ACVRL1, CDK18, PHKB, PASK, MAP4K2, FPGT-TNNI3K, SGMS1, PDPK1, VRK3, MAPKAP1, GIT2, OBSL1, CDK10, MMD2, STK19, CDK16, SIK3, PRKCA, FLT1, LIMK2, LYN, PNCK, PHKG2, MAP2K3, MINK1, NPR2, WNK2, DGUOK, KIDINS220, RAD50, CDKL5, AK9, WDR83, ARAF, RIPK3, ERN2, CDK20, MAP3K12, EPS8L1, KALRN, CAMK1D
ACVRL1	332	72	g1d	0.0661352	0.023185					GOTERM_MF_ALL	GO:0004672~protein kinase activity	0.00409679	RNASEL, ACVRL1, CDK18, PHKB, PASK, FPGT-TNNI3K, MAP4K2, PDPK1, VRK3, CDK10, MMD2, STK19, CDK16, SIK3, PRKCA, FLT1, LIMK2, LYN, MAP2K3, PHKG2, PNCK, MINK1, NPR2, WNK2, CDKL5, ARAF, RIPK3, ERN2, CDK20, MAP3K12, KALRN, CAMK1D
TTC17	333	71	g1d	0.422674	0.291825					GOTERM_MF_ALL	GO:0016746~transferase activity, transferring acyl groups	0.00425984	ACSM2B, ZDHHC3, GGCT, ZDHHC8, ACSM2A, CERS5, ZDHHC18, GLYATL3, CLYBL, CPT1A, ZDHHC24, TAF5L, ATAT1, LCAT, EDF1, CROT, NAT14
STARD13	339	65	g1d	0.155887	0.0666392					GOTERM_MF_ALL	GO:0016747~transferase activity, transferring acyl groups other than amino-acyl groups	0.0060726	ACSM2B, ZDHHC3, ZDHHC8, ACSM2A, CERS5, ZDHHC18, GLYATL3, CPT1A, ZDHHC24, TAF5L, ATAT1, LCAT, EDF1, CROT, NAT14
TRPM4	339	65	g1d	0.223021	0.11418					GOTERM_MF_ALL	GO:0036094~small molecule binding	0.0063685	RAD51B, RNASEL, CDK18, ACVRL1, C12ORF76, ATP10B, APLF, CLPB, PASK, TTLL2, ACSF2, RBM4B, ATP2B3, PDPK1, ACOT12, TRPV4, MKKS, RHOC, CDK10, CDK16, MDN1, RHOF, SIK3, ACSM2B, TRPM4, PRKCA, RBFOX2, OSBP2, LIMK2, LYN, RABL6, EFTUD2, PHKG2, PNCK, ACSM2A, QDPR, MINK1, WNK2, DGUOK, MCM3, RAD50, PPARGC1B, CDKL5, ACADVL, LARP6, RBPMS, TTLL10, EIF4A2, RIPK3, HSD11B2, TXNRD2, ERN2, RUVBL2, SEPT8, MAP3K12, CAMK…
ANKRD10	332	72	g1d	0.336097	0.244687					GOTERM_MF_ALL	GO:0097472~cyclin-dependent protein kinase activity	0.0155683	CDK18, CDK10, CDK16, CDK20, CDKL5
DSG2	338	66	g1d	0.00627991	0.001934					GOTERM_MF_ALL	GO:0004693~cyclin-dependent protein serine/threonine kinase activity	0.0155683	CDK18, CDK10, CDK16, CDK20, CDKL5
TMEM125	339	65	g1d	0.049582	0.0219069					GOTERM_MF_ALL	GO:0005516~calmodulin binding	0.0203406	TRPM4, MYO1A, ATP2B3, PHKB, PNCK, PHKG2, PPP3CB, EDF1, PLA2G6, TRPV4, VAMP2, CAMK1D
RNASEL	339	65	g1d	0.0890247	0.0453572					GOTERM_MF_ALL	GO:0003996~acyl-CoA ligase activity	0.0204034	ACSM2B, ACSM2A, ACSF2
KNDC1	333	71	g1d	0.572564	0.0958722					GOTERM_MF_ALL	GO:0005057~receptor signaling protein activity	0.025607	ACVRL1, LYN, IL1RL1, SMAD6, MAP2K3, ARAF, RIPK3, MAP4K2, MINK1, MAP3K12
SULT4A1	336	68	g1d	0.728858	0.176473					GOTERM_MF_ALL	GO:0008307~structural constituent of muscle	0.0314638	SMTN, SORBS2, MYL6B, TPM2, TPM1
CRACR2A	335	69	g1d	0.274836	0.147738					GOTERM_MF_ALL	GO:0016409~palmitoyltransferase activity	0.0339336	ZDHHC24, ZDHHC3, ZDHHC8, ZDHHC18, CPT1A
DDRGK1	332	72	g1d	0.0556944	0.0213676					GOTERM_MF_ALL	GO:0097367~carbohydrate derivative binding	0.0369569	RAD51B, RNASEL, CDK18, ACVRL1, C12ORF76, ATP10B, CLPB, PASK, BCAN, ACSF2, TTLL2, AZGP1, ATP2B3, PDPK1, FBXO27, ACOT12, TRPV4, MKKS, RHOC, CDK10, CDK16, MDN1, RHOF, SIK3, ACSM2B, PRKCA, TRPM4, LIMK2, RABL6, LYN, EFTUD2, PHKG2, PNCK, ACSM2A, MINK1, WNK2, DGUOK, MCM3, CDKL5, RAD50, TTLL10, EIF4A2, RIPK3, ERN2, RUVBL2, SEPT8, MAP3K12, CAMK1D, KALRN, ABCD1, FPGT-TNNI3K, MAP4K2, OAS1, PFAS, VRK3, LANCL…
ZNF814	340	64	g1d	0.685542	0.429758					GOTERM_MF_ALL	GO:0019706~protein-cysteine S-palmitoyltransferase activity	0.0409482	ZDHHC24, ZDHHC3, ZDHHC8, ZDHHC18
TXNRD2	334	70	g1d	0.21625	0.100897					GOTERM_MF_ALL	GO:0008138~protein tyrosine/serine/threonine phosphatase activity	0.0420021	STYXL1, SSH3, DUSP10, DUSP11, PTEN
NHSL1	333	71	g1d	0.0692963	0.0202088					GOTERM_MF_ALL	GO:0016773~phosphotransferase activity, alcohol group as acceptor	0.0423601	RNASEL, ACVRL1, CDK18, PHKB, PASK, FPGT-TNNI3K, MAP4K2, PDPK1, VRK3, CDK10, MMD2, STK19, CDK16, SIK3, PRKCA, FLT1, LIMK2, LYN, MAP2K3, PHKG2, PNCK, MINK1, NPR2, WNK2, CDKL5, ARAF, RIPK3, ERN2, CDK20, MAP3K12, KALRN, CAMK1D
UNC119	337	67	g1d	0.193924	0.131461					GOTERM_MF_ALL	GO:0004683~calmodulin-dependent protein kinase activity	0.0490729	PHKB, PNCK, PHKG2, CAMK1D
WDR34	336	68	g1d	0.0294999	0.0129929					GOTERM_MF_ALL	GO:0004702~receptor signaling protein serine/threonine kinase activity	0.0505176	ACVRL1, MAP2K3, ARAF, RIPK3, MAP4K2, MINK1, MAP3K12
ZC3HAV1	334	70	g1d	0.343545	0.228344					GOTERM_MF_ALL	GO:0019901~protein kinase binding	0.0539314	STK11IP, DBF4B, ACVRL1, SRCIN1, MAP2K3, PPP1R12B, RELA, CCNL1, MAP4K2, CTNND1, PPP1CC, PTEN, CCNL2, CTNNB1, PDPK1, CEP68, MAPKAP1, GYS1, TRPV4, PLA2G6, HSPB1, MAP3K12, NFATC1
SGMS1	341	63	g1d	0.109386	0.0460323					GOTERM_MF_ALL	GO:1901363~heterocyclic compound binding	0.0545833	RPL18, CYP3A5, RNASEL, RAD51B, DBF4B, C12ORF76, ZC3HAV1, CLPB, PASK, GTF2IRD2B, CTNNB1, ATP2B3, H2AFV, ZNF397, PSIP1, ZNF578, EIF2B3, SPATA24, ACSM2B, RBFOX2, NUDT1, PNCK, RELA, EFTUD2, ACSM2A, QDPR, ZNF814, MLXIPL, EXD3, ZNF7, WNK2, PPP1CC, ZNF3, PPARGC1B, CDKL5, RSL1D1, RBPMS, RFC3, PARP12, RPS17, RIPK3, TFAP2B, HSPB1, HSD11B2, EDF1, TGIF2, SEPT8, MRPL43, KALRN, RAD23B, MRPS17, RALYL, SRSF10, M…
RABL2B	339	65	g1d	0.211438	0.0999105					GOTERM_MF_ALL	GO:0097159~organic cyclic compound binding	0.058532	RPL18, CYP3A5, RNASEL, RAD51B, DBF4B, C12ORF76, ZC3HAV1, CLPB, PASK, GTF2IRD2B, CTNNB1, ATP2B3, H2AFV, ZNF397, PSIP1, ZNF578, EIF2B3, SPATA24, ACSM2B, RBFOX2, OSBP2, NUDT1, PNCK, RELA, EFTUD2, ACSM2A, QDPR, ZNF814, MLXIPL, EXD3, ZNF7, WNK2, PPP1CC, ZNF3, PPARGC1B, CDKL5, RSL1D1, RBPMS, RFC3, PARP12, RPS17, RIPK3, TFAP2B, HSPB1, HSD11B2, EDF1, TGIF2, SEPT8, MRPL43, KALRN, RAD23B, MRPS17, RALYL, SR…
TCEA2	334	70	g1d	0.427104	0.276504					GOTERM_MF_ALL	GO:0016405~CoA-ligase activity	0.0592435	ACSM2B, ACSM2A, ACSF2
ACSF2	341	63	g1d	0.145375	0.0809026					GOTERM_MF_ALL	GO:0019707~protein-cysteine S-acyltransferase activity	0.0626058	ZDHHC24, ZDHHC3, ZDHHC8, ZDHHC18
HSD11B2	334	70	g1d	0.0447907	0.0200044					GOTERM_MF_ALL	GO:0008093~cytoskeletal adaptor activity	0.0752716	SORBS2, OBSL1, BICD1
CELA3B	336	68	g1d	0.614383	0.0975312					GOTERM_MF_ALL	GO:0003678~DNA helicase activity	0.0759842	RECQL4, ATRX, RUVBL2, MCM3, RAD50
MCM3	341	63	g1d	0.0877227	0.0520764					GOTERM_MF_ALL	GO:0008022~protein C-terminus binding	0.0783944	SCLT1, ATP2A2, PHB, FPGT-TNNI3K, BCAM, PPP1CC, BANF1, PEX10, CALCOCO1, CTNNB1
EIF2B3	342	62	g1d	0.238625	0.149704					GOTERM_MF_ALL	GO:0008094~DNA-dependent ATPase activity	0.0824319	RECQL4, ATRX, RAD51B, RFC3, RUVBL2, RAD50
CALML4	339	65	g1d	0.176385	0.110438					GOTERM_MF_ALL	GO:0016417~S-acyltransferase activity	0.0830088	ZDHHC24, ZDHHC3, ZDHHC8, ZDHHC18
DHRS12	342	62	g1d	0.257959	0.165571					GOTERM_MF_ALL	GO:0002046~opsin binding	0.0834084	IFT20, ARR3
CRBN	340	64	g1d	0.0674058	0.0288782					GOTERM_MF_ALL	GO:0031871~proteinase activated receptor binding	0.0834084	PHB, BICD1
DNAJA4	332	72	g1d	0.0571479	0.0244321					GOTERM_MF_ALL	GO:0042623~ATPase activity, coupled	0.0851517	RECQL4, RAD51B, ATP10B, ABCD1, KATNB1, RAD50, ATRX, RFC3, ATP2B3, CRBN, ATP2A2, EIF4A2, ABCC3, ABCD3, RUVBL2
SLC4A10	332	72	g1d	0.743704	0.183268					GOTERM_MF_ALL	GO:0033613~activating transcription factor binding	0.0882296	RELA, PPARG, PSIP1, ZFPM1, CTNNB1
TCF25	343	61	g1d	0.26673	0.179955					GOTERM_MF_ALL	GO:0017111~nucleoside-triphosphatase activity	0.0896338	RAD51B, ATP10B, ABCD1, CLPB, KATNB1, KLC4, ATP2B3, DNAI1, KLC1, MYL6B, ABCD3, RHOF, MDN1, RECQL4, MYO1A, NUDT1, EFTUD2, NTPCR, MCM3, RAD50, RABL2B, ATRX, RFC3, CRBN, ATP2A2, EIF4A2, ABCC3, RHOT2, RUVBL2, MYO19
MYO19	336	68	g1d	0.393057	0.294829					GOTERM_MF_ALL	GO:0017137~Rab GTPase binding	0.0902728	IFT20, SGSM3, CHM, SYTL4, TBC1D4, SYTL2, BICD1, TBC1D8B
TLE2	338	66	g1d	0.589939	0.453038					GOTERM_MF_ALL	GO:0047617~acyl-CoA hydrolase activity	0.092486	ACOT8, ACOT2, ACOT12
MINK1	334	70	g1d	0.0801717	0.0249377					GOTERM_MF_ALL	GO:0005488~binding	0.0942818	RPL18, GDA, DBF4B, PPP2R5C, USE1, CXORF40A, ITSN1, CTNNB1, TAF5L, GRIN2B, GIT2, ZNF397, CDH23, DDRGK1, MED11, EXD3, PCLO, WDR90, WDR83, RPS17, IGHD, BACE2, HSD11B2, TGIF2, RAD23B, GGCT, ZNF76, DUSP11, IL17D, SULT4A1, OBSL1, C19ORF25, RPS23, NAT14, NPHP1, SSSCA1, RECQL4, UNC119, PHB, MAP2K3, RPS9, HGD, ZNF525, FNBP1, HSPB11, SRSF6, PKP3, SYTL4, SYTL2, PHYKPL, RERE, MSR1, PDIA3, FAM3D, ATP10B, ZNF6…
CD46	343	61	g1d	0.0487086	0.013979					GOTERM_MF_ALL	GO:0051082~unfolded protein binding	0.0958323	SRSF10, MKKS, RUVBL2, DNAJA4, MDN1, DNAJB6, AIP
CDK18	337	67	g1d	0.110999	0.0500475					GOTERM_MF_ALL	GO:0003743~translation initiation factor activity	0.0968885	EIF3D, EIF4A2, EIF3K, EIF2B3, EIF4E2
SORBS2	338	66	g1d	0.395408	0.29065
SGSM3	334	70	g1d	0.230499	0.170832
EDF1	335	69	g1d	0.0183575	0.00914204
MAT2A	338	66	g1d	0.118235	0.0663047
KLHL42	334	70	g1d	0.2112	0.118942
C5orf46	342	62	g1d	0.873584	0.54902
PCMTD1	341	63	g1d	0.104724	0.0635253
PDLIM7	340	64	g1d	0.344854	0.288618
CEP68	338	66	g1d	0.0669418	0.0315422
TBC1D8B	338	66	g1d	0.240575	0.150492
RHOT2	336	68	g1d	0.119674	0.0632027
THYN1	332	72	g1d	0.218964	0.173317
PNCK	338	66	g1d	0.641414	0.209431
RNF216	334	70	g1d	0.0324025	0.00739249
ZNF169	342	62	g1d	0.449397	0.315801
STX2	340	64	g1d	0.227765	0.147425
RPS17	333	71	g1d	0.00233322	0.000990788
DPP7	335	69	g1d	0.252644	0.165963
GLYR1	339	65	g1d	0.0506847	0.0202578
PAX4	337	67	g1d	0.555769	0.1758
COMMD5	340	64	g1d	0.0267606	0.0128002
MKKS	333	71	g1d	0.390714	0.220109
GIT2	335	69	g1d	0.337691	0.242602
CAMK1D	340	64	g1d	0.197211	0.101764
RBM4B	336	68	g1d	0.182822	0.124185
UBXN6	334	70	g1d	0.165119	0.0879917
PHB	340	64	g1d	0.396349	0.314195
PFAS	332	72	g1d	0.141105	0.0764592
PKP3	340	64	g1d	0.0352144	0.0131889
RBFOX2	333	71	g1d	0.399877	0.31531
EIF3K	339	65	g1d	0.174482	0.123927
FNBP1	337	67	g1d	0.325318	0.236614
DNAJB6	334	70	g1d	0.572995	0.478988
KCTD17	340	64	g1d	0.414165	0.294493
SLC38A5	334	70	g1d	0.301892	0.203739
DGUOK	334	70	g1d	0.723379	0.675702
CDCP1	341	63	g1d	0.0522459	0.0233477
ANKRD49	337	67	g1d	0.446822	0.336138
SULT1A4	333	71	g1d	0.0424	0.00667698
GATS	333	71	g1d	0.537848	0.403801
HSBP1	336	68	g1d	0.0376563	0.0217878
QDPR	338	66	g1d	0.338392	0.268735
WDR83	335	69	g1d	0.356732	0.193947
GDA	336	68	g1d	0.798584	0.703895
KATNB1	339	65	g1d	0.245238	0.189092
IL1RL1	335	69	g1d	0.869353	0.731767
P4HB	340	64	g1d	0.652357	0.569767
EXOC7	332	72	g1d	0.0260172	0.00727417
SRI	338	66	g1d	0.0178364	0.00543525
BRCC3	343	61	g1d	0.357439	0.247388
ZFPM1	343	61	g1d	0.466127	0.282307
BCCIP	335	69	g1d	0.817546	0.768584
FAM19A2	340	64	g1d	0.828202	0.610061
L3HYPDH	338	66	g1d	0.550179	0.416284
PARP12	337	67	g1d	0.971013	0.954421
STYXL1	338	66	g1d	0.496776	0.426098
CPAMD8	339	65	g1d	0.804248	0.568298
MAP4K2	334	70	g1d	0.576968	0.485782
TEFM	332	72	g1d	0.844892	0.800079
BICD1	338	66	g1d	0.752487	0.656868
SMIM4	337	67	g1d	0.699777	0.626688
CENPU	335	69	g1d	0.437273	0.348568
EIF4E2	335	69	g1d	0.859748	0.820217
SMAD6	334	70	g1d	0.444244	0.31659
TM2D3	339	65	g1d	0.946468	0.926814
PABPC1L	340	64	g1d	0.901644	0.848034
STK19	343	61	g1d	0.752423	0.579676
FBXO27	343	61	g1d	0.916973	0.761942
MYL6B	333	71	g1d	0.033942	0.00700241
CFAP54	334	70	g1d	0.666519	0.490195
ANKRD13B	336	68	g1d	0.270651	0.181873
CPT1A	333	71	g1d	0.980261	0.971007
ZBTB25	334	70	g1d	0.858401	0.806332
ZNF578	333	71	g1d	0.814269	0.587646
LEMD1	334	70	g1d	0.640214	0.435315
DGCR14	339	65	g1d	0.868717	0.825678
RFC3	338	66	g1d	0.969246	0.951686
DNAI1	339	65	g1d	0.371441	0.22645
BCAN	338	66	g1d	0.80467	0.561969
RPS23	338	66	g1d	0.0259532	0.0108685
COL10A1	338	66	g1d	0.413392	0.227175
CLDND1	341	63	g1d	0.999467	0.998193
PDIA3	343	61	g1d	0.933973	0.923451
SERP2	336	68	g1d	0.919599	0.866728
FPGT-TNNI3K	340	64	g1d	0.885479	0.705255
EPB41L5	343	61	g1d	0.875053	0.822143
CXorf40A	337	67	g1d	0.931271	0.917536
FGA	334	70	g1d	0.918798	0.839035
MMD2	340	64	g1d	0.222772	0.146324
PNPLA4	338	66	g1d	0.74832	0.725174
ZNF322	332	72	g1d	0.00168325	-2.11563e-09
CD163L1	327	77	g1e	0.430817	0.0836401
COL28A1	325	79	g1e	0.196633	0.036554
MAP3K12	326	78	g1e	0.351698	0.117227
ZBTB45	331	73	g1e	0.0824646	0.0247285
USH1C	328	76	g1e	0.221155	0.122483
CES2	331	73	g1e	0.0955367	0.0554661
MTMR10	330	74	g1e	0.449731	0.267594
PEX10	327	77	g1e	0.128293	0.0542979
PHKB	328	76	g1e	0.260849	0.135841
SYTL2	326	78	g1e	0.145144	0.0774717
PRKCA	329	75	g1e	0.0661789	0.0279391
USP48	330	74	g1e	0.2045	0.143488
SLC44A1	329	75	g1e	0.753225	0.598454
SLC17A4	330	74	g1e	0.239621	0.155976
ZCCHC2	326	78	g1e	0.188019	0.105785
PRRG1	326	78	g1e	0.0620567	0.0243474
TMEM258	326	78	g1e	0.0187502	0.0105916
SMPDL3B	327	77	g1e	0.188095	0.12548
CRELD1	327	77	g1e	0.220141	0.128402
GABRA2	329	75	g1e	0.481491	0.35315
BLOC1S1	330	74	g1e	0.0220666	0.0117029
CBY1	325	79	g1e	0.0625775	0.0403246
ADIRF	327	77	g1e	0.311175	0.220512
CDK20	330	74	g1e	0.451071	0.287072
CDCA7	328	76	g1e	0.0160915	0.0058806
ERI3	330	74	g1e	0.0232508	0.0114345
ZNF76	329	75	g1e	0.131326	0.067758
LGI1	330	74	g1e	0.535413	0.297917
PTCH1	327	77	g1e	0.14982	0.0707696
TPI1	327	77	g1e	0.0037072	0.00152484
FAM104B	331	73	g1e	0.738243	0.677719
CHCHD7	328	76	g1e	0.520637	0.432168
SEC24A	325	79	g1e	0.0883418	0.0496168
ELMOD3	325	79	g1e	0.360772	0.271468
GYS1	325	79	g1e	0.0184151	0.00571512
PPARGC1B	327	77	g1e	0.0580068	0.0318656
MEF2BNB	326	78	g1e	0.424127	0.303599
CDK16	324	80	g1e	0.704422	0.628124
STK11IP	326	78	g1e	0.162718	0.0869464
ARAF	327	77	g1e	0.0603721	0.027681
ISCU	327	77	g1e	0.0166401	0.00904594
PRR15	330	74	g1e	0.172985	0.130435
GRINA	330	74	g1e	0.0605401	0.0358687
RAD50	328	76	g1e	0.505101	0.387784
HBP1	325	79	g1e	0.154822	0.0862126
STXBP2	329	75	g1e	0.0625907	0.0256701
NPR2	330	74	g1e	0.527648	0.319323
ATRNL1	329	75	g1e	0.673811	0.446155
HPS1	327	77	g1e	0.497424	0.390879
OSBP2	330	74	g1e	0.215109	0.102754
AFMID	329	75	g1e	0.386791	0.310934
NIPAL3	326	78	g1e	0.302401	0.22457
EFTUD2	326	78	g1e	0.141269	0.0882341
PCDHGA2	324	80	g1e	0.778751	0.539787
NAT14	327	77	g1e	0.126247	0.0742048
ABCD3	329	75	g1e	0.0490301	0.0174762
TMCO6	324	80	g1e	0.166632	0.0759496
ATAT1	325	79	g1e	0.678241	0.547788
AIP	326	78	g1e	0.0447155	0.01749
VASH1	326	78	g1e	0.075832	0.0427441
GALNT10	325	79	g1e	0.0258467	0.00803596
CDK10	328	76	g1e	0.514979	0.374028
PPP1R7	326	78	g1e	0.947637	0.935028
POFUT1	327	77	g1e	0.017543	0.00583958
NFATC1	330	74	g1e	0.71544	0.591535
DUSP11	327	77	g1e	0.0292239	0.0103444
RSL1D1	324	80	g1e	0.877696	0.857663
WNK2	328	76	g1e	0.727698	0.64581
CCDC88B	326	78	g1e	0.627411	0.49634
SRSF6	331	73	g1e	0.532999	0.4523
ACOT2	325	79	g1e	0.208453	0.138969
PRDM11	325	79	g1e	0.792654	0.732904
IGHD	324	80	g1e	0.697734	0.406819
AZGP1	330	74	g1e	0.0595334	0.0322188
MKLN1	324	80	g1e	0.524111	0.414101
ZFAND2A	328	76	g1e	0.970891	0.952499
CSAD	326	78	g1e	0.416628	0.345853
ZNF3	328	76	g1e	0.953155	0.932382
PCDHA9	325	79	g1e	0.453389	0.238562
FAHD1	324	80	g1e	0.97262	0.963198
TTLL10	331	73	g1e	0.627456	0.368997
C7orf73	330	74	g1e	0.953148	0.932768
BBS9	327	77	g1e	0.569729	0.471979
NUDT1	331	73	g1e	0.0168244	0.00347755
PRRT2	325	79	g1e	0.830578	0.709512
POLR1C	327	77	g1e	0.924963	0.895114
B4GALNT4	328	76	g1e	0.521321	0.370113
S100A2	328	76	g1e	0.0627681	0.0233251
RAD23B	331	73	g1e	0.615008	0.507875
SNAP29	326	78	g1e	0.542135	0.470561
SCTR	331	73	g1e	0.562748	0.332766
STRIP2	330	74	g1e	0.277546	0.183081
KCNMA1	327	77	g1e	0.973158	0.955479
NDRG4	324	80	g1e	0.904969	0.834618
TRPV4	329	75	g1e	0.0198234	-4.63807e-08
CCDC157	330	74	g1e	0.837263	0.745363
SNX12	327	77	g1e	0.989594	0.983412
LYN	325	79	g1e	0.00863405	-7.96445e-10
TGIF2	328	76	g1e	0.557473	0.435885
CSF3R	328	76	g1e	0.874067	0.823691
AUNIP	326	78	g1e	0.875072	0.783898
ATP2B3	330	74	g1e	0.467658	0.307792
VWDE	330	74	g1e	0.762941	0.581435
MAF	331	73	g1e	0.958571	0.913038
ZNF257	326	78	g1e	0.8917	0.787496
IL15RA	329	75	g1e	0.997146	0.993877

## Sheet: coad normal
	tumor > normal	tumor < normal	group	tumor_mean	normal_mean					Category	Term	PValue	Genes
CXCL12	0	404	g2a	0.554634	0.859997					KEGG_PATHWAY	hsa04510:Focal adhesion	0.0169625	ACTN4, PDGFA, BCAR1, COL6A2, PPP1R12A, RAP1A, THBS1, CAPN2, COL11A1, PXN, COL5A1, SPP1
AHCYL2	7	397	g2a	0.151741	0.285725					KEGG_PATHWAY	hsa04974:Protein digestion and absorption	0.025405	SLC38A2, SLC8A2, COL6A2, COL12A1, SLC3A1, COL11A1, COL5A1
KIF16B	10	394	g2a	0.276904	0.619343					KEGG_PATHWAY	hsa04114:Oocyte meiosis	0.0659845	CDK1, REC8, PPP2R5B, CPEB4, STAG3, SKP1, FBXW11
ADAMTS2	4	400	g2a	0.0458275	0.230579					KEGG_PATHWAY	hsa04670:Leukocyte transendothelial migration	0.0755424	ACTN4, BCAR1, PECAM1, RAP1A, MSN, CXCL12, PXN
RAB27A	10	394	g2a	0.0481678	0.171961					KEGG_PATHWAY	hsa04810:Regulation of actin cytoskeleton	0.0916053	KRAS, APC2, ACTN4, PDGFA, BCAR1, PPP1R12A, PIP5K1B, CYFIP1, MSN, PXN
ATP6V0D1	15	389	g2a	0.0529986	0.14153					GOTERM_BP_ALL	GO:0030574~collagen catabolic process	1.00119e-06	KLK6, MMP10, COL6A2, COL12A1, MMP14, MMP3, ADAMTS2, COL11A1, MMP13, COL5A1, MMP11
PXN	16	388	g2a	0.0943812	0.179163					GOTERM_BP_ALL	GO:0044243~multicellular organism catabolic process	2.63032e-06	KLK6, MMP10, COL6A2, COL12A1, MMP14, MMP3, ADAMTS2, COL11A1, MMP13, COL5A1, MMP11
PPID	17	387	g2a	0.200326	0.394612					GOTERM_BP_ALL	GO:0032963~collagen metabolic process	3.62932e-06	KLK6, CCL2, MMP3, MMP14, MMP13, COL5A1, MMP11, MMP10, COL6A2, RAP1A, COL12A1, ADAMTS2, COL11A1
SVIL	16	388	g2a	0.0625499	0.205532					GOTERM_BP_ALL	GO:0044259~multicellular organismal macromolecule metabolic process	5.78902e-06	KLK6, CCL2, MMP3, MMP14, MMP13, COL5A1, MMP11, MMP10, COL6A2, RAP1A, COL12A1, ADAMTS2, COL11A1
ING2	17	387	g2a	0.132535	0.247083					GOTERM_BP_ALL	GO:0006950~response to stress	2.19135e-05	PPP2R5B, PDGFA, MMP3, CXCL12, KANK1, MAP3K6, APOA2, ATP2B4, PUM1, CFH, FAU, SPON2, MX2, HMGCL, OXR1, RAB27A, ACTN4, USP1, SKP1, NCAM1, REC8, RPS19, KDM2A, KRT16, PSMA4, AMFR, AKAP1, SLC38A2, CCL2, ERBB3, IFI30, BCL2L1, CAPZB, NR2C2, MAGEA3, PXN, TOMM7, KRAS, DUSP15, CLASP2, DYRK2, SPP1, SREBF1, DNMT3A, LPO, TBL2, ARID3A, PSMB9, FNIP2, DNA2, CD55, IFI27, P2RX2, TGFBR3, CIRBP, DNAJB1, KLF2, CACNA1A…
pk	7	397	g2a	0.555714	0.80449					GOTERM_BP_ALL	GO:0044763~single-organism cellular process	2.34395e-05	ADGRA3, LTBP1, VAPA, PPP2R5B, PNKD, LHCGR, TRAPPC2L, NOTUM, AMOTL1, MXI1, AMOTL2, CIAPIN1, HS2ST1, MAP3K6, ATP2B4, BTBD3, NT5C2, FAU, STAG3, COL12A1, HTRA3, RARB, IFT27, GPT2, OXR1, RAB27A, C12ORF65, SKP1, NCAPD3, GLTP, REC8, RPS19, KRT17, TAGLN, KRT16, SPAG4, AMFR, ADAMTS2, ALDOA, GCNT3, NFKBIE, ERBB3, NFKBIB, HMGCS1, CHCHD3, IFI30, BCL2L1, RFFL, RCC1, CAPZB, NAA35, PXN, MAGEA3, ACSBG1, HADHB, K…
CRB3	3	401	g2a	0.0748452	0.197767					GOTERM_BP_ALL	GO:0044236~multicellular organism metabolic process	2.5635e-05	KLK6, CCL2, MMP3, MMP14, MMP13, COL5A1, MMP11, MMP10, COL6A2, RAP1A, COL12A1, ADAMTS2, COL11A1
MBNL1	15	389	g2a	0.166711	0.334605					GOTERM_BP_ALL	GO:0050896~response to stimulus	4.46519e-05	ADGRA3, LTBP1, PPP2R5B, VAPA, LHCGR, NOTUM, AMOTL1, AMOTL2, MAP3K6, ATP2B4, CFH, FAU, RARB, HTRA3, IFT27, OXR1, RAB27A, SKP1, REC8, RPS19, KRT17, KRT16, AMFR, GCNT3, ERBB3, NFKBIB, HMGCS1, IFI30, BCL2L1, RFFL, CAPZB, MAGEA3, PXN, ACSBG1, KRAS, DMD, DUSP15, SYBU, SPP1, DNMT3A, FNIP2, GART, CD55, IFI27, RGS3, ARF3, RHEB, TGFBR3, KLF2, NRP2, OPRM1, ELF3, RAB5C, CPEB4, BCAR1, PDIA6, PKM, ASGR1, SEMA3…
COL5A1	20	384	g2a	0.226473	0.343082					GOTERM_BP_ALL	GO:0044699~single-organism process	5.02038e-05	ADGRA3, LTBP1, VAPA, PPP2R5B, PNKD, LHCGR, TRAPPC2L, NOTUM, CLK1, AMOTL1, MXI1, AMOTL2, CIAPIN1, HS2ST1, MAP3K6, ATP2B4, BTBD3, NT5C2, COL12A1, FAU, STAG3, HTRA3, RARB, IFT27, GPT2, OXR1, RAB27A, C12ORF65, SKP1, NCAPD3, GLTP, REC8, RPS19, KRT17, TAGLN, KRT16, SPAG4, YME1L1, AMFR, ADAMTS2, ALDOA, GCNT3, NFKBIE, ERBB3, NFKBIB, HMGCS1, CHCHD3, IFI30, BCL2L1, RFFL, RCC1, CAPZB, NAA35, PXN, MAGEA3, AC…
PDGFA	17	387	g2a	0.242651	0.396394					GOTERM_BP_ALL	GO:0010033~response to organic substance	7.03206e-05	OPRM1, NRP2, NCBP2, PODNL1, LTBP1, PPP2R5B, BCAR1, CPEB4, LHCGR, PDIA6, CAD, CXCL12, KANK1, PKM, APOA2, ATP2B4, CPOX, PSMD3, HTRA3, MSN, RARB, SPON2, ATP6V0D1, MX2, HMGCL, CDK1, STX4, OTX2, KIF16B, ESR2, MMP14, TRPM2, NCAM1, UBE2O, PSMA4, VSNL1, AKAP7, AMFR, ACVR1, CSF3, POLR2H, LIMS1, CCL2, ING2, NFKBIB, HMGCS1, TRIB3, IFI30, AKAP9, BCL2L1, RFFL, NR2C2, PXN, WT1, ACSBG1, CD9, KRAS, IL10RB, DUSP1…
CLK1	19	385	g2a	0.252978	0.513338					GOTERM_BP_ALL	GO:0071310~cellular response to organic substance	7.29724e-05	OPRM1, NCBP2, NRP2, PODNL1, LTBP1, PPP2R5B, BCAR1, CPEB4, LHCGR, PDIA6, CAD, CXCL12, KANK1, ATP2B4, PSMD3, HTRA3, RARB, MSN, SPON2, ATP6V0D1, MX2, STX4, OTX2, ESR2, KIF16B, TRPM2, NCAM1, UBE2O, PSMA4, VSNL1, AKAP7, AMFR, ACVR1, CSF3, POLR2H, LIMS1, CCL2, ING2, NFKBIB, HMGCS1, TRIB3, IFI30, AKAP9, BCL2L1, RFFL, NR2C2, PXN, WT1, CD9, KRAS, IL10RB, SAFB, DUSP15, TGM2, PALM3, BCL9L, ADAMTS12, THBS1, …
FAM72A	19	385	g2a	0.125649	0.312498					GOTERM_BP_ALL	GO:0023051~regulation of signaling	7.3144e-05	OPRM1, METAP1, PODNL1, LTBP1, PPP2R5B, VAPA, PDGFA, PNKD, LHCGR, PIP5K1B, LMO7, NOTUM, CXCL12, KANK1, SPRY4, MAP3K6, MFF, ATP2B4, PUM1, PSMD3, HTRA3, TSKU, NQO2, CDK1, STX4, ACTN4, OTX2, RPH3AL, STIM1, KIF16B, ESR2, MMP14, MYADM, TRPM2, NCAM1, UBE2O, PPEF1, PSMA4, VSNL1, AKAP7, AKAP1, ACVR1, SRGAP2, CSF3, CCL2, ING2, APC2, ERBB3, TRIB3, CYTH2, BCL2L1, RFFL, CAPZB, GPRC5A, FAM13B, PXN, MAGEA3, FIS…
ADAMTS12	1	403	g2a	0.0538819	0.43854					GOTERM_BP_ALL	GO:0030198~extracellular matrix organization	9.58416e-05	MPZL3, KLK7, ELF3, PDGFA, MMP3, CAPN2, MMP14, MMP13, WT1, COL5A1, MMP11, MMP10, PECAM1, COL6A2, COL12A1, CLASP2, THBS1, ADAMTS2, COL11A1, SPP1
YBX1	10	394	g2a	0.000741199	0.00203818					GOTERM_BP_ALL	GO:0048583~regulation of response to stimulus	9.87744e-05	LTBP1, VAPA, PPP2R5B, PDGFA, LHCGR, NOTUM, MMP3, CXCL12, KANK1, MAP3K6, MFF, APOA2, ATP2B4, PUM1, CFH, HTRA3, SPON2, NQO2, ACTN4, USP1, SKP1, RPS19, PSMA4, VSNL1, AKAP7, AKAP1, CCL2, ERBB3, RFFL, BCL2L1, CAPZB, MAGEA3, PXN, FIS1, KRAS, DMD, DUSP15, SYBU, ENTPD5, CLASP2, DYRK2, SPP1, PSMB9, SALL3, DNA2, CD55, RGS3, P2RX2, RAP1A, TGFBR3, RHEB, CYFIP1, DNAJB1, PLEKHA1, OPRM1, METAP1, PODNL1, BCAR1, …
NRP2	20	384	g2a	0.335156	0.475749					GOTERM_BP_ALL	GO:0043062~extracellular structure organization	0.000100041	MPZL3, KLK7, ELF3, PDGFA, MMP3, CAPN2, MMP14, MMP13, WT1, COL5A1, MMP11, MMP10, PECAM1, COL6A2, COL12A1, CLASP2, THBS1, ADAMTS2, COL11A1, SPP1
DNMT3A	11	393	g2a	0.0717494	0.199573					GOTERM_BP_ALL	GO:0070887~cellular response to chemical stimulus	0.000101617	OPRM1, NRP2, NCBP2, PODNL1, LTBP1, PPP2R5B, BCAR1, CPEB4, LHCGR, PDIA6, CAD, MMP3, CXCL12, KANK1, ATP2B4, PSMD3, HTRA3, RARB, MSN, SPON2, ATP6V0D1, MX2, OXR1, CDK1, STX4, OTX2, ESR2, KIF16B, TRPM2, NCAM1, UBE2O, DHRS2, RPS19, PSMA4, VSNL1, AKAP7, AMFR, MELK, ACVR1, CSF3, POLR2H, LIMS1, CCL2, ING2, NFKBIB, HMGCS1, TRIB3, IFI30, AKAP9, BCL2L1, RFFL, NR2C2, PXN, WT1, CD9, UGT1A6, KRAS, IL10RB, DUSP1…
CFH	17	387	g2a	0.22372	0.344719					GOTERM_BP_ALL	GO:0051716~cellular response to stimulus	0.000115065	NCBP2, ADGRA3, LTBP1, PPP2R5B, VAPA, PDGFA, LHCGR, NOTUM, MMP3, AMOTL1, AMOTL2, CXCL12, KANK1, MFF, MAP3K6, ATP2B4, PUM1, PITPNC1, RARB, HTRA3, IFT27, SPON2, MX2, OXR1, NQO2, RAB27A, ACTN4, USP1, SKP1, NCAM1, REC8, RPS19, KDM2A, KRT17, PSMA4, VSNL1, AKAP7, AMFR, AKAP1, SLC38A2, CCL2, ERBB3, NFKBIB, HMGCS1, IFI30, RFFL, BCL2L1, CAPZB, NR2C2, WT1, PXN, MAGEA3, FIS1, TOMM7, KRAS, DUSP15, DMD, ENTPD5…
PTP4A3	7	397	g2a	0.0106483	0.0571317					GOTERM_BP_ALL	GO:0009719~response to endogenous stimulus	0.000164938	NCBP2, OPRM1, LTBP1, CPEB4, BCAR1, LHCGR, CAD, CXCL12, KANK1, PKM, APOA2, ATP2B4, RARB, HTRA3, ATP6V0D1, CDK1, ESR2, KIF16B, MMP14, TRPM2, UBE2O, AKAP7, ACVR1, POLR2H, LIMS1, CCL2, ING2, HMGCS1, TRIB3, AKAP9, BCL2L1, NR2C2, WT1, PXN, ACSBG1, CD9, KRAS, SAFB, DUSP15, BCL9L, ADAMTS12, THBS1, SPP1, SREBF1, DNMT3A, FADS1, CAPN2, KHK, CD55, WNT7B, GTF2F1, P2RX2, TGFBR3, RAP1A, KLF2
SPRY4	9	395	g2a	0.00926921	0.0344355					GOTERM_BP_ALL	GO:0010646~regulation of cell communication	0.000178752	OPRM1, METAP1, PODNL1, LTBP1, PPP2R5B, VAPA, PDGFA, PNKD, LHCGR, PIP5K1B, NOTUM, CXCL12, KANK1, SPRY4, MAP3K6, MFF, ATP2B4, PUM1, PSMD3, HTRA3, TSKU, NQO2, CDK1, STX4, ACTN4, OTX2, RPH3AL, ESR2, MMP14, MYADM, TRPM2, NCAM1, UBE2O, PPEF1, PSMA4, VSNL1, AKAP7, AKAP1, ACVR1, SRGAP2, CSF3, CCL2, ING2, APC2, ERBB3, TRIB3, CYTH2, BCL2L1, RFFL, CAPZB, GPRC5A, FAM13B, PXN, MAGEA3, FIS1, TMED4, KRAS, DUSP1…
CEMIP	11	393	g2a	0.055052	0.19909					GOTERM_BP_ALL	GO:0009966~regulation of signal transduction	0.000276912	OPRM1, METAP1, PODNL1, LTBP1, PPP2R5B, VAPA, PDGFA, LHCGR, PIP5K1B, NOTUM, CXCL12, KANK1, SPRY4, MAP3K6, MFF, ATP2B4, PUM1, PSMD3, HTRA3, TSKU, NQO2, CDK1, STX4, ACTN4, OTX2, RPH3AL, ESR2, MMP14, MYADM, UBE2O, PPEF1, PSMA4, AKAP7, AKAP1, ACVR1, SRGAP2, CSF3, CCL2, ING2, APC2, ERBB3, TRIB3, CYTH2, BCL2L1, RFFL, CAPZB, GPRC5A, FAM13B, PXN, MAGEA3, FIS1, TMED4, KRAS, DUSP15, DMD, ENTPD5, TGM2, PALM3…
TMEM184B	10	394	g2a	0.0252913	0.100537					GOTERM_BP_ALL	GO:0048585~negative regulation of response to stimulus	0.000356594	OPRM1, CCL2, PODNL1, ING2, LTBP1, APC2, PDGFA, ERBB3, NOTUM, BCL2L1, RFFL, CXCL12, GPRC5A, KANK1, MAGEA3, SPRY4, APOA2, ATP2B4, AOAH, DMD, PALM3, SEMA3C, PSMD3, BCL9L, HTRA3, SEMA3A, ADAMTS12, CLASP2, THBS1, FBXW11, TSKU, SPP1, RPH3AL, ESR2, TMBIM1, MMP14, MYADM, SOD2, FZD6, PSMB9, SALL3, CD55, RPS19, RGS3, PSMA4, TGFBR3, THOC5, PLEKHA1, ACVR1
SPRR3	20	384	g2a	0.19426	0.346405					GOTERM_BP_ALL	GO:0048731~system development	0.000434718	LTBP1, PPP2R5B, VAPA, PDGFA, LHCGR, CIAPIN1, CXCL12, KANK1, MTHFD1L, HS2ST1, CTNNBL1, APOA2, ATP2B4, BTBD3, COL12A1, RARB, IFT27, SPON2, BPNT1, HMGCL, USP1, STIM1, TACC2, NCAM1, TNNT2, REC8, RPS19, KRT17, TAGLN, SMARCE1, KRT16, PSMA4, ADAMTS2, GCNT3, SLC38A2, CCL2, MYL3, ERBB3, HMGCS1, ANLN, BCL2L1, CAPZB, NR2C2, WT1, ACSBG1, KRAS, DMD, MSLN, CLASP2, SPP1, SREBF1, DNMT3A, ADGRG6, TEAD3, PSMB9, GA…
[truncated: 568 more rows]

## Sheet: hnsc tumor
	tumor > normal	tumor < normal	group	tumor_mean	normal_mean					Category	Term	PValue	Genes
[truncated: 286 more rows]

## Sheet: hnsc normal
	tumor > normal	tumor < normal	group	tumor_mean	normal_mean					Category	Term	PValue	Genes
[truncated: 340 more rows]

## Sheet: kirc tumor
	tumor > normal	tumor < normal	group	tumor_mean	normal_mean					Category	Term	PValue	Genes
[truncated: 516 more rows]

[truncated: 13 more sheets: kirc normal, lihc tumor, lihc normal, luad tumor, luad normal, lusc tumor, lusc normal, prad tumor, prad normal, stad tumor, stad normal, thca tumor, thca normal]
