# Supplementary material for: Dichotomous intronic polyadenylation profiles reveal multifaceted gene functions in the pan-cancer transcriptome
Source: Exp Mol Med. 2024 Oct 1;56(10):2145–61. doi: 10.1038/s12276-024-01289-w (PMC11541570; doi:10.1038/s12276-024-01289-w)
Supplement: Supplementary file 6 — Supplementary Table 5 [file 12276_2024_1289_MOESM6_ESM.xlsx]

## Sheet: 5 or more cancer
	brca tumor	coad tumor	hnsc tumor	kirc tumor	lihc tumor	luad tumor	lusc tumor	prad tumor	stad tumor	thca tumor
zf-C2H2	ZNF599	ZBTB45,ZFPM1,ZNF169,KLF3,ZNF578,ZNF322	ZNF322,ZNF200,ZNF865	ZNF449,ZNF790,ZNF266	ZNF526,ZNF735,ZNF865,ZBTB40,ZNF677,ZNF446,ZNF169,ZNF322	ZNF677,ZBTB45,ZNF251,KLF3	ZNF251,ZNF219,ZNF599,ZNF169,KLF3,ZNF578	ZBTB45,ZNF169	ZNF169	ZNF677,ZFP28,ZNF66,ZNF226
WD40	WDR62	TAF5L,WDR34	SPAG16,WDR27	SPAG16,WDR13	WDR34	WDR62,SPAG16,WDR34	WDR27,WDR34,SPAG16,PAFAH1B1,WDR62		WDR62,KIF21B
I-set	FLT1,KALRN,OBSCN	OBSL1,FLT1,KALRN	OBSL1,ISLR,OBSCN	FLT1	FLT1	OBSL1,FLT1,KALRN	OBSL1,FLT1,KALRN,OBSCN	OBSL1	OBSL1	OBSL1,SPEG
Pkinase_Tyr	FLT1	ACVRL1,LIMK2,FLT1,LYN,ARAF,FPGT-TNNI3K	LIMK2,FPGT-TNNI3K	FLT1	FLT1	ROR1,FLT1,LIMK2,FPGT-TNNI3K	FLT1,LIMK2,FPGT-TNNI3K		FPGT-TNNI3K	NTRK3
PH	SBF2		SKAP2	KIF1A,ARAP3,CNKSR3	AFAP1	SBF2,VEPH1,FARP1	SBF2,PHLDB2,VEPH1,FARP1	CNKSR3
Pkinase	KALRN,OBSCN	PRKCA,PASK,KALRN	OBSCN	PIM2,NEK6	PDIK1L,CSNK2A2	PRKCA,PRKCE,KALRN	PASK,PRKCE,KALRN,MAST1,OBSCN
Cadherin_tail	PCDHGA2	PCDHGA2,PCDHA9		PCDHGA5,PCDHGA6,PCDHGB6	PCDHGA1	PCDHGA7,PCDHGA5,PCDHGA6,PCDHGA2	PCDHGA5,PCDHGA6,PCDHGA2	PCDHGA6
UCH	USP29,USP31	USP31		USP12			USP31		USP9X,USP31
C1q	COL10A1	COL10A1	COL10A1				COL10A1,MMRN2		COL10A1
Collagen	COL10A1	COL28A1,COL10A1	COL10A1				COL28A1,COL10A1		COL10A1
PI3_PI4_kinase	PIK3C3		PIK3C3			PIK3C3	PIK3C3	PIK3C3
Kelch_1	KLHL29		KLHL29			KLHL29	KLHL29	KLHL29
Carn_acyltransf	CPT1B,CROT	CROT	CPT1B,CROT	CPT1B		CPT1B,CROT	CROT		CPT1B
DIX	DIXDC1	DIXDC1			DIXDC1	DIXDC1	DIXDC1
Pro_isomerase	PPIE	PPIE	PPIE			PPIE	PPIE		PPIE
SPARC_Ca_bdg	SPARC	SPARC	SPARC			SPARC	SPARC
fn3	KALRN,FNDC3B	KALRN	ABI3BP			KALRN	KALRN
Peptidase_C14		CFLAR		CFLAR	CFLAR	CFLAR	CFLAR
Peptidase_S9		PREP		PREP		PREP	PREP		PREP
Ras		RHOF,CRACR2A			RHOBTB2		RHOF,CRACR2A	RHOF		CRACR2A
zf-C2H2_6		ZNF578		ZNF790	ZNF526		ZNF578			ZFP28
7tm_1		APLF,S1PR5		LPAR2	HRH1		FSHR			TSHR
Trypsin	TMPRSS11D,HGF	PLG		MASP1,HGF,KLK5	HGF	HGF,CELA2B,LPA	HGF,CELA2B	TMPRSS11D	PRSS1,MASP2	PRSS1,HGF
SRCR	MSR1	MSR1	MSR1	MSR1	MSR1		MSR1	MSR1	MSR1	MSR1
C2	PCLO	PCLO,SYTL4		PCLO		SYTL4		PCLO	SYTL4	PCLO
AMP-binding_C	ACSM2B,ACSM2A	ACSM2B,ACSM2A			SLC27A1,ACSM5	ACSM2B	ACSM2B,ACSM2A			ACSM5
AMP-binding	ACSM2B,ACSM2A	ACSM2B,ACSM2A			SLC27A1,ACSM5	ACSM2B	ACSM2B,DIP2A,ACSM2A			ACSM5
IQ	CAMTA1			IQCG		CAMTA1	CAMTA1			SPEG
SAM_1	KAZN			EPHA6		KAZN	L3MBTL1,KAZN	EPHA6		L3MBTL1
RhoGEF	KALRN	KALRN				KALRN,ARHGEF17,PLEKHG4B	KALRN,PLEKHG4B			PLEKHG4B
Kringle	HGF	PLG		HGF	HGF	HGF,LPA	HGF			HGF
IBR	RBCK1	RBCK1		RNF19A		RBCK1	RBCK1
FAM104	FAM104B	FAM104B		FAM104B		FAM104B	FAM104B			FAM104B
V-set	FAM187A	FAM187A		FAM187A		FAM187A	FAM187A			FAM187A

## Sheet: 4 or less cancer
	brca tumor	coad tumor	hnsc tumor	kirc tumor	lihc tumor	luad tumor	lusc tumor	prad tumor	stad tumor	thca tumor
FYVE			ZFYVE28		MTMR3		ZFYVE28
Helicase_C					DHX29		DDX31
OB_NTP_bind					DHX29		DHX36
C1_1					DGKQ		RASGRP2
dsrm					DGCR8		DROSHA
Glyco_hydro_56					HYAL3		HYAL2
AbLIM_anchor	ABLIM2				ABLIM2	ABLIM2	ABLIM2
VHP	ABLIM2				ABLIM2	ABLIM2	ABLIM2
ABC2_membrane_3					ABCA6	ABCA3	ABCA3
SH2		LYN			PIK3R3	TNS3	TNS1
Ets					ETV4
Death					EDARADD
DEAD					DHX29
zf-C2H2_4					ZNF526
KRAB					ZNF446
Chromo_shadow					CBX5
GoLoco					GPSM2
His_Phos_1					BPGM
DAGK_acc					DGKQ
DAGK_cat					DGKQ
zf-H2C2_5					ZNF536
Calponin					CNN3
Myotub-related					MTMR3
HA2					DHX29
BTB					RHOBTB2			BTBD7
BACK								BTBD7
Ca_chan_IQ								CACNA1D
CAC1F_C								CACNA1D
GPHH								CACNA1D
Alpha-amylase_C	AMY1A		AMY1A,AMY1B
Alpha-amylase	AMY1A		AMY1A,AMY1B
Cadherin_C			CDH7	CDH18					CDH9
TSP_1			ADAMTS19	ADAMTS19
ADAM_spacer1			ADAMTS19	ADAMTS19
ADAM_CR_2			ADAMTS19	ADAMTS19
Reprolysin			ADAMTS19	ADAMTS19
JmjC			KDM6B	JMJD1C
MMR_HSR1			GNL2	GNL2			GNL2
Peptidase_C1			CTSC	CTSC			CTSC
AAA_lid_3			PSMC1
Myosin_TH1			MYO1B				MYO1B
AAA			PSMC1				ORC4
Vasohibin		VASH1								VASH1
Guanylate_cyc										ADCY1
LIM										LDB3
DUF3522		TMEM8B		TMEM8B		TMEM8B				TMEM8B
KH_1				NOVA2						NOVA2
Ig_3				ICAM5						MAG
Ig_2				ICAM5
MFS_1				SLC17A3
EGF_CA				UMODL1
Hormone_recep				THRA
NAD_binding_1				CYB5R3
DHR-2				DOCK10
Tmemb_cc2				TMCC1
TBP				TBPL1
TSC22				TSC22D3
ArfGap				ARAP3
Zona_pellucida				UMODL1
DUF3808				TTC39C
ERAP1_C				ANPEP
Glyco_transf_29				ST8SIA3
UBX				UBXN4
Proteasome				PSMA7
RhoGAP		STARD13		ARAP3,HMHA1	HMHA1
MARVEL		SYNGR1		SYNGR1
Arm		CTNNB1		CTNNB1
Serpin	SERPINF1			SERPINF1	SERPINF1					SERPINB3
Laminin_EGF				NTNG2	LAMC1
RA				ARAP3	DGKQ
SH3_2	MIA2
HCO3_cotransp	SLC4A8
TPR_11	CDC23
DUF3504	ZMYM2
COesterase	NLGN4Y
PARP	ZC3HAV1	ZC3HAV1				ZC3HAV1		ZC3HAV1
PX	KIF16B					KIF16B
Sugar_tr	SLC2A13	SLC2A13				SLC2A13
TPR_12	NPHP3-ACAD11						TMTC2,KLC3
zf-RING_2	RNF165						RNF165
CN_hydrolase	NIT2						NIT2
zf-H2C2_2	ZNF599						ZNF599
Peptidase_C2	CAPN10						CAPN1
ANAPC4_WD40	WDR62					WDR62	WDR62		WDR62
CUB						CSMD2	CSMD2		MASP2
Zip	SLC39A8					SLC39A8	SLC39A8	SLC39A8
Ank_2	AGAP1					AGAP1	AGAP1
SAM_2	KAZN					KAZN	KAZN
OLF	OLFM2					OLFM2	OLFM2
zf-FCS	ZMYM2					ZMYM5	ZMYM5
bZIP_1	ATF7					CREB1	CREB1
RRM_1	RBM17					RBM17	CELF1,RBM17
TPR_8	CDC23					IFT88	TMTC2,IFT88
SH3_1		EPS8L1	SKAP2			NGEF
Neur_chan_memb		GABRG3				GABRA1			CHRNA3
Sushi		BCAN				CSMD2	CSMD2		MASP2
ABC_tran		ABCD1,ABCD3			ABCA6	ABCA3,ABCC4	ABCD1,ABCD3,ABCA3
zf-RING_UBOX	RBCK1	RBCK1				RBCK1	RBCK1
START	ACOT11	ACOT12,STARD13				ACOT11	ACOT11
TTL		TTLL2				ARPC4-TTLL3	ARPC4-TTLL3	ARPC4-TTLL3
Pkinase_C		PRKCA				PRKCA,PRKCE	PRKCE
S-AdoMet_synt_C		MAT2A				MAT2A	MAT2A
ANF_receptor		GRIN2B				GRIN2B	GRIN2B
Lig_chan-Glu_bd		GRIN2B				GRIN2B	GRIN2B
DHHC		ZDHHC3				ZDHHC3	ZDHHC3
Peptidase_M24		SUPT16H				SUPT16H	SUPT16H
Lig_chan		GRIN2B				GRIN2B	GRIN2B
Bromodomain						SP100	SP140L,SP100
PDEase_I						PDE5A	PDE5A
NPIP						NPIPA1	NPIPA1
Arf						ARL1	ARL1
CD99L2						CD99L2	CD99L2
TPR_6						IFT88	IFT88
WH2						COBL	COBL
Mito_carr						SLC25A16	SLC25A16
F5_F8_type_C						F8	F8
PTB						TNS3	TNS1
MAM						NRP1	NRP1
RNase_Zc3h12a				KHNYN		KHNYN
Pacs-1						PACS1
Lactamase_B						MBLAC2
NKAIN						NKAIN3
NHL						TRIM2
RGS						RGS1
ABC_membrane						ABCC4
ApoL						APOL3
Neur_chan_LBD						GABRA1
7tm_2		SCTR
Lectin_C		BCAN
adh_short		HSD11B2
DSPc		DUSP11
EGF		BCAN
RabGAP-TBC		TBC1D4
TUDOR		RNF17
MH2		SMAD6
HlyIII		MMD2
PTPLA		HACD3
SAM_3		EPS8L1
TIR		IL1RL1
PhoLip_ATPase_C		ATP10B
Na_Ca_ex			SLC24A5						SLC24A5	SLC24A1
DNA_pol_A_exo1			EXOSC10						EXOSC10
Actin		ACTL6B							ACTL6B
2OG-FeII_Oxy_3		EGLN3							EGLN3
Annexin									ANXA13
VPS13_C									VPS13B
Peptidase_M13	ECE2	ECE2						ECE2	ECE2
PH_9	SPTB	SPTB					SPTB		SPTB
Cadherin	CDH23	DSG2,CDH23					CDH23		CDH23,CDH9
zf-met	ZNF385D	ZFPM1			ZBTB40
Homeodomain		ADNP			ADNP,POU6F1
NUDIX		NUDT1			NUDT1		NUDT1		NUDT1
Forkhead	FOXK1	FOXK1			FOXP4		FOXK1
SH3_9	ARHGAP26	PEX13,SORBS2			PEX13		PEX13,ARHGAP26
zf-CCHC		ZCCHC2					ZCCHC2,ZCCHC6
RasGEF		KNDC1					RASGRP2,SOS2
VWA		COL28A1					COL28A1
zf-C3HC4_3		PEX10					RNF141
tRNA-synt_1		LARS					LARS
G-patch		GPATCH2					GPATCH2
Yippee-Mis18		CRBN					CRBN
RNase_T		ERI3					ERI3
Sec23_helical		SEC24A					SEC24A
Kunitz_BPTI		COL28A1					COL28A1
Anticodon_1		LARS					LARS
RasGEF_N		KNDC1					SOS2
PLAT		DENND5B	DENND5B				DENND5B			DENND5B
Snf7		CHMP2A	CHMP2A				CHMP2A			RNF103-CHMP3
Fibrinogen_C	TNC	FGA	TNC				TNC
Cpn60_TCP1		MKKS	BBS12				MKKS
Na_sulph_symp		SLC13A3	SLC13A3				SLC13A3
EF-hand_7							EFCAB6,RASGRP2,DST	CAPS
SUZ-C		LARP6	LARP6				LARP6	LARP6
Ion_trans			RYR1				RYR1	CACNA1D
Gal-bind_lectin							LGALS8
UDPGT							UGT1A1
PHD							SP140L
Guanylate_kin							DLG1
zf-CCCH							ZC3H10
CCDC144C							ANKRD36C
FERM_M							PTPN13
Tetraspanin							TSPAN9
Aminotran_1_2							SPTLC1
PH_12							ELMO1
GCP_C_terminal							TUBGCP3
Calx-beta							FRAS1
Sarcoglycan_1							SGCB
3HCDH_N							EHHADH
NAP							TSPY1
Spectrin							SYNE3
7tm_4							DAPL1
HEAT_2							FAM65A
NTP_transf_2							ZCCHC6
Cullin_Nedd8							CUL4A
Cullin							CUL4A
Perilipin							PLIN2
PAP_assoc							ZCCHC6
TPR_1							TMTC2
3HCDH							EHHADH
ECH_1							EHHADH
Patched							PTCHD4
Kazal_1							SPINK5
FA_desaturase							SCD5
EF-hand_8							EFCAB6,CAPN1
Y_phosphatase							PTPRJ,PTPN13
HECT		HECTD4		NEDD4L,HECTD4			WWP2,HECTD4	HECTD2
FH2		FMN1		DAAM2		FMN1	FMN1
Acetyltransf_1		NAT14		SAT1		NAT14	NAT14
Gelsolin		SEC24A		CAPG			SEC24A
Ribosomal_L3		RPL3		RPL3			RPL3
HOOK		HOOK2		HOOK2			HOOK1
Alpha_adaptinC2		AP1G2		AP1G2			AP1G2
Dynein_C				DNAH10			DNAH14,DNAH7
WW				NEDD4L			WWP2
CH				LRCH3			LRCH4
BEN				BEND6			BEND6
TPT				SLC35D2			SLC35D2
PDZ_6				PDZD3			MAST1
SNARE	STX3			TSNARE1		STX3	STX3
PDZ	PARD6G			LNX1,PDZD3			SCRIB,PTPN13

## Sheet: 5 or more normal
	brca normal	coad normal	hnsc normal	kirc normal	lihc normal	luad normal	lusc normal	prad normal	stad normal	thca normal
zf-C2H2	ZNF75A,ZNF845,SP2,WT1,ZNF649,ZBTB14,ZNF579	ZNF514,ZNF26,ZNF444,WT1,FIZ1	ZBTB11,SP1,ZNF444	ZNF226,ZNF514,ZFP14,ZNF26,ZNF28,KLF3,ZBTB3,ZNF331,ZNF267,ZEB1,ZNF599	ZNF226,ZNF26	ZBTB7C	PRDM9,PRDM8,ZNF444,ZNF580,FIZ1	ZNF26,ZNF444,ZNF358,ZNF680,ZEB1,ZNF426	ZNF12,RREB1,ZNF254,ZSCAN31,ZNF362,ZKSCAN1,ZNF800,FIZ1,YY1,ZNF267,ZNF816,ZNF620,ZFP62,ZNF688,ZNF555,ZNF16,ZNF26,ZNF160,ZNF672,ZNF749,ZSCAN5A,SP2,ZNF778,ZNF776	GLI4,MZF1,RREB1,ZNF746,ZNF444,GLIS3,ZNF607,FIZ1,ZNF267,ZNF253,ZNF350,ZBTB11,ZNF691,ZNF160,ZNF672,ZNF580,ZNF581,ZBTB3,ZNF439,ZEB1
Pkinase	DYRK3,MAPK15	TRIB3,DYRK2	PAK4,SRPK2	SRPK2,PASK,CDK14,NLK,LRRK2,IRAK3,KALRN,MAP3K8	RPS6KA3,SRPK1,BUB1,PEAK1,PSKH1,TTK	PAK4	MAST4,HIPK3,TTN	RPS6KA3,GRK4	TAOK1,TRIB3,TLK2,SRPK2,HIPK3,MAP3K2,NEK7,DYRK3,KALRN,PRKG1,CDK9,BUB1,TTK,DYRK2,PRKCG,SGK3	TRIB3,RPS6KA3,MAPK15,NEK7,MAST4,ACVR1B,PRKCH,PRKCD,NLK
PH	AFAP1L2,ANLN,ARHGEF16,PLEK2	ANLN,AGAP3	AFAP1L2	FERMT3,GRB10,ANLN,AGAP3,SNTB1	ANLN,ARHGEF5	FERMT1,ANLN,AGAP3	AFAP1L2,ACAP1,ANLN	FAM109B,PLEKHG3,AGAP3	AFAP1L2	AFAP1L2,PLEKHG3,RALGPS2,AGAP3
Collagen	COL11A1,COL16A1,COL4A2,COL4A1	COL11A1		COL4A1,COL4A2,COL1A1	COL9A1,COL4A2	COL11A1,COL16A1	COL4A1	COL1A1	COL11A1,COL1A1,COL4A1	COL11A1,COL4A2,COL4A1
Ank_2	NFKB2	AGAP3,NFKBIE		NFKB2,ANKRD28,AGAP3,ASB5,BCORL1	AGAP1	AGAP3	ACAP1	AGAP3	NFKB2,NFKBIE	AGAP3,ANKRD27
WD40	RFWD2,ATG16L1,TRAF7,KIF21A,WDR5	WDR82	WDR5	ATG16L1,WDR5		KIF21A,WDR5,WDR88	EIF3I,WDR5	EIF3I,WDR5,PWP2,WDR1	PEX7,WDR5,UTP15,BOP1,EML1,GNB1,WDR82,PWP1	WDR82,SEH1L,STRN4,WDR70,WDFY2,WDR1,FBXW7,TRAF7,WDR5
ADAM_CR_2	ADAMTS2,ADAMTS16,ADAMTS12	ADAMTS2,ADAMTS12	ADAMTS2,ADAMTS12	ADAMTS2,ADAMTS12	ADAMTS2	ADAMTS2,ADAMTS12	ADAMTS2,ADAMTS12	ADAMTS2	ADAMTS2,ADAMTS12,ADAMTS9	ADAMTS2
ADAM_spacer1	ADAMTS2,ADAMTS16,ADAMTS12	ADAMTS2,ADAMTS12	ADAMTS2,ADAMTS12	ADAMTS2,ADAMTS12	ADAMTS2	ADAMTS2,ADAMTS12	ADAMTS2,ADAMTS12	ADAMTS2	ADAMTS2,ADAMTS12,ADAMTS9	ADAMTS2
Hemopexin	MMP11,MMP10,MMP14,MMP13	MMP3,MMP13,MMP10,MMP11,MMP14	MMP14	MMP14,HPX,MMP16		MMP14,MMP13	MMP3,MMP10,MMP14	MMP14	PRG4,MMP3,MMP13,MMP11,MMP14	MMP11,MMP14,MMP15
TSP_1	ADAMTS2,ADAMTS16,SPON2,ADAMTS12	THBS1,ADAMTS2,SPON2,ADAMTS12	ADAMTS2,ADAMTS12	ADAMTS2,ADAMTS12	ADAMTS2	ADAMTS2,ADAMTS12	THBS1,ADAMTS2,ADAMTS12	ADAMTS2	THBS1,ADAMTS9,SPON2,ADAMTS2,ADAMTS12	THBS1,ADAMTS2
PDZ	LNX1	LNX1	LNX1,ERBB2IP,TJP1	SCRIB,SNTB1,PDZD2	RADIL,TJP1	LNX1	LNX1,RADIL,APBA2	LNX1	DFNB31,LNX1,SIPA1,APBA2	PPP1R9A,MPP5,LNX1,TJP1
LIM	LIMS1,ZYX	LIMS1,PXN	LIMS1,PXN	PRICKLE1,MICAL1,PXN,WTIP		LIMS1	LIMS1,PXN,PRICKLE2,PRICKLE1	LIMS1,LPP,LIMCH1	LIMS1,PRICKLE1,ZYX	PRICKLE1,ZYX
fn3	TNR,TRIM36,MID2,PTPRF	TRIM36	PTPRS,TRIM36	PTPRS,CDON,KALRN	FN1		PTPRS,TRIM36,IL12RB1,MID2,TTN	MID2	FNDC3B,TRIM36,MID2,KALRN,PTPRF	PTPRS,PTPRD
Helicase_C	IFIH1,RAD54B,DDX50,EIF4A3,DDX23	CHD4,DDX50	RAD54B	IFIH1,EP400,RAD54B,CHD7	RAD54B	DDX50	RAD54B,DDX50,ASCC3	IFIH1,EP400,CHD4	RECQL,CHD4,RAD54B,DDX50,EIF4A3,DDX47,DDX5	DHX16,RECQL,DDX50,ASCC3
SH3_2			SH3BP4,MYO7B,TJP1	SORBS1,ARHGEF37	TJP1		SH3BP4		SH3BP4	MPP5,ARHGEF38,TJP1,CASK
Ig_3	CEACAM5		PTPRS,IGSF11	PTPRS,SIGLEC10	VSIG1		PTPRS,LSAMP,CEACAM5			PTPRS,PTPRD,FSTL4,ICAM5
Ig_2	CEACAM5	PECAM1,LAIR2	LAIR2	LAIR2,IL1RL2,AGER	PECAM1		CEACAM5		LAIR2,MALT1,SEMA7A,CD86	ICAM5,IL1RL2,IGSF1
7tm_1	MRGPRX4		FPR2,P2RY6	GPR18,C5AR1,CCR7,GPR55	GPR19		P2RY6,CHRM3,MRGPRX3		OXTR,CCR7,F2RL1	CYSLTR2,NPY1R,LPAR1,GPR19
Y_phosphatase	PTPRF		PTPRS	PTPRS,PTPRK,PTPRC			PTPRS,PTPRC		PTPRO,PTPRK,PTPRF,PTPN6	PTPRS,PTPRD,PTPRC,PTPRE
Pkinase_Tyr	MLKL,ARAF	ACVR1	PDGFRA	ROR1,LCK,MET			FGR		ACVR1,MET,POMK,PDGFRA	NRBP1,ALK,FYN,BMPR1A
Homeodomain	HOXA7		HOXB3,HOXC10,HOXC6	HOXA7,HOXA3,HOXC6		NKX2-1,DLX5	HOXB3,HOXC10		HOXC10	NKX2-1,SATB1,ZFHX2
UCH		USP32,USP1	USP2,USP11	USP8,USP32,USP1		USP32	USP32		USP30,USP11	USP32,USP13
I-set	PTPRF	SEMA3C	PTPRS,LRRC4B	PTPRS,KALRN			PTPRS,TTN		KALRN,PTPRF	PTPRS,ISLR,LINGO1,PTPRD,SEMA3C
Kelch_1	IVNS1ABP	KLHL28	KLHL28	KLHL28		KLHL28	KLHL28		KLHDC10,KLHL24	KLHL14,KLHL22,KLHL28,RABEPK,KBTBD8
SET	EZH2			KMT2D,SETDB1			PRDM9	KMT2D		KMT2D,SETDB1
HA2	DQX1			DHX32,YTHDC2			DQX1	YTHDC2	DHX32	DHX16,YTHDC2
OB_NTP_bind	DQX1,DHX40			DHX32,DHX8,YTHDC2			DQX1	YTHDC2	DHX32	DHX16,YTHDC2
PAP2	PPAP2A			PPAP2A				PPAP2A	PPAP2A	PPAP2A
CHGN	CHPF			CHPF			CHPF		CSGALNACT1	B4GALNT3,CHPF2
RRM_1	EWSR1,U2AF2,TNRC6C		G3BP2	PTBP3,ELAVL2,ZRSR2	CELF1,G3BP2			TRA2A	PTBP3,HTATSF1,G3BP2,RBM12B	RNPC3,PTBP3,RBM12,EWSR1,HTATSF1
Glyco_transf_29	ST6GALNAC4			ST8SIA4,ST3GAL1	ST3GAL1	ST6GALNAC4			ST6GALNAC4,ST8SIA4	ST3GAL5,ST6GALNAC4,ST3GAL1
C4	COL4A1,COL4A2			COL4A1,COL4A2	COL4A2		COL4A1		COL4A1	COL4A1,COL4A2
SH3_9	ARHGEF16,NOSTRIN			SORBS1,SORBS2	ARHGEF5		ARHGEF19	RUSC1	RUSC1,NOSTRIN	ARHGEF38,ABI3
C2			HECW2	MYOF,RPH3A	UNC13C			CPNE4	PRKCG
TPR_8			CTR9	CDC23,TMTC3			SPAG1		PEX5L,PEX5	FKBP5,TMTC3
SAM_2			SAMD11	KAZN	DGKD				SAMD10	PPP1R9A
ZU5			SH3BP4,TJP1	UNC5A	TJP1		SH3BP4		SH3BP4,UNC5A	TJP1
LRR_8		TSKU	LRRC4B				LRRC69,LRRC32	BGN,TSKU,TLR3	LRRC8D,LRRC57	LRRC8E,TLR3,LINGO1
SH2			TNS3	TNS3,LCP2,GRB10	PIK3R1		SH2B2,PIK3R1	LCP2	STAT5B,SOCS6	SH2D4A,TNS1,PIK3R1
HECT			HECW2,HECTD1	HECTD2,HUWE1	NEDD4L		NEDD4L	NEDD4L,WWP2	HERC3,UBE3A,TRIP12,G2E3	HUWE1,UBE3B
SAM_1	pk	pk	pk,SAMD11	pk,L3MBTL1,SFMBT2,KAZN,L3MBTL3			SCML1	pk	pk	PHC3
EF-hand_8	CAPN1	CAPN2	ACTN1	ACTN1,CAPN2,CAPN1	CAPN11		CAPN2	CAPN1	MICU2,CAPN1	CAPN1
SNF2_N	RAD54B	CHD4	RAD54B	EP400,RAD54B,CHD7	RAD54B		RAD54B	EP400,CHD4	RAD54B,CHD4
bZIP_1	CREB3L4	ATF5		ATF7,ATF5	ATF5		ATF5		ATF5
RabGAP-TBC	TBC1D14	TBC1D14		TBC1D1	TBC1D16		TBC1D14	TBC1D14	TBC1D23	TBC1D14
Calpain_III	CAPN1	CAPN2		CAPN2,CAPN1	CAPN11		CAPN2,CAPN12	CAPN1	CAPN1	CAPN1
Peptidase_C2	CAPN1	CAPN2		CAPN2,CAPN1	CAPN11		CAPN2,CAPN12	CAPN1	CAPN15,CAPN1	CAPN1
Sulfotransfer_2		CHST12,HS2ST1		CHST12,HS2ST1,CHST11			HS2ST1	CHST10	CHST12,HS2ST1	CHST10
Hormone_recep		NR2C2		ESRRG			PPARD	THRB,NR1H3	RORA,NR1H3	PPARD
SPRY	MID2	TRIM14		TRIM39,BTNL9,TRIM9			MID2	MID2,BTN3A1,RSPRY1,TRIM35	MID2,TRIM39,TRIM35	TRIM35,TRIM11
VHP	SVIL	AVIL,SVIL		ABLIM1,VILL			SVIL	DMTN	DMTN,SVIL	DMTN,ABLIM1,SVIL
RhoGAP		FAM13B		FAM13B,STARD13,RALBP1			HMHA1,FAM13B	ARHGAP1	DLC1,ARHGAP1	ARHGAP36,FAM13B,RALBP1,ARHGAP1,STARD13
UQ_con		UBE2O		UBE2O,UBE2E3	AKTIP		UBE2E1		UBE2D2,AKTIP,UBE2E3	UBE2I,UBE2L6
zf-RING_2		RFWD3		RNF165,TTC3	RNF165				RNF128,RFWD3	SYVN1,RNF111
RhoGEF				KALRN,ARHGEF37	ARHGEF5			PLEKHG3	KALRN	ARHGEF38,PLEKHG3
Ets		ELF3		ERG				EHF	ELF3	ETS2,ERG
zf-C2H2_6		ZNF514	ZBTB11	ZFP14,ZNF514				ZNF680,ZNF358	ZFP62,RREB1	ZBTB11,RREB1,ZNF439
W2	EIF4G3				EIF4G3			EIF4G2,BZW1	EIF4G3,BZW1	EIF4G2,BZW1,EIF5
Ricin_B_lectin	AIM1,AIM1L				AIM1L			GALNTL6	GALNT11,AIM1L	GALNTL6,GALNT7,AIM1L
GRIP	GOLGA4		GOLGA4		GOLGA4			GOLGA4	GOLGA4
Actin	ACTL6A		POTEI		ACTL6B,POTEF,ACTA2			ACTR8,ACTL6A	ACTR3	ACTL6A
Filament	KRT8,VIM	KRT16,KRT17		KRT86					KRT17	KRT17,KRT8
Lactamase_B	PNKD	PNKD	PNKD						PNKD	CPSF3
Sema	SEMA3A	SEMA3C,SEMA3A	SEMA3A						SEMA7A,SEMA3A	SEMA3C
Crystall	AIM1,AIM1L,CRYBA2				AIM1L,CRYBA2	CRYBA2			AIM1L	AIM1L
FA_desaturase	DEGS1	FADS1	FADS1	FADS1	DEGS1	FADS6				FADS6
Guanylate_cyc	ADCY5		ADCY7	ADCY7		ADCY7			ADCY7	ADCY8
YBD	TEAD3	TEAD3	TEAD3			TEAD4,TEAD3	TEAD4,TEAD3	TEAD3	TEAD3	TEAD3
Bromodomain	BAZ2B					SP140,BAZ2B	SP140,ATAD2B	BAZ2B	ATAD2B
DnaJ	DNAJC14					DNAJC14	DNAJC14	DNAJC14	DNAJC14	DNAJC14
Ras	RHOBTB2,RALB	RAP1A				RALB	RALB	RHOBTB2	RHOH,RAB27B,RAP1A,RND3	RASEF
AAA_lid_3	PEX1,VCP						ATAD2B	AFG3L2	ATAD2B,VCP	PSMC3,VCP
Mito_carr	SLC25A15,SLC25A13					SLC25A13	SLC25A13	SLC25A13	SLC25A22,SLC25A15,SLC25A13	SLC25A22,SLC25A38
DEAD	DDX50,EIF4A3	DDX50				DDX50	DDX50,ASCC3		RECQL,DDX50,EIF4A3	DHX16,RECQL,DDX50,ASCC3
Sushi	CFH	CFH				CFH	CFH,VCAN		CFH,C4BPB	CFH
Ion_trans		TRPM2				CACNA1E	TRPM2,CACNA1E		TRPM2,KCNG4,KCNS3	KCNG4,CACNA1C,TRPC1
MAGE	MAGEA2B	MAGEA3,MAGEA11			MAGEA2B		MAGEA4	MAGEA2B	MAGEA6,MAGEA11,MAGEA2
PDZ_6	HTRA3	HTRA3					MAST4	HTRA3	HTRA3	MAST4
UDPGT	UGT1A10	UGT1A6					UGT1A7	UGT1A3,UGT1A7,UGT2B4	UGT8
DSPc	PTP4A3	PTP4A3	PTP4A3	PTP4A3			PTP4A3	PTP4A3	PTP4A3
zf-B_box	TRIM36	TRIM36	TRIM36				TRIM36		TRIM36
2OG-FeII_Oxy_3	P4HTM			P4HA2			P4HTM,P4HA2	P4HTM	P4HTM,P4HA2
TPR_16			CTR9	ANAPC7			ANAPC7	ANAPC7	PEX5L,PEX5
RA		RALGDS			RGL2,RADIL	RGL2	RGL2,RADIL	RGL2
TRAM_LAG1_CLN8		TRAM1			CLN8		CERS3		TRAM1	CERS4
GPS	ADGRB2				ADGRB2		ADGRB2		ADGRG5	ADGRB2
7tm_2	ADGRV1,ADGRB2				ADGRB2		ADGRV1,ADGRB2		ADGRG5	ADGRB2
ArfGap		AGAP3		AGAP3		AGAP3	ACAP1	AGAP3		AGAP3
Dynamin_N		MX2	MFN2	MX2		MFN2	MFN2	MFN2		MX2
Ldl_recept_a			NETO1			NETO1	NETO1	LRP11		LRP11
Anoctamin			ANO8	ANO8			ANO8	ANO4,ANO1		ANO1,ANO8
RasGEF			RAPGEF5	SOS2,RAPGEF5,RAPGEF1,SH2D3C	RGL2	RGL2,RAPGEF5	RGL2,RAPGEF5,SH2D3C	RGL2		RAPGEF5
NAD_binding_1	CYB5R2,CYB5R3			CYB5R2	CYB5R3	CYB5R2,CYB5R3	CYB5R3	CYB5R3		CYB5R3
CH	PARVB	TAGLN		LRCH4,PARVB,LCP1	CLMN	PARVB,SPECC1	PARVB,SPECC1	PARVB,CLMN		LRCH3,SPECC1
EMP24_GP25L	TMED4	TMED4	TMED4	TMED4		TMED4	TMED4	TMED4	TMED4	TMED4
DUF3377	MMP14	MMP14	MMP14	MMP14,MMP16		MMP14	MMP14	MMP14	MMP14	MMP14,MMP15
Peptidase_M10	MMP14,MMP10	MMP14,MMP10	MMP14	MMP14,MMP16		MMP14	MMP14,MMP10	MMP14	MMP14	MMP14
COLFI	COL11A1,COL5A1	COL11A1,COL5A1	COL5A1	COL1A1		COL11A1,COL5A1	COL5A1	COL1A1	COL11A1,COL1A1	COL11A1
BTB	RHOBTB2,SPOP	SPOP	ZBTB11	ZBTB3	SPOP	ZBTB7C	BTBD11,SPOP	RHOBTB2,SPOP	SPOP	ZBTB3,ZBTB11,ABTB1
PHD	BAZ2B	CHD4	PHF10	KMT2D,KDM5B		BAZ2B	PHF10	BAZ2B,CHD4,KMT2D,KDM5B	CHD4	DPF2,KMT2D,KDM5B,KDM5A
EF-hand_7	PPEF1,VSNL1,DST	PPEF1,VSNL1	PPEF1,GUCA1A			PPEF1,GUCA1A	GUCA1C,GUCA1A,RCN2			CAPS,RCN2
Trypsin	F7,PROC,HPN	KLK7,PRSS22	F2	F2,CORIN,HPN		TMPRSS11D,PLAU,PRSS3,HPN	TMPRSS11D,PLAU,PROC		CFB	TMPRSS11E,PRSS8
Sprouty	SPRED1,SPRY4	SPRY4		SPRY4		SPRY4	SPRY4		SPRY4
EGF_CA	LTBP1,FBN2,EGFL7,EFEMP1	LTBP1		EGFL7		LTBP1,FBLN5,CRELD2	EGFL7		FBN2	EFEMP1
VWA	COL6A2	COL6A2	COL6A2	COL6A2	COL6A2	COL6A2	COL6A2		CFB,COL6A2	COL6A2
Reprolysin	ADAMTS12	ADAMTS12	ADAMTS12	ADAMTS12		ADAMTS12	ADAMTS12		ADAMTS9,ADAMTS12
FERM_M	MSN	MSN	MYO7B,MSN	MSN,FERMT3		MSN,FERMT1	MSN		MSN

## Sheet: 4 or less normal
	brca normal	coad normal	hnsc normal	kirc normal	lihc normal	luad normal	lusc normal	prad normal	stad normal	thca normal
Guanylate_kin			TJP1		TJP1					DLG1,MPP5,TJP1,CASK
ABC_tran			ABCC1			ABCA12				ABCC1,ABCC10
SPOC			SPOCD1							SPOCD1
ABC_membrane			ABCC1							ABCC1,ABCC10
HATPase_c			PDK2							PDK2,PDK1
zf-HC5HC2H				KMT2D				KMT2D		KMT2D
FYRC				KMT2D				KMT2D		KMT2D
FYRN				KMT2D				KMT2D		KMT2D
TIR				IL1RL2				TLR3		TLR3,IL1RL2
FYVE				ZFYVE28				ZFYVE28		WDFY2,ZFYVE28
CBX7_C			CBX4					CBX4,CBX8		CBX4
Peptidase_M28								NAALADL2		QPCTL
Cadherin_tail										PCDHGC3
BACK										KBTBD8
Piwi										PIWIL4
KH_1										MEX3C
MBOAT										LPCAT3
Ank_5										ANKRD27
L6_membrane										TM4SF18
AMP-binding										SLC27A1
Ank										ANKRD27
TGF_beta				GDF15			GDF15	ARTN		BMP8B
Arm_2							ARMCX3			ARMCX3
WH2				WAS			MTSS1			WAS
Peptidase_M13				MME	ECE2					ECE1
C1q				C1QTNF7						MMRN2,C1QA
Myosin_TH1				MYO1E						MYO1D
NTR				NTN4						NTN4
TPH				TCHP						TCHP
BRD4_CDT				BRD4						BRD4
G-patch				GPATCH2						GPATCH2
SNF				SLC6A13						SLC6A13
ATP_bind_1		GPN1					GPN1		GPN3,GPN1	GPN3
Tetraspanin		CD82					CD82		TSPAN6	CD82
TSP_3		THBS1					THBS1		THBS1	THBS1
VWC		THBS1					THBS1		THBS1	THBS1
TSP_C		THBS1					THBS1		THBS1	THBS1
RINGv							MARCH8		MARCH8	MARCH2
Serpin			SERPINA9				SERPINB7,SERPINB4		SERPINH1	SERPINH1
Peptidase_M24		METAP1								METAP1
Aldo_ket_red		KCNAB1								KCNAB1
DHHC		ZDHHC12						ZDHHC3		ZDHHC17
HEAT		RANBP6						RANBP6		RANBP6,BRAT1
Mg_trans_NIPA		NIPA2							NIPA2	NIPA2
Activin_recp		ACVR1							ACVR1	BMPR1A
Arf		ARF3							ARF3	ARL1
TGF_beta_GS		ACVR1							ACVR1	BMPR1A
Sad1_UNC		SPAG4		SPAG4					SUN2	SUN2
AMP-binding_C		ACSS2		ACSS2						SLC27A1
PDEase_I				PDE5A					PDE4B	PDE4B,PDE5A
PP2C				PPM1F					PDP1	PPM1K
SOCS_box				ASB5					SOCS6	SPSB2
Sel1				SEL1L					SEL1L	SEL1L
HEAT_2				FAM65A					DOHH	STK36
Lysyl_oxidase				LOXL2					LOXL2	LOXL2
CBS				CLCN5					CLCN4	CNNM2
SRCR				LOXL2					LOXL2	LOXL2
Gelsolin		AVIL		SEC23B,VILL					SEC23B,SEC24D,SEC23A	SEC23B
Sec23_helical				SEC23B					SEC23B,SEC24D,SEC23A	SEC23B
HLH				MYCL,TCF4					TCF4	MYCL
START				ACOT11,STARD13					DLC1,STARD7	STARD13
2OG-FeII_Oxy				PLOD2			PLOD2		PLOD1,PLOD2	PLOD1,PLOD3,PLOD2
TPR_1				TMTC3			SPAG1		SGTA	FKBP5,TMTC3,SGTA
MFS_1				SLC16A11			SLC16A11		SLC37A1	SV2A,SLC43A2
EF-hand_5			RASGRP3	RASGRP3			RCN2			RASGRP3,PRKCSH,RCN2
SH3_1			SH3GL1	MYO1E,SORBS1,SPTA1,ARHGEF37			SH3GL1			NGEF,SH3GL1
F-box-like									FBXO46	FBXO7,FBXW7
Annexin									ANXA3	ANXA3,ANXA1,ANXA7
CNH									MAP4K3	MAP4K4
ig									MFAP3	IGSF1
Pannexin_like									LRRC8D	LRRC8E
MMR_HSR1									GNL3	GNL3
RAI16-like									FAM160B2	FAM160B2
zf-C2H2_4									ZNF555,ZNF672	ZNF581,ZNF672
DDE_1									JRK,POGK	POGK
DUF3504									QRICH1,ZMYM3	KIAA1958
HTH_Tnp_Tc5									JRK,POGK	POGK
PIP5K				PIP4K2B,PIKFYVE,PIP4K2A				PIKFYVE,PIP4K2A	PIKFYVE,PIP4K2C	PIKFYVE,PIP5K1A,PIP4K2C,PIP4K2A
zf-C3HC4_3								RSPRY1	RNF20	RNF123,RNF40,MEX3C,RNF180
Pkinase_C					RPS6KA3			RPS6KA3	PRKCG,SGK3	PRKCH,RPS6KA3,PRKCD
Cpn60_TCP1								HSPD1	CCT5,HSPD1	HSPD1
Abhydrolase_1								EPHX2	ABHD2	EPHX2
BEN								NACC1	NACC1	NACC1
Laminin_EGF				NTN4				LAMB1	LAMB1,PEAR1	NTN4
Zip				SLC39A10				SLC39A11	SLC39A5,SLC39A10	SLC39A11
Dimer_Tnp_hAT				PRKRIR				ZNF862	PRKRIR	PRKRIR
zf-HC5HC2H_2				KMT2D				KMT2D	JADE3	KMT2D
VPS9	VPS9D1								VPS9D1,GAPVD1
IRK_C	KCNJ11								KCNJ8
MIF4G	EIF4G3				EIF4G3			CTIF	EIF4G3,CTIF
MA3	EIF4G3				EIF4G3				EIF4G3
Glyco_hydro_31	GAA				SI		SI		GAA
AAA	PEX1,FIGNL1,VCP							AFG3L2	VCP	PSMC3,VCP
Cadherin_C	CDH2					CDH18			CDH11,CDH2	CDH6
Vps4_C	FIGNL1,VCP								VCP,VPS4B	VCP,VPS4B
Cadherin	CDH2								CDH11,CDH2	CLSTN3
Oxysterol_BP	OSBPL6								OSBPL8	OSBP
P_proprotein	FURIN								FURIN	FURIN
PX	SNX9	KIF16B		KIF16B						SNX9,KIF16B
zf-MYND	ANKMY1			ANKMY1					ANKMY1	DEAF1
Lipocalin	CRABP2			FABP7						RBP1
Thyroglobulin_1	IGFBP3			IGFBP3						EPCAM,IGFBP5
G-alpha	GNAL		GNAS						GNAI1	GNAS
Hist_deacetyl	HDAC2		HDAC5							HDAC3
Exo_endo_phos	INPP5J				INPP5J					INPP5J
cEGF	EFEMP1					FBLN5				EFEMP1
UBA	TNRC6C									USP13
Peptidase_C1	CTSL									CTSF
Peptidase_S9	APEH,FAP
Fibrinogen_C	TNR
IPK	ITPKA
Thioredoxin_6	TXNDC16
BRCT_2	PES1
Hydrolase	ATP2C2
Metallophos	PPEF1	PPEF1	PPEF1			PPEF1
TB	LTBP1,FBN2	LTBP1				LTBP1			FBN2
DIL					RADIL	MYO5A	MYO5A,RADIL
Neur_chan_memb	CHRNA6				CHRNB1,GABRB1	CHRNB4	CHRFAM7A,CHRNB4,GABRB1
Kinesin					KIF20B		KIF1C			KIF1C
Alpha-amylase_C					AMY2B		AMY2B			AMY2B
Alpha-amylase					AMY2B		AMY2B			AMY2B
Neur_chan_LBD	CHRNA6				GABRB1		CHRFAM7A,GABRB1
NtCtMGAM_N					SI		SI
Trefoil					SI		SI
DUF3585				MICAL1			EHBP1L1		EHBP1L1
Lectin_C				CLEC1A			VCAN,CLEC2L		CD72
RCC1		RCC1					RCC1		RCC1
IL1							IL36RN		IL1B
PID							APBA2		APBA2
GDA1_CD39							ENTPD3		ENTPD6
mTERF						MTERF3	MTERF3			MTERF3
hEGF	EYS					DLL3	DLL3
G_glu_transpept						GGT6	GGT5
HMG_box							SOX6,SSRP1
BAR_3							ACAP1
Mtc							SFXN4
EGF							VCAN
Peptidase_M14							CPA4
Myb_DNA-binding	DNAJC2						DNAJC2		DNAJC2
Arm	CTNNB1						CTNNB1
WW			HECW2		NEDD4L		NEDD4L	NEDD4L,WWP2
Forkhead					FOXK1			FOXN1
Utp12								PWP2
zf-C4								THRB
PhoLip_ATPase_C							ATP8B1	ATP8B2
Mab-21							ITPRIP	ITPRIP
Copine							CPNE5	CPNE4	CPNE3
KRAB								ZNF862	ZKSCAN1
TPR_12		KLC3
PMP22_Claudin		EMP1
PPR_3		ATP5J2-PTCD1
APC_basic		APC2			APC2
Ig_C17orf99		PECAM1			PECAM1
PLAT					LPL				LPL
zf-met					ZBTB32				ZSCAN5A
OAR					PITX1	PITX1
SDF					SLC1A6
3Beta_HSD									NSDHL
PB1									MAP3K2
JAB									STAMBP
Ran_BP1									NUP50
Rhodanese									TBC1D23
SLAIN									SLAIN2
Galactosyl_T									B3GNT3
PIN_4									SWT1
SPARC_Ca_bdg									SPARCL1
RPEL									PHACTR2
PSI									SEMA7A
MH2									SMAD3
adh_short			HSD17B6						KDSR,HSDL1
HlyIII									PAQR8,MMD
Sulfatase									SULF2,IDS
Gal-bind_lectin									LGALS8,LGALS2
SNARE		STX4	STX4	STX4					STX4,STX12
DnaJ_C		DNAJB1	DNAJB5						DNAJB5,DNAJB1
Thioredoxin	PDIA6	PDIA6							TXN2
wnt		WNT7B							WNT7B
Aminotran_1_2		GPT2							GCAT
Death	NFKB2			UNC5C,IRAK3,UNC5A,NFKB2				UNC5C	UNC5A,NFKB2
PRY		TRIM14		BTNL9,TRIM39				BTN3A1	TRIM39
zf-H2C2_2				ZNF599					ZKSCAN1
Voltage_CLC				CLCN5					CLCN4
zf-FCS				ZMYM6					ZMYM3
Anticodon_1				VARS2					VARS2
PALP	SDS			SDS					SDS
cNMP_binding	KCNH2			PNPLA6,PRKAR1B					PNPLA6,PRKG1
LRR_6			RLTPR	RLTPR					PPP1R37
Laminin_G_2	EYS		LAMA4	CNTNAP3					LAMA4
CUB			NETO1			NETO1	NETO1
SAP			MAMSTR
p450			CYP27B1			CYP27B1
zf-A20			KCTD7	OTUD7A				OTUD7B
Sugar_tr			SLC2A14	SLC2A3				SLC2A3
V-set	IGSF3		CEACAM19,IGSF11	CEACAM19			CEACAM19
DUF4074			HOXB3	HOXA3			HOXB3
ZZ			CREBBP	CREBBP
Dynein_C				DNHD1,DNAH11	DNAH8	DNAH8
AAA_lid_11				DNAH11	DNAH8	DNAH8
Dynein_heavy				DNAH11	DNAH8	DNAH8
MBT				SFMBT2,L3MBTL3
CCDC144C				ANKRD36B
Occludin_ELL				MARVELD2
RSN1_7TM				TMEM63B
CS				NUDC
AAA_9				DNAH11
Ligase_CoA				ACLY
Asp				BACE1
OLF		OLFM2		OLFM2
CEBP_ZZ	CPEB2	CPEB4		CPEB4
Proteasome	PSMA7	PSMB9		PSMB9,PSMB7
