# Supplementary material for: Dichotomous intronic polyadenylation profiles reveal multifaceted gene functions in the pan-cancer transcriptome
Source: Exp Mol Med. 2024 Oct 1;56(10):2145–61. doi: 10.1038/s12276-024-01289-w (PMC11541570; doi:10.1038/s12276-024-01289-w)
Supplement: Supplementary file 7 — Supplementary Table 6 [file 12276_2024_1289_MOESM7_ESM.xlsx]

## Sheet: Tumor GO
	brca tumor	coad tumor	hnsc tumor	kirc tumor	lihc tumor	luad tumor	lusc tumor	prad tumor	stad tumor	thca tumor	pfam list
pyridoxal phosphate binding	0	0	0	0	0	0	1	0	0	0	Aminotran_1_2, Pyridoxal_deC
regulation of signal transduction	0	0	0	0	0	0	0	0	0	0	Glypican, Sprouty
lipid transport	0	0	0	0	0	1	0	0	0	0	ApoL
ribosome	0	1	0	1	0	0	1	0	0	0	Ribosomal_L3
actin binding	1	0	0	0	1	2	2	0	0	0	WH2, VHP
phosphatidylinositol binding	1	0	0	0	0	1	0	0	0	0	PX
sequence-specific DNA binding	1	1	0	0	2	0	1	0	0	0	Ets, Forkhead
serine-type peptidase activity	0	1	0	1	0	1	1	0	1	0	Peptidase_S9
regulation of Rho protein signal transduction	1	1	0	0	0	3	2	0	0	1	RhoGEF
cell communication	0	0	0	0	0	0	1	0	0	0	Calx-beta
peptide cross-linking	0	0	0	0	0	0	0	0	0	0	Transglut_C
olfactory receptor activity	0	0	0	0	0	0	1	0	0	0	7tm_4
GTP binding	0	2	1	1	1	1	4	1	0	1	Arf, Ras, MMR_HSR1, AIG1
metabolic process	2	2	0	0	2	1	5	0	0	1	Aldedh, UDPGT, ECH_1, AMP-binding, Ligase_CoA, Sulfatase, Peptidase_M20, Thiolase_C
secretory granule	0	0	0	0	0	0	0	0	0	0	Granin
translation	0	1	0	1	0	0	1	0	0	0	Ribosomal_L3
ionotropic glutamate receptor activity	0	2	0	0	0	2	2	0	0	0	Lig_chan, Lig_chan-Glu_bd
protein-arginine deiminase activity	0	0	0	0	0	0	0	0	0	0	PAD
microtubule-based movement	0	0	0	0	0	0	0	0	0	0	Kinesin, Dynein_heavy
cyclic nucleotide biosynthetic process	0	0	0	0	0	0	0	0	0	1	Guanylate_cyc
intracellular signal transduction	0	0	0	0	1	0	1	0	0	1	C1_1, Guanylate_cyc, DEP
cysteine-type peptidase activity	0	0	1	1	0	0	1	0	0	0	Peptidase_C1
GTPase activity	0	2	0	0	1	0	2	1	0	1	Ras, G-alpha
magnesium ion binding	0	0	0	0	0	0	0	0	0	0	Pribosyl_synth
G-protein beta/gamma-subunit complex binding	0	0	0	0	0	0	0	0	0	0	G-alpha
GTPase activator activity	0	0	0	1	0	0	0	0	0	0	ArfGap
intracellular transport	0	0	0	0	0	0	0	0	0	0	Ran_BP1
metallopeptidase activity	0	0	0	0	0	0	0	0	0	0	Leuk-A4-hydro_C
nucleotide biosynthetic process	0	0	0	0	0	0	0	0	0	0	Pribosyl_synth
extracellular ligand-gated ion channel activity	0	0	0	0	0	1	0	0	0	0	Neur_chan_LBD
voltage-gated sodium channel activity	0	0	0	0	0	0	0	0	0	0	Na_trans_assoc
phosphatidylinositol phosphate kinase activity	0	0	0	0	0	0	0	0	0	0	PIP5K
calcium-dependent phospholipid binding	0	0	0	0	0	0	0	0	1	0	Annexin
3'-5' exonuclease activity	0	0	1	0	0	0	0	0	1	0	DNA_pol_A_exo1
intracellular protein transport	0	2	0	1	0	0	2	0	0	0	Alpha_adaptinC2, Sec23_helical
vesicle-mediated transport	0	1	0	1	0	0	1	0	0	0	Alpha_adaptinC2
sodium ion transport	0	1	1	0	0	0	1	0	0	0	Na_sulph_symp, Na_trans_assoc
regulation of transcription, DNA-templated	2	2	0	1	3	1	2	0	0	0	bZIP_1, Ets, Forkhead, TSC22, KRAB, SCAN, bZIP_Maf, MH2, bZIP_2
protein tyrosine/serine/threonine phosphatase activity	0	1	0	0	0	0	0	0	0	0	DSPc
microtubule binding	0	0	0	0	0	0	0	0	0	0	Kinesin
hydrolase activity	0	1	0	0	1	0	1	0	1	0	Metallophos, NUDIX, Peptidase_M20, Amidohydro_1
protein phosphorylation	3	10	3	3	3	9	9	0	1	1	Pkinase, Pkinase_C, Pkinase_Tyr
membrane	3	7	3	2	1	4	8	3	3	1	Cadherin, Lig_chan, MIP, Ion_trans, SRCR, MAM, Na_sulph_symp, MARVEL, Galactosyl_T, Zip, HRM, Sprouty, Lig_chan-Glu_bd
aminoacyl-tRNA ligase activity	0	2	0	0	0	0	2	0	0	0	tRNA-synt_1, Anticodon_1
multicellular organism development	0	0	0	0	0	0	0	0	0	0	wnt, Sprouty
sulfuric ester hydrolase activity	0	0	0	0	0	0	0	0	0	0	Sulfatase
protein kinase C-activating G protein-coupled receptor signaling pathway	0	0	0	0	1	0	0	0	0	0	DAGK_acc
calcium-dependent cysteine-type endopeptidase activity	1	0	0	0	0	0	1	0	0	0	Peptidase_C2
growth factor activity	0	0	0	0	0	0	0	0	0	0	TGF_beta, FGF
protein-glutamine gamma-glutamyltransferase activity	0	0	0	0	0	0	0	0	0	0	Transglut_C
unfolded protein binding	0	0	0	0	0	0	0	0	0	0	Calreticulin
cAMP biosynthetic process	0	0	0	0	0	0	0	0	0	0	DUF1053
keratin filament	0	0	0	0	0	0	0	0	0	0	Keratin_B2_2
proteolysis	4	3	2	6	1	4	5	2	4	2	Trypsin, Peptidase_C1, Peptidase_M14, Peptidase_S9, Peptidase_C2, Peptidase_M17, DPPIV_N, Reprolysin, Peptidase_M13
protein binding	11	9	6	10	4	14	27	3	2	3	SH3_1, Ank, fn3, Kazal_1, Ldl_recept_a, VWC, CH, WW, WD40, Spectrin, Bromodomain, Arm, TPR_1, Death, SAM_1, PDZ, IQ, SPRY, BTB, UBX, SET, Kelch_1, Sema, NHL, PLAT, TIR, FAT, FATC, HEAT, BAR, SAM_2, Kazal_2, SH3_2, PTB, EF-hand_4, F-box-like, TPR_6, TPR_8, LRR_6, LRR_8, SH3_9
threonine-type endopeptidase activity	0	0	0	1	0	0	0	0	0	0	Proteasome
voltage-gated sodium channel complex	0	0	0	0	0	0	0	0	0	0	Na_trans_assoc
metallocarboxypeptidase activity	0	0	0	0	0	0	0	0	0	0	Peptidase_M14
metal ion transport	1	0	0	0	0	1	1	1	0	0	Zip
RNA binding	0	0	0	1	0	0	0	0	0	1	KH_1, TRM
mannose metabolic process	0	0	0	0	0	0	0	0	0	0	Glyco_hydro_38C
nucleobase-containing compound metabolic process	0	0	1	0	0	0	0	0	1	0	DNA_pol_A_exo1
tRNA (guanine-N2-)-methyltransferase activity	0	0	0	0	0	0	0	0	0	0	TRM
anchored component of plasma membrane	0	0	0	0	0	0	0	0	0	0	Glypican
nitrogen compound metabolic process	1	0	0	0	0	0	1	0	0	0	CN_hydrolase
cellular protein modification process	0	1	0	0	0	1	1	1	0	0	TTL
lipid binding	1	2	0	0	0	2	1	0	0	0	START, LBP_BPI_CETP_C, ApoL
myosin complex	0	0	1	0	0	0	1	0	0	0	Myosin_head, Myosin_tail_1, Myosin_TH1
small GTPase mediated signal transduction	0	1	0	0	0	0	2	0	0	0	RasGEF
guanyl nucleotide binding	0	0	0	0	0	0	0	0	0	0	G-alpha
transporter activity	0	1	1	0	0	0	1	0	0	0	Na_sulph_symp
serine-type endopeptidase activity	2	1	0	3	1	3	2	1	2	2	Trypsin
G protein-coupled receptor signaling pathway	0	3	0	1	1	0	2	0	0	1	7tm_1, 7tm_2, 7tm_3, G-alpha, 7tm_4
cytoskeleton organization	1	0	0	0	1	1	1	0	0	0	VHP
cytoplasm	0	1	0	0	0	0	0	0	0	1	PAD, BAR, Vasohibin
channel activity	0	0	0	0	0	0	0	0	0	0	MIP
peptidyl-prolyl cis-trans isomerase activity	1	1	1	0	0	1	1	0	1	0	Pro_isomerase
sialyltransferase activity	0	0	0	1	0	0	0	0	0	0	Glyco_transf_29
oxidoreductase activity	0	1	0	1	0	0	2	0	1	0	Aldedh, NAD_binding_1, 3HCDH, 3HCDH_N, 2OG-FeII_Oxy_3
clathrin adaptor complex	0	1	0	1	0	0	1	0	0	0	Alpha_adaptinC2
alpha-mannosidase activity	0	0	0	0	0	0	0	0	0	0	Glyco_hydro_38C
signaling receptor binding	0	0	0	0	0	0	0	0	0	0	wnt
actin filament binding	0	0	0	0	0	0	0	0	0	0	Vinculin
anion transport	1	0	0	0	0	0	0	0	0	0	HCO3_cotransp
DNA binding	0	0	0	1	0	0	0	0	0	0	TBP, CUT, bZIP_Maf
carbohydrate metabolic process	2	0	4	0	1	0	1	0	0	0	Alpha-amylase, Glyco_hydro_31, Glyco_hydro_56, Alpha-amylase_C
integral component of membrane	2	7	1	3	1	5	5	0	2	3	7tm_1, 7tm_2, 7tm_3, Sugar_tr, SNF, ABC_membrane, Sulfate_transp, HCO3_cotransp, IRK, Myelin_PLP, Na_Ca_ex, Patched, Neur_chan_LBD, Neur_chan_memb, HlyIII, Calx-beta, Sulfotransfer_2, TRAM_LAG1_CLN8, CD20, Sarcoglycan_1, C2-set, MFS_1, DUF3522, 7tm_4
Wnt signaling pathway	0	0	0	0	0	0	0	0	0	0	wnt
ubiquitin-protein transferase activity	0	1	0	2	0	0	2	1	0	0	HECT, U-box
carboxylic acid metabolic process	0	0	0	0	0	0	0	0	0	0	Pyridoxal_deC
GTPase regulator activity	0	0	0	0	1	0	0	0	0	0	GoLoco
cytoskeleton	0	0	0	0	0	0	0	0	0	0	MyTH4
protein dephosphorylation	0	0	0	0	0	0	2	0	0	0	Y_phosphatase
hyalurononglucosaminidase activity	0	0	0	0	1	0	1	0	0	0	Glyco_hydro_56
proteasome core complex	0	0	0	1	0	0	0	0	0	0	Proteasome
3-hydroxyacyl-CoA dehydrogenase activity	0	0	0	0	0	0	2	0	0	0	3HCDH, 3HCDH_N
transferase activity, transferring acyl groups other than amino-acyl groups	0	0	0	0	0	0	0	0	0	0	Thiolase_C
helicase activity	0	0	0	0	1	0	0	0	0	0	HA2
serine-type endopeptidase inhibitor activity	0	1	0	0	0	0	1	0	0	0	Kunitz_BPTI, ITI_HC_C
Rho guanyl-nucleotide exchange factor activity	1	1	0	0	0	3	2	0	0	1	RhoGEF
sulfate transmembrane transporter activity	0	0	0	0	0	0	0	0	0	0	Sulfate_transp
nucleus	0	0	0	0	1	0	1	0	0	0	NAP, Chromo_shadow, Cyclin_C, bZIP_Maf
biosynthetic process	0	0	0	0	0	0	1	0	0	0	Aminotran_1_2
scavenger receptor activity	1	1	1	1	1	0	1	1	1	1	SRCR
carbohydrate binding	0	0	0	0	0	0	1	0	0	0	Gal-bind_lectin
3',5'-cyclic-nucleotide phosphodiesterase activity	0	0	0	0	0	1	1	0	0	0	PDEase_I
galactosyltransferase activity	0	0	0	0	0	0	0	0	0	0	Galactosyl_T
neurotransmitter transport	0	0	0	0	0	0	0	0	0	0	SNF
chaperone binding	0	0	0	0	0	0	0	0	0	0	BAG
inward rectifier potassium channel activity	0	0	0	0	0	0	0	0	0	0	IRK
S-adenosylmethionine biosynthetic process	0	1	0	0	0	1	1	0	0	0	S-AdoMet_synt_C
ATPase activity	0	2	0	0	1	2	3	0	0	0	ABC_tran
translation release factor activity	0	0	0	0	0	0	0	0	0	0	RF-1
protein serine/threonine kinase activity	0	1	0	0	0	2	1	0	0	0	Pkinase_C
hyaluronan metabolic process	0	0	0	0	0	0	0	0	0	0	ITI_HC_C
structural constituent of ribosome	0	1	0	1	0	0	1	0	0	0	Ribosomal_L3
transmembrane transport	2	2	3	1	0	3	3	2	1	1	Sugar_tr, MIP, Ion_trans, ABC_membrane, Na_sulph_symp, Na_Ca_ex, Zip, MFS_1
tRNA processing	0	0	0	0	0	0	0	0	0	0	TRM
cell adhesion	0	0	0	0	0	0	0	0	0	0	Vinculin, C2-set
protein deubiquitination	2	1	0	1	0	0	1	0	2	0	UCH
homophilic cell adhesion via plasma membrane adhesion molecules	1	2	1	1	0	0	1	0	3	0	Cadherin, Cadherin_C
lipid metabolic process	0	0	0	0	0	0	1	0	0	0	FA_desaturase
cation binding	1	0	2	0	0	0	0	0	0	0	Alpha-amylase_C
extracellular region	0	0	0	0	0	1	0	0	0	0	wnt, ApoL
dephosphorylation	0	1	0	0	0	0	0	0	0	0	DSPc
endoplasmic reticulum	0	0	0	0	0	0	0	0	0	0	Calreticulin
protein dimerization activity	0	0	0	0	0	0	0	0	0	0	HLH
dynein complex	0	0	0	0	0	0	0	0	0	0	Dynein_heavy
signaling	0	0	0	0	0	0	0	0	0	0	GKAP
nucleotide binding	0	1	0	0	0	0	1	0	0	0	tRNA-synt_1
diacylglycerol kinase activity	0	0	0	0	1	0	0	0	0	0	DAGK_acc
metal ion transmembrane transporter activity	1	0	0	0	0	1	1	1	0	0	Zip
oxidoreductase activity, acting on paired donors, with incorporation or reduction of molecular oxygen	0	0	0	0	0	0	0	0	0	0	p450
transmembrane transporter activity	1	1	0	0	0	1	0	0	0	0	Sugar_tr
sulfotransferase activity	0	0	0	0	0	0	0	0	0	0	Sulfotransfer_1, Sulfotransfer_2
endoplasmic reticulum to Golgi vesicle-mediated transport	0	1	0	0	0	0	1	0	0	0	Sec23_helical
COPII vesicle coat	0	1	0	0	0	0	1	0	0	0	Sec23_helical
iron ion binding	0	0	0	0	0	0	0	0	0	0	p450
metalloendopeptidase activity	1	1	1	1	0	0	0	1	1	0	Reprolysin, Peptidase_M13
protein ubiquitination	0	0	0	0	0	0	0	0	0	0	U-box
neurotransmitter:sodium symporter activity	0	0	0	0	0	0	0	0	0	0	SNF
zinc ion binding	1	1	0	0	0	1	3	0	0	0	zf-CCHC, Peptidase_M14, ZZ, zf-FCS, Leuk-A4-hydro_C
phosphorus-oxygen lyase activity	0	0	0	0	0	0	0	0	0	1	Guanylate_cyc
microtubule motor activity	0	0	0	0	0	0	0	0	0	0	Kinesin, Dynein_heavy
collagen-containing extracellular matrix	0	0	0	0	0	0	0	0	0	0	Glypican
cell redox homeostasis	0	0	0	0	0	0	0	0	0	0	Thioredoxin
vacuolar transport	0	1	1	0	0	0	1	0	0	1	Snf7
protein tyrosine phosphatase activity	0	0	0	0	0	0	2	0	0	0	Y_phosphatase
transferase activity, transferring hexosyl groups	0	0	0	0	0	0	1	0	0	0	UDPGT
ATP binding	2	8	3	2	4	8	12	0	0	0	AAA, ABC_tran, Myosin_head, Pkinase, Cpn60_TCP1, tRNA-synt_1, Kinesin, DEAD, Pkinase_C, ABC_membrane
ribose phosphate diphosphokinase activity	0	0	0	0	0	0	0	0	0	0	Pribosyl_synth
protein folding	0	0	0	0	0	0	0	0	0	0	Calreticulin
DNA-binding transcription factor activity	2	1	0	1	2	1	2	0	0	0	bZIP_1, Ets, Forkhead, TSC22, SCAN, bZIP_2
ATPase activity, coupled to transmembrane movement of substances	0	0	0	0	0	1	0	0	0	0	ABC_membrane
Golgi apparatus	0	0	0	0	0	0	0	0	0	0	GOLGA2L5
NAD+ ADP-ribosyltransferase activity	1	1	0	0	0	1	0	1	0	0	PARP
metal ion binding	0	0	1	0	1	0	2	0	0	0	Metallothio, zf-CCCH, FYVE, DDHD
lipoprotein metabolic process	0	0	0	0	0	1	0	0	0	0	ApoL
3-beta-hydroxy-delta5-steroid dehydrogenase activity	0	0	0	0	0	0	0	0	0	0	3Beta_HSD
transferase activity, transferring phosphorus-containing groups	0	0	0	0	0	0	0	0	0	0	ATP-gua_Ptrans
adenylate cyclase activity	0	0	0	0	0	0	0	0	0	0	DUF1053
fatty acid metabolic process	0	0	0	0	0	0	2	0	0	0	3HCDH, 3HCDH_N
methionine adenosyltransferase activity	0	1	0	0	0	1	1	0	0	0	S-AdoMet_synt_C
protein glycosylation	0	0	0	1	0	0	0	0	0	0	Glyco_transf_29, Galactosyl_T
protein peptidyl-prolyl isomerization	1	1	1	0	0	1	1	0	1	0	Pro_isomerase
ubiquitin-dependent protein catabolic process	0	0	0	0	0	0	1	0	0	0	Cullin
sulfate transport	0	0	0	0	0	0	0	0	0	0	Sulfate_transp
sarcoglycan complex	0	0	0	0	0	0	1	0	0	0	Sarcoglycan_1
carboxy-lyase activity	0	0	0	0	0	0	0	0	0	0	Pyridoxal_deC
tRNA aminoacylation for protein translation	0	2	0	0	0	0	2	0	0	0	tRNA-synt_1, Anticodon_1
signal transduction	0	2	0	3	3	1	1	0	0	0	PDEase_I, Death, RhoGAP, RA, TIR
motor activity	0	0	1	0	0	0	1	0	0	0	Myosin_head, Myosin_tail_1, Myosin_TH1
ion transport	0	1	1	0	0	2	1	1	1	0	Ion_trans, Neur_chan_LBD, Neur_chan_memb
calcium ion binding	2	3	2	2	0	1	7	1	4	0	Cadherin, Annexin, Calreticulin, Cadherin_C, PAD, EGF_CA, SPARC_Ca_bdg, EF-hand_5, EF-hand_7, EF-hand_8
aminopeptidase activity	0	0	0	0	0	0	0	0	0	0	Peptidase_M17
regulation of angiogenesis	0	1	0	0	0	0	0	0	0	1	Vasohibin
translational termination	0	0	0	0	0	0	0	0	0	0	RF-1
kinase activity	0	0	0	0	1	0	0	0	0	0	ATP-gua_Ptrans, DAGK_cat
oxidoreductase activity, acting on the CH-OH group of donors, NAD or NADP as acceptor	0	0	0	0	0	0	0	0	0	0	3Beta_HSD, Ldh_1_C
heme binding	0	0	0	0	0	0	0	0	0	0	p450
nucleosome assembly	0	0	0	0	0	0	1	0	0	0	NAP
thiol-dependent ubiquitinyl hydrolase activity	2	1	0	1	0	0	1	0	2	0	UCH
protein kinase activity	3	9	3	3	3	7	8	0	1	1	Pkinase, Pkinase_Tyr
G protein-coupled receptor activity	0	3	0	1	1	0	1	0	0	1	7tm_1, 7tm_2, 7tm_3, HRM
protein homooligomerization	0	0	0	0	0	0	0	0	0	0	BTB_2
hydrolase activity, hydrolyzing O-glycosyl compounds	0	0	0	0	0	0	0	0	0	0	Glyco_hydro_31
ion channel activity	0	0	1	0	0	0	1	1	0	0	Ion_trans
DNA-templated transcription, initiation	0	0	0	1	0	0	0	0	0	0	TBP
intracellular	1	2	0	1	1	0	2	0	0	0	Ribosomal_L3, Peptidase_C2, Peptidase_M17, KRAB, MH2
guanyl-nucleotide exchange factor activity	0	1	0	0	0	0	2	0	0	0	RasGEF
oxidation-reduction process	0	1	0	1	0	0	2	0	1	0	p450, ADH_zinc_N, Aldedh, NAD_binding_1, 3HCDH, 3Beta_HSD, 3HCDH_N, Ldh_1_C, 2OG-FeII_Oxy_3
potassium ion transport	0	0	0	0	0	0	0	0	0	0	IRK
proteolysis involved in cellular protein catabolic process	0	0	0	1	0	0	0	0	0	0	Proteasome
catalytic activity	4	2	4	0	2	1	4	0	0	1	Alpha-amylase, Orn_DAP_Arg_deC, ECH_1, PP2C, AMP-binding, Ligase_CoA, Phosphodiest, Alpha-amylase_C
nucleotidyltransferase activity	0	0	0	0	0	0	1	0	0	0	NTP_transf_2
phosphatidylinositol metabolic process	0	0	0	0	0	0	0	0	0	0	PIP5K
nucleic acid binding	2	8	4	3	10	5	11	2	2	4	RRM_1, zf-C2H2, zf-CCHC, DEAD, KRAB, R3H, G-patch, DNA_pol_A_exo1
steroid biosynthetic process	0	0	0	0	0	0	0	0	0	0	3Beta_HSD
plasma membrane	0	0	0	0	0	0	0	0	0	0	DUF1053
ubiquitin protein ligase binding	0	0	0	0	0	0	1	0	0	0	Cullin

## Sheet: Normal GO
	brca normal	coad normal	hnsc normal	kirc normal	lihc normal	luad normal	lusc normal	prad normal	stad normal	thca normal	pfam list
proteasome core complex	1	1	0	2	0	0	0	0	0	0	Proteasome
regulation of Rho protein signal transduction	0	0	0	2	1	0	0	1	1	2	RhoGEF
collagen trimer	2	0	0	2	1	0	1	0	1	2	C4
lipid binding	0	0	0	2	0	0	0	0	2	1	START, LBP_BPI_CETP_C
small GTPase mediated signal transduction	0	0	1	4	1	2	3	1	0	1	RasGEF
DNA binding	0	0	1	1	0	0	0	1	0	0	zf-A20, bZIP_Maf
phosphorus-oxygen lyase activity	1	0	1	1	0	1	0	0	1	1	Guanylate_cyc
transmembrane transport	0	1	2	4	0	1	4	2	7	8	Sugar_tr, Ion_trans, Voltage_CLC, ABC_membrane, Porin_3, Zip, Mtc, MFS_1
oxidoreductase activity, acting on the CH-NH2 group of donors, oxygen as acceptor	0	0	0	1	0	0	0	0	1	1	Lysyl_oxidase
G protein-coupled receptor signaling pathway	4	0	3	4	2	0	5	0	5	6	7tm_1, 7tm_2, G-alpha, 7tm_4
membrane	3	4	0	5	0	2	4	1	13	8	Cadherin, Ion_trans, SRCR, Voltage_CLC, ABC2_membrane, Activin_recp, Galactosyl_T, Zip, RSN1_7TM, Mtc, Sprouty, TGF_beta_GS
metabolic process	1	1	0	1	0	0	1	3	3	1	UDPGT, ECH_1, AMP-binding, Ligase_CoA, Sulfatase
extracellular matrix structural constituent	4	2	1	3	1	2	2	1	3	3	COLFI, C4
oxidation-reduction process	3	0	1	4	1	3	4	2	6	5	p450, ADH_zinc_N, NAD_binding_1, 3Beta_HSD, Lysyl_oxidase, 2OG-FeII_Oxy, 2OG-FeII_Oxy_3
COPII vesicle coat	0	0	0	1	0	0	0	0	3	1	Sec23_helical
oxidoreductase activity	3	0	0	3	1	2	4	2	4	4	NAD_binding_1, 2OG-FeII_Oxy, 2OG-FeII_Oxy_3
acetylgalactosaminyltransferase activity	1	0	0	1	0	0	1	0	1	2	CHGN
threonine-type endopeptidase activity	1	1	0	2	0	0	0	0	0	0	Proteasome
vesicle-mediated transport	0	0	0	0	0	0	0	0	0	0	Alpha_adaptinC2
methyltransferase activity	0	0	0	0	0	0	0	0	0	0	Methyltr_RsmB-F
protein binding	25	13	21	41	12	11	32	30	49	60	SH3_1, Ank, fn3, Ldl_recept_a, VWC, ubiquitin, CH, WW, WD40, Bromodomain, Arm, TPR_1, Death, SAM_1, PB1, PDZ, IQ, SPRY, PID, BTB, SET, Kelch_1, JAB, Sema, PLAT, TIR, W2, MIF4G, HEAT, SAM_2, SH3_2, F-box-like, TPR_8, LRR_6, LRR_8, SH3_9
neurotransmitter:sodium symporter activity	0	0	0	1	0	0	0	0	0	1	SNF
GTPase activity	3	1	1	0	0	1	1	1	5	2	Ras, G-alpha
sulfotransferase activity	0	2	0	3	0	0	1	1	2	1	Sulfotransfer_1, Sulfotransfer_2
kinase activity	1	0	0	0	0	0	0	0	0	0	IPK
clathrin adaptor complex	0	0	0	0	0	0	0	0	0	0	Alpha_adaptinC2
signal transduction	1	2	0	9	2	1	4	4	5	9	PDEase_I, Death, RhoGAP, RA, TIR
inositol phosphate biosynthetic process	1	0	0	0	0	0	0	0	0	0	IPK
glycine N-acyltransferase activity	0	0	0	0	0	0	0	0	0	0	Gly_acyl_tr_N
sequence-specific DNA binding	0	1	0	1	1	0	0	3	1	2	zf-C4, Ets, Forkhead
proteolysis involved in cellular protein catabolic process	1	1	0	2	0	0	0	0	0	0	Proteasome
sulfate transmembrane transporter activity	0	0	0	0	0	0	0	0	0	0	Sulfate_transp
Golgi cisterna membrane	1	0	0	1	0	0	1	0	1	2	CHGN
protein dimerization activity	0	0	0	3	0	0	0	1	2	2	HLH, Dimer_Tnp_hAT
extracellular ligand-gated ion channel activity	1	0	0	0	1	0	2	0	0	0	Neur_chan_LBD
multicellular organism development	2	2	0	1	0	1	1	0	2	0	wnt, Sprouty
extracellular space	0	0	0	0	0	0	1	0	1	0	IL1
extracellular region	0	2	0	0	0	0	1	0	2	1	wnt, TSP_C
nucleus	0	0	0	4	0	0	0	3	0	2	zf-C4, MBT, bZIP_Maf, FYRN, FYRC
protein dephosphorylation	1	0	1	3	0	0	2	0	4	4	Y_phosphatase
microtubule-based movement	0	0	0	1	2	1	1	0	0	1	Kinesin, Dynein_heavy
transmembrane transporter activity	0	0	1	1	0	0	0	1	0	0	Sugar_tr
aminoacyl-tRNA ligase activity	0	0	0	1	0	0	0	0	1	0	Anticodon_1
intracellular signal transduction	1	0	1	1	0	1	0	0	1	1	Guanylate_cyc
neurotransmitter transport	0	0	0	1	0	0	0	0	0	1	SNF
calcium ion binding	10	6	4	5	1	6	8	1	11	14	Cadherin, Annexin, Cadherin_C, TSP_3, TSP_C, EGF_CA, SPARC_Ca_bdg, EF-hand_5, EF-hand_7, EF-hand_8
GTPase activator activity	0	1	0	1	0	1	1	1	0	1	ArfGap
growth factor activity	0	0	0	1	0	0	1	1	0	1	TGF_beta
motor activity	0	0	0	1	0	0	0	0	0	1	Myosin_head, Myosin_TH1
steroid biosynthetic process	0	0	0	0	0	0	0	0	1	0	3Beta_HSD
tRNA binding	0	0	0	0	0	0	0	0	0	0	tRNA_bind
protein serine/threonine kinase activity	0	0	0	0	1	0	0	1	2	3	Pkinase_C
cytokine activity	0	0	0	0	0	0	1	0	1	0	IL1
RNA binding	1	0	0	0	1	0	0	1	2	1	KH_1, MIF4G
phosphatidylinositol phosphate kinase activity	0	0	0	3	0	0	0	2	2	4	PIP5K
protein phosphorylation	4	4	3	11	7	1	4	3	23	17	Pkinase, Pkinase_C, Pkinase_Tyr, TGF_beta_GS
carbohydrate metabolic process	1	0	0	0	3	0	3	0	1	2	Alpha-amylase, Glyco_hydro_31, Alpha-amylase_C
guanyl nucleotide binding	1	0	1	0	0	0	0	0	1	1	G-alpha
heme binding	0	0	1	0	0	1	0	0	0	0	p450
regulation of signal transduction	2	1	0	1	0	1	1	0	1	0	Sprouty
hydrolase activity	1	1	1	0	0	1	1	0	1	0	Metallophos, GDA1_CD39
ion transmembrane transporter activity	0	0	0	0	0	0	1	0	0	0	Mtc
phosphatidylinositol metabolic process	0	0	0	3	0	0	0	2	2	4	PIP5K
lipid metabolic process	1	1	1	1	1	1	0	0	0	1	FA_desaturase
Wnt signaling pathway	0	2	0	0	1	0	0	0	1	0	wnt, APC_basic
magnesium ion transmembrane transporter activity	0	1	0	0	0	0	0	0	1	1	Mg_trans_NIPA
oxidoreductase activity, acting on the CH-OH group of donors, NAD or NADP as acceptor	0	0	0	0	0	0	0	0	1	0	3Beta_HSD
endoplasmic reticulum to Golgi vesicle-mediated transport	0	0	0	1	0	0	0	0	3	1	Sec23_helical
voltage-gated sodium channel activity	0	0	0	0	0	0	0	0	0	0	Na_trans_assoc
sodium ion transport	0	0	0	0	0	0	0	0	0	0	Na_trans_assoc
metallocarboxypeptidase activity	0	0	0	0	0	0	1	0	0	0	Peptidase_M14
extracellular matrix	2	2	1	2	0	1	2	1	1	1	Peptidase_M10
dephosphorylation	1	1	1	1	0	0	1	1	1	0	DSPc
ATPase activity	0	0	1	0	0	1	0	0	0	2	ABC_tran
myosin complex	0	0	0	1	0	0	0	0	0	1	Myosin_head, Myosin_TH1
cyclic nucleotide biosynthetic process	1	0	1	1	0	1	0	0	1	1	Guanylate_cyc
DNA-binding transcription factor activity	1	2	0	3	2	0	1	3	2	2	zf-C4, bZIP_1, Ets, Forkhead
dynein complex	0	0	0	1	1	1	0	0	0	0	Dynein_heavy
zinc ion binding	3	3	4	5	0	1	5	3	4	2	zf-C4, Peptidase_M14, Peptidase_M10, ZZ, zf-B_box, zf-A20, zf-FCS, RINGv
ion transport	2	1	0	0	3	2	8	0	3	3	Ion_trans, Neur_chan_LBD, Neur_chan_memb, Mtc
symporter activity	0	0	0	0	1	0	0	0	0	0	SDF
GTP binding	2	2	0	0	0	1	1	1	6	3	Arf, Ras, MMR_HSR1, AIG1
serine-type peptidase activity	2	0	0	0	0	0	0	0	0	0	Peptidase_S9
signaling receptor binding	0	1	0	0	0	0	0	0	1	0	wnt
metal ion transport	0	0	0	1	0	0	0	1	2	1	Zip
double-stranded DNA binding	0	0	0	0	0	1	1	0	0	1	mTERF
protein tyrosine phosphatase activity	1	0	1	3	0	0	2	0	4	4	Y_phosphatase
helicase activity	1	0	0	2	0	0	1	1	1	2	HA2
protein deubiquitination	0	2	2	3	0	1	1	0	2	2	UCH
protein kinase activity	4	3	3	11	6	1	4	2	20	13	Pkinase, Pkinase_Tyr
protein glycosylation	1	0	0	2	1	1	0	0	3	3	Glyco_transf_29, Galactosyl_T
olfactory receptor activity	0	0	0	0	0	0	0	0	0	0	7tm_4
inflammatory response	0	0	0	0	0	0	1	0	1	0	IL1
microtubule motor activity	0	0	0	1	2	1	1	0	0	1	Kinesin, Dynein_heavy
oxidoreductase activity, acting on paired donors, with incorporation or reduction of molecular oxygen	0	0	1	0	0	1	0	0	0	0	p450
nucleic acid binding	12	6	4	15	4	2	7	8	34	32	RRM_1, zf-C2H2, DEAD, KRAB, G-patch, Piwi, DDE_1
protein tyrosine/serine/threonine phosphatase activity	1	1	1	1	0	0	1	1	1	0	DSPc
actin binding	1	2	0	3	0	0	2	1	2	4	WH2, VHP
integral component of membrane	5	5	4	10	7	1	13	2	11	14	7tm_1, 7tm_2, Sugar_tr, SNF, SDF, ABC_membrane, PMP22_Claudin, Sulfate_transp, Neur_chan_LBD, Neur_chan_memb, HlyIII, Sulfotransfer_2, TRAM_LAG1_CLN8, CD225, Mg_trans_NIPA, L6_membrane, MFS_1, Glyco_transf_64, 7tm_4
phosphatidylinositol binding	1	1	0	1	0	0	0	0	0	2	PX
Rho guanyl-nucleotide exchange factor activity	0	0	0	2	1	0	0	1	1	2	RhoGEF
intracellular transport	0	0	0	0	0	0	0	0	1	0	Ran_BP1
3',5'-cyclic-nucleotide phosphodiesterase activity	0	0	0	1	0	0	0	0	1	2	PDEase_I
cation binding	0	0	0	0	1	0	1	0	0	1	Alpha-amylase_C
cytoskeleton organization	1	2	0	2	0	0	1	1	2	3	VHP
response to biotic stimulus	0	0	0	0	0	0	0	0	0	0	CD225
magnesium ion transport	0	1	0	0	0	0	0	0	1	1	Mg_trans_NIPA
G-protein beta/gamma-subunit complex binding	1	0	1	0	0	0	0	0	1	1	G-alpha
cysteine-type peptidase activity	1	0	0	0	0	0	0	0	0	1	Peptidase_C1
catalytic activity	0	0	0	2	2	0	2	0	1	4	Alpha-amylase, ECH_1, PP2C, AMP-binding, Ligase_CoA, Alpha-amylase_C
galactosyltransferase activity	0	0	0	0	0	0	0	0	1	0	Galactosyl_T
pyridoxal phosphate binding	0	1	0	0	0	0	0	0	1	0	Aminotran_1_2
ion channel activity	0	1	0	0	0	1	2	0	3	3	Ion_trans
3-beta-hydroxy-delta5-steroid dehydrogenase activity	0	0	0	0	0	0	0	0	1	0	3Beta_HSD
metal ion binding	0	0	0	1	0	0	0	1	0	2	FYVE, DDHD
cell adhesion	0	2	0	0	0	0	2	0	2	2	TSP_3, TSP_C
microtubule binding	0	1	0	0	2	0	1	0	0	1	Kinesin, APC_basic
proteolysis	11	6	3	9	2	6	9	2	7	7	Trypsin, Peptidase_C1, Peptidase_M14, Peptidase_S9, Peptidase_M10, Peptidase_C2, Reprolysin, Peptidase_M13, P_proprotein
mitochondrial outer membrane	0	0	0	0	0	0	0	0	0	0	Porin_3
sulfate transport	0	0	0	0	0	0	0	0	0	0	Sulfate_transp
hydrolase activity, hydrolyzing O-glycosyl compounds	1	0	0	0	1	0	1	0	1	0	Glyco_hydro_31
cell redox homeostasis	1	1	0	0	0	0	0	0	1	0	Thioredoxin
biosynthetic process	0	1	0	0	0	0	0	0	1	0	Aminotran_1_2
sialyltransferase activity	1	0	0	2	1	1	0	0	2	3	Glyco_transf_29
sulfuric ester hydrolase activity	0	0	0	0	0	0	0	0	2	0	Sulfatase
chloride transport	0	0	0	1	0	0	0	0	1	0	Voltage_CLC
transmembrane receptor protein serine/threonine kinase activity	0	2	0	0	0	0	0	0	2	2	Activin_recp, TGF_beta_GS
guanyl-nucleotide exchange factor activity	0	0	1	4	1	2	3	1	0	1	RasGEF
ubiquitin-protein transferase activity	0	0	2	2	1	0	1	2	4	2	HECT
mitochondrion	0	0	0	0	0	0	0	0	0	0	Gly_acyl_tr_N
transferase activity, transferring glycosyl groups	0	0	0	0	0	0	0	0	0	0	Glyco_transf_64
calcium-dependent cysteine-type endopeptidase activity	1	1	0	2	1	0	2	1	2	1	Peptidase_C2
homophilic cell adhesion via plasma membrane adhesion molecules	2	0	0	0	0	1	0	0	4	2	Cadherin, Cadherin_C
iron ion binding	0	0	1	0	0	1	0	0	0	0	p450
copper ion binding	0	0	0	1	0	0	0	0	1	1	Lysyl_oxidase
G protein-coupled receptor activity	3	0	2	4	2	0	5	0	4	5	7tm_1, 7tm_2
voltage-gated chloride channel activity	0	0	0	1	0	0	0	0	1	0	Voltage_CLC
thiol-dependent ubiquitinyl hydrolase activity	0	2	2	3	0	1	1	0	2	2	UCH
intracellular protein transport	0	0	0	1	0	0	0	0	3	1	Alpha_adaptinC2, Sec23_helical
voltage-gated sodium channel complex	0	0	0	0	0	0	0	0	0	0	Na_trans_assoc
ATP binding	8	5	5	11	9	3	7	7	27	25	AAA, ABC_tran, Myosin_head, Pkinase, Cpn60_TCP1, SNF2_N, Kinesin, DEAD, Pkinase_C, ABC_membrane, TGF_beta_GS
regulation of transcription, DNA-templated	1	2	0	5	2	1	2	4	4	3	zf-C4, bZIP_1, Ets, Forkhead, KRAB, mTERF, MBT, bZIP_Maf, MH2
scavenger receptor activity	0	0	0	1	0	0	0	0	1	1	SRCR
calcium-dependent phospholipid binding	0	0	0	0	0	0	0	0	1	3	Annexin
immune response	0	0	0	0	0	0	1	0	1	0	IL1
serine-type endopeptidase activity	4	2	1	3	0	4	3	0	2	3	Trypsin, P_proprotein
ATPase activity, coupled to transmembrane movement of substances	0	0	1	0	0	0	0	0	0	2	ABC_membrane
carbohydrate binding	0	0	0	0	0	0	0	0	2	0	Gal-bind_lectin
transferase activity, transferring hexosyl groups	1	1	0	0	0	0	1	3	1	0	UDPGT
intracellular	2	2	1	2	1	0	3	2	5	1	zf-B_box, Peptidase_C2, KRAB, MH2
metalloendopeptidase activity	4	4	3	6	1	3	4	2	4	4	Peptidase_M10, Reprolysin, Peptidase_M13, DUF3377
tRNA aminoacylation for protein translation	0	0	0	1	0	0	0	0	1	0	Anticodon_1
metal ion transmembrane transporter activity	0	0	0	1	0	0	0	1	2	1	Zip
