# Supplementary material for: Dichotomous intronic polyadenylation profiles reveal multifaceted gene functions in the pan-cancer transcriptome
Source: Exp Mol Med. 2024 Oct 1;56(10):2145–61. doi: 10.1038/s12276-024-01289-w (PMC11541570; doi:10.1038/s12276-024-01289-w)
Supplement: Supplementary file 8 — Supplementary Table 7 [file 12276_2024_1289_MOESM8_ESM.xlsx]

## Sheet: ratio < 0.4 tumor
	brca	coad	hnsc	kirc	lihc	luad	lusc	prad	stad	thca					Category	Term	PValue	Genes
PIGF	1	0	0	0	0	1	1	1	0	0					KEGG_PATHWAY	hsa01100:Metabolic pathways	0.00086315	DMGDH, DGKE, NDUFA11, MPI, ACSM5, SAT1, ENO3, GALNT10, GLS, ANPEP, GGT1, ACOT8, PHYKPL, AMY1A, AMY1B, MCCC1, ALG11, GANC, DCTD, INPP4B, MTAP, MTHFD1, DGKQ, DGKH, MTMR1, LIPT1, MTMR3, UQCRB, AK2, PLA2G6, PLD1, AK7, PLD3, ADH5, AK9, MAN2A2, ST3GAL6, NDUFV1, ATP6V1D, HMGCLL1, ARSB, PDHA1, ST8SIA1, IDH2, CYP4F3, QDPR, SYNJ1, P4HA3, PI4KB, ST6GALNAC1, ACADVL, MOCS2, PYCRL, GPAA1, PIGQ, ACSM2A, PIK3C2G…
ANKDD1A	0	0	0	0	0	1	1	0	0	0					KEGG_PATHWAY	hsa04071:Sphingolipid signaling pathway	0.00112965	CERS5, SPHK2, PDPK1, PRKCE, PRKCA, PPP2R5C, PLD1, RELA, GNAI2, TNFRSF1A, MAPK8, SPTLC1, PPP2R1B, PPP2R1A, ADORA3, PPP2R2D, AKT3, PLCB1, S1PR5
ACSF2	0	1	0	0	1	0	0	0	0	0					KEGG_PATHWAY	hsa02010:ABC transporters	0.00236891	ABCD4, ABCC3, ABCA2, ABCG5, ABCD3, ABCC8, ABCA6, ABCA3, ABCC6, ABCB8
SP110	1	0	0	0	1	0	1	0	0	1					KEGG_PATHWAY	hsa04919:Thyroid hormone signaling pathway	0.00452862	PFKFB2, THRA, PDPK1, STAT1, BAD, DIO1, DIO2, PRKCA, MED16, ESR1, MED17, MED12, MED24, PLCZ1, AKT3, CTNNB1, PLCB1
COX7A2L	0	0	0	0	0	0	0	0	0	1					KEGG_PATHWAY	hsa05010:Alzheimer's disease	0.00460989	NDUFA9, UQCRB, NDUFA11, NDUFB5, BAD, NDUFA3, NDUFB2, ATP2A2, ATP2A1, CACNA1D, UQCR10, GRIN2B, TNFRSF1A, COX7A2L, APH1B, NDUFS8, NDUFAB1, NDUFS4, NDUFS3, CAPN1, PLCB1, NDUFV1
PPP2R1B	1	0	1	0	0	0	1	0	0	0					KEGG_PATHWAY	hsa04070:Phosphatidylinositol signaling system	0.0060715	MTMR1, DGKE, MTMR3, INPPL1, PIK3C2G, PRKCA, INPP4B, SYNJ1, PLCZ1, DGKQ, PIK3C3, PI4KB, PLCB1, DGKH, IP6K2
BRSK2	0	0	0	0	0	0	1	0	0	1					KEGG_PATHWAY	hsa00190:Oxidative phosphorylation	0.0176332	NDUFA9, ATP6V0B, UQCRB, ATP6AP1, NDUFA11, NDUFB5, NDUFA3, NDUFB2, UQCR10, TCIRG1, COX7A2L, NDUFS8, NDUFAB1, NDUFS4, NDUFS3, NDUFV1, ATP6V1D
FAM13A	1	0	0	-1	1	0	1	1	0	0					KEGG_PATHWAY	hsa04146:Peroxisome	0.0238481	ABCD4, ACOT8, ABCD3, MVK, ACOX2, EHHADH, IDH2, PEX10, CROT, DECR2, PEX13, HMGCLL1
ZBTB40	0	0	0	0	1	0	0	0	0	0					KEGG_PATHWAY	hsa04932:Non-alcoholic fatty liver disease (NAFLD)	0.0265679	NDUFA9, UQCRB, NDUFA11, NDUFB5, NDUFA3, NDUFB2, UQCR10, RELA, TNFRSF1A, MLXIPL, COX7A2L, MAPK8, NDUFS8, NDUFAB1, AKT3, NDUFS4, NDUFS3, NDUFV1
FLT1	1	1	0	1	1	1	1	0	0	0					KEGG_PATHWAY	hsa00650:Butanoate metabolism	0.0328709	BDH1, EHHADH, ACSM2A, ACSM5, HMGCLL1, ACSM2B
TIMMDC1	0	0	0	0	1	0	0	1	0	0					KEGG_PATHWAY	hsa05145:Toxoplasmosis	0.0347102	MAP2K3, LAMB3, PDPK1, STAT1, BAD, TYK2, LAMC1, RELA, GNAI2, TNFRSF1A, MAPK8, AKT3, ITGA6, BCL2L1
MFSD6	0	0	0	1	0	0	0	0	0	0					KEGG_PATHWAY	hsa05016:Huntington's disease	0.035831	NDUFA9, DNAH10, DNAH7, UQCRB, NDUFA11, NDUFB5, NDUFA3, DNAH14, NDUFB2, UQCR10, GRIN2B, COX7A2L, CREB1, NDUFS8, NDUFAB1, NDUFS4, NDUFS3, TBPL1, PPARG, PLCB1, NDUFV1
SMG7	0	0	1	1	0	0	0	0	0	0					KEGG_PATHWAY	hsa05231:Choline metabolism in cancer	0.040021	DGKE, PLA2G4F, SLC44A2, PDPK1, PLA2G4C, PRKCA, TSC1, PLD1, MAPK8, DGKQ, AKT3, SOS2, DGKH
ACSM5	0	0	0	0	1	0	0	0	0	1					KEGG_PATHWAY	hsa04910:Insulin signaling pathway	0.0466314	EXOC7, PDPK1, BAD, ARAF, INPPL1, PPP1R3A, PHKB, TSC1, SOCS2, LIPE, MAPK8, EIF4E1B, PHKG2, AKT3, EIF4E2, SOS2
FIG4	0	0	0	0	0	0	1	0	0	0					KEGG_PATHWAY	hsa04730:Long-term depression	0.0484465	LYN, PLA2G4F, PPP2R1B, PPP2R1A, PLA2G4C, ARAF, PRKCA, PLCB1, GNAI2
DOCK10	0	0	0	1	0	0	0	0	0	0					KEGG_PATHWAY	hsa00562:Inositol phosphate metabolism	0.0496137	INPP4B, MTMR1, MTMR3, SYNJ1, PLCZ1, INPPL1, PIK3C2G, PIK3C3, PI4KB, PLCB1
KLC1	1	1	0	0	0	1	1	1	1	0					KEGG_PATHWAY	hsa04210:Apoptosis	0.056989	DFFB, BAD, AKT3, TNFRSF10C, CFLAR, CAPN1, RELA, BCL2L1, TNFRSF1A
PLEKHA5	1	-1	-1	-1	0	0	0	0	0	-1					KEGG_PATHWAY	hsa04142:Lysosome	0.0658867	ABCA2, ATP6V0B, ATP6AP1, ENTPD4, SLC11A1, CTNS, TCIRG1, SGSH, GALC, AP1G2, GNPTAB, AP4S1, CTSC, ARSB
POU6F1	0	0	0	0	1	0	0	0	0	0					KEGG_PATHWAY	hsa05212:Pancreatic cancer	0.0714944	MAPK8, RAD51, STAT1, CDKN2A, BAD, AKT3, ARAF, RELA, BCL2L1
BPIFB6	0	0	1	0	-1	0	0	0	0	0					KEGG_PATHWAY	hsa04152:AMPK signaling pathway	0.0730769	PFKFB2, CPT1A, STRADA, PDPK1, TSC1, PPP2R5C, CPT1B, LIPE, CREB1, PPP2R1B, PPP2R1A, PPP2R2D, AKT3, PPARG
NNT	0	0	1	0	0	1	0	0	0	0					KEGG_PATHWAY	hsa00563:Glycosylphosphatidylinositol(GPI)-anchor biosynthesis	0.0854369	GPAA1, PIGQ, PIGG, PIGF, PIGX
KLC3	0	-1	0	0	0	0	1	0	0	0					KEGG_PATHWAY	hsa04664:Fc epsilon RI signaling pathway	0.0880562	LYN, MAP2K3, PLA2G4F, MAPK8, PDPK1, AKT3, PLA2G4C, PRKCA, SOS2
NRSN1	0	0	0	1	0	0	0	0	0	0					GOTERM_BP_ALL	GO:0006996~organelle organization	2.21844e-11	TDRKH, CYFIP1, CCNK, RPL3, HDAC10, IFT172, ULK4, PPAN, DIXDC1, ZDHHC8, GABPB1, PALM2-AKAP2, ELK4, RPS17, CDC23, PPP2R1A, AKT3, CDC27, LONP2, RTTN, VPS35, GABARAPL1, ACOT8, PIH1D1, PRKCE, CSNK2A2, WDR75, COG1, CSNK1D, PRKCA, ANK3, ATG12, NISCH, IFT88, TEP1, DAAM2, FEZ1, PSME4, AKAP9, TBPL1, KCTD17, ZFPM1, UBA52, LLGL2, L3MBTL1, MTMR3, ANAPC15, INTU, ANP32A, PRKDC, MAPKAP1, NPRL2, NPRL3, PCDH15, NC…
BDP1	0	0	0	0	1	0	0	0	0	0					GOTERM_BP_ALL	GO:0071840~cellular component organization or biogenesis	3.83159e-10	ITSN2, TDRKH, CYFIP1, RPL3, IFT172, GABPB1, GLS, ELK4, AKT3, LUC7L, RTTN, VPS35, GABARAPL1, ACOT8, RBFOX2, SERPINF1, PRKCE, PIH1D1, CSNK2A2, WDR75, PRKCA, ATG12, NISCH, BCAN, IFT88, DDX39B, TEP1, DAAM2, FEZ1, PSME4, TBPL1, RPL26, UBA52, NGEF, SKAP2, URI1, HACD1, ANAPC15, MTMR3, PRKDC, MAPKAP1, NPRL2, NPRL3, NCAPG, NEDD4L, WDR62, PLA2G6, C2, RNF212, NUP85, LYN, PRELID1, ICMT, DMPK, NCAPH2, NFATC4,…
SYNE2	0	0	0	1	0	0	0	0	0	1					GOTERM_BP_ALL	GO:0016043~cellular component organization	7.15549e-10	ITSN2, TDRKH, CYFIP1, RPL3, IFT172, GABPB1, GLS, ELK4, AKT3, LUC7L, RTTN, VPS35, GABARAPL1, ACOT8, RBFOX2, SERPINF1, PRKCE, PIH1D1, CSNK2A2, WDR75, PRKCA, ATG12, NISCH, BCAN, IFT88, DDX39B, TEP1, DAAM2, FEZ1, PSME4, TBPL1, RPL26, UBA52, NGEF, SKAP2, URI1, HACD1, ANAPC15, MTMR3, PRKDC, MAPKAP1, NPRL2, NPRL3, NCAPG, NEDD4L, WDR62, PLA2G6, C2, RNF212, NUP85, LYN, PRELID1, ICMT, DMPK, NCAPH2, NFATC4,…
BEND6	0	0	0	1	0	0	1	0	0	0					GOTERM_BP_ALL	GO:1902589~single-organism organelle organization	3.51391e-07	CYFIP1, IFT172, ULK4, INPPL1, PALM2-AKAP2, CDC23, PPP2R1A, RNF19A, CDC27, PPFIA1, ZNF207, LONP2, RTTN, GABARAPL1, PRKCE, TPM1, CSNK2A2, TSC1, CSNK1D, RPGRIP1L, ANK3, ATG12, NISCH, FRMD5, OBSCN, DAAM2, AKAP9, ELMO1, TBPL1, TSNARE1, KCTD17, PHLDB2, MAD1L1, LLGL2, BRSK2, ANAPC15, INTU, MAPKAP1, COX18, PCDH15, NCAPG, OMA1, WDR62, KLC1, NUP85, NPHP1, VPS8, ATP6V1D, XRCC3, FUZ, ARHGAP26, SSH3, PTK2, AH…
PPP2R2D	0	0	0	1	-1	0	0	0	0	0					GOTERM_BP_ALL	GO:0044782~cilium organization	1.45416e-06	SPAG16, SPEF2, INTU, DNAH7, IFT172, PCDH15, HSPB11, ABLIM3, HYDIN, BBS9, CFAP46, RTTN, CC2D2A, ATP6V1D, C11ORF63, DYX1C1, SCLT1, FUZ, CSNK1D, RPGRIP1L, WDR35, KIF27, IQCG, TTC17, AHI1, TMEM237, BBS12, KIAA0586, TBC1D7, MKS1, B9D1, TRIM59, CFAP54, KCTD17, CEP89, CCDC40
LANCL2	0	1	1	0	0	1	1	0	0	0					GOTERM_BP_ALL	GO:0044085~cellular component biogenesis	3.62026e-06	CYFIP1, RPL3, IFT172, PPAN, GLS, RPS17, PPP2R1B, PPP2R1A, LUC7L, TNS1, GABARAPL1, CPT1A, SCAF11, PIH1D1, PRKCE, MCCC1, WDR75, CSNK1D, PRKCA, ANK3, ATG12, IFT88, DDX39B, FEZ1, AKAP9, TBPL1, KCNQ5, RPL26, KCTD17, UBA52, SKAP2, HACD1, MTMR3, INTU, ANP32A, NPRL2, NPRL3, PCDH15, NMD3, WDR62, PLA2G6, RNF212, SCFD1, NUP85, WBSCR22, DECR1, XRCC3, PTK2, CCDC88A, NDUFAF6, RPL27A, MKS1, PSMG4, CEP89, ACVRL1…
C11orf63	1	0	0	0	0	0	0	0	0	0					GOTERM_BP_ALL	GO:0022607~cellular component assembly	4.80697e-06	CYFIP1, RPL3, IFT172, PPAN, GLS, RPS17, PPP2R1B, PPP2R1A, LUC7L, TNS1, GABARAPL1, CPT1A, SCAF11, PIH1D1, PRKCE, MCCC1, CSNK1D, PRKCA, ANK3, ATG12, IFT88, DDX39B, FEZ1, AKAP9, TBPL1, KCNQ5, KCTD17, UBA52, SKAP2, HACD1, MTMR3, INTU, ANP32A, NPRL2, NPRL3, PCDH15, WDR62, RNF212, SCFD1, NUP85, DECR1, XRCC3, PTK2, CCDC88A, NDUFAF6, MKS1, PSMG4, CEP89, ACVRL1, SPAG16, AHCTF1, SPEF2, SERPINA1, GPAA1, MIA…
ARHGEF3	0	0	0	0	0	1	1	0	0	0					GOTERM_BP_ALL	GO:0010927~cellular component assembly involved in morphogenesis	6.57778e-06	SPAG16, SPEF2, INTU, DNAH7, IFT172, PCDH15, LDB3, ABLIM3, HYDIN, BBS9, CFAP46, CC2D2A, ATP6V1D, C11ORF63, DYX1C1, TPM1, SCLT1, FUZ, CSNK1D, CFLAR, RPGRIP1L, WDR35, KIF27, IQCG, FIG4, AHI1, NFASC, OBSCN, TMEM237, KIAA0586, TBC1D7, MKS1, TBPL1, B9D1, TRIM59, CFAP54, KCTD17, PHLDB2, CEP89, PAFAH1B1, CCDC40
FANCD2	0	0	0	1	0	0	0	0	0	0					GOTERM_BP_ALL	GO:0042384~cilium assembly	9.46077e-06	SPAG16, SPEF2, INTU, DNAH7, IFT172, PCDH15, ABLIM3, HYDIN, BBS9, CFAP46, CC2D2A, ATP6V1D, C11ORF63, DYX1C1, SCLT1, FUZ, CSNK1D, RPGRIP1L, WDR35, KIF27, IQCG, AHI1, TMEM237, KIAA0586, TBC1D7, MKS1, B9D1, TRIM59, CFAP54, KCTD17, CEP89, CCDC40
LIPT1	0	0	0	0	0	1	0	0	0	0					GOTERM_BP_ALL	GO:0060271~cilium morphogenesis	1.00796e-05	SPAG16, SPEF2, INTU, DNAH7, IFT172, PCDH15, PTPN23, HSPB11, ABLIM3, HYDIN, BBS9, CFAP46, CC2D2A, ATP6V1D, C11ORF63, DYX1C1, SCLT1, FUZ, CSNK1D, RPGRIP1L, WDR35, KIF27, IQCG, AHI1, IFT88, CFAP221, TMEM237, KIAA0586, TBC1D7, MKS1, B9D1, TRIM59, CFAP54, KCTD17, CEP89, CCDC40
CPT1B	1	0	1	1	0	1	0	0	1	0					GOTERM_BP_ALL	GO:0030031~cell projection assembly	4.19041e-05	SPAG16, CYFIP1, SPEF2, IFT172, INPPL1, HYDIN, BBS9, CFAP46, CC2D2A, MINK1, COBL, CSNK1D, TBC1D2B, RPGRIP1L, EMP3, WDR35, KIF27, IQCG, IFT88, TBC1D7, EVL, ITGA6, TRIM59, CFAP54, KCTD17, CCDC40, INTU, DNAH7, PCDH15, PLD1, ABLIM3, NUP85, TBC1D17, ATP6V1D, SH2B1, C11ORF63, DYX1C1, ODF2, CAV1, SCLT1, FUZ, SSH3, AHI1, CCDC88A, MYO1A, TMEM237, KIAA0586, MKS1, B9D1, CEP89
PEX10	0	1	0	0	0	0	0	0	0	0					GOTERM_BP_ALL	GO:1901575~organic substance catabolic process	6.03216e-05	DMGDH, EIF4A2, EIF4A1, ALDH1L1, RPL3, ARAF, NUDT1, HNMT, FBXO22, SAT1, ENO3, GLS, NPEPPS, LIPE, RPS17, CDC23, PPP2R1A, ANPEP, RNF19A, CDC27, LONP2, VPS35, CAPN1, GGT1, KPNA1, ACOT8, CPT1A, USP7, PHYKPL, ENTPD4, USP4, ENTPD5, PRKCE, USP3, MCCC1, DIO2, CSNK1D, CPT1B, CLPX, BCAN, ERN2, MTAP, XRN1, PSME4, RPL26, RBCK1, KCTD17, UBA52, PFKFB2, ZCCHC6, BRSK2, PSMD12, ANAPC15, NEDD4L, OMA1, UBE2J2, PLA2G…
NT5DC1	0	0	0	0	0	1	1	0	0	0					GOTERM_BP_ALL	GO:0030030~cell projection organization	0.000146355	ITSN2, CYFIP1, IFT172, ULK4, TNC, INPPL1, RTTN, VPS35, CDKL5, RBFOX2, HGF, SERPINF1, TPM1, TBC1D2B, TSC1, CSNK1D, RPGRIP1L, ANK3, SRCIN1, MAG, IFT88, FEZ1, ADNP, KCTD17, NGEF, BRSK2, CHRNA3, NDRG4, INTU, PCDH15, NEDD4L, NREP, PLD1, KALRN, AK7, NUP85, NPHP1, CDH23, TBC1D17, ATP6V1D, ARSB, LYN, ODF2, CAV1, FUZ, PTK6, SSH3, PTK2, NFATC4, AHI1, CCDC88A, TMEM237, CAPRIN1, MKS1, CDK16, CEP89, DDR1, RER…
TTLL2	0	1	0	0	0	0	0	0	0	0					GOTERM_BP_ALL	GO:0070925~organelle assembly	0.000202492	SPAG16, SPEF2, RPL3, IFT172, PPAN, LDB3, BICD1, RPS17, ZNF207, HYDIN, BBS9, CFAP46, CC2D2A, GABARAPL1, CNOT6L, TPM1, HAUS4, HAUS3, CSNK1D, TBC1D2B, RPGRIP1L, WDR35, KIF27, ATG12, IQCG, KIF9, IFT88, OBSCN, FEZ1, TBC1D7, TBPL1, PIK3C3, TRIM59, CFAP54, KCTD17, PAFAH1B1, CCDC40, MTMR3, INTU, DNAH7, WDR45B, NPRL2, NPRL3, PCDH15, WDR62, SCFD1, ABLIM3, TBC1D17, ATP6V1D, MDN1, CENPT, C11ORF63, FARP2, DYX…
METTL17	0	0	0	1	1	0	0	0	0	0					GOTERM_BP_ALL	GO:0044248~cellular catabolic process	0.000258028	DMGDH, EIF4A2, EIF4A1, ALDH1L1, RPL3, ARAF, NUDT1, HNMT, FBXO22, GLS, NPEPPS, LIPE, RPS17, CDC23, PPP2R1A, ANPEP, RNF19A, CDC27, LONP2, VPS35, CAPN1, GGT1, KPNA1, ACOT8, CPT1A, USP7, PHYKPL, ENTPD4, USP4, ENTPD5, USP3, MCCC1, DIO2, CSNK1D, CPT1B, CLPX, BCAN, ERN2, MTAP, XRN1, PSME4, RPL26, RBCK1, KCTD17, UBA52, ZCCHC6, PSMD12, ANAPC15, NEDD4L, OMA1, UBE2J2, ADH5, RNF216, AMDHD2, PCBP2, PSMF1, RNF…
GAK	0	0	0	1	0	0	0	0	0	0					GOTERM_BP_ALL	GO:0034622~cellular macromolecular complex assembly	0.000262034	ISY1, CYFIP1, AHCTF1, TXNL4B, RPL3, THRA, NDUFA11, CELF1, PPAN, MIA2, TCIRG1, ECSIT, BICD1, TRIOBP, RPS17, RUVBL2, ZNF207, LUC7L, METTL17, CNOT6L, USP4, SCAF11, PRKCE, PIH1D1, ATRX, COBL, NRG1, CSNK1D, PRLR, RAD23B, SIRT2, RAD51B, FCHSD1, PPM1A, CREB1, NDUFS8, DDX39B, BBS12, AKAP9, NDUFS4, NDUFS3, EVL, GEMIN6, BDP1, SRSF6, UBA52, CCDC40, HACD1, CHRNA3, ANP32A, UQCRB, DNAH7, NDUFB5, COX18, ARPC4-T…
ASZ1	0	0	0	0	0	0	1	0	0	0					GOTERM_BP_ALL	GO:0044237~cellular metabolic process	0.000296979	TDRKH, RPL3, PGAP2, ITSN1, ARAF, WDR83, GABPB1, ENO3, GLS, ZFYVE28, ELK4, LIPE, ENDOV, WDR93, AKT3, LUC7L, VPS35, ZNF169, ZNF19, ACOT8, STARD5, RBFOX2, SERPINF1, PRKCE, PIH1D1, CSNK2A2, WDR75, PRKCA, PASK, FRS3, GANC, CLPX, ATG12, SIGIRR, BCAN, MTAP, MTHFD1, DDX39B, RFX7, TEP1, ETHE1, KIAA1456, PSME4, TBPL1, ATF7, RPL26, RBCK1, UBA52, LIPT1, MTMR1, ZNF396, URI1, EXD3, HACD1, ANAPC15, MTMR3, PRKDC…
BCL6	0	0	0	1	0	0	0	0	0	0					GOTERM_BP_ALL	GO:0019637~organophosphate metabolic process	0.000403407	DGKE, SLC27A1, NDUFA11, PGAP2, MPI, INPPL1, NUDT1, ENO3, EDNRB, PMPCB, LHCGR, ENTPD4, ENTPD5, PRKCA, DCTD, INPP4B, COX7A2L, MSH2, KARS, MTHFD1, AKAP9, TBPL1, ADNP, PFKFB2, MTMR1, MTMR3, UQCRB, AK2, PLA2G6, AK7, AK9, SULT1A1, HRH1, NDUFV1, SULT1A4, IP6K2, LYN, PDHA1, PTK2, MLXIPL, DLG1, SYNJ1, TMEM237, PI4KB, MOCS2, FLT1, GPAA1, PIGQ, PIK3C2G, TCIRG1, CROT, PFAS, PIGX, MECP2, FLCN, SPTLC1, PLCZ1, …
HIVEP1	0	0	0	1	0	0	0	0	0	0					GOTERM_BP_ALL	GO:0044281~small molecule metabolic process	0.000413962	DMGDH, ALDH1L1, SLC27A1, NDUFA11, MPI, INPPL1, NUDT1, ACSM5, HNMT, ENO3, GLS, LIPE, EDNRB, PMPCB, LONP2, GGT1, SLC16A3, ACOT8, CPT1A, LHCGR, PHYKPL, ENTPD4, ENTPD5, PRKCE, MCCC1, ACOT12, PRKCA, PASK, CPT1B, DCTD, NISCH, INPP4B, MTAP, COX7A2L, MSH2, KARS, MTHFD1, LGSN, PSME4, AKAP9, CRYZL1, TBPL1, ADNP, ISCU, PFKFB2, LIPT1, PSMD12, CELA3B, HACD1, UQCRB, CREM, AK2, TARS, OMA1, AK7, ADH5, AK9, OAZ3,…
SRCIN1	0	1	1	1	0	0	0	0	0	0					GOTERM_BP_ALL	GO:0051345~positive regulation of hydrolase activity	0.000473716	ITSN2, DOCK5, FLT1, FAM13A, ITSN1, CHM, IL5RA, SIPA1L3, DOCK10, FLCN, PSD4, RALGPS1, GARNL3, CDKL5, PLEKHG2, PDPK1, PRKCE, TPM1, ARAP3, NRG1, TBC1D2B, TSC1, RHOC, VRK3, FRS3, ARFGAP1, CLPX, ARHGEF9, PLSCR1, RABEP1, OBSCN, ASPH, MSH2, PSME4, AKAP9, TBC1D7, ARHGEF3, ELMO1, ITGA6, PPARG, PLCB1, SOS2, RAPGEF3, NGEF, LLGL2, NPRL2, NPRL3, ARL1, ASAP3, LPAR2, AKAP6, FBLN1, DENND3, RASGRP2, TANK, KALRN, …
ZHX3	0	0	0	0	0	1	1	0	0	0					GOTERM_BP_ALL	GO:0009056~catabolic process	0.000480184	DMGDH, EIF4A2, EIF4A1, ALDH1L1, RPL3, ARAF, NUDT1, HNMT, FBXO22, SAT1, ENO3, GLS, NPEPPS, LIPE, RPS17, CDC23, PPP2R1A, ANPEP, RNF19A, CDC27, LONP2, VPS35, CAPN1, GGT1, KPNA1, ACOT8, CPT1A, USP7, PHYKPL, ENTPD4, USP4, ENTPD5, PRKCE, USP3, MCCC1, DIO2, CSNK1D, CPT1B, CLPX, BCAN, ERN2, MTAP, XRN1, PSME4, RPL26, RBCK1, KCTD17, UBA52, CES2, PFKFB2, ZCCHC6, BRSK2, PSMD12, ANAPC15, NEDD4L, OMA1, UBE2J2,…
GTF2I	0	0	0	0	0	0	1	0	0	0					GOTERM_BP_ALL	GO:0032990~cell part morphogenesis	0.000537749	DDR1, ITSN2, RERE, SPAG16, CYFIP1, NRP1, ECM2, SPEF2, IFT172, USP33, PTPN23, HSPB11, OPA3, BOC, HYDIN, BBS9, CFAP46, CC2D2A, CDKL5, RBFOX2, MINK1, COBL, NRG1, CSNK1D, RPGRIP1L, ANK3, WDR35, ETV4, SRCIN1, KIF27, IQCG, MAG, IFT88, CFAP221, CREB1, FEZ1, TBC1D7, EVL, TRIM59, ADNP, CFAP54, KCTD17, NGEF, RNF165, PAFAH1B1, CCDC40, BRSK2, INTU, DNAH7, PCDH15, NEDD4L, KALRN, ABLIM3, PDLIM5, ATP6V1D, C11OR…
ST6GALNAC1	0	1	0	0	0	0	0	0	0	0					GOTERM_BP_ALL	GO:0010257~NADH dehydrogenase complex assembly	0.000627901	NDUFA9, TIMMDC1, NDUFA11, NDUFB5, NDUFA3, NDUFB2, ECSIT, NDUFS8, NDUFAF6, NDUFAB1, NDUFS4, NDUFS3, NDUFV1
SFXN2	1	0	0	0	0	0	0	0	0	0					GOTERM_BP_ALL	GO:0032981~mitochondrial respiratory chain complex I assembly	0.000627901	NDUFA9, TIMMDC1, NDUFA11, NDUFB5, NDUFA3, NDUFB2, ECSIT, NDUFS8, NDUFAF6, NDUFAB1, NDUFS4, NDUFS3, NDUFV1
BCL2L1	0	-1	0	0	0	0	1	0	-1	-1					GOTERM_BP_ALL	GO:0097031~mitochondrial respiratory chain complex I biogenesis	0.000627901	NDUFA9, TIMMDC1, NDUFA11, NDUFB5, NDUFA3, NDUFB2, ECSIT, NDUFS8, NDUFAF6, NDUFAB1, NDUFS4, NDUFS3, NDUFV1
SLC35A5	0	0	0	0	0	1	1	0	0	0					GOTERM_BP_ALL	GO:0043085~positive regulation of catalytic activity	0.000702815	ITSN2, CCNK, SLC27A1, ITSN1, FAM13A, IL5RA, CCNC, DOCK10, CDC23, CDC27, CCNL2, CCNL1, MAP2K3, LHCGR, CDKL5, HGF, SLC11A1, PRKCE, PIH1D1, TPM1, TBC1D2B, TSC1, PRKCA, VRK3, FRS3, SRCIN1, PRLR, CLPX, ERN2, OBSCN, MSH2, PSME4, AKAP9, ELMO1, ERP29, ADNP, UBA52, CARD14, NGEF, LLGL2, PFKFB2, PSMD12, CHRNA3, ANAPC15, NPRL2, NPRL3, ARL1, LPAR2, FBLN1, RASGRP2, KALRN, STK3, BCL2L13, APH1B, RIC8B, PSMF1, TB…
CXorf40A	1	1	0	0	0	0	1	0	0	0					GOTERM_BP_ALL	GO:0030029~actin filament-based process	0.000739338	CYFIP1, INPPL1, DIXDC1, ATP2A2, LDB3, MYL6B, PALM2-AKAP2, SYNE2, TRIOBP, PPFIA1, MYO18A, PDPK1, PDE4D, PRKCE, TPM1, MINK1, COBL, TSC1, NISCH, FCHSD1, FRMD5, OBSCN, DAAM2, AKAP9, ELMO1, EVL, DSG2, PHLDB2, RAPGEF3, LLGL2, PAFAH1B1, BRSK2, MAPKAP1, ARPC4-TTLL3, ASAP3, PCDH15, NEDD4L, CACNA1D, SRI, ADD1, DNAJB6, ABLIM3, NPHP1, PDLIM7, TRPM4, FARP2, NTRK3, CAV1, PDE4DIP, SORBS2, GRHL3, CFLAR, ARHGAP26…
TERF2IP	1	0	1	-1	0	1	1	0	0	-1					GOTERM_BP_ALL	GO:0022900~electron transport chain	0.000764513	NDUFA9, UQCRB, NDUFA11, NDUFB5, NDUFA3, NDUFB2, UQCR10, MECP2, COX7A2L, NDUFS8, WDR93, NDUFAB1, NDUFS4, NDUFS3, PMPCB, SLC25A12, NDUFV1, CYB561
SULT1A4	1	1	0	0	-1	0	1	0	0	0					GOTERM_BP_ALL	GO:0000245~spliceosomal complex assembly	0.000799212	ISY1, PRPF39, TXNL4B, SF3A2, DDX39B, SCAF11, CELF1, LUC7L, GEMIN6, SRSF6, SRSF10, SF3B1
PACS1	0	0	0	0	0	1	0	0	0	0					GOTERM_BP_ALL	GO:0006793~phosphorus metabolic process	0.000815761	CCNK, PGAP2, ULK4, ITSN1, ARAF, NUDT1, WDR83, CCNC, ARR3, ENO3, ZFYVE28, LIPE, EDNRB, PPP2R1A, AKT3, CCNL2, CCNL1, EPHA6, ENTPD4, PIH1D1, SLC11A1, ENTPD5, PRKCE, CSNK2A2, CSNK1D, PRKCA, PASK, FRS3, INPP4B, COX7A2L, KARS, MTHFD1, PSME4, AKAP9, SIK3, TBPL1, UBA52, MTMR1, URI1, MTMR3, PRKDC, NPRL2, PLA2G6, KALRN, SULT1A1, PPP4C, PSMF1, SULT1A4, LYN, CDK18, DMPK, PTK6, GRIN2B, PTK2, CCDC88A, WNK2, CD…
MED24	0	0	0	1	0	0	-1	0	0	0					GOTERM_BP_ALL	GO:0032989~cellular component morphogenesis	0.000851183	ITSN2, CYFIP1, IFT172, PALM2-AKAP2, SLC39A3, CDKL5, RBFOX2, HGF, TPM1, TBC1D2B, CSNK1D, RPGRIP1L, ANK3, VRK3, SRCIN1, MAG, IFT88, OBSCN, CFDP1, FEZ1, TBPL1, ADNP, KCTD17, ZFPM1, PHLDB2, NGEF, SIDT2, BRSK2, CHRNA3, INTU, PCDH15, NEDD4L, FBLN1, KALRN, SCFD1, TBC1D17, WNT2, ATP6V1D, ODF2, FUZ, SSH3, PTK2, NFATC4, AHI1, DLG1, BCL6, TMEM237, CAPRIN1, MKS1, BCL2L1, CEP89, DDR1, ACVRL1, RERE, SPAG16, NR…
TIA1	0	0	0	0	0	1	0	0	0	0					GOTERM_BP_ALL	GO:0006091~generation of precursor metabolites and energy	0.000858428	PFKFB2, ACADVL, UQCRB, NDUFA11, NDUFB5, NDUFB2, PPP1R3A, CROT, UQCR10, ENO3, AK9, MECP2, FLCN, WDR93, NNT, PHKG2, PMPCB, PGM2, ME3, NDUFV1, METTL17, NDUFA9, PRELID1, PDHA1, NDUFA3, ENTPD5, IDH2, PHKB, BPGM, PASK, NFATC4, MLXIPL, COX7A2L, NDUFS8, MSH2, TMEM237, NDUFAB1, NDUFS4, NDUFS3, SLC25A12, UBA52, CYB561
EFHC1	0	0	0	1	0	1	1	0	0	0					GOTERM_BP_ALL	GO:0045333~cellular respiration	0.000862533	NDUFA9, PRELID1, PDHA1, UQCRB, NDUFA11, NDUFB5, NDUFA3, IDH2, NDUFB2, UQCR10, NFATC4, MECP2, FLCN, COX7A2L, NDUFS8, NNT, NDUFAB1, NDUFS4, NDUFS3, PMPCB, ME3, SLC25A12, NDUFV1, METTL17
SIPA1L3	0	0	0	0	0	0	0	0	1	0					GOTERM_BP_ALL	GO:0009141~nucleoside triphosphate metabolic process	0.000877297	PFKFB2, DTYMK, MOCS2, UQCRB, NDUFA11, NDUFB5, AK2, NDUFB2, NUDT1, TCIRG1, UQCR10, ENO3, AK7, AK9, MECP2, FLCN, NFS1, PMPCB, NDUFV1, NDUFA9, MON2, BAD, NDUFA3, ENTPD5, CTNS, BPGM, MLXIPL, COX7A2L, NDUFS8, MSH2, TMEM237, NDUFAB1, NDUFS4, NDUFS3, TBPL1
CFAP46	0	0	0	0	1	0	0	0	0	1					GOTERM_BP_ALL	GO:0010649~regulation of cell communication by electrical coupling	0.000934906	ASPH, PDE4D, CAV1, ANK3, SRI, TRDN
NDUFS4	0	0	1	0	0	0	1	0	0	0					GOTERM_BP_ALL	GO:0006796~phosphate-containing compound metabolic process	0.00103749	CCNK, PGAP2, ULK4, ITSN1, ARAF, NUDT1, WDR83, CCNC, ARR3, ENO3, ZFYVE28, LIPE, EDNRB, PPP2R1A, AKT3, CCNL2, CCNL1, EPHA6, ENTPD4, PIH1D1, SLC11A1, ENTPD5, PRKCE, CSNK2A2, CSNK1D, PRKCA, PASK, FRS3, INPP4B, COX7A2L, KARS, MTHFD1, PSME4, AKAP9, SIK3, TBPL1, UBA52, MTMR1, URI1, MTMR3, PRKDC, NPRL2, PLA2G6, KALRN, SULT1A1, PPP4C, PSMF1, SULT1A4, LYN, CDK18, DMPK, PTK6, GRIN2B, PTK2, CCDC88A, WNK2, CD…
PLD3	0	0	0	0	0	0	0	1	-1	0					GOTERM_BP_ALL	GO:0009057~macromolecule catabolic process	0.00127197	EIF4A2, EIF4A1, RPL3, ARAF, FBXO22, RPS17, CDC23, PPP2R1A, RNF19A, CDC27, LONP2, VPS35, CAPN1, KPNA1, USP7, USP4, USP3, CSNK1D, CLPX, BCAN, ERN2, XRN1, PSME4, RPL26, RBCK1, KCTD17, UBA52, ZCCHC6, BRSK2, PSMD12, ANAPC15, NEDD4L, OMA1, UBE2J2, OAZ3, RNF216, PCBP2, PSMF1, RNF175, ARSB, CAV1, PHKB, LSM5, PTK2, NSFL1C, CNOT7, RPL27A, PIN1, SKIV2L, FBXL2, POMT2, USP33, NGLY1, TCIRG1, PTPN23, SMG7, USE1…
WNK2	0	1	0	0	0	0	0	1	1	0					GOTERM_BP_ALL	GO:0006119~oxidative phosphorylation	0.00154632	NDUFA9, UQCRB, NDUFA11, NDUFB5, NDUFA3, NDUFB2, UQCR10, MECP2, MLXIPL, COX7A2L, NDUFS8, MSH2, NDUFAB1, NDUFS4, NDUFS3, PMPCB, NDUFV1
ZNF646	0	0	0	0	0	0	0	1	0	-1					GOTERM_BP_ALL	GO:0048858~cell projection morphogenesis	0.00161096	DDR1, ITSN2, RERE, SPAG16, CYFIP1, NRP1, ECM2, SPEF2, IFT172, USP33, PTPN23, HSPB11, BOC, HYDIN, BBS9, CFAP46, CC2D2A, CDKL5, RBFOX2, MINK1, COBL, NRG1, CSNK1D, RPGRIP1L, ANK3, WDR35, ETV4, SRCIN1, KIF27, IQCG, MAG, IFT88, CFAP221, CREB1, FEZ1, TBC1D7, EVL, TRIM59, ADNP, CFAP54, KCTD17, NGEF, RNF165, PAFAH1B1, CCDC40, BRSK2, INTU, DNAH7, PCDH15, NEDD4L, KALRN, ABLIM3, PDLIM5, ATP6V1D, C11ORF63, L…
SSBP1	1	0	0	-1	0	0	1	0	0	0					GOTERM_BP_ALL	GO:0044238~primary metabolic process	0.0016464	TDRKH, RPL3, PGAP2, IFT172, ARAF, WDR83, GABPB1, ENO3, GLS, ZFYVE28, ELK4, LIPE, ENDOV, AKT3, LUC7L, VPS35, ZNF169, ADGB, ZNF19, ACOT8, STARD5, RBFOX2, SERPINF1, PRKCE, PIH1D1, CSNK2A2, WDR75, PRKCA, PASK, FRS3, GANC, CLPX, ATG12, SIGIRR, NISCH, MTAP, MTHFD1, DDX39B, RFX7, TEP1, KIAA1456, PSME4, TBPL1, ATF7, RPL26, RBCK1, UBA52, LIPT1, MTMR1, ZNF396, URI1, EXD3, CELA3B, HACD1, ANAPC15, MTMR3, PRK…
CTNNB1	-1	1	0	1	0	0	-1	0	0	0					GOTERM_BP_ALL	GO:0055114~oxidation-reduction process	0.00167648	DMGDH, ACADVL, KDM5C, ALDH1L1, DHRS11, ABCD3, KIAA1191, PYCRL, NDUFA11, CHM, CROT, ECSIT, ENO3, MECP2, FLCN, WDR93, NNT, FTH1, CYP2R1, PMPCB, LONP2, PGM2, ME3, HIF1AN, METTL17, KDM6B, PDIA3, ACOT8, CPT1A, KDM2B, DIO1, DIO2, AKR1A1, KCNAB2, PASK, CPT1B, COX7A2L, F8, NDUFS8, MTHFD1, ASPH, BDH1, ACOX2, EHHADH, ETHE1, KIAA1456, CRYZL1, NDUFS4, NDUFS3, PPARG, SLC25A12, UBA52, PIGF, PFKFB2, CFAP61, HPG…
ZNF765	1	0	0	0	0	0	0	0	1	0					GOTERM_BP_ALL	GO:0009144~purine nucleoside triphosphate metabolic process	0.00173935	PFKFB2, MOCS2, UQCRB, NDUFA11, NDUFB5, AK2, NDUFB2, NUDT1, TCIRG1, UQCR10, ENO3, AK9, MECP2, FLCN, NFS1, PMPCB, NDUFV1, NDUFA9, MON2, BAD, NDUFA3, ENTPD5, CTNS, BPGM, MLXIPL, COX7A2L, NDUFS8, MSH2, TMEM237, NDUFAB1, NDUFS4, NDUFS3
ATP11B	0	0	0	0	0	1	1	0	0	0					GOTERM_BP_ALL	GO:0033108~mitochondrial respiratory chain complex assembly	0.0018576	NDUFA9, TIMMDC1, UQCRB, NDUFA11, NDUFB5, NDUFA3, NDUFB2, UQCR10, ECSIT, NDUFS8, NDUFAF6, NDUFAB1, NDUFS4, NDUFS3, NDUFV1
LUC7L	-1	0	0	1	0	0	0	0	0	-1					GOTERM_BP_ALL	GO:0009123~nucleoside monophosphate metabolic process	0.00191477	PFKFB2, DTYMK, UQCRB, NDUFA11, NDUFB5, AK2, NDUFB2, TCIRG1, UQCR10, PFAS, ENO3, AK9, MECP2, FLCN, PMPCB, UPP1, NDUFV1, NDUFA9, MON2, BAD, NDUFA3, ENTPD5, CTNS, BPGM, DCTD, MLXIPL, DLG1, COX7A2L, NDUFS8, MSH2, TMEM237, NDUFAB1, NDUFS4, NDUFS3, UMPS
BCL2L2	0	0	0	0	0	0	1	0	0	0					GOTERM_BP_ALL	GO:0044265~cellular macromolecule catabolic process	0.00204646	POMT2, EIF4A2, EIF4A1, RPL3, USP33, NGLY1, ARAF, TCIRG1, PTPN23, SMG7, FBXO22, SGSH, RPS17, CDC23, PPP2R1A, RNF19A, CDC27, LONP2, VPS35, UBXN4, CTSC, DIS3L2, KPNA1, DFFB, USP7, USP48, CNOT6L, ANXA2, USP4, USP3, USP45, CSNK1D, PPP2R5C, RAD23B, SIRT2, UCHL5, CLPX, RNF144A, ERN2, XRN1, PSME4, USP40, RPL26, RBCK1, KCTD17, UBA52, DNASE1L3, SKIV2L2, RNF165, ZCCHC6, PSMD12, ANAPC15, RNF34, USP12, NEDD4L…
ARAF	-1	1	0	0	0	0	0	0	0	0					GOTERM_BP_ALL	GO:0042775~mitochondrial ATP synthesis coupled electron transport	0.00206754	NDUFA9, UQCRB, NDUFA11, NDUFB5, NDUFA3, NDUFB2, UQCR10, MECP2, COX7A2L, NDUFS8, NDUFAB1, NDUFS4, NDUFS3, PMPCB, NDUFV1
CLDND1	1	1	0	0	0	0	1	0	0	0					GOTERM_BP_ALL	GO:0031641~regulation of myelination	0.00206765	FIG4, MAG, DLG1, HGF, CTNNB1, NRG1, SIRT2, ZPR1
BICD1	0	1	0	0	0	1	1	0	0	0					GOTERM_BP_ALL	GO:0046034~ATP metabolic process	0.00217775	PFKFB2, UQCRB, NDUFA11, NDUFB5, AK2, NDUFB2, TCIRG1, UQCR10, ENO3, AK9, MECP2, FLCN, PMPCB, NDUFV1, NDUFA9, MON2, BAD, NDUFA3, ENTPD5, CTNS, BPGM, MLXIPL, COX7A2L, NDUFS8, MSH2, TMEM237, NDUFAB1, NDUFS4, NDUFS3
ICMT	0	0	0	0	0	1	1	0	0	0					GOTERM_BP_ALL	GO:0009205~purine ribonucleoside triphosphate metabolic process	0.00227439	PFKFB2, MOCS2, UQCRB, NDUFA11, NDUFB5, AK2, NDUFB2, TCIRG1, UQCR10, ENO3, AK9, MECP2, FLCN, NFS1, PMPCB, NDUFV1, NDUFA9, MON2, BAD, NDUFA3, ENTPD5, CTNS, BPGM, MLXIPL, COX7A2L, NDUFS8, MSH2, TMEM237, NDUFAB1, NDUFS4, NDUFS3
CUL4A	0	0	0	0	0	0	1	0	0	0					GOTERM_BP_ALL	GO:0042773~ATP synthesis coupled electron transport	0.00229673	NDUFA9, UQCRB, NDUFA11, NDUFB5, NDUFA3, NDUFB2, UQCR10, MECP2, COX7A2L, NDUFS8, NDUFAB1, NDUFS4, NDUFS3, PMPCB, NDUFV1
SLC7A7	0	0	0	0	0	1	0	0	-1	0					GOTERM_BP_ALL	GO:0051276~chromosome organization	0.00234648	ZNF451, HDAC10, JADE1, PRDM2, ELK4, CDC23, PPP2R1A, RUVBL2, CDC27, ZNF207, SUPT16H, USP7, LIG1, KDM2B, PIH1D1, USP3, CSNK2A2, WDR75, PRKCA, ERN2, MSH2, TEP1, FANCD2, PSME4, ZFPM1, UBA52, MAD1L1, INO80C, L3MBTL1, ANAPC15, ANP32A, PRKDC, NCAPG, BRCC3, TAF5L, RNF212, BRIP1, NUP85, WBSCR22, NCAPH2, XRCC3, ESR1, STAG1, BCL6, CHMP2A, PHF19, MAP3K12, RERE, TOP2A, KDM5C, AHCTF1, CHD6, CHD2, SMG7, MECP2, …
EFCAB5	0	0	0	0	0	1	0	0	0	0					GOTERM_BP_ALL	GO:0033036~macromolecule localization	0.00247635	RPL3, PGAP2, ZDHHC8, PALM2-AKAP2, ZDHHC3, RPS17, LONP2, VPS35, WLS, CPT1A, STARD5, PIH1D1, SLC11A1, PRKCE, CSNK2A2, WDR75, COG1, CSNK1D, PRKCA, ANK3, CPT1B, DDX39B, RPL26, RBCK1, UBA52, LLGL2, NECAB3, STXBP2, NEDD4L, NMD3, UBE2J2, PLA2G6, KALRN, SCFD1, AP5M1, NUP85, VPS8, SEC31B, SNX5, TRPM4, TBC1D8B, LYN, ABCA2, MSR1, PRELID1, RABGAP1L, ICMT, STK11IP, ABCA6, ABCA3, PARP11, RPL27A, CDK16, NRP1, A…
PRDM11	1	1	0	1	0	1	1	0	0	0					GOTERM_BP_ALL	GO:1903047~mitotic cell cycle process	0.00249166	TOP2A, GPSM2, CCNK, JADE1, TRIOBP, CDC23, PPP2R1A, CDC27, ZNF207, BANF1, DIS3L2, ZNF365, CNOT6L, LIG1, HGF, ATRX, CSNK2A2, HAUS4, HAUS3, CSNK1D, PRKCA, PPP2R5C, ANK3, PLRG1, KIF22, SMC1A, SENP2, SIRT2, RAD51B, RINT1, MSH2, PSME4, AKAP9, MCM3, PPP1R12B, PLCB1, UBA52, MAD1L1, PAFAH1B1, BRSK2, PSMD12, ANAPC15, PRKDC, AKAP8, USH1C, NCAPG, KATNB1, BRCC3, WDR62, PKMYT1, ORC4, PSMB5, GPNMB, NUP85, LMNA,…
RPGRIP1L	0	0	0	0	0	1	1	0	0	0					GOTERM_BP_ALL	GO:0009117~nucleotide metabolic process	0.00252528	MOCS2, NDUFA11, NUDT1, CROT, TCIRG1, PFAS, ENO3, MECP2, FLCN, EDNRB, GRM7, NNT, PMPCB, PGM2, UPP1, LHCGR, ENTPD4, PDE4D, ENTPD5, PRKCA, BPGM, KCNAB2, DCTD, COX7A2L, NDUFS8, KARS, MTHFD1, MSH2, FSHR, AKAP9, NDUFS4, NDUFS3, TBPL1, PDE5A, ADNP, UMPS, RAPGEF3, PFKFB2, DTYMK, UQCRB, NDUFB5, AK2, NDUFB2, AKAP6, UQCR10, AK7, AK9, GNAI2, SULT1A1, NFS1, SULT1A4, NDUFV1, NDUFA9, MON2, PDHA1, BAD, NDUFA3, C…
UBXN4	0	0	0	1	0	0	0	0	0	0					GOTERM_BP_ALL	GO:0051336~regulation of hydrolase activity	0.00255482	ITSN2, ITSN1, FAM13A, IL5RA, DOCK10, CDKL5, HGF, SERPINF1, APLP2, PRKCE, PIH1D1, TPM1, PAM16, SPINK5, TBC1D2B, TSC1, VRK3, FRS3, CLPX, OBSCN, MSH2, PSME4, AKAP9, ELMO1, LPA, NGEF, LLGL2, URI1, BRSK2, NPRL2, NPRL3, ARL1, LPAR2, FBLN1, PKMYT1, RASGRP2, KALRN, BCL2L13, RIC8B, CPAMD8, PSMF1, TBC1D17, COL28A1, TBC1D8B, PRELID1, RABGAP1L, EIF2B3, CAV1, HPS4, ARHGAP26, ESR1, GRIN2B, PTK2, TBCK, BCL6, PI…
HOOK2	0	1	0	1	0	0	0	0	0	0					GOTERM_BP_ALL	GO:0000902~cell morphogenesis	0.00257494	ITSN2, CYFIP1, IFT172, PALM2-AKAP2, SLC39A3, CDKL5, RBFOX2, HGF, TPM1, TBC1D2B, CSNK1D, RPGRIP1L, ANK3, VRK3, SRCIN1, MAG, IFT88, CFDP1, FEZ1, ADNP, KCTD17, ZFPM1, PHLDB2, NGEF, SIDT2, BRSK2, CHRNA3, INTU, PCDH15, NEDD4L, FBLN1, KALRN, SCFD1, TBC1D17, WNT2, ATP6V1D, ODF2, FUZ, SSH3, PTK2, NFATC4, AHI1, DLG1, BCL6, TMEM237, CAPRIN1, MKS1, CEP89, DDR1, ACVRL1, RERE, SPAG16, NRP1, DOCK5, ECM2, SPEF2…
CSNK1D	0	0	0	0	0	0	0	0	1	0					GOTERM_BP_ALL	GO:0008152~metabolic process	0.00276912	TDRKH, RPL3, PGAP2, IFT172, ITSN1, ARAF, WDR83, GABPB1, ENO3, GLS, ZFYVE28, ELK4, LIPE, ENDOV, WDR93, AKT3, LUC7L, VPS35, ZNF169, ADGB, ZNF19, ACOT8, STARD5, RBFOX2, SERPINF1, PRKCE, PIH1D1, CSNK2A2, WDR75, PRKCA, PASK, FRS3, GANC, CLPX, ATG12, SIGIRR, NISCH, BCAN, MTAP, MTHFD1, DDX39B, RFX7, TEP1, ETHE1, KIAA1456, PSME4, TBPL1, ATF7, RPL26, RBCK1, UBA52, CFAP61, LIPT1, MTMR1, ZNF396, URI1, EXD3,…
VAC14	0	0	0	0	0	0	0	0	1	0					GOTERM_BP_ALL	GO:0044093~positive regulation of molecular function	0.00279484	ITSN2, CCNK, SLC27A1, ITSN1, FAM13A, IL5RA, CCNC, DOCK10, CDC23, CDC27, CCNL2, CCNL1, MAP2K3, LHCGR, CDKL5, HGF, SLC11A1, PRKCE, PIH1D1, TPM1, TBC1D2B, TSC1, PRKCA, ANK3, VRK3, FRS3, SRCIN1, PRLR, CLPX, ERN2, OBSCN, MSH2, STIM2, PSME4, AKAP9, ELMO1, ERP29, ADNP, RBCK1, UBA52, CARD14, NGEF, LLGL2, PFKFB2, PSMD12, CHRNA3, ANAPC15, NPRL2, NPRL3, ARL1, LPAR2, FBLN1, RASGRP2, KALRN, STK3, BCL2L13, APH…
DDX60	0	0	0	1	0	0	0	0	0	0					GOTERM_BP_ALL	GO:0015980~energy derivation by oxidation of organic compounds	0.00284358	ACADVL, UQCRB, NDUFA11, NDUFB5, NDUFB2, PPP1R3A, UQCR10, MECP2, FLCN, NNT, PHKG2, PMPCB, PGM2, ME3, NDUFV1, METTL17, NDUFA9, PRELID1, PDHA1, NDUFA3, IDH2, PHKB, PASK, NFATC4, COX7A2L, NDUFS8, NDUFAB1, NDUFS4, NDUFS3, SLC25A12, UBA52
CKB	0	0	0	1	0	0	0	0	0	0					GOTERM_BP_ALL	GO:0043547~positive regulation of GTPase activity	0.00306158	ITSN2, DOCK5, FAM13A, ITSN1, CHM, IL5RA, SIPA1L3, DOCK10, FLCN, PSD4, RALGPS1, GARNL3, CDKL5, PLEKHG2, ARAP3, NRG1, TBC1D2B, TSC1, FRS3, ARFGAP1, ARHGEF9, RABEP1, OBSCN, AKAP9, TBC1D7, ARHGEF3, ELMO1, ITGA6, PLCB1, SOS2, RAPGEF3, NGEF, LLGL2, NPRL2, NPRL3, ASAP3, DENND3, RASGRP2, KALRN, RIC8B, ALS2CL, PLEKHG4B, TBC1D17, TBC1D8B, FARP2, RANBP1, FARP1, RABGAP1L, EIF2B3, SEMA4D, NTRK3, HPS4, GRHL3, …
AK9	1	1	1	0	0	1	1	0	0	0					GOTERM_BP_ALL	GO:0016310~phosphorylation	0.0030747	DGKE, CCNK, SLC27A1, NDUFA11, ITSN1, ULK4, ARAF, IL5RA, WDR83, CCNC, STK19, ARR3, ENO3, ZFYVE28, LIPE, EDNRB, GNPTAB, PPP2R1A, AKT3, PMPCB, CCNL2, CCNL1, MAP2K3, EPHA6, CDKL5, HGF, SLC11A1, ENTPD5, PRKCE, PIH1D1, CSNK2A2, DYRK1A, TSC1, CSNK1D, PRKCA, VRK3, PASK, FRS3, SRCIN1, PRLR, ERN2, COX7A2L, OBSCN, MSH2, DGKQ, PSME4, AKAP9, SIK3, ERP29, ADNP, UBA52, CARD14, DGKH, PFKFB2, BRSK2, PSMD12, CHRNA…
KLK3	0	0	0	1	-1	0	0	0	0	0					GOTERM_BP_ALL	GO:0034330~cell junction organization	0.0030986	ACVRL1, CTNND1, PARD6G, PTPRJ, PTPN23, LAMC1, CDH9, FLCN, NPHP1, TNS1, LAMB3, DST, PDPK1, CAV1, NR1H4, RASSF8, PRKCA, TSC1, RHOC, PTPN13, PLEKHA7, PTK2, NFASC, DLG1, CTNNB1, ITGA6, DSG2, PKP3, PHLDB2
N4BP2L1	0	0	0	0	0	0	1	0	0	0					GOTERM_BP_ALL	GO:0006998~nuclear envelope organization	0.00310061	SUN1, DMPK, PRKCA, SYNE2, NSFL1C, PARP11, PPP2R1A, REEP4, NUP85, LMNA, CHMP2A, BANF1, NUP37, PAFAH1B1
OMA1	0	0	0	0	0	0	0	1	1	0					GOTERM_BP_ALL	GO:0009199~ribonucleoside triphosphate metabolic process	0.00317159	PFKFB2, MOCS2, UQCRB, NDUFA11, NDUFB5, AK2, NDUFB2, TCIRG1, UQCR10, ENO3, AK9, MECP2, FLCN, NFS1, PMPCB, NDUFV1, NDUFA9, MON2, BAD, NDUFA3, ENTPD5, CTNS, BPGM, MLXIPL, COX7A2L, NDUFS8, MSH2, TMEM237, NDUFAB1, NDUFS4, NDUFS3
MAP3K12	0	1	0	0	0	1	0	1	1	-1					GOTERM_BP_ALL	GO:0009161~ribonucleoside monophosphate metabolic process	0.00322569	PFKFB2, UQCRB, NDUFA11, NDUFB5, AK2, NDUFB2, TCIRG1, UQCR10, PFAS, ENO3, AK9, MECP2, FLCN, PMPCB, UPP1, NDUFV1, NDUFA9, MON2, BAD, NDUFA3, ENTPD5, CTNS, BPGM, MLXIPL, DLG1, COX7A2L, NDUFS8, MSH2, TMEM237, NDUFAB1, NDUFS4, NDUFS3, UMPS
CCDC37	0	0	0	1	0	0	0	0	0	0					GOTERM_BP_ALL	GO:0071704~organic substance metabolic process	0.0032714	TDRKH, RPL3, PGAP2, IFT172, ARAF, WDR83, GABPB1, ENO3, GLS, ZFYVE28, ELK4, LIPE, ENDOV, AKT3, LUC7L, VPS35, ZNF169, ADGB, ZNF19, ACOT8, STARD5, RBFOX2, SERPINF1, PRKCE, PIH1D1, CSNK2A2, WDR75, PRKCA, PASK, FRS3, GANC, CLPX, ATG12, SIGIRR, NISCH, BCAN, MTAP, MTHFD1, DDX39B, RFX7, TEP1, ETHE1, KIAA1456, PSME4, TBPL1, ATF7, RPL26, RBCK1, UBA52, LIPT1, MTMR1, ZNF396, URI1, EXD3, CELA3B, HACD1, ANAPC1…
TTC38	-1	1	0	0	0	0	0	0	0	-1					GOTERM_BP_ALL	GO:0010256~endomembrane system organization	0.00327516	ATP2A2, SYNE2, PPP2R1A, PPFIA1, MYO18A, VPS35, ANXA8, BANF1, SUN1, ANXA2, PDPK1, COG1, CSNK1D, PRKCA, ANK3, TNFRSF1A, TRDN, GAK, PLSCR1, CREB1, PACS1, TBPL1, PIK3C3, PKP3, PAFAH1B1, ATL3, STX16, ARL1, CLCN3, KALRN, ALS2CL, SH3TC2, NUP85, LMNA, DYM, STX3, STX2, ATP8B3, DMPK, CAV1, PTCH1, BAIAP2, PARP11, NSFL1C, NFASC, DLG1, SYNJ1, HOOK2, HOOK1, REEP4, GOLGB1, CHMP2A, NUP37, BCL2L1
PRDM2	0	0	0	-1	0	1	0	0	0	0					GOTERM_BP_ALL	GO:0006753~nucleoside phosphate metabolic process	0.00327997	MOCS2, NDUFA11, NUDT1, CROT, TCIRG1, PFAS, ENO3, MECP2, FLCN, EDNRB, GRM7, NNT, PMPCB, PGM2, UPP1, LHCGR, ENTPD4, PDE4D, ENTPD5, PRKCA, BPGM, KCNAB2, DCTD, COX7A2L, NDUFS8, KARS, MTHFD1, MSH2, FSHR, AKAP9, NDUFS4, NDUFS3, TBPL1, PDE5A, ADNP, UMPS, RAPGEF3, PFKFB2, DTYMK, UQCRB, NDUFB5, AK2, NDUFB2, AKAP6, UQCR10, AK7, AK9, GNAI2, SULT1A1, NFS1, SULT1A4, NDUFV1, NDUFA9, MON2, PDHA1, BAD, NDUFA3, C…
FAT1	0	0	0	0	0	0	0	1	0	0					GOTERM_BP_ALL	GO:0007010~cytoskeleton organization	0.00348301	CYFIP1, IFT172, ULK4, INPPL1, DIXDC1, PALM2-AKAP2, PPP2R1A, RNF19A, PPFIA1, ZNF207, PRKCE, TPM1, TSC1, CSNK1D, ANK3, NISCH, FRMD5, OBSCN, DAAM2, AKAP9, ELMO1, PHLDB2, LLGL2, BRSK2, MAPKAP1, PCDH15, WDR62, NPHP1, XRCC3, RASSF7, ARHGAP26, SSH3, PTK2, CCDC88A, DLG1, BCL6, PARVG, CHMP2A, FAT1, SPAG16, GPSM2, SPEF2, USP33, MAST1, LDB3, SIPA1L3, BICD1, TRIOBP, SYNE2, ZMYM2, MYO18A, HYDIN, CFAP46, CC2D2…
ETV4	0	0	0	0	1	0	0	0	0	0					GOTERM_BP_ALL	GO:0051179~localization	0.00348672	ITSN2, CYFIP1, RPL3, PGAP2, ITSN1, GLS, ISLR, VPS35, WLS, STARD5, RBFOX2, SERPINF1, PRKCE, PIH1D1, CSNK2A2, WDR75, PRKCA, PASK, GABRG2, NISCH, DDX39B, FEZ1, RPL26, RBCK1, UBA52, NEDD4L, ABCB8, PLA2G6, GLG1, OAZ3, C2, NUP85, LYN, ABCA2, PRELID1, ICMT, DMPK, CCZ1B, ABCA6, ABCA3, GRIN2B, SLC16A14, SLC6A9, FAT1, SFXN2, CDK16, SERPINA1, CHM, SMG7, HSPB11, MECP2, ANXA8, ZNF365, ANXA2, EXOC7, SLC39A13, …
WDR90	0	1	0	1	0	1	1	0	1	0					GOTERM_BP_ALL	GO:0009259~ribonucleotide metabolic process	0.00352811	MOCS2, NDUFA11, CROT, TCIRG1, PFAS, ENO3, MECP2, FLCN, EDNRB, GRM7, PMPCB, UPP1, LHCGR, ENTPD4, PDE4D, ENTPD5, PRKCA, BPGM, COX7A2L, NDUFS8, MSH2, FSHR, AKAP9, NDUFS4, NDUFS3, PDE5A, ADNP, UMPS, RAPGEF3, PFKFB2, UQCRB, NDUFB5, AK2, NDUFB2, AKAP6, UQCR10, AK9, GNAI2, SULT1A1, NFS1, SULT1A4, NDUFV1, NDUFA9, MON2, BAD, NDUFA3, CTNS, TSHR, MLXIPL, DLG1, TMEM237, NDUFAB1
ING4	0	0	0	0	0	0	1	0	0	0					GOTERM_BP_ALL	GO:0044267~cellular protein metabolic process	0.00357905	EIF4A2, EIF4A1, CCNK, RPL3, PGAP2, HDAC10, LRR1, ULK4, ARAF, WDR83, CCNC, ZDHHC8, ARR3, ZDHHC3, ZFYVE28, ELK4, LIPE, RPS17, EDNRB, CDC23, PPP2R1A, AKT3, CDC27, FBXO3, LONP2, VPS35, CCNL2, CCNL1, EPHA6, SERPINF1, PIH1D1, SLC11A1, ENTPD5, PRKCE, METTL3, CSNK2A2, WDR75, CSNK1D, PRKCA, PASK, FRS3, CLPX, ATG12, KARS, DDX39B, PSME4, AKAP9, SIK3, RPL26, RBCK1, KCTD17, UBA52, MTMR1, LIPT1, MTMR3, ANAPC15…
AHI1	0	0	0	0	0	0	0	1	0	0					GOTERM_BP_ALL	GO:0031468~nuclear envelope reassembly	0.00361727	NSFL1C, REEP4, PPP2R1A, LMNA, CHMP2A, BANF1
CCDC148	0	0	0	0	0	1	1	0	0	0					GOTERM_BP_ALL	GO:0019693~ribose phosphate metabolic process	0.00368706	MOCS2, NDUFA11, CROT, TCIRG1, PFAS, ENO3, MECP2, FLCN, EDNRB, GRM7, PMPCB, PGM2, UPP1, LHCGR, ENTPD4, PDE4D, ENTPD5, PRKCA, BPGM, COX7A2L, NDUFS8, MSH2, FSHR, AKAP9, NDUFS4, NDUFS3, PDE5A, ADNP, UMPS, RAPGEF3, PFKFB2, UQCRB, NDUFB5, AK2, NDUFB2, AKAP6, UQCR10, AK9, GNAI2, SULT1A1, NFS1, SULT1A4, NDUFV1, NDUFA9, MON2, BAD, NDUFA3, CTNS, TSHR, MLXIPL, DLG1, TMEM237, NDUFAB1
FMNL3	0	1	1	-1	0	0	0	0	0	0					GOTERM_BP_ALL	GO:0051641~cellular localization	0.00394405	RPL3, ITSN1, ZDHHC8, ZDHHC3, RPS17, CDC23, FTH1, LONP2, VPS35, WLS, CPT1A, PIH1D1, SLC11A1, PRKCE, CSNK2A2, WDR75, COG1, CSNK1D, ANK3, CPT1B, DDX39B, FEZ1, RPL26, RBCK1, UBA52, LLGL2, ANP32A, STXBP2, NEDD4L, NMD3, UBE2J2, PLA2G6, KALRN, SCFD1, NUP85, SNX5, TRPM4, TBC1D8B, LYN, ABCA2, RABGAP1L, ICMT, PTK2, SLC6A9, RPL27A, GOLGB1, CDK16, NRP1, SERPINA1, GPAA1, CHM, MIA2, SMG7, HSPB11, HYAL2, BBS9, …
FAM104B	1	1	0	1	0	1	1	0	0	1					GOTERM_BP_ALL	GO:0044772~mitotic cell cycle phase transition	0.00414474	JADE1, CDC23, PPP2R1A, CDC27, ZNF207, CNOT6L, CSNK2A2, HAUS4, HAUS3, CSNK1D, PPP2R5C, PLRG1, SENP2, SIRT2, RAD51B, RINT1, PSME4, AKAP9, MCM3, PPP1R12B, PLCB1, UBA52, MAD1L1, PAFAH1B1, BRSK2, PSMD12, ANAPC15, PRKDC, USH1C, PKMYT1, ORC4, PSMB5, GPNMB, PSMF1, MTA3, E2F6, RANBP1, CDKN2A, ODF2, NDE1, XRCC3, FOXN3, PBX1, CUL4A, CNOT7, PPP2R2D, CHMP2A, ZNF655, ZPR1, NEK11
PHLDB2	0	0	0	0	0	0	1	0	0	0					GOTERM_BP_ALL	GO:0008104~protein localization	0.0042972	RPL3, PGAP2, ZDHHC8, HNMT, PALM2-AKAP2, ZDHHC3, HID1, NPEPPS, RPS17, GNPTAB, RUVBL2, DUOXA2, PPFIA1, LONP2, FAM3D, VPS35, WLS, KPNA1, PDIA3, CPT1A, USP4, SLC11A1, PRKCE, PIH1D1, PAM16, CSNK2A2, WDR75, COG1, TBC1D2B, CSNK1D, PRKCA, ANK3, SRCIN1, LZTFL1, RINT1, OBSCN, ERP29, RPL26, TSNARE1, RBCK1, PKP3, UBA52, PHLDB2, SIDT2, LLGL2, PFKFB2, BRSK2, NECAB3, COX18, STXBP2, ARL1, NEDD4L, CACNA1D, NMD3, …
GRAMD1A	0	0	1	0	0	0	1	0	0	0					GOTERM_BP_ALL	GO:0007017~microtubule-based process	0.00431992	SPAG16, GPSM2, SPEF2, IFT172, USP33, ULK4, DIXDC1, BICD1, HSPB11, PPP2R1A, RNF19A, ZNF207, HYDIN, CFAP46, KIF1B, KIF1A, CC2D2A, DST, HAUS4, HAUS3, CSNK1D, KIF22, WDR35, KIF27, IQCG, TRDN, KIF9, CFAP221, BBS12, EHHADH, AKAP9, CFAP54, PHLDB2, LLGL2, PAFAH1B1, CCDC40, DNAH7, KATNB1, SPG7, WDR62, KLC1, KLC3, LMNA, C11ORF63, RANBP1, DNAH10, DYX1C1, NDE1, XRCC3, DNAH14, RASSF7, PEX13, PTK2, DLG1, NIN, …
SGSH	0	0	0	0	0	0	0	0	1	0					GOTERM_BP_ALL	GO:0022904~respiratory electron transport chain	0.00440251	NDUFA9, UQCRB, NDUFA11, NDUFB5, NDUFA3, NDUFB2, UQCR10, MECP2, COX7A2L, NDUFS8, NDUFAB1, NDUFS4, NDUFS3, PMPCB, SLC25A12, NDUFV1
POMT2	1	0	0	0	0	1	1	0	0	0					GOTERM_BP_ALL	GO:0000278~mitotic cell cycle	0.004779	TOP2A, GPSM2, CCNK, JADE1, TRIOBP, CDC23, PPP2R1A, CDC27, ZNF207, BANF1, DIS3L2, ZNF365, CNOT6L, LIG1, HGF, USP3, ATRX, CSNK2A2, HAUS4, HAUS3, CSNK1D, PRKCA, PPP2R5C, ANK3, PLRG1, KIF22, SMC1A, SENP2, SIRT2, RAD51B, RINT1, MSH2, PSME4, AKAP9, MCM3, PPP1R12B, PLCB1, UBA52, MAD1L1, PAFAH1B1, L3MBTL1, BRSK2, PSMD12, ANAPC15, PRKDC, AKAP8, USH1C, NCAPG, KATNB1, BRCC3, WDR62, PKMYT1, ORC4, PSMB5, GPNM…
PLA2G4F	0	0	0	1	0	1	1	0	0	1					GOTERM_BP_ALL	GO:0010506~regulation of autophagy	0.00482662	MTMR3, DAPL1, NPRL2, USP33, NPRL3, ZDHHC8, FLCN, SCFD1, MAPK8, DRAM1, SPTLC1, WDR6, VPS35, CAPN1, ATP6V1D, SNX5, ATP6V0B, EXOC7, BAD, RIPK2, HGF, CSNK2A2, WDR75, TSC1, SIRT2, DCN, IFT88, FEZ1, FBXL2, BCL2L1
MARCH7	0	0	0	0	0	0	1	0	0	0					GOTERM_BP_ALL	GO:0006914~autophagy	0.00517113	MTMR3, WDR45B, DAPL1, NPRL2, NPRL3, TCIRG1, ZDHHC8, FLCN, SCFD1, MAPK8, DRAM1, SPTLC1, MFN1, WDR6, VPS35, CAPN1, TBC1D17, LGALS8, ATP6V1D, ARSB, SNX5, ATP6V0B, GABARAPL1, CDKN2A, EXOC7, BAD, RIPK2, HGF, CSNK2A2, WDR75, TSC1, SIRT2, DCN, ATG12, TM9SF1, IFT88, SNX14, FEZ1, CHMP2A, PIK3C3, UBA52, BCL2L1
SCLT1	0	1	0	0	0	0	1	0	1	0					GOTERM_BP_ALL	GO:0000819~sister chromatid segregation	0.00551223	TOP2A, AHCTF1, ANAPC15, AKAP8, NCAPG, KATNB1, CDC23, PPP2R1A, NUP85, CDC27, ZNF207, DIS3L2, CENPT, NDE1, XRCC3, ATRX, CSNK2A2, KIF22, SMC1A, STAG1, CENPI, CHMP2A, CTNNB1, MAD1L1, NUP37, PAFAH1B1
NLGN4Y	1	0	0	0	0	0	0	0	0	0					GOTERM_BP_ALL	GO:0043087~regulation of GTPase activity	0.00551306	ITSN2, DOCK5, FAM13A, ITSN1, MIA2, CHM, IL5RA, SIPA1L3, DOCK10, FLCN, PSD4, RALGPS1, GARNL3, CDKL5, PLEKHG2, ARAP3, NRG1, TBC1D2B, TSC1, FRS3, ARFGAP1, ARHGEF9, RABEP1, OBSCN, AKAP9, TBC1D7, ARHGEF3, ELMO1, ITGA6, PLCB1, SOS2, RAPGEF3, NGEF, LLGL2, PAFAH1B1, NPRL2, NPRL3, ASAP3, DENND3, RASGRP2, KALRN, RIC8B, ALS2CL, PLEKHG4B, TBC1D17, TBC1D8B, FARP2, RANBP1, FARP1, RABGAP1L, EIF2B3, SEMA4D, NTRK…
ZNF790	0	0	0	1	0	0	0	0	0	0					GOTERM_BP_ALL	GO:0019752~carboxylic acid metabolic process	0.00560123	DMGDH, ACADVL, SLC27A1, ABCD3, PYCRL, ACSM2A, ACSM5, CROT, CSAD, HNMT, PFAS, ENO3, ACSM2B, GLS, MECP2, LIPE, LONP2, ME3, GGT1, SLC16A3, ACOT8, PLA2G4F, CPT1A, PHYKPL, ELOVL5, ENTPD5, PRKCE, PLA2G4C, MCCC1, AMT, AKR1A1, ACOT12, BPGM, CPT1B, TNFRSF1A, MTAP, CEACAM1, SLC7A7, KARS, MTHFD1, ACOX2, LGSN, EHHADH, PPARG, PFKFB2, LIPT1, DDC, HACD1, HPGD, CREM, TARS, LARS, AMDHD2, UGT3A1, DECR2, RPP14, DEC…
CHRNA3	0	0	0	0	0	0	0	0	1	0					GOTERM_BP_ALL	GO:0009987~cellular process	0.00562791	TDRKH, ITSN2, PGAP2, IFT172, ITSN1, ARAF, HTR4, ZFYVE28, LIPE, ENDOV, ISLR, AKT3, WLS, GABARAPL1, ZNF19, STARD5, RBFOX2, CSNK2A2, FRS3, SIGIRR, MTHFD1, DDX39B, RFX7, ETHE1, FEZ1, PSME4, TBPL1, ATF7, RBCK1, NGEF, SKAP2, MTMR1, URI1, HACD1, EXD3, MTMR3, NPRL2, NPRL3, CDCA7, NCAPG, ABCB8, PLA2G6, OAZ3, C2, SULT1A1, RNF212, RNF216, PSMF1, GTF2IRD2B, SULT1A4, ZNF266, LYN, ABCA2, ABCA6, ABCA3, NCAPH2, …
LRRIQ3	1	0	0	0	0	0	0	0	0	0					GOTERM_BP_ALL	GO:0035023~regulation of Rho protein signal transduction	0.00581944	ITSN2, FARP2, FARP1, PLEKHG2, ITSN1, ARAP3, KALRN, FLCN, ADGRG1, ARHGEF9, OBSCN, ALS2CL, BCL6, PLEKHG4B, ARHGEF3, SOS2, NGEF
PTP4A2	0	0	0	0	0	0	1	0	0	0					GOTERM_BP_ALL	GO:0043623~cellular protein complex assembly	0.00582834	CYFIP1, AHCTF1, NDUFA11, MIA2, TCIRG1, ECSIT, TRIOBP, ZNF207, METTL17, PRKCE, COBL, NRG1, CSNK1D, PRLR, SIRT2, FCHSD1, PPM1A, NDUFS8, BBS12, AKAP9, NDUFS4, NDUFS3, EVL, CCDC40, CHRNA3, UQCRB, DNAH7, NDUFB5, COX18, ARPC4-TTLL3, USH1C, NDUFB2, UQCR10, ADD1, NDUFV1, CENPT, NDUFA9, RIC3, TIMMDC1, DYX1C1, NDE1, NDUFA3, PDE4DIP, BAIAP2, PTK2, TTC17, DLG1, NIN, SYNJ1, ABI2, NDUFAF6, NDUFAB1, CHMP2A, PSM…
DECR2	0	0	0	0	1	0	0	0	0	0					GOTERM_BP_ALL	GO:0009167~purine ribonucleoside monophosphate metabolic process	0.00599456	PFKFB2, UQCRB, NDUFA11, NDUFB5, AK2, NDUFB2, TCIRG1, UQCR10, PFAS, ENO3, AK9, MECP2, FLCN, PMPCB, NDUFV1, NDUFA9, MON2, BAD, NDUFA3, ENTPD5, CTNS, BPGM, MLXIPL, DLG1, COX7A2L, NDUFS8, MSH2, TMEM237, NDUFAB1, NDUFS4, NDUFS3
BRCC3	0	1	0	0	0	0	0	0	0	0					GOTERM_BP_ALL	GO:1901564~organonitrogen compound metabolic process	0.00604283	DMGDH, EIF4A2, EIF4A1, ALDH1L1, SLC27A1, RPL3, NDUFA11, NUDT1, HNMT, SAT1, ENO3, GLS, EFTUD2, NPEPPS, RPS17, EDNRB, PPP2R1A, ANPEP, PMPCB, GGT1, CPT1A, LHCGR, PHYKPL, ENTPD4, HGF, ENTPD5, METTL3, MCCC1, DIO1, DIO2, TSC1, PRKCA, PASK, DCTD, BCAN, MTAP, COX7A2L, MSH2, KARS, MTHFD1, DDX39B, LGSN, EIF4E1B, ETHE1, PSME4, AKAP9, ANKRD42, TBPL1, RPL26, ADNP, UBA52, PFKFB2, PSMD12, HACD1, UQCRB, CREM, AK…
CTNND1	0	1	0	1	0	0	0	0	0	0					GOTERM_BP_ALL	GO:0009126~purine nucleoside monophosphate metabolic process	0.00619556	PFKFB2, UQCRB, NDUFA11, NDUFB5, AK2, NDUFB2, TCIRG1, UQCR10, PFAS, ENO3, AK9, MECP2, FLCN, PMPCB, NDUFV1, NDUFA9, MON2, BAD, NDUFA3, ENTPD5, CTNS, BPGM, MLXIPL, DLG1, COX7A2L, NDUFS8, MSH2, TMEM237, NDUFAB1, NDUFS4, NDUFS3
RNF165	1	0	0	-1	-1	0	1	0	0	0					GOTERM_BP_ALL	GO:0009119~ribonucleoside metabolic process	0.0062701	PFKFB2, MOCS2, UQCRB, NDUFA11, NDUFB5, AK2, NDUFB2, TCIRG1, CROT, UQCR10, ENO3, AK9, SULT1A1, MECP2, FLCN, NFS1, PMPCB, UPP1, SULT1A4, NDUFV1, NDUFA9, MON2, ENTPD4, BAD, NDUFA3, ENTPD5, CTNS, BPGM, MLXIPL, DLG1, COX7A2L, MTAP, NDUFS8, MSH2, TMEM237, NDUFAB1, NDUFS4, NDUFS3, UMPS
SOS2	0	0	0	-1	0	0	1	0	0	0					GOTERM_BP_ALL	GO:0016241~regulation of macroautophagy	0.00629185	ATP6V0B, MTMR3, EXOC7, RIPK2, NPRL2, NPRL3, TSC1, DCN, IFT88, SCFD1, MAPK8, SPTLC1, FEZ1, VPS35, CAPN1, ATP6V1D, SNX5
MED21	0	0	0	0	0	0	0	0	1	0					GOTERM_BP_ALL	GO:0086004~regulation of cardiac muscle cell contraction	0.00634868	DLG1, PDE4D, CAV1, AKAP9, ATP2A2, DSG2, SRI, TRPM4
NFATC4	0	0	0	0	1	1	1	0	0	0					GOTERM_BP_ALL	GO:0006396~RNA processing	0.00636941	ISY1, RBM28, TXNL4B, RPL3, DDX46, CELF1, WDR83, BICD1, EFTUD2, SYNCRIP, RPS17, PPP2R1A, LUC7L, DGCR8, ZNF326, CIR1, RIOK2, CCNL1, DIS3L2, RBM6, SRRM2, AQR, CNOT6L, RBFOX2, NSUN5, USP4, SCAF11, PIH1D1, METTL3, DYRK1A, WDR75, DDX54, CSNK1D, PLRG1, NCOR2, ERN2, KARS, DDX39B, RRNAD1, KIAA1456, PPIE, GEMIN6, RPL26, SRSF6, UBA52, SKIV2L2, ZCCHC8, ZCCHC6, NOL8, EXOSC10, PCBP2, WBSCR22, DROSHA, RPL15, RP…
GTF2IRD2	1	0	1	0	0	1	1	0	1	1					GOTERM_BP_ALL	GO:0035082~axoneme assembly	0.00648441	C11ORF63, SPAG16, SPEF2, DNAH7, DYX1C1, HYDIN, CFAP46, CC2D2A, IQCG, CCDC40
DYRK1A	0	0	0	0	0	0	0	1	0	0					GOTERM_BP_ALL	GO:0006120~mitochondrial electron transport, NADH to ubiquinone	0.00648441	NDUFA9, NDUFS8, NDUFA11, NDUFB5, NDUFA3, NDUFAB1, NDUFS4, NDUFS3, NDUFB2, NDUFV1
PLD1	0	0	0	0	0	0	1	0	0	0					GOTERM_BP_ALL	GO:0034329~cell junction assembly	0.00655035	ACVRL1, LAMB3, DST, PDPK1, CAV1, NR1H4, PARD6G, PTPRJ, PRKCA, TSC1, LAMC1, RHOC, PTPN13, PTK2, FLCN, NFASC, DLG1, NPHP1, CTNNB1, ITGA6, PKP3, PHLDB2, TNS1
TMCO6	0	1	0	0	0	0	0	0	0	0					GOTERM_BP_ALL	GO:0050790~regulation of catalytic activity	0.00662459	EIF4A2, ITSN2, CCNK, SLC27A1, ITSN1, FAM13A, IL5RA, CCNC, DOCK10, ZFYVE28, EDNRB, CDC23, PPP2R1A, CDC27, CCNL2, CCNL1, MAP2K3, LHCGR, CDKL5, HGF, SERPINF1, APLP2, SLC11A1, PRKCE, PIH1D1, TPM1, PAM16, SPINK5, TBC1D2B, TSC1, PRKCA, VRK3, FRS3, SRCIN1, PRLR, CLPX, ERN2, OBSCN, MSH2, PSME4, AKAP9, ELMO1, ERP29, ADNP, LPA, UBA52, CARD14, NGEF, LLGL2, PFKFB2, URI1, BRSK2, PSMD12, CHRNA3, ANAPC15, NPRL2…
PPOX	1	0	0	0	0	0	0	1	0	0					GOTERM_BP_ALL	GO:0098901~regulation of cardiac muscle cell action potential	0.00662642	DLG1, CAV1, AKAP9, ATP2A2, DSG2, ANK3, TRPM4
C16orf71	0	0	0	0	0	1	1	0	0	0					GOTERM_BP_ALL	GO:0019538~protein metabolic process	0.00663053	RPL3, PGAP2, IFT172, ARAF, WDR83, ZFYVE28, ELK4, LIPE, AKT3, VPS35, ADGB, ACOT8, SERPINF1, PRKCE, PIH1D1, CSNK2A2, WDR75, PRKCA, PASK, FRS3, CLPX, ATG12, SIGIRR, DDX39B, PSME4, RPL26, RBCK1, UBA52, LIPT1, MTMR1, CELA3B, ANAPC15, MTMR3, PRKDC, NPRL2, NEDD4L, PLA2G6, ADH5, GLG1, OAZ3, C2, RNF212, PPP4C, RNF216, ADAMTS19, NUP85, ST3GAL6, PSMF1, LYN, CDK18, PRELID1, ICMT, DMPK, ABCA3, GRIN2B, LARP6, …
ABCD4	0	0	0	0	1	0	0	0	0	0					GOTERM_BP_ALL	GO:0043436~oxoacid metabolic process	0.00668741	DMGDH, ACADVL, SLC27A1, ABCD3, PYCRL, ACSM2A, ACSM5, CROT, CSAD, HNMT, PFAS, ENO3, ACSM2B, GLS, MECP2, LIPE, LONP2, ME3, GGT1, SLC16A3, ACOT8, PLA2G4F, CPT1A, PHYKPL, ELOVL5, ENTPD5, PRKCE, PLA2G4C, MCCC1, AMT, AKR1A1, ACOT12, BPGM, CPT1B, TNFRSF1A, MTAP, CEACAM1, SLC7A7, KARS, MTHFD1, ACOX2, LGSN, EHHADH, PPARG, PFKFB2, LIPT1, DDC, HACD1, HPGD, CREM, TARS, LARS, AMDHD2, UGT3A1, DECR2, RPP14, DEC…
RHOC	0	1	0	0	0	0	1	0	0	0					GOTERM_BP_ALL	GO:0042158~lipoprotein biosynthetic process	0.00677089	PGAP2, WDR45B, GPAA1, PIGQ, LCAT, ZDHHC8, ZDHHC3, ATG12, PIGX, PPM1A, ZDHHC18, PIK3C3, PIGG, PIGF
ACBD4	0	0	0	0	0	0	0	0	0	1					GOTERM_BP_ALL	GO:0042157~lipoprotein metabolic process	0.00732167	PGAP2, WDR45B, GPAA1, PIGQ, LCAT, ZDHHC8, ZDHHC3, ATG12, PIGX, PPM1A, ZDHHC18, BMP1, ALB, PIK3C3, LPA, PIGG, PIGF, APOL3
MVK	0	0	0	1	0	0	0	0	0	0					GOTERM_BP_ALL	GO:0007346~regulation of mitotic cell cycle	0.00733527	L3MBTL1, TOP2A, PSMD12, ANAPC15, PRKDC, JADE1, PKMYT1, CDC23, PSMB5, GPNMB, CDC27, ZNF207, PSMF1, MTA3, SH2B1, RANBP1, CNOT6L, CDKN2A, PTCH1, XRCC3, ATRX, CSNK2A2, PRKCA, PPP2R5C, FOXN3, PLRG1, SENP2, SMC1A, SIRT2, PBX1, RAD51B, CUL4A, RINT1, DLG1, CNOT7, MSH2, PSME4, CHMP2A, CTNNB1, PIN1, ZNF655, PLCB1, UBA52, MAD1L1, BCL2L1, NEK11, PAFAH1B1
PDIA3	0	1	0	1	1	1	0	0	0	0					GOTERM_BP_ALL	GO:0006974~cellular response to DNA damage stimulus	0.00743951	TOP2A, ISY1, CCNK, RIF1, PGAP2, MCM9, NUDT1, CHD2, ING4, SPRED2, ENDOV, RUVBL2, POLI, POLK, SUPT16H, USP7, AQR, CNOT6L, LIG1, USP3, USP45, ATRX, DYRK1A, LIG3, CSNK1D, PPP2R5C, KIF22, SMC1A, SENP2, SPIDR, RAD23B, UCHL5, TNFRSF1A, RAD51B, RINT1, MSH2, DDX39B, FANCD2, PSME4, PPIE, TERF2IP, UBA52, CD44, INO80C, SP100, PRKDC, CHRNA4, BRCC3, TANK, ZBTB40, RECQL4, BRIP1, PPP4C, LYN, CDKN2A, POLM, BAD, X…
HBG1	0	0	0	0	0	1	0	0	0	0					GOTERM_BP_ALL	GO:0051128~regulation of cellular component organization	0.00762527	ITSN2, CYFIP1, ZNF451, SPARC, ULK4, JADE1, DIXDC1, ZDHHC8, HNMT, PALM2-AKAP2, NPEPPS, CDC23, PPP2R1A, RUVBL2, CDC27, PPFIA1, ZNF207, VPS35, USP7, CDKL5, KDM2B, HGF, SERPINF1, SLC11A1, PRKCE, PIH1D1, TPM1, CSNK2A2, WDR75, TBC1D2B, TSC1, LIG3, CSNK1D, ANK3, VRK3, SRCIN1, LZTFL1, MAG, IFT88, CFDP1, MSH2, DDX39B, FEZ1, ADNP, KCTD17, PHLDB2, MAD1L1, NGEF, L3MBTL1, URI1, CHRNA3, NDRG4, ANAPC15, MTMR3, …
SLC11A1	0	0	0	1	0	0	0	0	0	0					GOTERM_BP_ALL	GO:0006661~phosphatidylinositol biosynthetic process	0.00789745	MTMR1, VAC14, SLC27A1, MTMR3, PGAP2, GPAA1, PIGQ, INPPL1, PIK3C2G, PIGX, FIG4, INPP4B, SYNJ1, PIK3C3, PI4KB, PIGG, PIGF
IL5RA	0	0	0	0	0	0	1	0	0	0					GOTERM_BP_ALL	GO:0022613~ribonucleoprotein complex biogenesis	0.00790495	ISY1, RPL3, TXNL4B, CELF1, PPAN, GTPBP10, NOL8, NMD3, BICD1, RPS17, EXOSC10, RUVBL2, WBSCR22, LUC7L, DROSHA, RIOK2, RPL15, RPP14, SRSF10, SF3B1, MDN1, DIS3L2, CNOT6L, SF3A2, CDKN2A, NSUN5, USP4, SCAF11, PIH1D1, DDX31, WDR75, TSC1, CSNK1D, TARBP2, RSL1D1, PRPF39, CNOT7, DDX39B, RRNAD1, RPL27A, GEMIN6, RPL26, SRSF6, UBA52, EIF3D, SKIV2L2
MYO19	0	1	0	1	0	0	0	0	0	0					GOTERM_BP_ALL	GO:0009150~purine ribonucleotide metabolic process	0.00823572	MOCS2, NDUFA11, CROT, TCIRG1, PFAS, ENO3, MECP2, FLCN, EDNRB, GRM7, PMPCB, LHCGR, PDE4D, ENTPD5, PRKCA, BPGM, COX7A2L, NDUFS8, MSH2, FSHR, AKAP9, NDUFS4, NDUFS3, PDE5A, ADNP, RAPGEF3, PFKFB2, UQCRB, NDUFB5, AK2, NDUFB2, AKAP6, UQCR10, AK9, GNAI2, SULT1A1, NFS1, SULT1A4, NDUFV1, NDUFA9, MON2, BAD, NDUFA3, CTNS, TSHR, MLXIPL, DLG1, TMEM237, NDUFAB1
PIH1D1	-1	0	0	0	1	0	0	0	0	-1					GOTERM_BP_ALL	GO:0006807~nitrogen compound metabolic process	0.00829292	TDRKH, RPL3, WDR83, GABPB1, ENO3, GLS, ELK4, ENDOV, LUC7L, ZNF169, ZNF19, RBFOX2, PIH1D1, CSNK2A2, WDR75, PRKCA, PASK, SIGIRR, BCAN, MTAP, MTHFD1, DDX39B, RFX7, TEP1, ETHE1, KIAA1456, PSME4, TBPL1, ATF7, RPL26, RBCK1, UBA52, ZNF396, URI1, EXD3, HACD1, PRKDC, CDCA7, NEDD4L, PLA2G6, PRDM11, OAZ3, SULT1A1, RNF212, PPP4C, NUP85, ST3GAL6, PSMF1, GTF2IRD2B, SULT1A4, ZNF266, ABCA2, RNASE11, GTF2IRD2, LA…
HTR4	0	1	0	0	0	0	0	0	0	0					GOTERM_BP_ALL	GO:0006497~protein lipidation	0.00839973	PGAP2, WDR45B, GPAA1, PIGQ, ZDHHC8, ZDHHC3, ATG12, PIGX, PPM1A, ZDHHC18, PIK3C3, PIGG, PIGF
PCDH15	0	0	0	1	0	0	0	0	0	0					GOTERM_BP_ALL	GO:0044770~cell cycle phase transition	0.00850338	JADE1, CDC23, PPP2R1A, CDC27, ZNF207, CNOT6L, CSNK2A2, HAUS4, HAUS3, CSNK1D, PPP2R5C, PLRG1, SENP2, SIRT2, RAD51B, RINT1, PSME4, AKAP9, MCM3, PPP1R12B, PLCB1, UBA52, MAD1L1, PAFAH1B1, BRSK2, PSMD12, ANAPC15, PRKDC, AKAP8, USH1C, PKMYT1, ORC4, PSMB5, GPNMB, PSMF1, MTA3, E2F6, RANBP1, CDKN2A, ODF2, NDE1, XRCC3, FOXN3, PBX1, CUL4A, CNOT7, PPP2R2D, CHMP2A, ZNF655, ZPR1, NEK11
PRSS21	0	0	0	0	0	0	1	0	0	0					GOTERM_BP_ALL	GO:0006163~purine nucleotide metabolic process	0.00850338	MOCS2, NDUFA11, NUDT1, CROT, TCIRG1, PFAS, ENO3, MECP2, FLCN, EDNRB, GRM7, PMPCB, LHCGR, PDE4D, ENTPD5, PRKCA, BPGM, COX7A2L, NDUFS8, MTHFD1, MSH2, FSHR, AKAP9, NDUFS4, NDUFS3, PDE5A, ADNP, RAPGEF3, PFKFB2, UQCRB, NDUFB5, AK2, NDUFB2, AKAP6, UQCR10, AK9, GNAI2, SULT1A1, NFS1, SULT1A4, NDUFV1, NDUFA9, MON2, BAD, NDUFA3, CTNS, TSHR, MLXIPL, DLG1, TMEM237, NDUFAB1
LPA	0	0	0	0	0	1	0	0	0	0					GOTERM_BP_ALL	GO:0007049~cell cycle	0.00877279	TDRKH, CCNK, TXNL4B, RIF1, JADE1, DIXDC1, CCNC, CDC23, PPP2R1A, CDC27, ZNF207, BANF1, CCNL2, CCNL1, LIG1, HGF, PRKCE, USP3, CSNK2A2, ANXA11, TSC1, LIG3, CSNK1D, PRKCA, ANK3, CGRRF1, ERN2, RINT1, DMTF1, MSH2, DDX39B, FANCD2, PSME4, AKAP9, GMNC, UBA52, MAD1L1, LLGL2, L3MBTL1, BRSK2, PSMD12, ANAPC15, PRKDC, NCAPG, BRCC3, WDR62, PKMYT1, RNF212, ORC4, BRIP1, NUP85, PSMF1, ODF2, PTCH1, XRCC3, PTK6, FOX…
SLC16A3	1	0	0	1	0	0	0	0	0	1					GOTERM_BP_ALL	GO:0046128~purine ribonucleoside metabolic process	0.00896359	PFKFB2, MOCS2, UQCRB, NDUFA11, NDUFB5, AK2, NDUFB2, TCIRG1, CROT, UQCR10, ENO3, AK9, SULT1A1, MECP2, FLCN, NFS1, PMPCB, SULT1A4, NDUFV1, NDUFA9, MON2, BAD, NDUFA3, ENTPD5, CTNS, BPGM, MLXIPL, DLG1, COX7A2L, MTAP, NDUFS8, MSH2, TMEM237, NDUFAB1, NDUFS4, NDUFS3
HPGD	0	0	0	0	0	1	1	0	0	0					GOTERM_BP_ALL	GO:0044710~single-organism metabolic process	0.00922334	DMGDH, PGAP2, ULK4, ARAF, NUDT1, ACSM5, WDR83, ENO3, GLS, LIPE, EDNRB, WDR93, PPP2R1A, FTH1, LONP2, ACOT8, CPT1A, STARD5, PHYKPL, ENTPD4, SLC11A1, ENTPD5, PRKCE, MCCC1, PRKCA, PASK, FRS3, CPT1B, GANC, NISCH, INPP4B, MTAP, COX7A2L, KARS, MTHFD1, ETHE1, PSME4, CRYZL1, KIAA1456, AKAP9, TBPL1, UBA52, CFAP61, MTMR1, LIPT1, CELA3B, HACD1, MTMR3, PPP1R3A, OMA1, UBE2J2, PLA2G6, ADH5, OAZ3, SULT1A1, SEC14…
MSR1	1	1	1	1	1	0	1	1	1	1					GOTERM_BP_ALL	GO:0090257~regulation of muscle system process	0.00930045	DOCK5, CHRNA3, DMPK, PDE4D, CAV1, TPM1, ATP2A2, AKAP6, ATP2A1, PRKCA, SRI, MYL5, DLG1, DDX39B, ASPH, AKAP9, PIN1, DSG2, PDE5A, FPGT-TNNI3K, PPP1R12B, TRPM4, GTF2I
TRMT5	0	0	0	0	0	0	1	0	0	0					GOTERM_BP_ALL	GO:0007507~heart development	0.00934931	ACVRL1, DCTN5, NRP1, NDRG4, SPARC, TCF25, PRKDC, IFT172, NPRL3, AKAP6, ECE2, SRI, PCSK5, HDAC9, HSPB11, STK3, MED12, SIN3B, SGCB, LMNA, PDLIM5, CC2D2A, WNT2, KDM6B, MBD3, PTCH1, NTRK3, TPM1, NRG1, TSC1, SORBS2, RPGRIP1L, SENP2, PTK2, POU6F1, NFATC4, ASXL1, AHI1, CREB1, MTHFD1, DDX39B, CTNNB1, PIN1, PPARG, DSG2, ZFPM1, FBN1, CCDC40
DNAJC12	0	0	0	0	1	0	0	0	0	0					GOTERM_BP_ALL	GO:0032508~DNA duplex unwinding	0.00947	TOP2A, CUL4A, RECQL4, BRIP1, RAD51, RUVBL2, ATRX, MCM3, GTF2H1, CHD2, UBA52, RAD23B
CCDC159	0	0	0	1	0	0	0	0	0	0					GOTERM_BP_ALL	GO:0006376~mRNA splice site selection	0.00952346	ISY1, PRPF39, SF3A2, CELF1, LUC7L, SRSF6, SRSF10
KIF1B	0	0	0	1	0	0	0	-1	0	0					GOTERM_BP_ALL	GO:0048813~dendrite morphogenesis	0.0095937	RERE, FARP1, CDKL5, RBFOX2, MINK1, BAIAP2, KALRN, SRCIN1, NFATC4, KLF7, CAPRIN1, PDLIM5, NGEF, PAFAH1B1
SPINK5	0	0	0	0	0	0	1	0	0	0					GOTERM_BP_ALL	GO:0034641~cellular nitrogen compound metabolic process	0.00969975	TDRKH, RPL3, WDR83, GABPB1, ENO3, ELK4, ENDOV, LUC7L, ZNF169, ZNF19, RBFOX2, PIH1D1, CSNK2A2, WDR75, PRKCA, PASK, SIGIRR, MTAP, MTHFD1, DDX39B, RFX7, TEP1, ETHE1, KIAA1456, PSME4, TBPL1, ATF7, RPL26, RBCK1, UBA52, ZNF396, URI1, EXD3, PRKDC, CDCA7, NEDD4L, PLA2G6, PRDM11, OAZ3, SULT1A1, RNF212, PPP4C, NUP85, ST3GAL6, PSMF1, GTF2IRD2B, SULT1A4, ZNF266, ABCA2, RNASE11, GTF2IRD2, LARP7, LARP6, PBX1, …
ZFP28	0	0	0	0	0	0	0	0	0	1					GOTERM_BP_ALL	GO:0071826~ribonucleoprotein complex subunit organization	0.00996298	ISY1, RPL3, TXNL4B, CELF1, PPAN, KLC1, BICD1, RPS17, RUVBL2, LUC7L, SRSF10, SF3B1, MDN1, CNOT6L, SF3A2, USP4, SCAF11, PIH1D1, TARBP2, PRPF39, CNOT7, DDX39B, GEMIN6, SRSF6, EIF3D
SEC61A2	1	0	0	0	-1	0	1	0	0	0					GOTERM_BP_ALL	GO:0006942~regulation of striated muscle contraction	0.0100664	DMPK, PDE4D, CAV1, ATP2A2, ATP2A1, SRI, DLG1, ASPH, AKAP9, DSG2, PDE5A, FPGT-TNNI3K, TRPM4
WDR93	0	0	0	0	0	0	1	0	0	0					GOTERM_BP_ALL	GO:0042278~purine nucleoside metabolic process	0.0101407	PFKFB2, MOCS2, UQCRB, NDUFA11, NDUFB5, AK2, NDUFB2, TCIRG1, CROT, UQCR10, ENO3, AK9, SULT1A1, MECP2, FLCN, NFS1, PMPCB, SULT1A4, NDUFV1, NDUFA9, MON2, BAD, NDUFA3, ENTPD5, CTNS, BPGM, MLXIPL, DLG1, COX7A2L, MTAP, NDUFS8, MSH2, TMEM237, NDUFAB1, NDUFS4, NDUFS3
NMD3	1	0	0	1	0	1	1	0	0	1					GOTERM_BP_ALL	GO:0031668~cellular response to extracellular stimulus	0.0102746	LYN, GABARAPL1, MTMR3, DAPL1, SRD5A1, NPRL2, USP33, CAV1, NPRL3, NUDT1, TNC, NR1H4, TSC1, FBXO22, SIRT2, BRIP1, ALB, ITGA6, PIK3C3, PPARG, ADNP, UPP1
ARMC2	0	0	0	0	0	0	1	0	0	0					GOTERM_BP_ALL	GO:0070816~phosphorylation of RNA polymerase II C-terminal domain	0.0103517	CCNK, GTF2H1, CCNC, CCNL2, CCNL1
MED17	0	0	0	0	0	0	1	0	0	0					GOTERM_BP_ALL	GO:0036035~osteoclast development	0.0103517	ATP6AP1, ANXA2, FBN1, PAFAH1B1, SLC9B2
ADORA3	0	0	0	1	0	0	0	0	0	0					GOTERM_BP_ALL	GO:0030036~actin cytoskeleton organization	0.0103912	CYFIP1, INPPL1, LDB3, PALM2-AKAP2, TRIOBP, PPFIA1, MYO18A, PDPK1, PRKCE, TPM1, MINK1, COBL, TSC1, NISCH, FCHSD1, FRMD5, OBSCN, DAAM2, ELMO1, EVL, PHLDB2, RAPGEF3, LLGL2, PAFAH1B1, BRSK2, MAPKAP1, ARPC4-TTLL3, ASAP3, PCDH15, ADD1, DNAJB6, ABLIM3, NPHP1, PDLIM7, FARP2, NTRK3, PDE4DIP, SORBS2, CFLAR, ARHGAP26, BAIAP2, SSH3, TTC17, FMNL3, MKLN1, DLG1, MYO1B, ABI2, BCL6, PARVG, FAT1
CSAD	0	1	0	1	1	0	0	0	0	0					GOTERM_BP_ALL	GO:0009653~anatomical structure morphogenesis	0.0104664	ITSN2, CYFIP1, SPARC, IFT172, PALM2-AKAP2, PPP2R1B, ANPEP, VPS35, WLS, RBFOX2, SERPINF1, CSNK1D, PRKCA, ANK3, RUNX2, IFT88, CFDP1, MTHFD1, FEZ1, PSME4, TBPL1, KCTD17, ZFPM1, UBA52, NGEF, HACD1, INTU, PRKDC, NPRL3, PCDH15, NEDD4L, KLK3, OMA1, KALRN, GLG1, SCFD1, PSMF1, PTK2, PBX1, NFATC4, MKS1, FAT1, CEP89, ACVRL1, SPAG16, DDR1, NRP1, SPEF2, ECM2, PCSK5, SIPA1L3, TRIOBP, HSPB11, MED12, ZMYM2, HYAL…
AKAP9	1	-1	0	0	0	0	0	0	0	0					GOTERM_BP_ALL	GO:0022618~ribonucleoprotein complex assembly	0.0104734	ISY1, RPL3, TXNL4B, SF3A2, CNOT6L, CELF1, USP4, SCAF11, PIH1D1, PPAN, BICD1, TARBP2, PRPF39, RPS17, CNOT7, DDX39B, RUVBL2, LUC7L, GEMIN6, SRSF6, SRSF10, EIF3D, SF3B1, MDN1
SLC25A16	0	0	0	0	0	1	1	0	0	0					GOTERM_BP_ALL	GO:0065009~regulation of molecular function	0.0107199	EIF4A2, ITSN2, CCNK, ITSN1, CCNC, ZFYVE28, EDNRB, CDC23, PPP2R1A, CDC27, CCNL2, CCNL1, SERPINF1, PIH1D1, SLC11A1, PRKCE, PRKCA, ANK3, FRS3, CLPX, SIGIRR, PSME4, AKAP9, RBCK1, ZFPM1, UBA52, NGEF, LLGL2, URI1, ANAPC15, NPRL2, NPRL3, NEDD4L, LPAR2, BRCC3, PLA2G6, KALRN, OAZ3, APH1B, RIC8B, PSMF1, TBC1D8B, LYN, PRELID1, RABGAP1L, DMPK, PTK6, GRIN2B, PTK2, PBX1, NFATC4, CCDC88A, WNK2, RGL3, NRP1, SERP…
BTF3L4	0	0	0	0	0	0	1	0	0	0					GOTERM_BP_ALL	GO:0055086~nucleobase-containing small molecule metabolic process	0.011048	MOCS2, NDUFA11, NUDT1, CROT, TCIRG1, PFAS, ENO3, MECP2, FLCN, EDNRB, GRM7, NNT, PMPCB, PGM2, UPP1, LHCGR, ENTPD4, PDE4D, ENTPD5, PRKCA, BPGM, KCNAB2, DCTD, MTAP, COX7A2L, NDUFS8, KARS, MTHFD1, MSH2, FSHR, AKAP9, NDUFS4, NDUFS3, TBPL1, PDE5A, ADNP, UMPS, RAPGEF3, PFKFB2, DTYMK, UQCRB, NDUFB5, AK2, NDUFB2, AKAP6, UQCR10, AK7, AK9, GNAI2, SULT1A1, NFS1, SULT1A4, NDUFV1, NDUFA9, MON2, PDHA1, BAD, NDU…
DNAH14	0	0	0	0	0	0	1	0	0	0					GOTERM_BP_ALL	GO:0033043~regulation of organelle organization	0.0110539	CYFIP1, ZNF451, DIXDC1, ZDHHC8, HNMT, TRIOBP, MECP2, NPEPPS, FLCN, CDC23, RUVBL2, CDC27, PPFIA1, ZNF207, VPS35, USP7, CNOT6L, ANXA2, HGF, PRKCE, PIH1D1, TPM1, ATRX, CSNK2A2, WDR75, NRG1, LIG3, TBC1D2B, TSC1, SIRT2, DCN, FCHSD1, KIF9, IFT88, MSH2, FEZ1, TBC1D7, TERF2IP, EVL, PLCB1, KCTD17, PHLDB2, RAPGEF3, MAD1L1, PAFAH1B1, L3MBTL1, ANAPC15, MTMR3, NPRL2, NPRL3, ARPC4-TTLL3, AKAP8, ASAP3, KATNB1, …
SEPT8	1	1	1	0	1	1	1	1	1	0					GOTERM_BP_ALL	GO:0030258~lipid modification	0.0112884	MTMR1, DGKE, ACADVL, MTMR3, ABCD3, INPPL1, LCAT, PIK3C2G, CROT, CYP3A5, LONP2, DECR1, IP6K2, ACOT8, CPT1A, AGK, SPHK2, NRG1, PEX13, CPT1B, SYNJ1, ACOX2, DGKQ, EHHADH, ECHDC2, PPARG, PIK3C3, PI4KB
DFFB	0	0	0	0	1	0	0	0	-1	0					GOTERM_BP_ALL	GO:0009116~nucleoside metabolic process	0.0114285	PFKFB2, MOCS2, UQCRB, NDUFA11, NDUFB5, AK2, NDUFB2, TCIRG1, CROT, UQCR10, ENO3, AK9, SULT1A1, MECP2, FLCN, NFS1, PMPCB, UPP1, SULT1A4, NDUFV1, NDUFA9, MON2, ENTPD4, BAD, NDUFA3, ENTPD5, CTNS, BPGM, DCTD, MLXIPL, DLG1, COX7A2L, MTAP, NDUFS8, MSH2, TMEM237, NDUFAB1, NDUFS4, NDUFS3, UMPS
TRAF3IP3	0	0	0	1	0	0	0	0	-1	0					GOTERM_BP_ALL	GO:0098813~nuclear chromosome segregation	0.0114437	TOP2A, AHCTF1, ANAPC15, AKAP8, NCAPG, KATNB1, RNF212, CDC23, PPP2R1A, NUP85, CDC27, ZNF207, DIS3L2, CENPT, SUN1, NDE1, XRCC3, ATRX, CSNK2A2, KIF22, SMC1A, SIRT2, STAG1, FANCD2, CENPI, CHMP2A, CTNNB1, MAD1L1, NUP37, PAFAH1B1
ZNF573	0	0	0	0	0	0	0	0	0	1					GOTERM_BP_ALL	GO:0044257~cellular protein catabolic process	0.0114627	POMT2, USP33, NGLY1, ARAF, TCIRG1, PTPN23, FBXO22, CDC23, RNF19A, CDC27, LONP2, VPS35, UBXN4, CTSC, USP7, USP48, ANXA2, USP4, USP3, USP45, CSNK1D, PPP2R5C, RAD23B, SIRT2, UCHL5, CLPX, RNF144A, PSME4, USP40, RBCK1, KCTD17, UBA52, RNF165, PSMD12, ANAPC15, RNF34, USP12, NEDD4L, DENND3, OMA1, UBE2J2, C18ORF25, PSMB5, HECTD2, RNF216, HECTD4, PCBP2, PSMF1, RNF175, RANBP1, DYX1C1, CDKN2A, CAV1, WWP2, US…
OXR1	0	-1	0	0	0	0	1	0	0	0					GOTERM_BP_ALL	GO:1903115~regulation of actin filament-based movement	0.0116023	DLG1, PDE4D, CAV1, AKAP9, ATP2A2, DSG2, SRI, TRPM4
PCMTD1	0	1	0	1	0	0	1	0	1	0					GOTERM_BP_ALL	GO:1901016~regulation of potassium ion transmembrane transporter activity	0.0116023	DLG1, CAV1, AKAP9, NEDD4L, AKAP6, WWP2, CACNA1D, ANK3
TAF5L	0	1	0	0	0	0	0	0	0	0					GOTERM_BP_ALL	GO:0007018~microtubule-based movement	0.0116347	SPAG16, DNAH7, KATNB1, SPG7, KLC1, BICD1, HSPB11, KLC3, HYDIN, CFAP46, KIF1B, KIF1A, DNAH10, DYX1C1, NDE1, DNAH14, KIF22, WDR35, KIF27, KIF9, CFAP221, BBS12, CFAP54, PAFAH1B1, CCDC40
MTMR1	0	0	0	-1	0	1	1	0	0	-1					GOTERM_BP_ALL	GO:0033554~cellular response to stress	0.0116735	CCNK, RIF1, CLPB, PGAP2, ULK4, TNC, NUDT1, FBXO22, NPEPPS, ENDOV, RUVBL2, PDIA3, GABARAPL1, SUPT16H, USP7, AQR, LIG1, HGF, PRKCE, USP3, TPM1, DYRK1A, LIG3, CSNK1D, ERN2, RINT1, MSH2, DDX39B, FANCD2, PSME4, ERP29, PPIE, UBA52, INO80C, BRSK2, MTMR3, CHRNA4, PRKDC, MAPKAP1, NPRL2, NPRL3, BRCC3, NREP, UBE2J2, PLA2G6, STK3, BRIP1, PPP4C, NUP85, RNF175, SULT1A4, LYN, EIF2B3, SRD5A1, ST8SIA1, CAV1, XRCC…
RIC8B	0	0	0	1	0	0	0	0	0	0					GOTERM_BP_ALL	GO:0006997~nucleus organization	0.0118153	AHCTF1, SUN1, DMPK, PRKCA, SYNE2, NSFL1C, PARP11, PPP2R1A, REEP4, NUP85, LMNA, PSME4, CHMP2A, TBPL1, BANF1, NUP37, ZPR1, PAFAH1B1
SRD5A1	1	0	0	0	0	1	1	0	0	0					GOTERM_BP_ALL	GO:1990403~embryonic brain development	0.0118416	MED12, MKS1, CTNNB1, CC2D2A
LEKR1	0	0	0	0	0	0	1	1	0	0					GOTERM_BP_ALL	GO:0032787~monocarboxylic acid metabolic process	0.0122967	ACADVL, SLC27A1, ABCD3, ACSM2A, ACSM5, CROT, ENO3, ACSM2B, LIPE, LONP2, ME3, GGT1, SLC16A3, ACOT8, PLA2G4F, CPT1A, ELOVL5, ENTPD5, PRKCE, PLA2G4C, MCCC1, AMT, AKR1A1, ACOT12, BPGM, CPT1B, TNFRSF1A, CEACAM1, ACOX2, EHHADH, PPARG, PFKFB2, LIPT1, HACD1, HPGD, CREM, UGT3A1, DECR2, RPP14, DECR1, PDHA1, CYP4F3, IDH2, NR1H4, PEX13, ACSF2, MLXIPL, TMEM237, SLCO1A2, NDUFAB1, ECHDC2
LYRM9	0	0	0	0	0	0	1	0	0	0					GOTERM_BP_ALL	GO:1902532~negative regulation of intracellular signal transduction	0.0124047	URI1, RNF34, PGAP2, MAPKAP1, NPRL2, NPRL3, FBLN1, PTPRJ, SRI, NDRG2, TANK, RELA, SOCS2, FLCN, IL1RL1, SPRED2, PPP2R1A, HYAL2, LYN, STAT1, CAV1, DYRK1A, NR1H4, ARAP3, TSC1, SENP2, VRK3, ESR1, DCN, TRDN, PPM1A, DLG1, BCL6, WNK2, TBC1D7, NDUFS3, PIN1, TRIM59, CD44, BCL2L2, BCL2L1, GRINA, PAFAH1B1
ATP6V1D	1	0	0	0	0	1	1	0	0	1					GOTERM_BP_ALL	GO:0090407~organophosphate biosynthetic process	0.0125557	SLC27A1, DGKE, MOCS2, PGAP2, GPAA1, PIGQ, INPPL1, PIK3C2G, TCIRG1, PFAS, PIGX, FLCN, SPTLC1, EDNRB, GRM7, UPP1, LHCGR, SPHK2, AKR1A1, PRKCA, DCTD, INPP4B, PLSCR1, KARS, MTHFD1, FSHR, AKAP9, TBPL1, PIK3C3, ADNP, UMPS, PIGG, PIGF, VAC14, MTMR1, DTYMK, MTMR3, MVK, AK2, AKAP6, PLA2G6, AK7, AK9, GNAI2, HRH1, NFS1, MON2, MBOAT2, TSHR, FIG4, SYNJ1, PI4KB
MCMDC2	0	0	0	0	0	1	1	0	0	0					GOTERM_BP_ALL	GO:1901360~organic cyclic compound metabolic process	0.0130371	TDRKH, RPL3, WDR83, GABPB1, ENO3, ELK4, LIPE, ENDOV, LUC7L, ZNF169, ZNF19, ACOT8, STARD5, RBFOX2, PIH1D1, CSNK2A2, WDR75, PRKCA, SIGIRR, MTAP, MTHFD1, DDX39B, RFX7, TEP1, KIAA1456, PSME4, TBPL1, ATF7, RPL26, RBCK1, UBA52, ZNF396, URI1, EXD3, CELA3B, PRKDC, CDCA7, NEDD4L, PRDM11, SULT1A1, RNF212, HSD11B2, PPP4C, NUP85, GTF2IRD2B, SULT1A4, ZNF266, ABCA2, RNASE11, GTF2IRD2, LARP7, LARP6, PBX1, POU6F…
BCAN	0	1	0	0	0	0	0	0	0	0					GOTERM_BP_ALL	GO:0061001~regulation of dendritic spine morphogenesis	0.0132248	CAPRIN1, PDLIM5, BAIAP2, SRCIN1, KALRN, NGEF, PAFAH1B1
ACOT12	0	1	0	0	0	0	0	0	0	0					GOTERM_BP_ALL	GO:0035728~response to hepatocyte growth factor	0.0134044	NRP1, CREB1, HGF, RELA, SIRT2
MKS1	0	0	0	0	1	0	0	0	0	0					GOTERM_BP_ALL	GO:0035729~cellular response to hepatocyte growth factor stimulus	0.0134044	NRP1, CREB1, HGF, RELA, SIRT2
FTH1	0	0	0	1	0	0	0	0	0	0					GOTERM_BP_ALL	GO:0022402~cell cycle process	0.0135381	TDRKH, CCNK, JADE1, CDC23, PPP2R1A, CDC27, ZNF207, BANF1, LIG1, HGF, PRKCE, CSNK2A2, TSC1, CSNK1D, PRKCA, ANK3, CGRRF1, ERN2, RINT1, MSH2, DDX39B, FANCD2, PSME4, AKAP9, UBA52, MAD1L1, LLGL2, L3MBTL1, BRSK2, PSMD12, ANAPC15, PRKDC, NCAPG, BRCC3, WDR62, PKMYT1, RNF212, ORC4, BRIP1, NUP85, PSMF1, ODF2, XRCC3, FOXN3, PBX1, MLXIPL, STAG1, DLG1, CNOT7, REEP4, CHMP2A, PIN1, HBP1, ZNF655, BCL2L1, TOP2A, …
IL17RE	0	1	0	0	0	1	1	0	1	0					GOTERM_BP_ALL	GO:0072521~purine-containing compound metabolic process	0.013544	MOCS2, NDUFA11, NUDT1, CROT, TCIRG1, PFAS, ENO3, MECP2, FLCN, EDNRB, GRM7, PMPCB, LHCGR, PDE4D, ENTPD5, PRKCA, BPGM, MTAP, COX7A2L, NDUFS8, MTHFD1, MSH2, FSHR, AKAP9, NDUFS4, NDUFS3, PDE5A, ADNP, RAPGEF3, PFKFB2, UQCRB, NDUFB5, AK2, NDUFB2, AKAP6, UQCR10, AK9, GNAI2, SULT1A1, NFS1, SULT1A4, NDUFV1, NDUFA9, MON2, BAD, NDUFA3, CTNS, TSHR, MLXIPL, DLG1, TMEM237, NDUFAB1
KDM5C	1	0	0	0	0	0	1	0	0	0					GOTERM_BP_ALL	GO:0006259~DNA metabolic process	0.0136092	TDRKH, ACVRL1, TOP2A, ISY1, RIF1, MCMDC2, MCM9, NUDT1, SMG7, ING4, FLCN, ENDOV, PPP2R1A, RUVBL2, MYO18A, POLI, BANF1, POLK, KPNA1, TOP3B, DFFB, SUPT16H, USP7, AQR, LIG1, HGF, USP3, USP45, ATRX, LIG3, CSNK1D, KIF22, SMC1A, SENP2, SPIDR, RAD23B, UCHL5, TSN, RAD51B, MSH2, DDX39B, FANCD2, TEP1, PSME4, MCM3, PPIE, TERF2IP, GMNC, PPARG, UBA52, DNASE1L3, INO80C, SP100, PRKDC, CHRNA4, NOL8, BRCC3, RECQL4…
DIXDC1	1	1	0	0	1	1	1	0	0	0					GOTERM_BP_ALL	GO:0045216~cell-cell junction organization	0.0143028	ACVRL1, PDPK1, CAV1, CTNND1, NR1H4, PARD6G, RASSF8, PTPRJ, PRKCA, TSC1, PTPN23, RHOC, PTPN13, CDH9, PLEKHA7, PTK2, FLCN, NFASC, DLG1, NPHP1, CTNNB1, DSG2, PKP3, PHLDB2
STX3	1	0	0	0	0	1	1	0	0	0					GOTERM_BP_ALL	GO:0006464~cellular protein modification process	0.0147111	CCNK, PGAP2, HDAC10, LRR1, ULK4, ARAF, WDR83, CCNC, ZDHHC8, ARR3, ZDHHC3, ZFYVE28, ELK4, LIPE, EDNRB, CDC23, PPP2R1A, AKT3, CDC27, FBXO3, CCNL2, CCNL1, EPHA6, PIH1D1, SLC11A1, ENTPD5, PRKCE, CSNK2A2, WDR75, CSNK1D, PRKCA, PASK, FRS3, ATG12, PSME4, AKAP9, SIK3, RBCK1, UBA52, MTMR1, LIPT1, MTMR3, ANAPC15, PRKDC, NPRL2, NEDD4L, BRCC3, UBE2J2, PLA2G6, KALRN, ADH5, RNF212, PPP4C, RNF216, NUP85, ST3GAL…
GPSM2	0	0	0	0	1	0	0	0	0	0					GOTERM_BP_ALL	GO:0036211~protein modification process	0.0147111	CCNK, PGAP2, HDAC10, LRR1, ULK4, ARAF, WDR83, CCNC, ZDHHC8, ARR3, ZDHHC3, ZFYVE28, ELK4, LIPE, EDNRB, CDC23, PPP2R1A, AKT3, CDC27, FBXO3, CCNL2, CCNL1, EPHA6, PIH1D1, SLC11A1, ENTPD5, PRKCE, CSNK2A2, WDR75, CSNK1D, PRKCA, PASK, FRS3, ATG12, PSME4, AKAP9, SIK3, RBCK1, UBA52, MTMR1, LIPT1, MTMR3, ANAPC15, PRKDC, NPRL2, NEDD4L, BRCC3, UBE2J2, PLA2G6, KALRN, ADH5, RNF212, PPP4C, RNF216, NUP85, ST3GAL…
ABCA6	0	0	0	0	1	0	0	0	0	0					GOTERM_BP_ALL	GO:0051649~establishment of localization in cell	0.0147982	RPL3, ITSN1, ZDHHC8, HNMT, FBXO22, ZDHHC3, HID1, NPEPPS, RPS17, CDC23, GNPTAB, PPFIA1, LONP2, BANF1, VPS35, WLS, KPNA1, PDIA3, CPT1A, SLC11A1, PRKCE, PAM16, CSNK2A2, WDR75, COG1, TBC1D2B, TSC1, CSNK1D, ANK3, CPT1B, RINT1, DDX39B, FEZ1, ERP29, GEMIN6, RPL26, TSNARE1, RBCK1, SRSF6, UBA52, LLGL2, BRSK2, CHRNA3, ANP32A, COX18, STXBP2, ARL1, NMD3, UBE2J2, PLA2G6, KLC1, SCFD1, KLC3, NUP85, TBC1D17, SNX…
ADNP	0	1	0	0	1	0	0	0	0	0					GOTERM_BP_ALL	GO:0035556~intracellular signal transduction	0.01486	ITSN2, CYFIP1, PGAP2, ULK4, ITSN1, ARAF, WDR83, EDNRB, PPP2R1A, AKT3, TNS3, WLS, TNS1, PIH1D1, ENTPD5, PRKCE, CSNK2A2, PRKCA, FRS3, NISCH, PSME4, AKAP9, RBCK1, UBA52, NGEF, L3MBTL1, URI1, ANP32A, PRKDC, MAPKAP1, NPRL2, NPRL3, PLA2G6, KALRN, BRIP1, PPP4C, PSMF1, TRPM4, LYN, DMPK, PTK6, GRIN2B, PTK2, NFATC4, CCDC88A, WNK2, RGL3, FBXL2, NRP1, SLC44A2, CHM, PTPRJ, SIPA1L3, ING4, HYAL2, RALGPS1, GARNL…
FAM73B	0	1	0	1	0	0	0	0	1	0					GOTERM_BP_ALL	GO:0032392~DNA geometric change	0.0149749	TOP2A, CUL4A, RECQL4, BRIP1, RAD51, RUVBL2, ATRX, MCM3, GTF2H1, CHD2, UBA52, RAD23B
PPP4C	0	0	0	0	0	0	1	0	0	0					GOTERM_BP_ALL	GO:0045184~establishment of protein localization	0.0153749	RPL3, PGAP2, ZDHHC8, HNMT, ZDHHC3, HID1, NPEPPS, RPS17, GNPTAB, RUVBL2, DUOXA2, PPFIA1, LONP2, FAM3D, VPS35, WLS, KPNA1, PDIA3, CPT1A, SLC11A1, PRKCE, PIH1D1, PAM16, CSNK2A2, WDR75, COG1, TBC1D2B, PRKCA, ANK3, SRCIN1, RINT1, ERP29, RPL26, TSNARE1, RBCK1, PKP3, UBA52, PHLDB2, SIDT2, LLGL2, PFKFB2, BRSK2, NECAB3, COX18, STXBP2, CACNA1D, NMD3, FBLN1, UBE2J2, PLA2G6, KLC1, SCFD1, AP5M1, NUP85, VPS8, …
USP33	0	0	0	1	0	0	1	0	0	0					GOTERM_BP_ALL	GO:0048814~regulation of dendrite morphogenesis	0.0156374	CHRNA3, CDKL5, SEMA4D, CAPRIN1, PDLIM5, BAIAP2, SRCIN1, KALRN, NGEF, NFATC4, PAFAH1B1
TNS3	0	0	-1	-1	0	1	0	0	0	0					GOTERM_BP_ALL	GO:0008654~phospholipid biosynthetic process	0.0158017	MTMR1, VAC14, DGKE, SLC27A1, MTMR3, MVK, PGAP2, SPHK2, GPAA1, PIGQ, INPPL1, MBOAT2, PIK3C2G, PLA2G6, PIGX, FIG4, INPP4B, PLSCR1, SPTLC1, SYNJ1, PIK3C3, PI4KB, PIGG, PIGF
POLM	0	0	0	1	0	0	0	0	0	0					GOTERM_BP_ALL	GO:0051306~mitotic sister chromatid separation	0.0159616	ANAPC15, CDC23, PPP2R1A, CSNK2A2, CDC27, XRCC3, ZNF207, MAD1L1, DIS3L2
C3orf17	1	1	1	0	0	1	1	0	1	0					GOTERM_BP_ALL	GO:0003341~cilium movement	0.0159616	SPAG16, CFAP221, DNAH7, DYX1C1, HYDIN, CFAP46, CFAP54, KIF27, CCDC40
PBX1	0	0	1	0	0	0	0	0	0	0					GOTERM_BP_ALL	GO:0006082~organic acid metabolic process	0.0163721	DMGDH, ACADVL, SLC27A1, ALDH1L1, ABCD3, PYCRL, ACSM2A, ACSM5, CROT, CSAD, HNMT, PFAS, ENO3, ACSM2B, GLS, MECP2, LIPE, NNT, LONP2, ME3, GGT1, SLC16A3, ACOT8, PLA2G4F, CPT1A, PHYKPL, ELOVL5, ENTPD5, PRKCE, PLA2G4C, MCCC1, AMT, AKR1A1, ACOT12, BPGM, CPT1B, TNFRSF1A, MTAP, CEACAM1, SLC7A7, KARS, MTHFD1, ACOX2, LGSN, EHHADH, PPARG, PFKFB2, LIPT1, DDC, HACD1, HPGD, CREM, TARS, NFS1, LARS, AMDHD2, UGT3A…
P4HA3	1	0	1	0	0	1	0	0	0	0					GOTERM_BP_ALL	GO:0006139~nucleobase-containing compound metabolic process	0.0166724	TDRKH, RPL3, WDR83, GABPB1, ENO3, ELK4, ENDOV, LUC7L, ZNF169, ZNF19, RBFOX2, PIH1D1, CSNK2A2, WDR75, PRKCA, SIGIRR, MTAP, MTHFD1, DDX39B, RFX7, TEP1, KIAA1456, PSME4, TBPL1, ATF7, RPL26, RBCK1, UBA52, ZNF396, URI1, EXD3, PRKDC, CDCA7, NEDD4L, PRDM11, SULT1A1, RNF212, PPP4C, NUP85, GTF2IRD2B, SULT1A4, ZNF266, ABCA2, RNASE11, GTF2IRD2, LARP7, LARP6, PBX1, POU6F1, NFATC4, MLLT10, TDP1, HBP1, ZNF257,…
UBA52	0	0	0	1	0	0	0	0	-1	1					GOTERM_BP_ALL	GO:0046467~membrane lipid biosynthetic process	0.0167609	ST6GALNAC1, CERS5, HACD1, PGAP2, ELOVL5, AGK, SPHK2, ST8SIA1, GPAA1, PIGQ, PLA2G6, PIGX, TNFRSF1A, SPTLC1, ST3GAL6, PIGG, PIGF
PPP1R3A	0	0	0	0	0	1	0	0	0	0					GOTERM_BP_ALL	GO:0065003~macromolecular complex assembly	0.0168879	CYFIP1, ZNF451, TXNL4B, RPL3, NDUFA11, PPAN, GLS, RPS17, PPP2R1B, PPP2R1A, RUVBL2, ZNF207, LUC7L, CPT1A, USP4, SCAF11, PRKCE, PIH1D1, MCCC1, TSC1, CSNK1D, PRLR, DDX39B, AKAP9, KCNQ5, GEMIN6, SRSF6, KCTD17, UBA52, DGKH, SKAP2, CHRNA3, HACD1, ANP32A, UQCRB, COX18, SCFD1, NDUFV1, MDN1, DECR1, CAV1, XRCC3, PTK2, DLG1, CNOT7, SYNJ1, NDUFAF6, CHMP2A, PSMG4, ACVRL1, ISY1, AHCTF1, SERPINA1, THRA, GPAA1, …
SMTN	0	1	-1	-1	0	0	0	0	0	-1					GOTERM_BP_ALL	GO:1901844~regulation of cell communication by electrical coupling involved in cardiac conduction	0.016917	PDE4D, CAV1, SRI, TRDN
ZDHHC8	1	1	0	0	1	1	1	1	1	0					GOTERM_BP_ALL	GO:1901409~positive regulation of phosphorylation of RNA polymerase II C-terminal domain	0.016917	CCNK, CCNC, CCNL2, CCNL1
WDR27	0	0	1	0	0	0	1	0	0	0					GOTERM_BP_ALL	GO:0046483~heterocycle metabolic process	0.0169243	TDRKH, RPL3, WDR83, GABPB1, ENO3, ELK4, ENDOV, LUC7L, ZNF169, ZNF19, RBFOX2, PIH1D1, CSNK2A2, WDR75, PRKCA, SIGIRR, MTAP, MTHFD1, DDX39B, RFX7, TEP1, KIAA1456, PSME4, TBPL1, ATF7, RPL26, RBCK1, UBA52, ZNF396, URI1, EXD3, PRKDC, CDCA7, NEDD4L, PRDM11, SULT1A1, RNF212, PPP4C, NUP85, GTF2IRD2B, SULT1A4, ZNF266, ABCA2, RNASE11, GTF2IRD2, LARP7, LARP6, PBX1, POU6F1, NFATC4, MLLT10, TDP1, HBP1, ZNF257,…
PRELID1	0	0	0	1	0	0	0	0	0	0					GOTERM_BP_ALL	GO:0007059~chromosome segregation	0.0169895	TOP2A, AHCTF1, ANAPC15, AKAP8, NCAPG, KATNB1, RNF212, CDC23, PPP2R1A, NUP85, PPP1R7, CDC27, ZNF207, DIS3L2, CENPT, TOP3B, SUN1, NDE1, XRCC3, ATRX, CSNK2A2, KIF22, SMC1A, SIRT2, STAG1, FANCD2, CENPI, CHMP2A, CTNNB1, FAM96A, MAD1L1, NUP37, PAFAH1B1
FUZ	0	0	0	0	0	0	1	0	0	-1					GOTERM_BP_ALL	GO:0051642~centrosome localization	0.0170547	GPSM2, DLG1, NIN, NDE1, SYNE2, PAFAH1B1
IP6K2	0	0	0	0	0	0	1	0	0	0					GOTERM_BP_ALL	GO:0016601~Rac protein signal transduction	0.0170547	NISCH, FARP2, CYFIP1, ABI2, ELMO1, ARAP3
SLCO1A2	0	0	0	0	0	0	1	0	0	0					GOTERM_BP_ALL	GO:0006541~glutamine metabolic process	0.0170547	MECP2, LGSN, NR1H4, NIT2, PFAS, GLS
SNX24	0	0	0	0	0	1	1	0	0	0					GOTERM_BP_ALL	GO:0043933~macromolecular complex subunit organization	0.0173014	CYFIP1, ZNF451, TXNL4B, RPL3, NDUFA11, HDAC10, PPAN, JADE1, PRDM2, GLS, ELK4, RPS17, PPP2R1B, PPP2R1A, RUVBL2, ZNF207, LUC7L, CPT1A, SUPT16H, KDM2B, USP4, SCAF11, PRKCE, PIH1D1, USP3, MCCC1, WDR75, TSC1, CSNK1D, PRKCA, PRLR, DDX39B, PSME4, AKAP9, KCNQ5, GEMIN6, SRSF6, KCTD17, ZFPM1, UBA52, DGKH, SKAP2, INO80C, L3MBTL1, CHRNA3, HACD1, ANP32A, UQCRB, COX18, BRCC3, KLC1, TAF5L, SCFD1, WBSCR22, NDUFV…
EEF2KMT	0	0	0	0	0	1	0	0	0	0					GOTERM_BP_ALL	GO:0044260~cellular macromolecule metabolic process	0.0179266	TDRKH, RPL3, PGAP2, ARAF, WDR83, GABPB1, ZFYVE28, ELK4, LIPE, ENDOV, AKT3, LUC7L, VPS35, ZNF169, ZNF19, ACOT8, RBFOX2, SERPINF1, PRKCE, PIH1D1, CSNK2A2, WDR75, PRKCA, PASK, FRS3, CLPX, ATG12, SIGIRR, BCAN, DDX39B, RFX7, TEP1, KIAA1456, PSME4, TBPL1, ATF7, RPL26, RBCK1, UBA52, LIPT1, MTMR1, ZNF396, URI1, ANAPC15, MTMR3, PRKDC, NPRL2, CDCA7, NEDD4L, PLA2G6, PRDM11, ADH5, GLG1, RNF212, PPP4C, RNF216…
PLRG1	0	0	0	1	0	1	0	0	0	0					GOTERM_BP_ALL	GO:0006476~protein deacetylation	0.0179747	MBD3, HDAC10, DYRK1A, AKAP8, MSL3, HDAC9, SIRT2, ELK4, MAPK8, RBBP4, SIN3B, BCL6, MTA3
ELMO1	0	0	0	0	0	0	1	0	0	0					GOTERM_BP_ALL	GO:0006937~regulation of muscle contraction	0.0182469	DOCK5, CHRNA3, DMPK, PDE4D, CAV1, TPM1, ATP2A2, ATP2A1, SRI, MYL5, DLG1, ASPH, AKAP9, DSG2, PDE5A, FPGT-TNNI3K, PPP1R12B, TRPM4
INTU	0	0	0	0	0	1	1	0	0	1					GOTERM_BP_ALL	GO:0071702~organic substance transport	0.0182558	RPL3, PGAP2, ZDHHC8, ZDHHC3, GLS, RPS17, LONP2, VPS35, SLC35A5, WLS, CPT1A, STARD5, SLC6A15, SLC11A1, PRKCE, CSNK2A2, WDR75, COG1, PRKCA, ANK3, PASK, CPT1B, NISCH, DDX39B, RPL26, RBCK1, UBA52, LLGL2, NECAB3, STXBP2, NMD3, UBE2J2, PLA2G6, OAZ3, SCFD1, AP5M1, NUP85, VPS8, SEC31B, SNX5, TRPM4, TBC1D8B, LYN, ABCA2, MSR1, PRELID1, RABGAP1L, ICMT, ABCA6, ABCA3, SLC16A14, PARP11, SLC6A9, RPL27A, CDK16, …
TCAIM	1	0	1	0	0	1	1	1	1	1					GOTERM_BP_ALL	GO:0006629~lipid metabolic process	0.0184331	DGKE, SLC27A1, PGAP2, INPPL1, ACSM5, LIPE, PPP2R1A, LONP2, GGT1, ACOT8, CPT1A, STARD5, PRKCE, ACOT12, CPT1B, PRLR, INPP4B, DGKQ, LPA, MTMR1, LIPT1, CELA3B, HACD1, MTMR3, CREM, OMA1, PLA2G6, PLD1, PLD3, ADH5, SULT1A1, SEC14L2, HSD11B2, ST3GAL6, DECR2, SULT1A4, ARSB, DECR1, IP6K2, LYN, ABCA2, PDHA1, SRD5A1, ST8SIA1, CAV1, CYP4F3, ACSF2, PTK2, PBX1, MLXIPL, SYNJ1, SLCO1A2, EBPL, ECHDC2, PI4KB, ST6GA…
ZCCHC8	-1	0	0	1	0	0	0	0	0	0					GOTERM_BP_ALL	GO:0046488~phosphatidylinositol metabolic process	0.0186026	MTMR1, VAC14, SLC27A1, PLA2G4F, MTMR3, PGAP2, GPAA1, PIGQ, PLA2G4C, INPPL1, PIK3C2G, NRG1, PIGX, FIG4, INPP4B, SYNJ1, PIK3C3, PI4KB, PLCB1, PIGG, PIGF, IP6K2
CDH9	0	0	0	0	0	0	0	0	1	0					GOTERM_BP_ALL	GO:0019395~fatty acid oxidation	0.0194044	ACADVL, ACOT8, CPT1A, ABCD3, CROT, PEX13, CPT1B, ACOX2, EHHADH, ECHDC2, LONP2, PPARG, DECR1
ZNF385D	1	0	0	0	0	0	0	0	0	0					GOTERM_BP_ALL	GO:1901990~regulation of mitotic cell cycle phase transition	0.0196487	PSMD12, ANAPC15, PRKDC, JADE1, CDC23, PSMB5, GPNMB, CDC27, ZNF207, PSMF1, MTA3, CNOT6L, CDKN2A, XRCC3, CSNK2A2, PPP2R5C, FOXN3, PLRG1, SENP2, SIRT2, PBX1, RAD51B, CUL4A, RINT1, CNOT7, PSME4, ZNF655, PLCB1, UBA52, MAD1L1, NEK11
SUGP2	-1	0	0	1	0	0	0	0	0	0					GOTERM_BP_ALL	GO:0061178~regulation of insulin secretion involved in cellular response to glucose stimulus	0.0198432	BRSK2, BAD, PRKCE, NR1H4, SRI, PLA2G6, SIDT2, CDK16, TRPM4
NOL8	0	0	0	1	0	0	0	0	0	0					GOTERM_BP_ALL	GO:0043412~macromolecule modification	0.0202491	TDRKH, CCNK, PGAP2, HDAC10, LRR1, ULK4, ARAF, WDR83, CCNC, ZDHHC8, ARR3, ZDHHC3, ZFYVE28, ELK4, LIPE, EDNRB, CDC23, PPP2R1A, AKT3, CDC27, FBXO3, CCNL2, CCNL1, EPHA6, PIH1D1, SLC11A1, ENTPD5, PRKCE, METTL3, CSNK2A2, WDR75, CSNK1D, PRKCA, PASK, FRS3, ATG12, PSME4, KIAA1456, AKAP9, SIK3, RBCK1, UBA52, L3MBTL1, MTMR1, LIPT1, MTMR3, ANAPC15, PRKDC, NPRL2, NEDD4L, BRCC3, UBE2J2, PLA2G6, KALRN, ADH5, RN…
NREP	0	0	0	-1	0	1	1	0	0	0					GOTERM_BP_ALL	GO:0006725~cellular aromatic compound metabolic process	0.0202702	TDRKH, RPL3, WDR83, GABPB1, ENO3, ELK4, ENDOV, LUC7L, ZNF169, ZNF19, RBFOX2, PIH1D1, CSNK2A2, WDR75, PRKCA, SIGIRR, MTAP, MTHFD1, DDX39B, RFX7, TEP1, KIAA1456, PSME4, TBPL1, ATF7, RPL26, RBCK1, UBA52, ZNF396, URI1, EXD3, PRKDC, CDCA7, NEDD4L, PRDM11, SULT1A1, RNF212, PPP4C, NUP85, GTF2IRD2B, SULT1A4, ZNF266, ABCA2, RNASE11, GTF2IRD2, LARP7, LARP6, PBX1, POU6F1, NFATC4, MLLT10, TDP1, HBP1, ZNF257,…
FAM120C	0	0	1	1	0	1	1	1	0	0					GOTERM_BP_ALL	GO:0055117~regulation of cardiac muscle contraction	0.0204639	DLG1, ASPH, PDE4D, CAV1, AKAP9, ATP2A2, DSG2, PDE5A, SRI, FPGT-TNNI3K, TRPM4
ERO1L	0	0	0	0	0	0	1	0	0	-1					GOTERM_BP_ALL	GO:0046907~intracellular transport	0.0206919	RPL3, ZDHHC8, HNMT, FBXO22, ZDHHC3, HID1, NPEPPS, RPS17, GNPTAB, LONP2, BANF1, VPS35, WLS, KPNA1, PDIA3, CPT1A, SLC11A1, PAM16, CSNK2A2, WDR75, COG1, TBC1D2B, TSC1, CSNK1D, ANK3, CPT1B, RINT1, DDX39B, ERP29, GEMIN6, RPL26, TSNARE1, RBCK1, SRSF6, UBA52, BRSK2, ANP32A, STXBP2, ARL1, NMD3, UBE2J2, KLC1, SCFD1, KLC3, NUP85, TBC1D17, SNX5, TBC1D8B, LYN, ABCA2, RABGAP1L, ICMT, PTCH1, HPS4, TBCK, BCL6, …
ANKRD42	0	0	1	0	0	0	1	0	1	0					GOTERM_BP_ALL	GO:0051603~proteolysis involved in cellular protein catabolic process	0.0208336	POMT2, USP33, NGLY1, ARAF, PTPN23, FBXO22, CDC23, RNF19A, CDC27, LONP2, UBXN4, CTSC, USP7, USP48, USP4, USP3, USP45, CSNK1D, PPP2R5C, RAD23B, SIRT2, UCHL5, CLPX, RNF144A, PSME4, USP40, RBCK1, KCTD17, UBA52, RNF165, PSMD12, ANAPC15, RNF34, USP12, NEDD4L, OMA1, UBE2J2, C18ORF25, PSMB5, HECTD2, RNF216, HECTD4, PCBP2, PSMF1, RNF175, RANBP1, DYX1C1, CDKN2A, CAV1, WWP2, USP29, PTK2, CUL4A, NSFL1C, LNX1…
AP5M1	0	0	1	0	0	0	0	0	-1	0					GOTERM_BP_ALL	GO:0003012~muscle system process	0.0214212	DOCK5, VIPR1, CHRNA3, NEDD4L, ATP2A2, AKAP6, CACNA1D, ATP2A1, MYL6B, SRI, PLA2G6, EDNRB, FPGT-TNNI3K, PDLIM5, TRPM4, GTF2I, DTNA, DMPK, HSBP1, PDE4D, CAV1, TPM1, PRKCA, SORBS2, CFLAR, SULF1, TRDN, MYL5, DLG1, SMTN, DDX39B, ASPH, KCNMA1, AKAP9, PIN1, PDE5A, DSG2, PPP1R12B
ITGA6	-1	0	0	0	0	0	1	-1	-1	0					GOTERM_BP_ALL	GO:0006631~fatty acid metabolic process	0.0215061	ACADVL, HACD1, SLC27A1, ABCD3, HPGD, CREM, ACSM2A, ACSM5, CROT, ACSM2B, LIPE, LONP2, DECR2, RPP14, GGT1, DECR1, ACOT8, PLA2G4F, CPT1A, PDHA1, ELOVL5, CYP4F3, PLA2G4C, ACOT12, PEX13, CPT1B, ACSF2, TNFRSF1A, MLXIPL, CEACAM1, ACOX2, EHHADH, NDUFAB1, ECHDC2, PPARG
OPA3	0	0	0	0	1	0	0	0	0	-1					GOTERM_BP_ALL	GO:0042770~signal transduction in response to DNA damage	0.0216139	SP100, CNOT6L, PGAP2, CDKN2A, PRKDC, ATRX, DYRK1A, PPP2R5C, SENP2, SMC1A, ING4, SPRED2, CNOT7, UBA52, CD44
DLG1	0	0	0	0	0	0	1	0	0	-1					GOTERM_BP_ALL	GO:0016358~dendrite development	0.0217808	RERE, FARP1, NRP1, CHRNA3, CDKL5, RBFOX2, SLC12A5, SEMA4D, MINK1, COBL, NRG1, BAIAP2, KALRN, SRCIN1, NFATC4, MECP2, KLF7, CAPRIN1, PDLIM5, NGEF, PAFAH1B1
EVL	0	0	0	0	0	1	0	0	0	0					GOTERM_BP_ALL	GO:0051651~maintenance of location in cell	0.0221608	PDIA3, GPSM2, SUN1, THRA, GPAA1, CAV1, ATP2A1, ANK3, SRI, SYNE2, FTH1, ALB, TAF8, PAFAH1B1
DSG2	0	1	0	0	0	0	0	0	0	0					GOTERM_BP_ALL	GO:0030901~midbrain development	0.0225158	KDM2B, MAPKAP1, NDRG2, ENO3, UCHL5, SIRT2, MAG, NDUFS3, CTNNB1, RAD1, CKB, WNT2, WLS
LPAR2	0	0	0	1	0	0	0	0	0	0					GOTERM_BP_ALL	GO:0034440~lipid oxidation	0.0225158	ACADVL, ACOT8, CPT1A, ABCD3, CROT, PEX13, CPT1B, ACOX2, EHHADH, ECHDC2, LONP2, PPARG, DECR1
DRAM1	0	0	1	1	0	0	-1	0	0	1					GOTERM_BP_ALL	GO:0030163~protein catabolic process	0.0229042	POMT2, USP33, NGLY1, ARAF, TCIRG1, PTPN23, FBXO22, USE1, CDC23, RNF19A, CDC27, LONP2, VPS35, UBXN4, CTSC, USP7, USP48, ANXA2, USP4, USP3, USP45, NRG1, CSNK1D, PPP2R5C, RAD23B, SIRT2, UCHL5, CLPX, RNF144A, CEACAM1, PSME4, USP40, RBCK1, KCTD17, UBA52, RNF165, BRSK2, PSMD12, ANAPC15, RNF34, USP12, NEDD4L, DENND3, OMA1, UBE2J2, RELA, OAZ3, C18ORF25, PSMB5, HECTD2, RNF216, HECTD4, PCBP2, PSMF1, RNF175…
GPAA1	0	0	0	0	0	0	1	0	0	0					GOTERM_BP_ALL	GO:0043632~modification-dependent macromolecule catabolic process	0.0230162	POMT2, USP33, PTPN23, FBXO22, CDC23, RNF19A, CDC27, UBXN4, DIS3L2, USP7, USP48, USP4, USP3, USP45, CSNK1D, PPP2R5C, RAD23B, SIRT2, UCHL5, RNF144A, PSME4, USP40, RBCK1, KCTD17, UBA52, RNF165, PSMD12, ANAPC15, RNF34, USP12, NEDD4L, UBE2J2, C18ORF25, EXOSC10, PSMB5, HECTD2, RNF216, HECTD4, PCBP2, PSMF1, RNF175, RANBP1, CDKN2A, CAV1, WWP2, USP29, PTK2, CUL4A, NSFL1C, LNX1, CTNNB1, FBXL2
PRKCA	0	1	0	0	0	1	0	0	0	0					GOTERM_BP_ALL	GO:1901407~regulation of phosphorylation of RNA polymerase II C-terminal domain	0.023021	CCNK, CCNC, CCNL2, CCNL1
SKIV2L	0	0	0	1	0	0	0	0	0	0					GOTERM_BP_ALL	GO:0007084~mitotic nuclear envelope reassembly	0.023021	REEP4, PPP2R1A, LMNA, BANF1
HMHA1	0	0	0	1	1	0	-1	0	0	0					GOTERM_BP_ALL	GO:0051657~maintenance of organelle location	0.023021	GPSM2, ALB, ATP2A1, PAFAH1B1
AMOTL1	-1	-1	0	0	0	0	1	-1	-1	0					GOTERM_BP_ALL	GO:0021591~ventricular system development	0.0237266	MECP2, KDM2B, HYDIN, RPGRIP1L, UCHL5, KIF27
GARNL3	0	1	0	0	0	0	1	0	0	0					GOTERM_BP_ALL	GO:0010976~positive regulation of neuron projection development	0.0241431	LYN, ITSN2, RANBP1, NRP1, NDRG4, CDKL5, SF3A2, SEMA4D, HGF, NTRK3, SERPINF1, COBL, KATNB1, NEDD4L, NRG1, PTK6, BAIAP2, KALRN, FIG4, FEZ1, CAPRIN1, ADNP, ARSB, PAFAH1B1
TANK	1	0	0	0	0	0	1	0	0	-1					GOTERM_BP_ALL	GO:1901657~glycosyl compound metabolic process	0.0243346	PFKFB2, MOCS2, UQCRB, NDUFA11, NDUFB5, AK2, NDUFB2, TCIRG1, CROT, UQCR10, ENO3, AK9, SULT1A1, MECP2, FLCN, NFS1, PMPCB, UPP1, SULT1A4, NDUFV1, NDUFA9, MON2, ENTPD4, BAD, NDUFA3, ENTPD5, CTNS, BPGM, DCTD, MLXIPL, DLG1, COX7A2L, MTAP, NDUFS8, MSH2, TMEM237, NDUFAB1, NDUFS4, NDUFS3, UMPS
ADH5	1	0	0	0	0	0	1	0	0	0					GOTERM_BP_ALL	GO:0009062~fatty acid catabolic process	0.0244105	LIPE, ACADVL, ACOT8, CPT1A, ABCD3, ACOX2, EHHADH, ECHDC2, CROT, PEX13, CPT1B, DECR1
ST8SIA1	1	0	0	0	0	0	1	1	0	0					GOTERM_BP_ALL	GO:0016075~rRNA catabolic process	0.0257521	ERN2, EXOSC10, XRN1, DROSHA, DIS3L2
CEP44	0	0	1	1	0	0	0	0	0	1					GOTERM_BP_ALL	GO:0008610~lipid biosynthetic process	0.0259639	ST6GALNAC1, ACADVL, SLC27A1, DGKE, ABCD3, PGAP2, GPAA1, PIGQ, INPPL1, ACSM2A, PIK3C2G, ACSM5, ACSM2B, PIGX, SPTLC1, CYP2R1, GGT1, CERS5, ACOT8, PLA2G4F, STARD5, SPHK2, ELOVL5, PRLR, TNFRSF1A, INPP4B, PLSCR1, CEACAM1, CREB1, ACOX2, PIK3C3, PIGG, PIGF, VAC14, MTMR1, HACD1, MTMR3, MVK, PLA2G6, SEC14L2, HSD11B2, ST3GAL6, DECR2, SRD5A1, AGK, ST8SIA1, NR1H4, MBOAT2, PBX1, FIG4, MLXIPL, SYNJ1, NDUFAB1, …
RABGAP1L	-1	0	1	1	0	0	0	0	0	0					GOTERM_BP_ALL	GO:0035601~protein deacylation	0.0259808	MBD3, HDAC10, DYRK1A, AKAP8, MSL3, HDAC9, SIRT2, ELK4, MAPK8, RBBP4, SIN3B, BCL6, MTA3
C9orf84	0	0	0	-1	0	0	1	0	0	0					GOTERM_BP_ALL	GO:0097194~execution phase of apoptosis	0.0262952	TOP2A, ERN2, DFFB, RNF34, CDKN2A, CFLAR, DNASE1L3, PTK2, SIRT2, BCL2L1, KPNA1
TTC29	0	0	0	1	0	0	0	0	0	0					GOTERM_BP_ALL	GO:1901699~cellular response to nitrogen compound	0.0265877	TCIRG1, DGCR8, ATP6V0B, ATP6AP1, PDPK1, RIPK2, PDE4D, METTL3, ATRX, TSC1, SPIDR, PRLR, GABRG2, SIRT2, NCOR2, CEACAM1, CREB1, AKAP9, PPARG, PLCB1, RAPGEF3, DDC, PRKDC, CHRNA4, AKAP6, HDAC9, RELA, GNAI2, SOCS2, HRH1, DROSHA, STAT6, ATP6V1D, LYN, GABRA1, SRD5A1, BAD, STAT1, CAV1, NR1H4, BAIAP2, ESR1, TARBP2, PTK2, RAD51, CTNNB1, FBN1, UMODL1, BCL2L1
PDHA1	0	0	0	0	0	0	1	0	0	0					GOTERM_BP_ALL	GO:0006928~movement of cell or subcellular component	0.0266193	SPARC, CSF3R, ULK4, DIXDC1, DOCK10, EDNRB, SLC16A3, TNS3, TNS1, CDKL5, RBFOX2, HGF, SERPINF1, PRKCE, TPM1, PRKCA, ANK3, SRCIN1, NISCH, MAG, FEZ1, AKAP9, ELMO1, PHLDB2, NDRG4, NEDD4L, CACNA1D, FBLN1, PLD1, KLC1, KALRN, GLG1, ADGRG1, HRH1, KLC3, NUP85, ARSB, TRPM4, LYN, DNAH10, CAV1, DNAH14, FUZ, PTK6, PTK2, CCDC88A, DLG1, BCL6, FAT1, PIN1, AMOTL1, DDR1, ACVRL1, RERE, SPAG16, NRP1, DOCK5, FLT1, USP…
TNFRSF10C	0	1	0	0	1	1	0	0	0	0					GOTERM_BP_ALL	GO:0007005~mitochondrion organization	0.0268192	NDUFA11, MRPS14, ATP2A1, ZDHHC8, ECSIT, HNMT, GABPB1, MRPL33, NPEPPS, FLCN, OPA3, AKT3, VPS35, GABARAPL1, HGF, CSNK2A2, PAM16, WDR75, NRG1, LIG3, ATG12, MRPL43, DCN, CAMKMT, NDUFS8, NDUFS4, NDUFS3, UQCRB, WDR45B, NDUFB5, COX18, NDUFB2, OMA1, SPG7, UQCR10, UBE2J2, PLA2G6, MAPK8, ABLIM3, LMNA, MFN1, NDUFV1, NDUFA9, PRELID1, TIMMDC1, CDKN2A, BAD, NDUFA3, HPS4, NDUFAF6, TRMT5, NDUFAB1, SSBP1, SLIRP, …
TAF8	0	0	0	0	0	0	1	0	0	0					GOTERM_BP_ALL	GO:0045930~negative regulation of mitotic cell cycle	0.0269304	TOP2A, ANAPC15, CNOT6L, PRKDC, ATRX, CSNK2A2, XRCC3, JADE1, PPP2R5C, FOXN3, SMC1A, RINT1, DLG1, CNOT7, MSH2, GPNMB, ZNF207, CTNNB1, ZNF655, UBA52, MAD1L1, NEK11, BCL2L1
PDE4DIP	1	0	1	0	0	1	1	1	0	0					GOTERM_BP_ALL	GO:0071496~cellular response to external stimulus	0.0273959	MTMR3, DAPL1, NPRL2, USP33, NPRL3, NUDT1, TNC, FBXO22, BRIP1, MAPK8, UPP1, LYN, GABARAPL1, SRD5A1, BAD, CAV1, NR1H4, TSC1, SIRT2, TNFRSF1A, MAG, ALB, ITGA6, PPARG, PIK3C3, ADNP
IFT172	0	0	0	1	0	0	0	0	0	0					GOTERM_BP_ALL	GO:0098732~macromolecule deacylation	0.0278521	MBD3, HDAC10, DYRK1A, AKAP8, MSL3, HDAC9, SIRT2, ELK4, MAPK8, RBBP4, SIN3B, BCL6, MTA3
DDX46	0	0	1	0	0	1	0	0	0	0					GOTERM_BP_ALL	GO:0072359~circulatory system development	0.0280706	ACVRL1, NRP1, FLT1, SPARC, TCF25, IFT172, ECE2, PCSK5, SAT1, HSPB11, MED12, SIN3B, SGCB, ANPEP, HIF1AN, CC2D2A, GTF2I, KDM6B, ANXA2, SPHK2, HGF, SERPINF1, TPM1, SPINK5, NRG1, PRKCA, TSC1, RPGRIP1L, SENP2, DCN, CEACAM1, CREB1, MTHFD1, DDX39B, NCL, MMRN2, DSG2, PPARG, ZFPM1, RAPGEF3, CCDC40, DCTN5, SP100, NDRG4, HPGD, PRKDC, NPRL3, AKAP6, KLK3, SRI, HDAC9, STK3, ADGRG1, GPNMB, LMNA, PDLIM5, WNT2, M…
C18orf25	0	0	0	0	0	1	0	0	-1	0					GOTERM_BP_ALL	GO:0072358~cardiovascular system development	0.0280706	ACVRL1, NRP1, FLT1, SPARC, TCF25, IFT172, ECE2, PCSK5, SAT1, HSPB11, MED12, SIN3B, SGCB, ANPEP, HIF1AN, CC2D2A, GTF2I, KDM6B, ANXA2, SPHK2, HGF, SERPINF1, TPM1, SPINK5, NRG1, PRKCA, TSC1, RPGRIP1L, SENP2, DCN, CEACAM1, CREB1, MTHFD1, DDX39B, NCL, MMRN2, DSG2, PPARG, ZFPM1, RAPGEF3, CCDC40, DCTN5, SP100, NDRG4, HPGD, PRKDC, NPRL3, AKAP6, KLK3, SRI, HDAC9, STK3, ADGRG1, GPNMB, LMNA, PDLIM5, WNT2, M…
CFAP54	0	1	1	0	0	0	1	0	0	0					GOTERM_BP_ALL	GO:0001578~microtubule bundle formation	0.0284792	C11ORF63, SPAG16, SPEF2, DNAH7, DYX1C1, HYDIN, ZNF207, CFAP46, CC2D2A, IQCG, CCDC40
ULK4	1	0	0	0	0	0	1	0	0	0					GOTERM_BP_ALL	GO:0044255~cellular lipid metabolic process	0.0285739	ST6GALNAC1, ACADVL, SLC27A1, DGKE, FLT1, ABCD3, PGAP2, GPAA1, PIGQ, INPPL1, ACSM2A, PIK3C2G, ACSM5, CROT, ACSM2B, PIGX, MECP2, LIPE, SPTLC1, SIN3B, ABHD16A, PPP2R1A, LONP2, GGT1, CERS5, ACOT8, PLA2G4F, CPT1A, SPHK2, ELOVL5, PLA2G4C, ACOT12, NRG1, CPT1B, SIRT2, TNFRSF1A, NCOR2, INPP4B, PLSCR1, CEACAM1, ACOX2, EHHADH, DGKQ, PIK3C3, PPARG, PLCB1, PIGG, PIGF, PAFAH1B1, VAC14, MTMR1, HACD1, MTMR3, MVK…
ARMC8	0	1	0	0	0	0	1	0	0	0					GOTERM_BP_ALL	GO:0007093~mitotic cell cycle checkpoint	0.0285745	TOP2A, ANAPC15, CNOT6L, PRKDC, CSNK2A2, XRCC3, PPP2R5C, FOXN3, SMC1A, RINT1, DLG1, CNOT7, MSH2, ZNF207, UBA52, MAD1L1, NEK11, BCL2L1
CES2	0	1	0	0	0	0	0	0	0	0					GOTERM_BP_ALL	GO:0031669~cellular response to nutrient levels	0.0285745	GABARAPL1, MTMR3, DAPL1, SRD5A1, NPRL2, USP33, CAV1, NPRL3, TNC, NR1H4, TSC1, FBXO22, SIRT2, BRIP1, ALB, PIK3C3, PPARG, UPP1
PRKDC	0	0	0	1	0	0	0	0	0	0					GOTERM_BP_ALL	GO:0016570~histone modification	0.0291686	ZNF451, KDM5C, HDAC10, JADE1, AKAP8, PRDM2, BRCC3, HDAC9, TAF5L, ING4, ELK4, MECP2, FLCN, MAPK8, ING3, SIN3B, RBBP4, RUVBL2, MTA3, KDM6B, MBD3, KDM2B, PIH1D1, USP3, ATRX, NR1H4, WDR75, MSL3, PRKCA, ELP3, SIRT2, ASXL1, MED24, BCL6, CTNNB1, TAF7, RAPGEF3, PHF19, MAP3K12, NEK11
FAM21A	0	0	0	1	0	0	0	0	0	0					GOTERM_BP_ALL	GO:0018105~peptidyl-serine phosphorylation	0.02931	BRSK2, PRKDC, MAST1, ARAF, MAPK8, AKT3, DMPK, PDPK1, RIPK2, HGF, PRKCE, PDE4D, CAV1, NTRK3, DYRK1A, PRKCA, CSNK1D, VRK3, MLXIPL, AKAP9, TERF2IP, SGK2, CD44, RAPGEF3, MAP3K12
ANP32A	0	0	0	0	0	1	1	0	0	0					GOTERM_BP_ALL	GO:0018209~peptidyl-serine modification	0.0295906	BRSK2, PRKDC, MAST1, ARAF, MAPK8, AKT3, DMPK, PDPK1, RIPK2, HGF, PRKCE, PDE4D, CAV1, NTRK3, DYRK1A, PRKCA, CSNK1D, VRK3, DCN, MLXIPL, AKAP9, TERF2IP, SGK2, CD44, RAPGEF3, MAP3K12
TDP1	0	0	0	0	0	0	1	0	0	0					GOTERM_BP_ALL	GO:0000226~microtubule cytoskeleton organization	0.0301656	SPAG16, GPSM2, SPEF2, DNAH7, IFT172, USP33, ULK4, KATNB1, WDR62, BICD1, PPP2R1A, RNF19A, LMNA, ZNF207, HYDIN, CFAP46, CC2D2A, C11ORF63, RANBP1, DST, DYX1C1, NDE1, XRCC3, HAUS4, HAUS3, CSNK1D, PTK2, IQCG, TRDN, DLG1, NIN, AKAP9, CHMP2A, CTNNB1, PHLDB2, LLGL2, ZPR1, PAFAH1B1, CCDC40
MYO5C	0	0	0	0	0	0	1	0	0	0					GOTERM_BP_ALL	GO:0044003~modification by symbiont of host morphology or physiology	0.0303956	CCNK, BAD, HYAL2, NTRK3, ALB, FBLN1, BCL2L1, KPNA1
PLG	0	1	0	0	0	0	0	0	0	0					GOTERM_BP_ALL	GO:0044839~cell cycle G2/M phase transition	0.0306081	BRSK2, CDKN2A, ODF2, NDE1, USH1C, HAUS4, AKAP8, HAUS3, CSNK1D, FOXN3, PKMYT1, PBX1, RAD51B, RINT1, PPP2R1A, AKAP9, PLCB1, PPP1R12B, MTA3, UBA52, PAFAH1B1
PIGX	0	0	0	0	0	0	1	0	0	0					GOTERM_BP_ALL	GO:0061049~cell growth involved in cardiac muscle cell development	0.0309924	DDX39B, PIN1, AKAP6, SORBS2, PDLIM5
ISCU	0	1	0	0	0	1	1	0	1	0					GOTERM_BP_ALL	GO:0003301~physiological cardiac muscle hypertrophy	0.0309924	DDX39B, PIN1, AKAP6, SORBS2, PDLIM5
CHD6	0	0	0	0	0	1	1	0	0	0					GOTERM_BP_ALL	GO:0003298~physiological muscle hypertrophy	0.0309924	DDX39B, PIN1, AKAP6, SORBS2, PDLIM5
ZC3H7A	0	0	0	1	0	0	0	0	0	0					GOTERM_BP_ALL	GO:0010720~positive regulation of cell development	0.0311998	ITSN2, DOCK5, NRP1, NDRG4, NEDD4L, KATNB1, AKAP6, KALRN, TRIOBP, RELA, WNT2, ARSB, BEND6, LYN, RANBP1, CDKL5, SF3A2, SEMA4D, ATP6AP1, BAD, HGF, NTRK3, SERPINF1, COBL, NRG1, CSNK1D, PTK6, BAIAP2, SIRT2, SLC9B2, FIG4, MAG, BCL6, SYNJ1, DDX39B, FEZ1, CAPRIN1, CTNNB1, PIN1, PDE5A, PPARG, ADNP, PAFAH1B1
DHX29	0	0	0	0	1	0	0	0	0	0					GOTERM_BP_ALL	GO:0000398~mRNA splicing, via spliceosome	0.0315356	ZCCHC8, ISY1, TXNL4B, DDX46, CELF1, WDR83, EFTUD2, SYNCRIP, PCBP2, LUC7L, SRSF10, SF3B1, SRRM2, AQR, SF3A2, RBFOX2, USP4, SCAF11, METTL3, DYRK1A, PLRG1, LSM5, PRPF39, DDX39B, NOVA2, PPIE, GEMIN6, SRSF6, SKIV2L2
LARGE	1	0	1	0	0	0	1	0	0	1					GOTERM_BP_ALL	GO:0000377~RNA splicing, via transesterification reactions with bulged adenosine as nucleophile	0.0315356	ZCCHC8, ISY1, TXNL4B, DDX46, CELF1, WDR83, EFTUD2, SYNCRIP, PCBP2, LUC7L, SRSF10, SF3B1, SRRM2, AQR, SF3A2, RBFOX2, USP4, SCAF11, METTL3, DYRK1A, PLRG1, LSM5, PRPF39, DDX39B, NOVA2, PPIE, GEMIN6, SRSF6, SKIV2L2
MAN2A2	0	0	0	0	0	0	1	0	0	0					GOTERM_BP_ALL	GO:0006511~ubiquitin-dependent protein catabolic process	0.031598	POMT2, USP33, PTPN23, FBXO22, CDC23, RNF19A, CDC27, UBXN4, USP7, USP48, USP4, USP3, USP45, CSNK1D, PPP2R5C, RAD23B, SIRT2, UCHL5, RNF144A, PSME4, USP40, RBCK1, KCTD17, UBA52, RNF165, PSMD12, ANAPC15, RNF34, USP12, NEDD4L, UBE2J2, C18ORF25, PSMB5, HECTD2, RNF216, HECTD4, PCBP2, PSMF1, RNF175, RANBP1, CDKN2A, CAV1, WWP2, USP29, PTK2, CUL4A, NSFL1C, LNX1, CTNNB1, FBXL2
CELF1	0	0	0	0	-1	0	1	0	0	0					GOTERM_BP_ALL	GO:0048639~positive regulation of developmental growth	0.0317299	ITSN2, NRP1, CDKL5, SEMA4D, CELF1, PRKDC, NTRK3, NEDD4L, AKAP6, NRG1, TSHR, CREB1, DDX39B, PIN1, ADNP, PLCB1, WNT2, PAFAH1B1
C2	0	1	0	-1	-1	0	0	0	0	-1					GOTERM_BP_ALL	GO:0015718~monocarboxylic acid transport	0.0317583	ABCC3, SLC27A1, PLA2G4F, CPT1A, ABCD3, NR1H4, CROT, PLA2G6, CPT1B, SLC16A14, CEACAM1, SLCO1A2, ALB, PLIN2, PPARG, SLC16A3
HSPB11	1	1	1	1	0	1	1	0	0	0					GOTERM_BP_ALL	GO:0006869~lipid transport	0.031936	SLC27A1, ABCD3, LCAT, CROT, PLA2G6, ATP9B, APOL3, ABCC3, MSR1, ABCA2, PLA2G4F, PRELID1, CPT1A, ABCG5, ATP8B3, STARD5, ABCA6, ABCA3, CAV1, PTCH1, OSBPL3, NR1H4, ATP11B, CPT1B, CEACAM1, ALB, SLCO1A2, PPARG, PLIN2, LPA
ADAMTSL1	0	0	0	1	0	0	0	0	0	0					GOTERM_BP_ALL	GO:0010646~regulation of cell communication	0.0319508	ITSN2, PGAP2, IFT172, ULK4, ITSN1, ARAF, DIXDC1, ZFYVE28, PPP2R1B, PPP2R1A, VPS35, WLS, CPT1A, PIH1D1, ENTPD5, PRKCE, CSNK2A2, CSNK1D, PRKCA, ANK3, PASK, RUNX2, SIGIRR, NISCH, PSME4, RBCK1, UBA52, NGEF, SKAP2, LLGL2, L3MBTL1, URI1, INTU, MAPKAP1, NPRL2, NPRL3, PLA2G6, KALRN, GLG1, BRIP1, RIC8B, PSMF1, TRPM4, LYN, PRELID1, DMPK, PTK6, PTK2, NFATC4, WNK2, MKS1, FBXL2, CDK16, ACVRL1, NRP1, SLC44A2, …
KCTD17	0	1	0	0	0	0	0	0	0	1					GOTERM_BP_ALL	GO:0051248~negative regulation of protein metabolic process	0.0322237	ZNF451, TNFAIP8, SERPINA1, CELF1, PTPRJ, ZFYVE28, MECP2, SPRED2, FLCN, SYNCRIP, EDNRB, CDC23, PPP2R1A, HYAL2, CDC27, DGCR8, ANXA8, ACOT8, CNOT6L, ANXA2, PDPK1, USP4, HGF, PDE4D, SERPINF1, PRKCE, APLP2, PIH1D1, METTL3, SPINK5, NRG1, TSC1, VRK3, SENP2, SRCIN1, SIRT2, UCHL5, DCN, NCOR2, SIGIRR, CEACAM1, MASP1, LPA, EIF4E2, UBA52, ZFPM1, CD44, PAFAH1B1, PSMD12, ANAPC15, RNF34, PRKDC, FBLN1, NDRG2, GL…
FILIP1L	0	0	1	0	0	0	1	0	0	0					GOTERM_BP_ALL	GO:0044270~cellular nitrogen compound catabolic process	0.0327481	DMGDH, EIF4A2, EIF4A1, ALDH1L1, ZCCHC6, RPL3, NUDT1, SMG7, HNMT, CYP3A5, RPS17, EXOSC10, PPP2R1A, DROSHA, UPP1, RPL15, DIS3L2, KPNA1, DFFB, CNOT6L, CDKN2A, ENTPD4, PDE4D, LSM5, ERN2, MTAP, CNOT7, XRN1, RPL27A, PDE5A, SKIV2L, RPL26, SLIRP, UBA52, DNASE1L3, SKIV2L2, RAPGEF3, ZPR1
LENG8	0	1	0	1	1	0	0	1	0	0					GOTERM_BP_ALL	GO:0048646~anatomical structure formation involved in morphogenesis	0.03296	ACVRL1, SPAG16, NRP1, FLT1, SPARC, CSF3R, SPEF2, IFT172, LDB3, SAT1, MED12, ANPEP, HYDIN, BBS9, CFAP46, CC2D2A, GTF2I, WLS, KDM6B, ANXA2, KDM2B, HSBP1, HGF, SERPINF1, TPM1, SPINK5, COBL, CSNK1D, PRKCA, TSC1, RPGRIP1L, WDR35, KIF27, DCN, IQCG, CEACAM1, OBSCN, MTHFD1, NCL, TBC1D7, MMRN2, TBPL1, ITGA7, ITGA6, TRIM59, FAM20A, CFAP54, KCTD17, ZFPM1, PHLDB2, RAPGEF3, PAFAH1B1, CCDC40, INTU, DNAH7, PRKD…
LGI1	1	1	0	0	0	1	0	0	0	0					GOTERM_BP_ALL	GO:0046474~glycerophospholipid biosynthetic process	0.0330635	MTMR1, VAC14, SLC27A1, MTMR3, PGAP2, GPAA1, PIGQ, INPPL1, PIK3C2G, PLA2G6, PIGX, FIG4, INPP4B, PLSCR1, SYNJ1, PIK3C3, PI4KB, PIGG, PIGF
URI1	0	0	0	0	0	0	0	0	0	1					GOTERM_BP_ALL	GO:0006635~fatty acid beta-oxidation	0.0332027	ACADVL, ACOT8, CPT1A, ABCD3, ACOX2, EHHADH, ECHDC2, CROT, CPT1B, DECR1
SLC6A15	0	1	0	0	0	0	-1	0	1	1					GOTERM_BP_ALL	GO:1903779~regulation of cardiac conduction	0.0332027	DMPK, ASPH, PDE4D, CAV1, ATP2A2, ATP2A1, SRI, FPGT-TNNI3K, TRDN, TRPM4
CHM	0	1	0	1	0	0	1	0	0	0					GOTERM_BP_ALL	GO:0046942~carboxylic acid transport	0.0336122	SLC27A1, ABCD3, CROT, PLA2G6, GLS, GRM7, PPFIA1, SLC16A3, SLC38A5, ABCC3, SLC13A2, SLC13A3, PLA2G4F, CPT1A, SLC36A2, SLC6A15, NR1H4, CPT1B, SLC16A14, CEACAM1, SLC7A7, SLC6A9, ALB, SLCO1A2, PPARG, PLIN2, SLC25A12
SULF1	0	0	0	1	0	0	0	0	0	0					GOTERM_BP_ALL	GO:0019048~modulation by virus of host morphology or physiology	0.0338465	CCNK, BAD, HYAL2, NTRK3, FBLN1, BCL2L1, KPNA1
ZNF677	0	0	0	0	1	1	0	0	0	1					GOTERM_BP_ALL	GO:0030809~negative regulation of nucleotide biosynthetic process	0.0338465	FLCN, EDNRB, GRM7, AKAP9, AKAP6, PRKCA, GNAI2
PIK3C3	1	0	1	0	0	1	1	1	0	0					GOTERM_BP_ALL	GO:1900372~negative regulation of purine nucleotide biosynthetic process	0.0338465	FLCN, EDNRB, GRM7, AKAP9, AKAP6, PRKCA, GNAI2
ORC4	0	0	0	0	0	0	1	0	0	0					GOTERM_BP_ALL	GO:0006732~coenzyme metabolic process	0.0351278	PFKFB2, ALDH1L1, HACD1, MOCS2, PDXK, MVK, ACSM2A, ACSM5, CROT, ENO3, ACSM2B, NFS1, NNT, PGM2, NDUFA9, ACOT8, PDHA1, ELOVL5, AGK, ENTPD5, ACOT12, KCNAB2, BPGM, ACSF2, SLC25A16, QDPR, COQ4, MLXIPL, MTHFD1, TMEM237
DHRS11	0	1	0	0	0	0	0	0	0	0					GOTERM_BP_ALL	GO:0072329~monocarboxylic acid catabolic process	0.0363197	ACADVL, ACOT8, CPT1A, ABCD3, AKR1A1, CROT, PEX13, CPT1B, LIPE, ACOX2, EHHADH, ECHDC2, DECR1
CDC27	0	0	1	0	0	0	0	0	0	0					GOTERM_BP_ALL	GO:0000375~RNA splicing, via transesterification reactions	0.0364572	ZCCHC8, ISY1, TXNL4B, DDX46, CELF1, WDR83, EFTUD2, SYNCRIP, PCBP2, LUC7L, SRSF10, SF3B1, SRRM2, AQR, SF3A2, RBFOX2, USP4, SCAF11, METTL3, DYRK1A, PLRG1, LSM5, PRPF39, DDX39B, NOVA2, PPIE, GEMIN6, SRSF6, SKIV2L2
WDR83	0	1	0	0	0	0	1	0	0	0					GOTERM_BP_ALL	GO:1903887~motile primary cilium assembly	0.0367142	INTU, MKS1, CC2D2A
SIK3	0	1	0	1	0	0	1	0	0	0					GOTERM_BP_ALL	GO:0030263~apoptotic chromosome condensation	0.0367142	TOP2A, ERN2, DFFB
SIRT2	0	0	0	0	0	0	0	1	0	0					GOTERM_BP_ALL	GO:0051129~negative regulation of cellular component organization	0.0367543	ACVRL1, ZNF451, NRP1, THRA, TRIOBP, MECP2, FLCN, PPFIA1, ZNF207, ANXA2, HGF, PIH1D1, ATRX, CSNK2A2, LIG3, SIRT2, LZTFL1, GAK, PPM1A, MAG, MSH2, FEZ1, TBC1D7, TERF2IP, EVL, PHLDB2, RAPGEF3, MAD1L1, NGEF, PAFAH1B1, ANAPC15, KATNB1, FBLN1, OMA1, ADD1, SCFD1, DNAJB6, LMNA, PRELID1, SEMA4D, STAT1, CAV1, XRCC3, FUZ, CFLAR, PTK2, NFATC4, DNAJA4, CHMP2A, CTNNB1, TAF7, RAD1, BCL2L1
ARHGEF9	1	1	0	0	0	1	1	0	0	0					GOTERM_BP_ALL	GO:0051783~regulation of nuclear division	0.0369353	L3MBTL1, RANBP1, ANAPC15, ATRX, CSNK2A2, XRCC3, PKMYT1, SIRT2, CDC23, MSH2, CDC27, CHMP2A, ZNF207, PIN1, RAD1, PLCB1, MAD1L1, SH2B1
NGEF	0	0	0	0	0	1	0	0	0	-1					GOTERM_BP_ALL	GO:0021762~substantia nigra development	0.0371727	MAG, MAPKAP1, NDUFS3, RAD1, CKB, NDRG2, ENO3, SIRT2
ESR1	0	0	0	-1	0	0	0	0	0	1					GOTERM_BP_ALL	GO:0018193~peptidyl-amino acid modification	0.0371893	DDR1, TOP2A, FKBP10, ZNF451, NRP1, ST6GALNAC1, FLT1, MAST1, JADE1, ARAF, IL5RA, PRDM2, ZFYVE28, ING4, MECP2, SPRED2, FLCN, ING3, ZMYM2, PPP2R1A, RUVBL2, HYAL2, AKT3, HIF1AN, MAP2K3, EPHA6, PDPK1, RIPK2, HGF, PDE4D, PRKCE, PIH1D1, ATRX, DYRK1A, WDR75, MSL3, NRG1, CSNK1D, PRKCA, TYK2, VRK3, SMC1A, SENP2, SRCIN1, PRLR, SIRT2, DCN, CAMKMT, TNFRSF1A, MED24, ASPH, AKAP9, PPIE, TERF2IP, ADNP, SGK2, RAPG…
RBM6	0	0	0	1	0	0	0	1	0	0					GOTERM_BP_ALL	GO:0007033~vacuole organization	0.0374699	GABARAPL1, MTMR3, WDR45B, NPRL2, NPRL3, HPS4, CLCN3, ATG12, FIG4, IFT88, SCFD1, ALS2CL, SYNJ1, HOOK2, GNPTAB, HOOK1, FEZ1, SNX14, CHMP2A, PIK3C3, ANXA8, ARSB
NPRL3	0	0	0	1	0	0	0	0	0	0					GOTERM_BP_ALL	GO:0019941~modification-dependent protein catabolic process	0.0379145	POMT2, USP33, PTPN23, FBXO22, CDC23, RNF19A, CDC27, UBXN4, USP7, USP48, USP4, USP3, USP45, CSNK1D, PPP2R5C, RAD23B, SIRT2, UCHL5, RNF144A, PSME4, USP40, RBCK1, KCTD17, UBA52, RNF165, PSMD12, ANAPC15, RNF34, USP12, NEDD4L, UBE2J2, C18ORF25, PSMB5, HECTD2, RNF216, HECTD4, PCBP2, PSMF1, RNF175, RANBP1, CDKN2A, CAV1, WWP2, USP29, PTK2, CUL4A, NSFL1C, LNX1, CTNNB1, FBXL2
MED16	1	0	0	0	0	0	0	0	0	0					GOTERM_BP_ALL	GO:0015031~protein transport	0.0380146	RPL3, PGAP2, ZDHHC8, HNMT, ZDHHC3, HID1, NPEPPS, RPS17, GNPTAB, DUOXA2, LONP2, FAM3D, VPS35, WLS, KPNA1, PDIA3, CPT1A, SLC11A1, PRKCE, PAM16, CSNK2A2, WDR75, COG1, TBC1D2B, PRKCA, ANK3, SRCIN1, RINT1, ERP29, RPL26, TSNARE1, RBCK1, UBA52, SIDT2, LLGL2, PFKFB2, BRSK2, NECAB3, COX18, STXBP2, CACNA1D, NMD3, FBLN1, UBE2J2, PLA2G6, KLC1, SCFD1, AP5M1, NUP85, VPS8, AP4S1, TBC1D17, ATP6V1D, SEC31B, SNX5,…
APOL3	0	0	0	0	0	1	0	0	0	0					GOTERM_BP_ALL	GO:0031581~hemidesmosome assembly	0.0383179	LAMB3, DST, ITGA6, LAMC1
CDC23	1	0	0	-1	0	0	0	0	0	0					GOTERM_BP_ALL	GO:0023051~regulation of signaling	0.0383861	ITSN2, PGAP2, IFT172, ULK4, ITSN1, ARAF, DIXDC1, ZFYVE28, PPP2R1B, PPP2R1A, VPS35, WLS, CPT1A, PIH1D1, ENTPD5, PRKCE, CSNK2A2, CSNK1D, PRKCA, PASK, RUNX2, SIGIRR, NISCH, PSME4, RBCK1, UBA52, NGEF, SKAP2, LLGL2, L3MBTL1, URI1, INTU, MAPKAP1, NPRL2, NPRL3, PLA2G6, KALRN, GLG1, BRIP1, RIC8B, PSMF1, TRPM4, LYN, PRELID1, DMPK, PTK6, PTK2, NFATC4, WNK2, MKS1, FBXL2, CDK16, ACVRL1, NRP1, SLC44A2, PTPRJ,…
HGF	1	0	0	1	1	1	1	0	0	1					GOTERM_BP_ALL	GO:0016575~histone deacetylation	0.0385043	ELK4, MBD3, RBBP4, BCL6, HDAC10, SIN3B, AKAP8, MSL3, MTA3, HDAC9, SIRT2
ACVRL1	0	1	0	0	0	0	0	0	0	0					GOTERM_BP_ALL	GO:1901379~regulation of potassium ion transmembrane transport	0.0386538	DLG1, CAV1, AKAP9, NEDD4L, AKAP6, WWP2, CACNA1D, ANK3, KCNAB2
ATP2A1	0	0	0	0	0	0	0	1	0	1					GOTERM_BP_ALL	GO:0014070~response to organic cyclic compound	0.0395817	CALCOCO1, SPARC, ABCD3, THRA, TNC, MED16, HNMT, HID1, MED17, MED12, EFTUD2, EDNRB, RUVBL2, LONP2, DGCR8, PLA2G4F, CPT1A, RBFOX2, RIPK2, PDE4D, SERPINF1, PRKCE, METTL3, DDX54, SPIDR, GABRG2, SIRT2, NCOR2, MTAP, MED24, CREB1, ASPH, DGKQ, AKAP9, NDUFS4, DSG2, ITGA6, PPARG, PLIN2, RAPGEF3, URI1, CHRNA3, CHRNA4, CREM, AKAP6, NR2C1, KALRN, RELA, SOCS2, HSD11B2, HRH1, DROSHA, LYN, MBD3, MSR1, RANBP1, AB…
MCM9	0	0	0	0	1	0	1	0	0	0					GOTERM_BP_ALL	GO:0046578~regulation of Ras protein signal transduction	0.0401071	ITSN2, FARP2, FARP1, PLEKHG2, MAPKAP1, ITSN1, ARAP3, NRG1, KALRN, FLCN, ADGRG1, ARHGEF9, OBSCN, ALS2CL, BCL6, PSD4, PLEKHG4B, ARHGEF3, SOS2, RALGPS1, NGEF
C17orf58	1	0	0	0	0	0	0	0	0	0					GOTERM_BP_ALL	GO:0051186~cofactor metabolic process	0.0404871	PFKFB2, ALDH1L1, HACD1, MOCS2, PDXK, MVK, ACSM2A, ACSM5, CROT, PPOX, ENO3, ACSM2B, NFS1, NNT, PGM2, NDUFA9, ACOT8, PDHA1, ELOVL5, AGK, ENTPD5, MCCC1, ACOT12, KCNAB2, BPGM, ACSF2, SLC25A16, QDPR, COQ4, MLXIPL, MTHFD1, TMEM237, CRYZL1, FAM96A, ISCU
YIPF3	0	1	0	0	0	0	1	0	0	0					GOTERM_BP_ALL	GO:0060284~regulation of cell development	0.0406224	ITSN2, DOCK5, NRP1, ULK4, DIXDC1, FBXO22, TRIOBP, EDNRB, PPP2R1A, CDKL5, ATP6AP1, HGF, SERPINF1, COBL, NRG1, CSNK1D, SRCIN1, SIRT2, SLC9B2, TNFRSF1A, GAK, MAG, CREB1, DDX39B, FEZ1, PDE5A, PPARG, ADNP, PHLDB2, NGEF, PAFAH1B1, CHRNA3, NDRG4, NEDD4L, KATNB1, AKAP6, FBLN1, NREP, HDAC9, KALRN, RELA, ADGRG1, S1PR5, PDLIM5, WNT2, ARSB, BEND6, LYN, RANBP1, SF3A2, SEMA4D, BAD, STAT1, NTRK3, FUZ, PTK6, BAI…
SRSF10	0	1	0	0	1	0	0	0	0	1					GOTERM_BP_ALL	GO:1901135~carbohydrate derivative metabolic process	0.0409105	NDUFA11, PGAP2, MPI, NUDT1, ENO3, GALNT10, EDNRB, GNPTAB, PMPCB, ACOT8, LHCGR, LIG1, ENTPD4, HGF, ENTPD5, PRKCA, DCTD, BCAN, MTAP, COX7A2L, MSH2, AKAP9, TBPL1, ADNP, PFKFB2, NECAB3, UQCRB, CREM, AK2, AK9, SULT1A1, MAN2A2, AMDHD2, ST3GAL6, NDUFV1, SULT1A4, ARSB, ST8SIA1, MLXIPL, DLG1, TMEM237, POMT2, ST6GALNAC1, MOCS2, GPAA1, PIGQ, NGLY1, TCIRG1, CROT, PCSK6, PFAS, SGSH, PIGX, ADAMTSL1, MECP2, FLC…
ANK3	0	0	0	0	0	1	1	0	0	0					GOTERM_BP_ALL	GO:0021987~cerebral cortex development	0.0411741	NRP1, SRD5A1, BAD, NDE1, DIXDC1, TSC1, WDR62, PEX13, ADGRG1, EFHC1, CTNNB1, PLCB1, PAFAH1B1
PROSER1	0	1	0	0	0	0	0	0	0	0					GOTERM_BP_ALL	GO:0000075~cell cycle checkpoint	0.0413121	TOP2A, ANAPC15, CNOT6L, PRKDC, CSNK2A2, XRCC3, BRCC3, PPP2R5C, FOXN3, SMC1A, CUL4A, RINT1, DLG1, BRIP1, CNOT7, DDX39B, MSH2, ZNF207, RAD1, UBA52, MAD1L1, NEK11, BCL2L1
ATL3	0	0	0	0	1	0	0	0	0	0					GOTERM_BP_ALL	GO:0032091~negative regulation of protein binding	0.0413478	MAPK8, ANXA2, USP33, RUVBL2, CAV1, PIN1, MITD1, ADNP, SENP2, ZFPM1, NFATC4
MLLT6	0	0	0	0	0	1	1	0	0	0					GOTERM_BP_ALL	GO:0098751~bone cell development	0.041593	ATP6AP1, ANXA2, ZFPM1, FBN1, PAFAH1B1, SLC9B2
NCOR2	0	1	0	0	0	0	0	0	0	0					GOTERM_BP_ALL	GO:0010259~multicellular organism aging	0.041593	DDC, SPEF2, MSH2, HYAL2, PRDM2, RNF165
TSHR	0	0	0	0	0	0	0	0	0	1					GOTERM_BP_ALL	GO:0000070~mitotic sister chromatid segregation	0.0416725	ANAPC15, ATRX, CSNK2A2, XRCC3, AKAP8, NCAPG, KATNB1, KIF22, SMC1A, CDC23, PPP2R1A, CDC27, CHMP2A, ZNF207, MAD1L1, DIS3L2
GEMIN6	1	1	1	0	1	1	1	1	0	0					GOTERM_BP_ALL	GO:0006643~membrane lipid metabolic process	0.0418791	ST6GALNAC1, CERS5, HACD1, PGAP2, ELOVL5, AGK, SPHK2, ST8SIA1, GPAA1, PIGQ, CREM, PLA2G6, PIGX, TNFRSF1A, GALC, SPTLC1, PPP2R1A, ST3GAL6, PIGG, PIGF, ARSB
ADGRG1	0	0	0	-1	0	0	1	0	0	0					GOTERM_BP_ALL	GO:0016441~posttranscriptional gene silencing	0.0420692	NCOR2, CNOT7, CELF1, METTL3, DGCR8, DROSHA, NRDE2, ESR1, TARBP2
KIF1A	0	0	0	1	0	0	0	0	0	0					GOTERM_BP_ALL	GO:0035194~posttranscriptional gene silencing by RNA	0.0420692	NCOR2, CNOT7, CELF1, METTL3, DGCR8, DROSHA, NRDE2, ESR1, TARBP2
NOVA2	0	0	0	1	0	0	0	0	0	1					GOTERM_BP_ALL	GO:0008380~RNA splicing	0.0428288	ZCCHC8, ISY1, RBM28, TXNL4B, DDX46, CELF1, WDR83, EFTUD2, SYNCRIP, PPP2R1A, PCBP2, LUC7L, CIR1, ZNF326, SRSF10, SF3B1, SRRM2, TIA1, AQR, SF3A2, RBFOX2, USP4, SCAF11, METTL3, DYRK1A, PLRG1, LSM5, PRPF39, DDX39B, NOVA2, PPIE, GEMIN6, SRSF6, SKIV2L2, SUGP2, ZPR1
APLP2	0	0	0	1	0	0	0	0	0	0					GOTERM_BP_ALL	GO:0006810~transport	0.0431089	ITSN2, CYFIP1, SPARC, RPL3, PGAP2, ITSN1, ZDHHC8, ICAM5, ARR3, ZDHHC3, GLS, RPS17, ISLR, EDNRB, FTH1, LONP2, VPS35, SLC35A5, WLS, CPT1A, STARD5, SLC6A15, SLC11A1, PRKCE, CSNK2A2, WDR75, COG1, CSNK1D, PRKCA, ANK3, PASK, CPT1B, GABRG2, NISCH, COX7A2L, DDX39B, FEZ1, AKAP9, KCNQ5, RPL26, RBCK1, UBA52, LLGL2, NECAB3, ANP32A, STXBP2, NEDD4L, NMD3, ABCB8, UBE2J2, PLA2G6, KALRN, C2, OAZ3, SEC14L2, SCFD1,…
ABI2	1	0	0	0	0	1	1	0	0	0					GOTERM_BP_ALL	GO:0022603~regulation of anatomical structure morphogenesis	0.0432275	ITSN2, ACVRL1, DOCK5, CYFIP1, NRP1, FLT1, SPARC, PALM2-AKAP2, TRIOBP, MED12, ZMYM2, VPS35, HIF1AN, GTF2I, CDKL5, HGF, SERPINF1, TPM1, SPINK5, ARAP3, NRG1, CSNK1D, TBC1D2B, PRKCA, VRK3, ETV4, SRCIN1, RUNX2, DCN, MAG, IFT88, CEACAM1, CFDP1, PSME4, TBC1D7, MMRN2, ITGA7, ADNP, SRSF6, KCTD17, UBA52, PHLDB2, RAPGEF3, NGEF, PAFAH1B1, SP100, PSMD12, CHRNA3, NEDD4L, FBLN1, KLK3, OMA1, HDAC9, KALRN, PSMB5,…
MROH1	1	1	1	0	0	1	1	0	1	0					GOTERM_BP_ALL	GO:0050793~regulation of developmental process	0.0435433	ITSN2, CYFIP1, SPARC, CSF3R, ULK4, DIXDC1, PALM2-AKAP2, FBXO22, EDNRB, PPP2R1A, LUC7L, VPS35, GTF2I, CDKL5, RBFOX2, KDM2B, HGF, SERPINF1, TPM1, SPINK5, TBC1D2B, CSNK1D, PRKCA, VRK3, SRCIN1, PRLR, RUNX2, SLC9B2, MAG, IFT88, CFDP1, DDX39B, FANCD2, FEZ1, PSME4, ADNP, SRSF6, KCTD17, ZFPM1, UBA52, PHLDB2, NGEF, L3MBTL1, PSMD12, CHRNA3, NDRG4, PRKDC, NEDD4L, KLK3, FBLN1, OMA1, NREP, KALRN, GLG1, STK3, …
STAT1	1	0	0	1	0	1	1	0	0	0					GOTERM_BP_ALL	GO:0006820~anion transport	0.0441879	SLC27A1, ABCD3, CROT, PLA2G6, CLCN3, GLS, GRM7, PPFIA1, SLC37A3, SLC16A3, SLC38A5, IP6K2, ABCC3, SLC13A1, GABRA2, SLC13A2, GABRA1, SLC37A2, SLC13A3, PLA2G4F, CPT1A, SLC36A2, SLC12A5, ABCC8, SLC6A15, SLC11A1, SLC12A1, ABCC6, NR1H4, SLC4A11, CPT1B, GABRG2, SLC16A14, CEACAM1, SLC7A7, SLC6A9, ALB, SLCO1A2, PPARG, PLIN2, SLC25A12
PCMTD2	0	0	0	1	0	0	1	0	1	1					GOTERM_BP_ALL	GO:0016569~covalent chromatin modification	0.0442368	L3MBTL1, ZNF451, KDM5C, HDAC10, CHD6, JADE1, AKAP8, PRDM2, BRCC3, CHD2, HDAC9, TAF5L, ING4, ELK4, MECP2, FLCN, MAPK8, ING3, SIN3B, RBBP4, RUVBL2, WBSCR22, BRD9, MTA3, KDM6B, MBD3, KDM2B, ACTL6B, PIH1D1, USP3, ATRX, NR1H4, WDR75, MSL3, PRKCA, ELP3, DEK, SIRT2, ASXL1, MED24, BCL6, CTNNB1, TAF7, RAPGEF3, PHF19, MAP3K12, NEK11
ELP6	0	0	0	0	0	0	1	0	0	0					GOTERM_BP_ALL	GO:0070727~cellular macromolecule localization	0.044969	RPL3, ZDHHC8, HNMT, ZDHHC3, HID1, NPEPPS, RPS17, GNPTAB, RUVBL2, PPFIA1, LONP2, VPS35, WLS, KPNA1, PDIA3, USP4, SLC11A1, PIH1D1, PAM16, CSNK2A2, WDR75, TBC1D2B, CSNK1D, ANK3, LZTFL1, OBSCN, ERP29, RPL26, TSNARE1, RBCK1, PKP3, UBA52, BRSK2, COX18, ARL1, NEDD4L, UBE2J2, KLC1, KALRN, NUP85, ATP6V1D, SNX5, TBC1D8B, TIA1, RABGAP1L, ICMT, CAV1, PTCH1, HPS4, ESR1, AHI1, TBCK, DLG1, BCL6, RPL27A, SRPRB, …
ABCA3	0	0	0	0	0	1	1	0	0	0					GOTERM_BP_ALL	GO:0051304~chromosome separation	0.0453542	TOP2A, ANAPC15, CDC23, PPP2R1A, CSNK2A2, CDC27, XRCC3, ZNF207, MAD1L1, DIS3L2
ING3	0	0	0	0	0	0	1	0	0	0					GOTERM_BP_ALL	GO:0051234~establishment of localization	0.0453686	ITSN2, CYFIP1, SPARC, RPL3, PGAP2, ITSN1, ZDHHC8, ICAM5, ARR3, ZDHHC3, GLS, RPS17, ISLR, EDNRB, CDC23, FTH1, LONP2, VPS35, SLC35A5, WLS, CPT1A, STARD5, PIH1D1, SLC6A15, SLC11A1, PRKCE, CSNK2A2, WDR75, COG1, CSNK1D, PRKCA, ANK3, PASK, CPT1B, GABRG2, NISCH, COX7A2L, DDX39B, FEZ1, AKAP9, KCNQ5, RPL26, RBCK1, UBA52, LLGL2, NECAB3, ANP32A, STXBP2, NEDD4L, NMD3, ABCB8, UBE2J2, PLA2G6, KALRN, C2, OAZ3, …
ZNF527	0	0	0	-1	0	0	1	0	0	0					GOTERM_BP_ALL	GO:0044711~single-organism biosynthetic process	0.0454359	DGKE, SLC27A1, PGAP2, INPPL1, ACSM5, ENO3, GLS, EDNRB, GGT1, ACOT8, LHCGR, STARD5, PRKCA, PASK, PRLR, DCTD, INPP4B, MTAP, KARS, MTHFD1, LGSN, AKAP9, TBPL1, ADNP, UBA52, MTMR1, HACD1, MTMR3, GLT8D1, AK2, PLA2G6, AK7, AK9, SEC14L2, HSD11B2, HRH1, ST3GAL6, DECR2, HMGCLL1, PDHA1, SRD5A1, ST8SIA1, PBX1, COQ4, MLXIPL, SYNJ1, PI4KB, ST6GALNAC1, ACADVL, MOCS2, ABCD3, PYCRL, GPAA1, PIGQ, ACSM2A, PIK3C2G, …
MDN1	0	1	0	0	0	0	0	0	0	0					GOTERM_BP_ALL	GO:1902531~regulation of intracellular signal transduction	0.0454812	ITSN2, PGAP2, ITSN1, FAM13A, ULK4, ARAF, PPP2R1A, WLS, MAP2K3, LHCGR, SUPT16H, HGF, ENTPD5, PRKCE, PIH1D1, CSNK2A2, DYRK1A, TSC1, PRKCA, VRK3, PRLR, ERN2, RINT1, OBSCN, ERP29, RBCK1, UBA52, CARD14, NGEF, L3MBTL1, URI1, NDRG4, MAPKAP1, NPRL2, NPRL3, FBLN1, DDX60, NDRG2, PLA2G6, KALRN, STK3, RHOBTB2, SOCS2, BRIP1, ADGRG1, LYN, CAV1, PTK6, ARHGAP26, ESR1, PTK2, DLG1, BMP1, BCL6, WNK2, PIN1, FBXL2, M…
RIPK2	0	0	1	0	1	1	1	0	0	0					GOTERM_BP_ALL	GO:0009060~aerobic respiration	0.0456786	PDHA1, UQCRB, NNT, IDH2, PMPCB, ME3, UQCR10, NDUFV1, METTL17
TBCK	0	0	0	1	0	0	0	0	0	0					GOTERM_BP_ALL	GO:1901987~regulation of cell cycle phase transition	0.0459778	PSMD12, ANAPC15, PRKDC, JADE1, CDC23, PSMB5, GPNMB, CDC27, ZNF207, PSMF1, MTA3, CNOT6L, CDKN2A, XRCC3, CSNK2A2, PPP2R5C, FOXN3, PLRG1, SENP2, SIRT2, PBX1, RAD51B, CUL4A, RINT1, CNOT7, PSME4, ZNF655, PLCB1, UBA52, MAD1L1, NEK11
DNASE1L3	0	0	0	0	0	0	1	0	0	0					GOTERM_BP_ALL	GO:0034613~cellular protein localization	0.0462416	RPL3, ZDHHC8, HNMT, ZDHHC3, HID1, NPEPPS, RPS17, GNPTAB, RUVBL2, PPFIA1, LONP2, VPS35, WLS, KPNA1, PDIA3, USP4, SLC11A1, PIH1D1, PAM16, CSNK2A2, WDR75, TBC1D2B, CSNK1D, ANK3, LZTFL1, OBSCN, ERP29, RPL26, TSNARE1, RBCK1, PKP3, UBA52, BRSK2, COX18, ARL1, NEDD4L, UBE2J2, KLC1, KALRN, NUP85, ATP6V1D, SNX5, TBC1D8B, TIA1, RABGAP1L, ICMT, CAV1, PTCH1, HPS4, ESR1, AHI1, TBCK, DLG1, BCL6, RPL27A, SRPRB, …
LIPE	0	0	0	0	0	0	1	0	0	1					GOTERM_BP_ALL	GO:0030048~actin filament-based movement	0.046597	PDE4D, CAV1, TPM1, ATP2A2, NEDD4L, CACNA1D, MYL6B, SRI, MYO19, SYNE2, DLG1, MYO1B, AKAP9, DSG2, TRPM4
PTK6	0	0	0	0	0	0	1	0	0	0					GOTERM_BP_ALL	GO:0046395~carboxylic acid catabolic process	0.0468423	ACADVL, ACOT8, CPT1A, ABCD3, PHYKPL, MCCC1, AMT, AKR1A1, CROT, HNMT, PEX13, CPT1B, GLS, QDPR, LIPE, ACOX2, EHHADH, AMDHD2, ECHDC2, DECR1
ABCC6	0	0	0	0	1	0	0	0	0	0					GOTERM_BP_ALL	GO:0050732~negative regulation of peptidyl-tyrosine phosphorylation	0.0468704	ZFYVE28, SEMA4D, PPP2R1A, HYAL2, CAV1, PTK6, SRCIN1
ZNF219	0	0	0	0	0	0	1	0	0	0					GOTERM_BP_ALL	GO:0010632~regulation of epithelial cell migration	0.0469505	ACVRL1, DOCK5, NRP1, SP100, SPARC, PDPK1, PRKCE, SERPINF1, PRKCA, PTPN23, HDAC9, DCN, PTK2, CEACAM1, MMRN2, EVL, AMOTL1, ARSB
FNDC3B	1	0	0	0	0	0	0	0	-1	0					GOTERM_BP_ALL	GO:1901136~carbohydrate derivative catabolic process	0.0480408	ENTPD4, PDE4D, NGLY1, NUDT1, DCN, SGSH, GALC, BCAN, MTAP, HYAL2, AMDHD2, HYAL3, PGM2, PDE5A, UPP1, CTBS, CD44, RAPGEF3, ARSB
CSMD2	0	0	0	0	0	1	1	0	0	0					GOTERM_BP_ALL	GO:0006283~transcription-coupled nucleotide-excision repair	0.0488006	CUL4A, ISY1, USP7, AQR, LIG1, PPIE, GTF2H1, LIG3, POLK, UBA52
DROSHA	0	0	0	0	0	0	1	0	0	0					GOTERM_BP_ALL	GO:0008285~negative regulation of cell proliferation	0.0490779	DDR1, ACVRL1, SPARC, IFT172, INPPL1, PTPRJ, ING4, FLCN, FTH1, WDR6, SPEG, DIS3L2, KDM2B, SERPINF1, TPM1, TSC1, PPP2R5C, EMP3, CGRRF1, ETV4, SIRT2, CEACAM1, PDE5A, PPARG, MAD1L1, SKAP2, NDRG4, INTU, FBLN1, PLG, NDRG2, STK3, BRIP1, ADGRG1, RBBP4, GPNMB, LMNA, LYN, CDKN2A, STAT1, CAV1, PTCH1, FUZ, MARCH7, SULF1, PTPN14, WDR13, CUL4A, DLG1, CNOT7, BCL6, WNK2, PHF14, CTNNB1
ZPR1	0	0	0	0	0	0	1	0	0	0					GOTERM_BP_ALL	GO:0043543~protein acylation	0.0500062	MBD3, ZNF451, PIH1D1, JADE1, WDR75, MSL3, ELP3, ZDHHC8, ZDHHC3, TAF5L, ING4, MECP2, FLCN, PPM1A, ZDHHC18, MED24, ING3, RUVBL2, EHHADH, TERF2IP, TAF7, RAPGEF3
UBXN6	0	1	0	0	0	0	0	0	0	0					GOTERM_BP_ALL	GO:2001020~regulation of response to DNA damage stimulus	0.0501827	RIF1, PGAP2, CDKN2A, DYRK1A, DEK, BRCC3, SENP2, SPIDR, CUL4A, RINT1, SPRED2, RAD51, PPP4C, DDX39B, TERF2IP, CD44, BCL2L1
TBC1D2B	0	0	0	0	0	1	1	0	0	0					GOTERM_BP_ALL	GO:0010565~regulation of cellular ketone metabolic process	0.0501827	ACADVL, PSMD12, CPT1A, PDHA1, PRKCE, CAV1, NR1H4, OAZ3, NCOR2, MLXIPL, CEACAM1, SLC7A7, PSMB5, PSME4, LONP2, PPARG, PSMF1
STK11IP	0	1	0	0	1	1	0	0	0	0					GOTERM_BP_ALL	GO:0000086~G2/M transition of mitotic cell cycle	0.0502052	BRSK2, ODF2, NDE1, USH1C, HAUS4, HAUS3, CSNK1D, FOXN3, PKMYT1, PBX1, RAD51B, RINT1, PPP2R1A, AKAP9, PLCB1, PPP1R12B, MTA3, UBA52, PAFAH1B1
USP48	0	1	0	-1	0	0	0	-1	0	-1					GOTERM_BP_ALL	GO:0061099~negative regulation of protein tyrosine kinase activity	0.0502105	ZFYVE28, HYAL2, CAV1, PTK6, SRCIN1
ANXA11	1	0	0	0	0	0	0	0	-1	0					GOTERM_BP_ALL	GO:0007214~gamma-aminobutyric acid signaling pathway	0.0502105	GABRA2, GABRA1, HTR4, GABRG2, GNAI2
DNAJA2	0	0	0	0	0	0	1	0	0	0					GOTERM_BP_ALL	GO:0007043~cell-cell junction assembly	0.0507291	FLCN, NFASC, DLG1, CAV1, NPHP1, NR1H4, PARD6G, PRKCA, PKP3, RHOC, PTPN13
IL11RA	0	1	0	1	1	1	1	0	0	0					GOTERM_BP_ALL	GO:0010639~negative regulation of organelle organization	0.051298	ZNF451, ANAPC15, KATNB1, OMA1, TRIOBP, ADD1, MECP2, FLCN, SCFD1, LMNA, ZNF207, PPFIA1, PRELID1, HGF, PIH1D1, XRCC3, ATRX, CSNK2A2, LIG3, MSH2, FEZ1, TBC1D7, CHMP2A, TAF7, TERF2IP, RAD1, PHLDB2, MAD1L1, BCL2L1
CALCOCO1	0	1	0	1	1	1	1	0	1	0					GOTERM_BP_ALL	GO:0006644~phospholipid metabolic process	0.0514557	MTMR1, VAC14, DGKE, SLC27A1, MTMR3, FLT1, MVK, PGAP2, GPAA1, PIGQ, INPPL1, LCAT, PIK3C2G, PLA2G6, PIGX, MECP2, SPTLC1, IP6K2, LYN, PLA2G4F, SPHK2, PLA2G4C, MBOAT2, NRG1, PTK2, FIG4, INPP4B, PLSCR1, SYNJ1, PIK3C3, PI4KB, PLCB1, PIGG, PIGF, PAFAH1B1
NFS1	0	0	0	1	1	0	0	0	0	0					GOTERM_BP_ALL	GO:0007091~metaphase/anaphase transition of mitotic cell cycle	0.0518136	ANAPC15, CDC23, CSNK2A2, CDC27, XRCC3, ZNF207, MAD1L1
DECR1	0	0	0	1	0	0	-1	0	0	1					GOTERM_BP_ALL	GO:0042787~protein ubiquitination involved in ubiquitin-dependent protein catabolic process	0.052016	PSMD12, RNF34, ANAPC15, CDKN2A, NEDD4L, WWP2, FBXO22, PTK2, CUL4A, RNF144A, C18ORF25, CDC23, PSMB5, HECTD2, RNF19A, HECTD4, CDC27, PSME4, LNX1, PSMF1, UBA52, RNF165
C10orf10	0	0	0	1	0	0	0	0	0	0					GOTERM_BP_ALL	GO:0034655~nucleobase-containing compound catabolic process	0.0520719	EIF4A2, EIF4A1, ZCCHC6, RPL3, NUDT1, SMG7, RPS17, EXOSC10, PPP2R1A, DROSHA, UPP1, RPL15, DIS3L2, KPNA1, DFFB, CNOT6L, CDKN2A, ENTPD4, PDE4D, LSM5, ERN2, MTAP, CNOT7, XRN1, RPL27A, PDE5A, SKIV2L, RPL26, SLIRP, UBA52, DNASE1L3, SKIV2L2, RAPGEF3, ZPR1
SLC38A5	0	1	0	0	0	-1	-1	0	0	0					GOTERM_BP_ALL	GO:0043266~regulation of potassium ion transport	0.0524155	DLG1, ABCC8, CAV1, AKAP9, NEDD4L, AKAP6, WWP2, CACNA1D, ANK3, KCNAB2
VPS13B	0	0	0	0	0	0	0	0	1	0					GOTERM_BP_ALL	GO:0009202~deoxyribonucleoside triphosphate biosynthetic process	0.0527389	DTYMK, TBPL1, AK9
FBN1	0	0	0	1	0	0	1	0	0	0					GOTERM_BP_ALL	GO:0002832~negative regulation of response to biotic stimulus	0.0529078	SIGIRR, CEACAM1, PCBP2, SPINK5, SIRT2, TARBP2
USP45	0	0	0	0	0	0	1	0	0	0					GOTERM_BP_ALL	GO:0035196~production of miRNAs involved in gene silencing by miRNA	0.0529078	NCOR2, METTL3, DGCR8, DROSHA, ESR1, TARBP2
ABI3BP	0	0	1	0	0	0	0	0	0	0					GOTERM_BP_ALL	GO:0019692~deoxyribose phosphate metabolic process	0.0529078	DCTD, DTYMK, NUDT1, PGM2, TBPL1, AK9
KLC4	0	1	0	0	1	1	1	0	0	0					GOTERM_BP_ALL	GO:0017148~negative regulation of translation	0.0536142	TIA1, EIF2B3, CNOT6L, CELF1, METTL3, TSC1, ESR1, TARBP2, NCOR2, SYNCRIP, UNK, CNOT7, CAPRIN1, DROSHA, DGCR8, EIF4E2
SP100	0	0	0	0	0	1	1	0	0	0					GOTERM_BP_ALL	GO:0007044~cell-substrate junction assembly	0.0541471	ACVRL1, LAMB3, DST, PDPK1, TSC1, PTPRJ, ITGA6, LAMC1, PHLDB2, PTK2, TNS1
LARS	0	1	0	0	0	0	1	0	0	0					GOTERM_BP_ALL	GO:0032269~negative regulation of cellular protein metabolic process	0.0546835	ZNF451, TNFAIP8, SERPINA1, CELF1, PTPRJ, ZFYVE28, MECP2, SPRED2, FLCN, SYNCRIP, EDNRB, CDC23, PPP2R1A, HYAL2, CDC27, DGCR8, ANXA8, CNOT6L, ANXA2, PDPK1, USP4, HGF, PDE4D, SERPINF1, PRKCE, APLP2, PIH1D1, METTL3, SPINK5, TSC1, VRK3, SENP2, SRCIN1, SIRT2, UCHL5, DCN, NCOR2, CEACAM1, MASP1, LPA, EIF4E2, UBA52, CD44, PAFAH1B1, PSMD12, ANAPC15, RNF34, PRKDC, FBLN1, NDRG2, GLG1, SOCS2, PSMB5, UNK, DNAJB…
RABL2B	0	1	0	1	0	0	0	0	0	0					GOTERM_BP_ALL	GO:0007420~brain development	0.0550602	RERE, NRP1, SPEF2, IFT172, CTNND1, DIXDC1, ECE2, HNMT, ENO3, MECP2, HYDIN, WLS, KDM6B, RBFOX2, KDM2B, SPHK2, ATRX, NRG1, TSC1, RPGRIP1L, SIRT2, KIF27, UCHL5, BCAN, MAG, CREB1, FANCD2, NDUFS4, EFHC1, NDUFS3, PLCB1, PAFAH1B1, NAPA, NDRG4, PRKDC, MAPKAP1, WDR62, NDRG2, ADGRG1, CKB, WNT2, MBD3, C11ORF63, EIF2B3, SRD5A1, BAD, NDE1, PTCH1, CTNS, PEX13, POU6F1, AHI1, SYNJ1, CTNNB1, RAD1, MDGA1
ATRX	0	1	1	0	0	0	1	0	0	0					GOTERM_BP_ALL	GO:0019439~aromatic compound catabolic process	0.0557888	EIF4A2, EIF4A1, ALDH1L1, ZCCHC6, RPL3, NUDT1, SMG7, HNMT, RPS17, EXOSC10, PPP2R1A, DROSHA, UPP1, RPL15, DIS3L2, KPNA1, DFFB, CNOT6L, CDKN2A, ENTPD4, PDE4D, DIO2, LSM5, ERN2, MTAP, CNOT7, XRN1, RPL27A, PDE5A, SKIV2L, RPL26, SLIRP, UBA52, DNASE1L3, SKIV2L2, RAPGEF3, ZPR1
RABEP1	0	0	0	0	0	1	1	0	0	0					GOTERM_BP_ALL	GO:0010823~negative regulation of mitochondrion organization	0.0570626	FLCN, PRELID1, HGF, LMNA, LIG3, OMA1, BCL2L1
IFT88	0	0	0	0	0	1	1	0	0	0					GOTERM_BP_ALL	GO:0098911~regulation of ventricular cardiac muscle cell action potential	0.0576022	DLG1, CAV1, DSG2, TRPM4
AKAP6	0	0	0	0	0	0	1	0	0	0					GOTERM_BP_ALL	GO:0035067~negative regulation of histone acetylation	0.0576022	MECP2, ZNF451, PIH1D1, TAF7
HIF1AN	0	0	0	0	0	0	1	0	0	0					GOTERM_BP_ALL	GO:0006941~striated muscle contraction	0.0576766	DTNA, DMPK, PDE4D, CAV1, TPM1, ATP2A2, NEDD4L, ATP2A1, CACNA1D, SRI, DLG1, ASPH, AKAP9, DSG2, PDE5A, FPGT-TNNI3K, TRPM4
ACADVL	0	1	0	1	0	0	0	0	0	0					GOTERM_BP_ALL	GO:2001236~regulation of extrinsic apoptotic signaling pathway	0.0576766	PDIA3, NRP1, SP100, RNF34, HGF, CAV1, NRG1, CFLAR, RELA, STK3, PPP2R1B, PPP2R1A, HYAL2, LMNA, ITGA6, RBCK1, BCL2L1
SLC13A1	0	1	0	0	0	0	0	0	0	0					GOTERM_BP_ALL	GO:0086001~cardiac muscle cell action potential	0.0576985	DLG1, CAV1, AKAP9, ATP2A2, NEDD4L, DSG2, CACNA1D, ANK3, TRPM4
PPP2R1A	0	1	0	0	0	0	0	0	0	0					GOTERM_BP_ALL	GO:0010613~positive regulation of cardiac muscle hypertrophy	0.0577826	DDX39B, PIN1, AKAP6, PRKCA, PDE5A
SUPT16H	0	1	0	0	0	1	1	0	0	0					GOTERM_BP_ALL	GO:0007194~negative regulation of adenylate cyclase activity	0.0577826	EDNRB, GRM7, AKAP9, PRKCA, GNAI2
PPFIBP1	0	0	0	0	0	0	1	0	0	0					GOTERM_BP_ALL	GO:0014742~positive regulation of muscle hypertrophy	0.0577826	DDX39B, PIN1, AKAP6, PRKCA, PDE5A
ECSIT	0	1	0	1	0	0	0	0	0	0					GOTERM_BP_ALL	GO:0071407~cellular response to organic cyclic compound	0.058169	URI1, CALCOCO1, THRA, TNC, AKAP6, MED16, NR2C1, RELA, MED17, MED12, HRH1, RUVBL2, DGCR8, DROSHA, MSR1, RANBP1, GABRA1, PLA2G4F, RBFOX2, DYX1C1, STAT1, SRD5A1, BAD, PDE4D, CAV1, PTCH1, SERPINF1, METTL3, NR1H4, DDX54, SPIDR, ESR1, GABRG2, SIRT2, TARBP2, NCOR2, RAD51, MED24, AKAP9, CTNNB1, TAF7, ITGA6, PPARG, RAPGEF3
CYP20A1	0	0	0	0	0	0	1	0	0	0					GOTERM_BP_ALL	GO:0061515~myeloid cell development	0.0582243	ATP6AP1, BCL6, ANXA2, BPGM, ZFPM1, FBN1, PAFAH1B1, SLC9B2
CNOT7	0	0	0	0	0	0	1	0	0	0					GOTERM_BP_ALL	GO:0097191~extrinsic apoptotic signaling pathway	0.0583897	PDIA3, NRP1, SP100, RNF34, PDPK1, BAD, HGF, CAV1, TNFRSF10C, NRG1, CFLAR, RELA, STK3, TNFRSF1A, PPP2R1B, PPP2R1A, HYAL2, LMNA, ITGA6, RBCK1, BCL2L2, BCL2L1
ADHFE1	0	1	1	1	1	0	1	0	0	0					GOTERM_BP_ALL	GO:0009132~nucleoside diphosphate metabolic process	0.0584062	PFKFB2, DTYMK, ENTPD4, BAD, ENTPD5, AK2, BPGM, ENO3, AK7, AK9, MLXIPL, DLG1, TMEM237
PPP2R5C	1	1	0	0	0	1	1	0	0	0					GOTERM_BP_ALL	GO:0046700~heterocycle catabolic process	0.0588418	EIF4A2, EIF4A1, ALDH1L1, ZCCHC6, RPL3, NUDT1, SMG7, HNMT, RPS17, EXOSC10, PPP2R1A, DROSHA, UPP1, RPL15, DIS3L2, KPNA1, DFFB, CNOT6L, CDKN2A, ENTPD4, PDE4D, LSM5, ERN2, MTAP, CNOT7, XRN1, RPL27A, PDE5A, SKIV2L, RPL26, SLIRP, UBA52, DNASE1L3, SKIV2L2, RAPGEF3, ZPR1
MYL6B	0	1	0	0	0	0	0	0	0	0					GOTERM_BP_ALL	GO:0031050~dsRNA fragmentation	0.0591718	NCOR2, METTL3, DGCR8, DROSHA, ESR1, TARBP2
FAM20A	0	0	0	0	0	1	1	0	0	1					GOTERM_BP_ALL	GO:0006506~GPI anchor biosynthetic process	0.0591718	PGAP2, GPAA1, PIGQ, PIGG, PIGF, PIGX
ZCCHC6	0	0	0	0	0	0	1	0	0	0					GOTERM_BP_ALL	GO:0061512~protein localization to cilium	0.0591718	BBS9, CSNK1D, WDR35, ATP6V1D, CC2D2A, LZTFL1
RSL1D1	0	1	0	0	0	0	1	0	0	0					GOTERM_BP_ALL	GO:0070918~production of small RNA involved in gene silencing by RNA	0.0591718	NCOR2, METTL3, DGCR8, DROSHA, ESR1, TARBP2
CREM	0	0	0	0	0	0	1	0	0	0					GOTERM_BP_ALL	GO:0030818~negative regulation of cAMP biosynthetic process	0.0591718	EDNRB, GRM7, AKAP9, AKAP6, PRKCA, GNAI2
LRRC23	0	0	0	0	0	1	1	0	0	0					GOTERM_BP_ALL	GO:0006650~glycerophospholipid metabolic process	0.0596559	MTMR1, VAC14, SLC27A1, MTMR3, PGAP2, GPAA1, PIGQ, INPPL1, PIK3C2G, PLA2G6, PIGX, MECP2, IP6K2, PLA2G4F, PLA2G4C, NRG1, FIG4, INPP4B, PLSCR1, SYNJ1, PIK3C3, PI4KB, PLCB1, PIGG, PIGF, PAFAH1B1
SPAG16	0	0	1	1	0	1	1	0	0	0					GOTERM_BP_ALL	GO:0001843~neural tube closure	0.0614304	MED12, KDM2B, MTHFD1, IFT172, PTCH1, MKS1, COBL, TSC1, FUZ, GRHL3, CC2D2A
ZNF528	0	0	0	0	0	1	1	0	0	0					GOTERM_BP_ALL	GO:0021795~cerebral cortex cell migration	0.0626189	NRP1, ADGRG1, DIXDC1, EFHC1, CTNNB1, PEX13, PAFAH1B1
EBPL	0	0	0	0	1	0	0	0	0	0					GOTERM_BP_ALL	GO:0060443~mammary gland morphogenesis	0.0626189	DDR1, CAV1, PTCH1, STAT6, CAPN1, ESR1, ETV4
LSM14B	0	0	0	0	0	0	1	-1	0	0					GOTERM_BP_ALL	GO:0031589~cell-substrate adhesion	0.0628672	DDR1, ACVRL1, DOCK5, HACD1, ECM2, FBLN1, PLG, PTPRJ, LAMC1, TRIOBP, ABI3BP, PPFIA1, CD96, CDKN2A, PDPK1, PRKCE, MINK1, TSC1, SRCIN1, PTK2, MKLN1, BCL6, PARVG, CTNNB1, ITGA7, ITGA6, PHLDB2, CD44
MSI2	0	0	0	-1	0	0	1	0	0	0					GOTERM_BP_ALL	GO:2000146~negative regulation of cell motility	0.0629317	ACVRL1, SP100, NDRG4, SERPINF1, TPM1, ARAP3, PTPRJ, FUZ, NRG1, FBLN1, PTPN23, SULF1, DCN, NISCH, FLCN, ADGRG1, HYAL2, MMRN2, PIN1, EVL, PLCB1, PHLDB2
KIF27	0	0	0	1	0	0	0	0	0	0					GOTERM_BP_ALL	GO:0086003~cardiac muscle cell contraction	0.0631638	DLG1, CAV1, AKAP9, ATP2A2, NEDD4L, DSG2, CACNA1D, TRPM4
PRPF39	0	0	0	1	0	0	0	0	0	0					GOTERM_BP_ALL	GO:0015909~long-chain fatty acid transport	0.0631638	SLC27A1, PLA2G4F, CPT1A, ABCD3, PLIN2, PPARG, PLA2G6, CPT1B
PTPRJ	0	0	0	0	0	0	1	0	0	0					GOTERM_BP_ALL	GO:0009968~negative regulation of signal transduction	0.0636609	ZNF451, NRP1, PGAP2, CTNND1, JADE1, PTPRJ, BICD1, ZFYVE28, MED12, SPRED2, FLCN, PPP2R1A, HYAL2, HIF1AN, PDPK1, HGF, PIH1D1, DYRK1A, ARAP3, NRG1, TSC1, EPS15L1, RPGRIP1L, VRK3, SENP2, RUNX2, DCN, TRDN, SIGIRR, PPM1A, CEACAM1, PSME4, TBC1D7, MMRN2, NDUFS3, ITGA6, PPARG, TRIM59, UBA52, CD44, PAFAH1B1, URI1, PSMD12, NDRG4, RNF34, MAPKAP1, NPRL2, NPRL3, FBLN1, SRI, NDRG2, TANK, GLG1, RELA, STK3, SOCS2…
PHF3	1	0	0	0	0	0	0	0	0	0					GOTERM_BP_ALL	GO:0007265~Ras protein signal transduction	0.0641355	ITSN2, CYFIP1, MAPKAP1, ITSN1, PLD1, RASGRP2, KALRN, FLCN, ADGRG1, ALS2CL, PSD4, PLEKHG4B, RALGPS1, FARP2, FARP1, PLEKHG2, CDKN2A, ARAP3, NRG1, NISCH, ARHGEF9, OBSCN, BCL6, ABI2, ARHGEF3, ELMO1, SOS2, RAPGEF3, NGEF
CENPT	0	1	0	0	0	0	1	0	0	0					GOTERM_BP_ALL	GO:0060606~tube closure	0.0652987	MED12, KDM2B, MTHFD1, IFT172, PTCH1, MKS1, COBL, TSC1, FUZ, GRHL3, CC2D2A
PTK2	0	0	0	-1	0	1	1	0	0	0					GOTERM_BP_ALL	GO:0016042~lipid catabolic process	0.0654144	ACADVL, ABCD3, CROT, PLA2G6, PLD1, PLD3, LIPE, SPTLC1, PLCZ1, ABHD16A, LONP2, DECR1, ACOT8, PLA2G4F, CPT1A, PRKCE, CYP4F3, PLA2G4C, PEX13, CPT1B, SIRT2, GALC, ACOX2, EHHADH, ECHDC2, PLCB1, PAFAH1B1
PLSCR1	0	0	-1	1	0	0	-1	0	0	0					GOTERM_BP_ALL	GO:0060322~head development	0.0656643	RERE, NRP1, SPEF2, IFT172, CTNND1, DIXDC1, ECE2, HNMT, ENO3, MECP2, HYDIN, WLS, KDM6B, RBFOX2, KDM2B, IL11RA, SPHK2, ATRX, NRG1, TSC1, RPGRIP1L, SIRT2, KIF27, UCHL5, BCAN, MAG, CREB1, FANCD2, NDUFS4, EFHC1, NDUFS3, PLCB1, PAFAH1B1, NAPA, NDRG4, PRKDC, MAPKAP1, WDR62, NDRG2, ADGRG1, CKB, WNT2, MBD3, C11ORF63, EIF2B3, SRD5A1, BAD, NDE1, PTCH1, CTNS, PEX13, POU6F1, AHI1, SYNJ1, MKS1, CTNNB1, RAD1, M…
ZDHHC18	1	1	1	0	1	1	1	1	0	0					GOTERM_BP_ALL	GO:0030261~chromosome condensation	0.0658396	TOP2A, ERN2, DFFB, NCAPH2, AKAP8, NCAPG
CAPN1	-1	0	0	-1	0	0	1	-1	-1	-1					GOTERM_BP_ALL	GO:0006505~GPI anchor metabolic process	0.0658396	PGAP2, GPAA1, PIGQ, PIGG, PIGF, PIGX
NRP1	0	0	0	-1	0	1	1	0	0	0					GOTERM_BP_ALL	GO:0035058~nonmotile primary cilium assembly	0.0658396	PCDH15, MKS1, FUZ, CSNK1D, CC2D2A, CEP89
DGKQ	0	0	0	0	1	0	0	0	0	0					GOTERM_BP_ALL	GO:0019054~modulation by virus of host process	0.0659282	CCNK, BAD, NTRK3, BCL2L1, KPNA1
IKBIP	0	1	0	0	0	0	0	0	1	0					GOTERM_BP_ALL	GO:0010564~regulation of cell cycle process	0.0661167	CCNK, JADE1, FLCN, CDC23, PPP2R1A, CDC27, ZNF207, CNOT6L, PRKCE, ATRX, CSNK2A2, PPP2R5C, PLRG1, SMC1A, SENP2, SIRT2, RAD51B, RINT1, MSH2, DDX39B, PSME4, PIK3C3, PLCB1, UBA52, MAD1L1, L3MBTL1, PSMD12, ANAPC15, PRKDC, PKMYT1, PSMB5, GPNMB, PSMF1, MTA3, SH2B1, RANBP1, CDKN2A, XRCC3, FOXN3, PBX1, CUL4A, MLXIPL, CNOT7, CHMP2A, PIN1, CTNNB1, RAD1, ZNF655, NEK11
ERN2	0	1	0	0	0	0	0	0	0	0					GOTERM_BP_ALL	GO:0009247~glycolipid biosynthetic process	0.0667263	ST6GALNAC1, PGAP2, ST8SIA1, GPAA1, PIGQ, ST3GAL6, PIGG, PIGF, PIGX
COQ4	0	1	1	0	1	1	1	0	0	0					GOTERM_BP_ALL	GO:0033045~regulation of sister chromatid segregation	0.0667263	ANAPC15, CDC23, ATRX, CSNK2A2, CDC27, XRCC3, ZNF207, CTNNB1, MAD1L1
DIO2	0	1	0	0	0	0	0	0	1	-1					GOTERM_BP_ALL	GO:0043161~proteasome-mediated ubiquitin-dependent protein catabolic process	0.0669682	POMT2, PSMD12, RNF34, ANAPC15, NEDD4L, UBE2J2, FBXO22, C18ORF25, CDC23, PSMB5, RNF216, RNF19A, CDC27, PCBP2, PSMF1, UBXN4, RNF175, CAV1, CSNK1D, WWP2, PPP2R5C, RAD23B, SIRT2, CUL4A, RNF144A, NSFL1C, PSME4, CTNNB1, FBXL2, RBCK1, KCTD17, UBA52, RNF165
GLS	0	1	1	0	0	1	1	0	1	0					GOTERM_BP_ALL	GO:0009966~regulation of signal transduction	0.0675889	ITSN2, PGAP2, IFT172, ULK4, ITSN1, ARAF, DIXDC1, ZFYVE28, PPP2R1B, PPP2R1A, VPS35, WLS, PIH1D1, ENTPD5, PRKCE, CSNK2A2, CSNK1D, PRKCA, RUNX2, SIGIRR, PSME4, RBCK1, UBA52, NGEF, SKAP2, LLGL2, L3MBTL1, URI1, INTU, MAPKAP1, NPRL2, NPRL3, PLA2G6, KALRN, GLG1, BRIP1, RIC8B, PSMF1, TRPM4, LYN, PRELID1, DMPK, PTK6, PTK2, NFATC4, WNK2, MKS1, FBXL2, ACVRL1, NRP1, SLC44A2, PTPRJ, MED16, PCSK6, SIPA1L3, MED…
CMC2	0	0	0	0	0	1	0	0	0	0					GOTERM_BP_ALL	GO:0010821~regulation of mitochondrion organization	0.0677134	PRELID1, CDKN2A, BAD, HGF, CSNK2A2, HPS4, WDR75, NRG1, LIG3, OMA1, ZDHHC8, HNMT, PLA2G6, UBE2J2, DCN, FLCN, NPEPPS, MAPK8, ABLIM3, LMNA, VPS35, BCL2L1
SEC31B	0	0	0	1	0	0	0	0	0	0					GOTERM_BP_ALL	GO:0051726~regulation of cell cycle	0.0678845	TOP2A, CCNK, JADE1, CCNC, ING4, FLCN, CDC23, PPP2R1A, CDC27, ZNF207, WDR6, CCNL2, CCNL1, CDKL5, CNOT6L, STRADA, PRKCE, ATRX, CSNK2A2, PRKCA, TSC1, PPP2R5C, PLRG1, CGRRF1, SMC1A, SENP2, SIRT2, RAD51B, RINT1, ERN2, PPM1A, MSH2, DDX39B, PSME4, PIK3C3, PLCB1, UBA52, MAD1L1, PAFAH1B1, L3MBTL1, PSMD12, ANAPC15, HPGD, PRKDC, PKMYT1, CCNDBP1, PSMB5, RBBP4, GPNMB, PSMF1, MTA3, SH2B1, CDK18, RANBP1, CDKN2A…
CYB561	0	0	0	-1	0	1	1	0	0	0					GOTERM_BP_ALL	GO:0051784~negative regulation of nuclear division	0.0683505	ANAPC15, MSH2, ATRX, CSNK2A2, XRCC3, ZNF207, RAD1, MAD1L1
C1QTNF6	0	0	1	0	0	0	0	0	0	0					GOTERM_BP_ALL	GO:0033047~regulation of mitotic sister chromatid segregation	0.0683505	ANAPC15, CDC23, ATRX, CSNK2A2, CDC27, XRCC3, ZNF207, MAD1L1
INPP4B	0	0	0	0	0	1	0	0	0	0					GOTERM_BP_ALL	GO:0010594~regulation of endothelial cell migration	0.0685996	ACVRL1, NRP1, SP100, SPARC, PDPK1, SERPINF1, PRKCA, HDAC9, DCN, PTK2, CEACAM1, MMRN2, AMOTL1
NTRK3	0	0	0	0	0	0	0	0	0	1					GOTERM_BP_ALL	GO:0009267~cellular response to starvation	0.0685996	GABARAPL1, MTMR3, DAPL1, SRD5A1, NPRL2, USP33, CAV1, NPRL3, FBXO22, SIRT2, ALB, PIK3C3, UPP1
SLC37A3	0	0	0	0	0	0	0	0	1	0					GOTERM_BP_ALL	GO:0061003~positive regulation of dendritic spine morphogenesis	0.0686516	CAPRIN1, BAIAP2, KALRN, PAFAH1B1
SH3TC2	0	0	1	0	0	0	0	0	0	0					GOTERM_BP_ALL	GO:0016246~RNA interference	0.0686516	CELF1, DROSHA, NRDE2, TARBP2
GTF2IRD2B	0	1	0	0	0	0	1	0	1	0					GOTERM_BP_ALL	GO:0006122~mitochondrial electron transport, ubiquinol to cytochrome c	0.0686516	MECP2, UQCRB, PMPCB, UQCR10
TSNARE1	0	0	0	1	0	0	0	0	0	0					GOTERM_BP_ALL	GO:0016254~preassembly of GPI anchor in ER membrane	0.0686516	PIGQ, PIGG, PIGF, PIGX
SERPINF1	1	0	0	1	1	0	0	0	0	0					GOTERM_BP_ALL	GO:0009185~ribonucleoside diphosphate metabolic process	0.0693197	PFKFB2, MLXIPL, DLG1, TMEM237, BAD, ENTPD4, ENTPD5, AK2, BPGM, ENO3, AK9
MAG	0	0	0	0	0	0	0	0	0	1					GOTERM_BP_ALL	GO:0097164~ammonium ion metabolic process	0.0693197	DMGDH, MECP2, SLC27A1, PLA2G4F, SPTLC1, SLC44A2, PLA2G4C, MBOAT2, LCAT, PLA2G6, PAFAH1B1
CTC-534A2.2	0	0	1	0	0	0	0	0	0	0					GOTERM_BP_ALL	GO:0007088~regulation of mitotic nuclear division	0.0694397	L3MBTL1, RANBP1, ANAPC15, ATRX, CSNK2A2, XRCC3, PKMYT1, SIRT2, CDC23, CDC27, CHMP2A, ZNF207, PIN1, MAD1L1, SH2B1
ERP29	-1	0	0	1	0	0	0	0	0	0					GOTERM_BP_ALL	GO:0043170~macromolecule metabolic process	0.0694493	TDRKH, RPL3, PGAP2, IFT172, ARAF, WDR83, GABPB1, ZFYVE28, ELK4, LIPE, ENDOV, AKT3, LUC7L, VPS35, ZNF169, ADGB, ZNF19, ACOT8, RBFOX2, SERPINF1, PRKCE, PIH1D1, CSNK2A2, WDR75, PRKCA, PASK, FRS3, CLPX, ATG12, SIGIRR, BCAN, DDX39B, RFX7, TEP1, KIAA1456, PSME4, TBPL1, ATF7, RPL26, RBCK1, UBA52, LIPT1, MTMR1, ZNF396, URI1, EXD3, CELA3B, ANAPC15, MTMR3, PRKDC, NPRL2, CDCA7, NEDD4L, PLA2G6, PRDM11, ADH5,…
TM9SF1	0	0	0	0	0	1	0	0	0	0					GOTERM_BP_ALL	GO:0031329~regulation of cellular catabolic process	0.0703007	PSMD12, ANAPC15, ARAF, FBXO22, CDC23, PSMB5, SPTLC1, RNF19A, PHKG2, CDC27, LONP2, VPS35, PSMF1, CTSC, CPT1A, DYX1C1, ANXA2, CDKN2A, CAV1, ENTPD5, CSNK1D, BPGM, RAD23B, SIRT2, UCHL5, PTK2, RNF144A, MLXIPL, CNOT7, PSME4, SLIRP, UBA52, RAPGEF3
LMO7	0	-1	0	0	0	0	1	0	-1	0					GOTERM_BP_ALL	GO:0061051~positive regulation of cell growth involved in cardiac muscle cell development	0.0707255	DDX39B, PIN1, AKAP6
CROT	1	1	1	0	0	1	1	0	0	0					GOTERM_BP_ALL	GO:0050957~equilibrioception	0.0707255	PCDH15, USH1C, CDH23
CBWD1	0	0	0	1	0	0	0	0	0	0					GOTERM_BP_ALL	GO:0042148~strand invasion	0.0707255	RAD51B, RAD51, XRCC3
PRR15	0	1	0	0	0	0	0	0	1	0					GOTERM_BP_ALL	GO:0072710~response to hydroxyurea	0.0707255	RAD51, ATRX, SPIDR
ASAP3	0	0	0	0	0	1	0	0	0	0					GOTERM_BP_ALL	GO:0072711~cellular response to hydroxyurea	0.0707255	RAD51, ATRX, SPIDR
CFAP221	0	0	1	0	1	1	0	0	0	1					GOTERM_BP_ALL	GO:0009221~pyrimidine deoxyribonucleotide biosynthetic process	0.0707255	DCTD, DTYMK, TBPL1
MBD3	0	0	0	0	0	0	0	1	0	0					GOTERM_BP_ALL	GO:0007062~sister chromatid cohesion	0.0709692	CENPT, AHCTF1, NDE1, ATRX, KIF22, SMC1A, STAG1, PPP2R1A, CENPI, NUP85, CTNNB1, MAD1L1, NUP37, PAFAH1B1
C9orf135	0	0	0	1	0	0	0	0	0	0					GOTERM_BP_ALL	GO:0001764~neuron migration	0.0709692	NRP1, CDKL5, DYX1C1, NDE1, NTRK3, ELP3, NRG1, PEX13, PTK2, ADGRG1, UNK, CTNNB1, MDGA1, PAFAH1B1
GNPTAB	0	0	0	0	0	0	0	0	0	1					GOTERM_BP_ALL	GO:0006338~chromatin remodeling	0.0718126	INO80C, MBD3, CENPT, RERE, ACTL6B, ANP32A, CDKN2A, PIH1D1, ATRX, MSL3, DEK, ESR1, RBBP4, CENPI, RUVBL2, PSME4, CTNNB1
MTA3	1	0	0	0	0	1	1	0	0	0					GOTERM_BP_ALL	GO:0060348~bone development	0.0724653	SPARC, SEMA4D, ANXA2, ATP6AP1, SRD5A1, IFT172, INPPL1, FOXN3, SULF1, GLG1, RUNX2, SLC9B2, ASXL1, COL10A1, DYM, ZFPM1, FBN1, PAFAH1B1
ACP1	0	0	0	0	0	0	1	0	-1	0					GOTERM_BP_ALL	GO:0010810~regulation of cell-substrate adhesion	0.0724653	DDR1, ACVRL1, DOCK5, HACD1, ECM2, CDKN2A, PRKCE, MINK1, PTPRJ, FBLN1, TSC1, PLG, TRIOBP, PTK2, BCL6, ABI3BP, ITGA6, PHLDB2
RRNAD1	0	0	0	0	1	0	0	0	0	-1					GOTERM_BP_ALL	GO:0030803~negative regulation of cyclic nucleotide biosynthetic process	0.0729086	EDNRB, GRM7, AKAP9, AKAP6, PRKCA, GNAI2
CELA2B	0	0	0	0	0	1	1	0	0	0					GOTERM_BP_ALL	GO:0033048~negative regulation of mitotic sister chromatid segregation	0.0729086	ANAPC15, ATRX, CSNK2A2, XRCC3, ZNF207, MAD1L1
KHNYN	0	0	0	1	0	1	0	0	0	0					GOTERM_BP_ALL	GO:0071312~cellular response to alkaloid	0.0729086	DDC, RAD51, BAD, SPIDR, RELA, BCL2L1
WBSCR22	0	0	0	0	0	0	1	0	0	-1					GOTERM_BP_ALL	GO:0001841~neural tube formation	0.0731345	MED12, KDM2B, MTHFD1, IFT172, PTCH1, MKS1, COBL, TSC1, FUZ, GRHL3, CC2D2A, STK3
PDXK	0	0	0	0	0	1	0	0	0	0					GOTERM_BP_ALL	GO:0040013~negative regulation of locomotion	0.074369	ACVRL1, NRP1, SP100, NDRG4, SEMA4D, SERPINF1, TPM1, ARAP3, PTPRJ, FUZ, NRG1, FBLN1, PTPN23, SULF1, DCN, NISCH, FLCN, ADGRG1, HYAL2, MMRN2, PIN1, EVL, PLCB1, PHLDB2
SPEG	0	0	0	0	0	0	0	0	0	1					GOTERM_BP_ALL	GO:0034661~ncRNA catabolic process	0.0746362	ERN2, EXOSC10, XRN1, DROSHA, DIS3L2
RAD1	1	0	1	0	0	1	1	0	0	0					GOTERM_BP_ALL	GO:0031280~negative regulation of cyclase activity	0.0746362	EDNRB, GRM7, AKAP9, PRKCA, GNAI2
RNF144A	0	0	0	0	0	0	0	0	1	0					GOTERM_BP_ALL	GO:0044088~regulation of vacuole organization	0.0746541	IFT88, SCFD1, MTMR3, SYNJ1, NPRL2, FEZ1, NPRL3
ARR3	0	1	0	0	0	0	0	0	0	0					GOTERM_BP_ALL	GO:0098900~regulation of action potential	0.0746541	DLG1, CAV1, AKAP9, ATP2A2, DSG2, ANK3, TRPM4
TSC1	0	0	0	0	0	0	1	0	0	0					GOTERM_BP_ALL	GO:0006281~DNA repair	0.0748169	INO80C, ISY1, RIF1, PRKDC, CHRNA4, MCM9, NUDT1, BRCC3, RECQL4, BRIP1, ENDOV, PPP4C, RUVBL2, POLI, POLK, USP7, AQR, SUPT16H, LIG1, POLM, USP3, USP45, XRCC3, ATRX, LIG3, GTF2H1, CSNK1D, DEK, KIF22, SMC1A, SPIDR, RAD23B, UCHL5, RAD51B, CUL4A, RAD51, MSH2, FANCD2, TDP1, PSME4, PPIE, TERF2IP, RAD1, UBA52
CAPRIN1	0	0	0	0	0	0	1	0	0	0					GOTERM_BP_ALL	GO:0031344~regulation of cell projection organization	0.074997	ITSN2, NRP1, CHRNA3, NDRG4, ULK4, USH1C, NEDD4L, KATNB1, PLD1, KALRN, VPS35, PDLIM5, TBC1D17, ARSB, LYN, RANBP1, CDKL5, SF3A2, SEMA4D, ODF2, HGF, CAV1, NTRK3, SERPINF1, COBL, FUZ, NRG1, PTK6, TBC1D2B, BAIAP2, SRCIN1, SSH3, PTK2, NFATC4, GAK, FIG4, CCDC88A, MAG, IFT88, FEZ1, CAPRIN1, TBC1D7, EVL, ADNP, KCTD17, NGEF, PAFAH1B1
KCNMA1	0	1	0	1	0	0	0	1	0	1					GOTERM_BP_ALL	GO:2001233~regulation of apoptotic signaling pathway	0.0762272	NRP1, SP100, URI1, RNF34, PGAP2, PLA2G6, RELA, STK3, FLCN, MAPK8, PPP2R1B, PPP2R1A, HYAL2, LMNA, CTSC, PDIA3, PRELID1, BAD, HGF, CAV1, PIH1D1, NRG1, CFLAR, NFATC4, ERP29, NDUFS3, CTNNB1, ITGA6, RBCK1, CD44, BCL2L2, BCL2L1, GRINA
TNFAIP8	0	0	0	0	0	0	0	0	1	0					GOTERM_BP_ALL	GO:0051271~negative regulation of cellular component movement	0.0764891	ACVRL1, NRP1, SP100, NDRG4, SEMA4D, SERPINF1, TPM1, ARAP3, PTPRJ, FUZ, NRG1, FBLN1, PTPN23, SULF1, DCN, NISCH, FLCN, ADGRG1, HYAL2, MMRN2, PIN1, EVL, PLCB1, PHLDB2
SNX14	0	0	0	1	0	0	0	0	0	0					GOTERM_BP_ALL	GO:0051056~regulation of small GTPase mediated signal transduction	0.0765319	ITSN2, MAPKAP1, FAM13A, ITSN1, KALRN, SIPA1L3, RHOBTB2, FLCN, ADGRG1, ALS2CL, PSD4, PLEKHG4B, RALGPS1, GARNL3, FARP2, FARP1, PLEKHG2, ARAP3, NRG1, RHOC, ARHGAP26, ARHGEF9, OBSCN, BCL6, ARHGEF3, SOS2, NGEF
VWA5B1	0	0	0	1	0	0	0	0	0	0					GOTERM_BP_ALL	GO:0044763~single-organism cellular process	0.0768061	TDRKH, ITSN2, PGAP2, IFT172, ITSN1, ARAF, HTR4, ZFYVE28, LIPE, ISLR, AKT3, WLS, GABARAPL1, STARD5, RBFOX2, CSNK2A2, FRS3, SIGIRR, MTHFD1, DDX39B, ETHE1, FEZ1, PSME4, TBPL1, RBCK1, NGEF, SKAP2, MTMR1, URI1, HACD1, MTMR3, NPRL2, NPRL3, CDCA7, NCAPG, ABCB8, PLA2G6, OAZ3, SULT1A1, RNF212, RNF216, PSMF1, SULT1A4, LYN, ABCA2, ABCA6, ABCA3, CYP4F3, GRIN2B, PBX1, FAT1, SFXN2, PIGQ, MED16, HSPB11, TRIOBP,…
MCTP2	0	0	0	0	0	1	1	0	0	0					GOTERM_BP_ALL	GO:0034249~negative regulation of cellular amide metabolic process	0.0772951	TIA1, EIF2B3, CNOT6L, CELF1, METTL3, TSC1, ESR1, TARBP2, NCOR2, SYNCRIP, UNK, CNOT7, CAPRIN1, DROSHA, DGCR8, EIF4E2
CCZ1B	0	0	0	0	0	1	1	0	0	0					GOTERM_BP_ALL	GO:0016071~mRNA metabolic process	0.0776502	EIF4A2, ISY1, EIF4A1, RBM28, TXNL4B, RPL3, DDX46, CELF1, WDR83, SMG7, EFTUD2, SYNCRIP, RPS17, PPP2R1A, LUC7L, ZNF326, CIR1, DIS3L2, SRRM2, AQR, CNOT6L, RBFOX2, USP4, SCAF11, METTL3, DYRK1A, PLRG1, ERN2, XRN1, DDX39B, PPIE, GEMIN6, RPL26, SRSF6, UBA52, SKIV2L2, ZCCHC8, ZCCHC6, EXOSC10, PCBP2, RPL15, SRSF10, SF3B1, TIA1, SF3A2, GTF2H1, LSM5, PRPF39, CNOT7, RPL27A, NOVA2, SKIV2L, SUGP2, ZPR1
FKBP15	-1	0	0	0	0	1	0	0	0	0					GOTERM_BP_ALL	GO:0051674~localization of cell	0.0777186	SPARC, CSF3R, ULK4, DIXDC1, DOCK10, EDNRB, SLC16A3, TNS3, TNS1, CDKL5, RBFOX2, HGF, SERPINF1, PRKCE, TPM1, PRKCA, SRCIN1, NISCH, MAG, ELMO1, PHLDB2, NDRG4, FBLN1, PLD1, KALRN, GLG1, ADGRG1, HRH1, NUP85, ARSB, TRPM4, LYN, CAV1, FUZ, PTK6, PTK2, CCDC88A, FAT1, PIN1, AMOTL1, DDR1, ACVRL1, RERE, SPAG16, NRP1, DOCK5, FLT1, USP33, PTPRJ, PTPN23, LAMC1, SYNE2, FLCN, HYAL2, MYO18A, CFAP46, DST, PDPK1, PD…
GRHL3	0	0	0	0	0	0	0	0	0	1					GOTERM_BP_ALL	GO:0048870~cell motility	0.0777186	SPARC, CSF3R, ULK4, DIXDC1, DOCK10, EDNRB, SLC16A3, TNS3, TNS1, CDKL5, RBFOX2, HGF, SERPINF1, PRKCE, TPM1, PRKCA, SRCIN1, NISCH, MAG, ELMO1, PHLDB2, NDRG4, FBLN1, PLD1, KALRN, GLG1, ADGRG1, HRH1, NUP85, ARSB, TRPM4, LYN, CAV1, FUZ, PTK6, PTK2, CCDC88A, FAT1, PIN1, AMOTL1, DDR1, ACVRL1, RERE, SPAG16, NRP1, DOCK5, FLT1, USP33, PTPRJ, PTPN23, LAMC1, SYNE2, FLCN, HYAL2, MYO18A, CFAP46, DST, PDPK1, PD…
PCNXL2	1	0	0	1	1	0	0	0	0	0					GOTERM_BP_ALL	GO:0051301~cell division	0.0786682	TOP2A, BRSK2, CCNK, AHCTF1, ANAPC15, INTU, DIXDC1, CDCA7, PARD6G, NCAPG, KATNB1, BRCC3, TRIOBP, GNAI2, FLCN, CDC23, CDC27, ZNF207, DIS3L2, ZNF365, CENPT, SEPT10, LIG1, CDKN2A, PRKCE, PTCH1, NDE1, HAUS4, HAUS3, ANXA11, LIG3, ANK3, RHOC, SMC1A, SIRT2, STAG1, REEP4, PPP2R2D, CHMP2A, PIN1, PIK3C3, MITD1, MAD1L1, BCL2L1, LLGL2, NUP37, PAFAH1B1
UPP1	0	1	1	1	1	1	1	0	0	0					GOTERM_BP_ALL	GO:1900543~negative regulation of purine nucleotide metabolic process	0.0794662	FLCN, MLXIPL, EDNRB, GRM7, AKAP9, AKAP6, PRKCA, GNAI2
PARP8	0	0	1	0	0	0	1	0	0	1					GOTERM_BP_ALL	GO:0070373~negative regulation of ERK1 and ERK2 cascade	0.0794662	LYN, FLCN, DLG1, WNK2, PIN1, FBLN1, NDRG2, VRK3
TBC1D17	0	1	1	1	1	1	1	0	1	0					GOTERM_BP_ALL	GO:0009108~coenzyme biosynthetic process	0.0796332	NDUFA9, HACD1, MOCS2, ACOT8, PDXK, PDHA1, ELOVL5, AGK, ACOT12, ACSF2, SLC25A16, QDPR, COQ4, NFS1, MTHFD1
SGSM2	0	0	0	1	0	0	0	0	0	0					GOTERM_BP_ALL	GO:0050680~negative regulation of epithelial cell proliferation	0.0798842	ACVRL1, SPARC, INTU, STAT1, IFT172, SERPINF1, CAV1, PTCH1, SULF1, ETV4, WDR13, DLG1, CEACAM1
ZNF480	0	0	0	0	0	0	0	0	0	1					GOTERM_BP_ALL	GO:0060416~response to growth hormone	0.0803744	SOCS2, LYN, RBBP4, SRD5A1, PRLR, PTK2
ARAP3	0	0	0	1	0	0	0	0	0	0					GOTERM_BP_ALL	GO:2000785~regulation of autophagosome assembly	0.0803744	IFT88, SCFD1, MTMR3, NPRL2, FEZ1, NPRL3
RECQL4	0	1	0	1	0	1	0	0	0	0					GOTERM_BP_ALL	GO:0006475~internal protein amino acid acetylation	0.0806687	MBD3, ZNF451, PIH1D1, JADE1, WDR75, MSL3, ELP3, TAF5L, ING4, MECP2, MED24, ING3, RUVBL2, EHHADH, TAF7, RAPGEF3
EIF4A2	1	1	0	1	0	1	1	1	1	0					GOTERM_BP_ALL	GO:0031327~negative regulation of cellular biosynthetic process	0.0811778	EIF4A2, ZNF451, SLC27A1, HDAC10, ELK4, EDNRB, CIR1, ACOT8, RBFOX2, KDM2B, USP3, METTL3, TSC1, LIG3, PRKCA, PASK, RUNX2, SIGIRR, ERN2, AKAP9, ATF7, ZFPM1, UBA52, L3MBTL1, ZNF396, URI1, CREM, NEDD4L, HIVEP1, TIA1, EIF2B3, PHF12, CAV1, PTCH1, FOXN3, ESR1, DNAJC17, NFATC4, MLXIPL, DLG1, CNOT7, BCL6, CAPRIN1, PHF14, SIM2, MXD3, PHF19, ACVRL1, RERE, ACADVL, KDM5C, THRA, CELF1, TCF25, MECP2, ING4, FLCN,…
USH1C	0	1	0	0	0	0	0	0	0	0					GOTERM_BP_ALL	GO:0009755~hormone-mediated signaling pathway	0.0812207	LHCGR, SLC27A1, CALCOCO1, RBFOX2, DYX1C1, THRA, NR1H4, DDX54, MED16, NR2C1, PRLR, ESR1, TSHR, MED17, MED12, MED24, FSHR, LANCL2, CTNNB1, TAF7, PPARG
KDM2B	0	0	0	0	0	0	0	0	1	0					GOTERM_BP_ALL	GO:0030330~DNA damage response, signal transduction by p53 class mediator	0.0813322	ING4, SPRED2, SP100, CNOT7, CNOT6L, CDKN2A, ATRX, DYRK1A, PPP2R5C, SENP2, UBA52, CD44
PKP3	0	1	0	0	0	0	1	0	-1	0					GOTERM_BP_ALL	GO:0044242~cellular lipid catabolic process	0.0816394	ACADVL, ACOT8, PLA2G4F, CPT1A, ABCD3, PLA2G4C, CROT, PEX13, CPT1B, SIRT2, GALC, LIPE, SPTLC1, ABHD16A, ACOX2, EHHADH, ECHDC2, DECR1
FAM177A1	0	0	0	0	0	0	1	0	0	0					GOTERM_BP_ALL	GO:0009064~glutamine family amino acid metabolic process	0.0818134	MECP2, SLC7A7, PYCRL, LGSN, NR1H4, GGT1, NIT2, PFAS, GLS
HNMT	0	1	0	0	0	0	0	0	0	0					GOTERM_BP_ALL	GO:0007030~Golgi organization	0.0823063	GAK, NSFL1C, ATP8B3, ATL3, STX16, GOLGB1, ARL1, MYO18A, COG1, DYM, CSNK1D
CC2D2A	0	0	0	0	0	0	0	1	0	0					GOTERM_BP_ALL	GO:0010212~response to ionizing radiation	0.083234	IKBIP, ABCG5, PRKDC, XRCC3, BRCC3, SPIDR, TANK, RAD51B, RAD51, MSH2, FANCD2, XRRA1, CYP2R1, RAD1, BCL2L1
GANC	0	0	0	0	0	0	0	1	0	0					GOTERM_BP_ALL	GO:0006357~regulation of transcription from RNA polymerase II promoter	0.0835904	ZNF451, CCNK, HDAC10, JADE1, CCNC, GABPB1, ELK4, EDNRB, RUVBL2, CIR1, CCNL2, ZNF446, CCNL1, GTF2I, SUPT16H, KDM2B, HGF, SLC11A1, USP3, WDR75, FOXP4, RUNX2, DMTF1, RFX7, DGKQ, NCL, ATF7, ZNF710, ZFPM1, UBA52, URI1, PRKDC, CREM, NEDD4L, BRIP1, HIVEP1, WNT2, GTF2IRD2B, ABCA2, PHF12, CAV1, PTCH1, ESR1, DNAJC17, PBX1, NFATC4, AHI1, MLLT10, MLXIPL, STAG1, DLG1, BMP1, CNOT7, BCL6, PHF14, PIN1, SIM2, PHF…
CDADC1	0	0	0	0	1	1	0	0	0	0					GOTERM_BP_ALL	GO:1901861~regulation of muscle tissue development	0.0838913	TSC22D3, AKAP6, NRG1, HDAC9, FBXO22, SIRT2, FLCN, CREB1, DDX39B, LUC7L, PIN1, CTNNB1, WNT2
SETBP1	0	0	0	0	0	0	1	0	0	0					GOTERM_BP_ALL	GO:0044319~wound healing, spreading of cells	0.0838925	DDR1, ACVRL1, CEACAM1, RHOC, PHLDB2
METTL8	0	0	0	0	0	1	1	0	0	0					GOTERM_BP_ALL	GO:0090505~epiboly involved in wound healing	0.0838925	DDR1, ACVRL1, CEACAM1, RHOC, PHLDB2
SLFN13	1	0	0	0	0	0	0	0	0	0					GOTERM_BP_ALL	GO:0010880~regulation of release of sequestered calcium ion into cytosol by sarcoplasmic reticulum	0.0838925	ASPH, PDE4D, AKAP6, SRI, TRDN
SP140L	0	0	0	0	0	0	1	0	0	0					GOTERM_BP_ALL	GO:0072661~protein targeting to plasma membrane	0.0838925	NFASC, ANXA2, PACS1, PTCH1, ANK3
LNX1	-1	-1	-1	1	0	-1	-1	-1	-1	-1					GOTERM_BP_ALL	GO:0010876~lipid localization	0.0839066	SLC27A1, ABCD3, LCAT, CROT, PLA2G6, ATP9B, APOL3, ABCC3, MSR1, ABCA2, PLA2G4F, PRELID1, CPT1A, ABCG5, ATP8B3, STARD5, ABCA6, ABCA3, CAV1, PTCH1, OSBPL3, NR1H4, ATP11B, CPT1B, CEACAM1, ALB, SLCO1A2, PPARG, PLIN2, LPA
SCFD1	0	0	0	1	0	0	0	0	0	0					GOTERM_BP_ALL	GO:0048468~cell development	0.0839314	ITSN2, CYFIP1, HDAC10, ULK4, TNC, DIXDC1, MSI2, FBXO22, EDNRB, PPP2R1A, CDKL5, RBFOX2, HGF, SERPINF1, TPM1, CSNK1D, ANK3, SRCIN1, RUNX2, SLC9B2, MAG, OBSCN, MSH2, DDX39B, FEZ1, PSME4, TBPL1, ADNP, ZFPM1, PHLDB2, NGEF, SIDT2, BRSK2, CHRNA3, NDRG4, PRKDC, PCDH15, NEDD4L, FBLN1, NREP, KALRN, ADGRG1, CDH23, WNT2, ARSB, LYN, EIF2B3, ODF2, FUZ, PTK6, ESR1, SSH3, PTK2, PBX1, NFATC4, AHI1, CCDC88A, BMP1,…
DIRC2	0	0	0	0	0	0	1	0	0	0					GOTERM_BP_ALL	GO:0006310~DNA recombination	0.0839656	INO80C, TOP2A, LIG1, POLM, PRKDC, MCM9, ATRX, XRCC3, LIG3, SPIDR, TSN, UCHL5, RAD51B, RECQL4, RNF212, BRIP1, RAD51, PPP4C, MSH2, BCL6, TEP1, RUVBL2, TERF2IP, STAT6
BRIP1	0	0	0	0	0	0	1	0	0	0					GOTERM_BP_ALL	GO:0016054~organic acid catabolic process	0.0841122	ACADVL, ACOT8, CPT1A, ABCD3, PHYKPL, CYP4F3, MCCC1, AMT, AKR1A1, CROT, HNMT, PEX13, CPT1B, GLS, QDPR, LIPE, ACOX2, EHHADH, AMDHD2, ECHDC2, DECR1
MYO18A	1	0	0	1	0	0	0	0	0	0					GOTERM_BP_ALL	GO:0021543~pallium development	0.0841361	KDM6B, NRP1, EIF2B3, SRD5A1, BAD, NDE1, DIXDC1, TSC1, WDR62, PEX13, BCAN, ADGRG1, EFHC1, CTNNB1, PLCB1, PAFAH1B1
KCNAB2	0	1	0	0	0	0	-1	1	1	0					GOTERM_BP_ALL	GO:0007163~establishment or maintenance of cell polarity	0.0846538	GPSM2, BRSK2, DST, MAPKAP1, NDE1, FRMD4B, RPGRIP1L, SIPA1L3, PTK2, SYNE2, DLG1, LMNA, MYO18A, FAT1, AMOTL1, PAFAH1B1, LLGL2
FRMD4B	0	0	1	0	0	0	0	-1	0	0					GOTERM_BP_ALL	GO:0098656~anion transmembrane transport	0.0848076	SLC13A1, ABCC3, GABRA2, GABRA1, SLC37A2, SLC13A3, CPT1A, SLC12A5, ABCC8, ABCC6, SLC12A1, SLC4A11, CLCN3, CPT1B, GABRG2, SLC7A7, SLC25A12, SLC16A3, SLC37A3
ZCCHC4	0	0	0	1	0	0	0	0	0	0					GOTERM_BP_ALL	GO:0051188~cofactor biosynthetic process	0.0848586	NDUFA9, HACD1, MOCS2, ACOT8, PDXK, PDHA1, ELOVL5, AGK, ACOT12, PPOX, ACSF2, SLC25A16, QDPR, COQ4, NFS1, MTHFD1, FAM96A, ISCU
KIAA1211L	0	0	0	-1	0	1	0	0	0	-1					GOTERM_BP_ALL	GO:0060998~regulation of dendritic spine development	0.0853943	CAPRIN1, NRG1, PDLIM5, BAIAP2, SRCIN1, KALRN, NGEF, PAFAH1B1
RANBP1	0	0	0	1	0	0	0	0	0	0					GOTERM_BP_ALL	GO:0022029~telencephalon cell migration	0.0853943	NRP1, ADGRG1, DIXDC1, EFHC1, CTNNB1, NRG1, PEX13, PAFAH1B1
RNF175	0	0	0	0	0	0	1	0	0	0					GOTERM_BP_ALL	GO:0045980~negative regulation of nucleotide metabolic process	0.0853943	FLCN, MLXIPL, EDNRB, GRM7, AKAP9, AKAP6, PRKCA, GNAI2
PTCH1	0	1	0	0	0	0	0	0	0	0					GOTERM_BP_ALL	GO:0006401~RNA catabolic process	0.0855991	EIF4A2, EIF4A1, ZCCHC6, RPL3, CNOT6L, LSM5, SMG7, ERN2, RPS17, EXOSC10, CNOT7, XRN1, PPP2R1A, RPL27A, DROSHA, SKIV2L, SLIRP, RPL26, RPL15, UBA52, SKIV2L2, ZPR1, DIS3L2
AP1G2	0	1	0	1	0	0	1	0	0	0					GOTERM_BP_ALL	GO:0016573~histone acetylation	0.0869371	MBD3, ZNF451, PIH1D1, JADE1, WDR75, MSL3, ELP3, TAF5L, ING4, MECP2, MED24, ING3, RUVBL2, TAF7, RAPGEF3
TSC22D1	1	1	0	-1	0	1	1	0	0	-1					GOTERM_BP_ALL	GO:0014020~primary neural tube formation	0.0869447	MED12, KDM2B, MTHFD1, IFT172, PTCH1, MKS1, COBL, TSC1, FUZ, GRHL3, CC2D2A
NDUFV1	0	0	0	1	0	0	0	0	-1	0					GOTERM_BP_ALL	GO:0048285~organelle fission	0.0870959	TDRKH, TOP2A, CCNK, TRIOBP, CDC23, PPP2R1A, CDC27, ZNF207, VPS35, DIS3L2, ACOT8, SUN1, HGF, ATRX, CSNK2A2, HAUS4, HAUS3, KIF22, SMC1A, SIRT2, DCN, RAD51B, MSH2, FANCD2, PLCB1, MAD1L1, PAFAH1B1, L3MBTL1, BRSK2, ANAPC15, AKAP8, NCAPG, KATNB1, BRCC3, PKMYT1, RNF212, ASZ1, SH2B1, CENPT, RANBP1, NDE1, XRCC3, STAG1, RAD51, REEP4, PPP2R2D, CHMP2A, PIN1, RAD1, NUP37
TARBP2	0	0	0	1	0	0	1	0	0	0					GOTERM_BP_ALL	GO:0051235~maintenance of location	0.0874279	NPSR1, GPSM2, THRA, GPAA1, AKAP6, ATP2A1, SRI, SYNE2, FTH1, LYN, PDIA3, MSR1, SUN1, PDPK1, PRKCE, PDE4D, CAV1, ANK3, TRDN, ASPH, ALB, TAF8, PPARG, PLIN2, FBN1, PAFAH1B1
SAXO2	0	0	1	0	0	0	0	0	0	0					GOTERM_BP_ALL	GO:0060048~cardiac muscle contraction	0.0880219	PDE4D, CAV1, TPM1, ATP2A2, NEDD4L, CACNA1D, SRI, DLG1, ASPH, AKAP9, DSG2, PDE5A, TRPM4
CEP89	0	0	0	1	0	0	1	0	0	0					GOTERM_BP_ALL	GO:0010975~regulation of neuron projection development	0.0881089	ITSN2, NRP1, CHRNA3, NDRG4, ULK4, NEDD4L, KATNB1, KALRN, PDLIM5, ARSB, LYN, RANBP1, CDKL5, SF3A2, SEMA4D, HGF, NTRK3, SERPINF1, COBL, NRG1, PTK6, BAIAP2, SRCIN1, SSH3, PTK2, NFATC4, GAK, FIG4, CCDC88A, MAG, FEZ1, CAPRIN1, ADNP, NGEF, PAFAH1B1
TXNL1	0	0	0	0	0	1	1	0	0	0					GOTERM_BP_ALL	GO:0033046~negative regulation of sister chromatid segregation	0.088231	ANAPC15, ATRX, CSNK2A2, XRCC3, ZNF207, MAD1L1
PLIN2	0	0	0	0	0	0	1	0	0	0					GOTERM_BP_ALL	GO:0030815~negative regulation of cAMP metabolic process	0.088231	EDNRB, GRM7, AKAP9, AKAP6, PRKCA, GNAI2
SLC13A2	0	0	0	0	0	0	0	1	0	0					GOTERM_BP_ALL	GO:0006936~muscle contraction	0.0882665	DOCK5, VIPR1, CHRNA3, NEDD4L, ATP2A2, CACNA1D, ATP2A1, MYL6B, SRI, PLA2G6, EDNRB, FPGT-TNNI3K, TRPM4, DTNA, DMPK, HSBP1, PDE4D, CAV1, TPM1, SULF1, TRDN, MYL5, DLG1, SMTN, ASPH, KCNMA1, AKAP9, PDE5A, DSG2
EPHA6	0	0	0	1	0	0	0	1	0	0					GOTERM_BP_ALL	GO:0006520~cellular amino acid metabolic process	0.0884187	DMGDH, DDC, PYCRL, PHYKPL, MCCC1, AMT, NR1H4, TARS, CTNS, HNMT, PFAS, GLS, QDPR, MECP2, MTAP, SLC7A7, MTHFD1, KARS, LARS, LGSN, MARS, GGT1, NIT2
ISLR	0	0	1	0	0	0	0	0	0	-1					GOTERM_BP_ALL	GO:0019751~polyol metabolic process	0.0900792	MECP2, INPP4B, HRH1, LHCGR, SPTLC1, SYNJ1, PLCZ1, SPHK2, CYP2R1, INPPL1, PLCB1, IP6K2
SLC36A2	1	0	0	0	0	0	0	0	0	0					GOTERM_BP_ALL	GO:1901339~regulation of store-operated calcium channel activity	0.0903534	ASPH, STIM2, PLA2G6
CYP4F3	0	0	0	0	0	0	1	0	0	0					GOTERM_BP_ALL	GO:0098909~regulation of cardiac muscle cell action potential involved in regulation of contraction	0.0903534	CAV1, AKAP9, ATP2A2
PCSK6	0	-1	0	0	0	0	0	1	0	-1					GOTERM_BP_ALL	GO:0048702~embryonic neurocranium morphogenesis	0.0903534	MED12, SPEF2, MTHFD1
PMPCB	0	0	0	0	0	0	1	0	0	0					GOTERM_BP_ALL	GO:0071420~cellular response to histamine	0.0903534	GABRA1, HRH1, GABRG2
DNAJB6	0	1	0	-1	0	0	0	0	0	1					GOTERM_BP_ALL	GO:1903362~regulation of cellular protein catabolic process	0.0912987	PSMD12, ANAPC15, DYX1C1, ANXA2, CDKN2A, CAV1, ARAF, CSNK1D, FBXO22, RAD23B, UCHL5, PTK2, SIRT2, RNF144A, CDC23, PSMB5, RNF19A, CDC27, PSME4, VPS35, PSMF1, UBA52, CTSC
UBE2J2	0	0	0	0	0	1	1	0	0	0					GOTERM_BP_ALL	GO:0050769~positive regulation of neurogenesis	0.0914043	ITSN2, NRP1, NDRG4, NEDD4L, KATNB1, KALRN, RELA, WNT2, ARSB, BEND6, LYN, RANBP1, CDKL5, SF3A2, SEMA4D, HGF, NTRK3, SERPINF1, COBL, NRG1, CSNK1D, PTK6, BAIAP2, FIG4, MAG, BCL6, SYNJ1, FEZ1, CAPRIN1, CTNNB1, PPARG, ADNP, PAFAH1B1
CGRRF1	0	0	0	1	0	0	0	0	0	0					GOTERM_BP_ALL	GO:0003300~cardiac muscle hypertrophy	0.0915675	DDX39B, PIN1, ATP2A2, AKAP6, SORBS2, PRKCA, PDE5A, PDLIM5
ATF7	1	0	0	-1	0	0	0	0	0	0					GOTERM_BP_ALL	GO:0006637~acyl-CoA metabolic process	0.091738	HACD1, ACOT8, MVK, PDHA1, ELOVL5, AGK, ACOT12, ACSM2A, ACSM5, ACSM2B, ACSF2
AHCTF1	0	0	0	1	1	0	0	0	0	0					GOTERM_BP_ALL	GO:0035383~thioester metabolic process	0.091738	HACD1, ACOT8, MVK, PDHA1, ELOVL5, AGK, ACOT12, ACSM2A, ACSM5, ACSM2B, ACSF2
WSCD1	0	0	0	0	0	0	0	0	0	1					GOTERM_BP_ALL	GO:0045786~negative regulation of cell cycle	0.0917662	TOP2A, CCNK, ANAPC15, HPGD, PRKDC, JADE1, ING4, GPNMB, ZNF207, WDR6, CNOT6L, CDKN2A, STRADA, XRCC3, ATRX, CSNK2A2, TSC1, PPP2R5C, FOXN3, CGRRF1, SMC1A, CUL4A, MLXIPL, RINT1, ERN2, PPM1A, DLG1, CNOT7, MSH2, DDX39B, CHMP2A, CTNNB1, HBP1, RAD1, ZNF655, UBA52, MAD1L1, BCL2L1, NEK11
SLC37A2	0	0	0	-1	0	0	1	0	0	0					GOTERM_BP_ALL	GO:0022604~regulation of cell morphogenesis	0.0919645	ITSN2, DOCK5, CYFIP1, NRP1, CHRNA3, SPARC, NEDD4L, FBLN1, KALRN, PALM2-AKAP2, TRIOBP, ZMYM2, PDLIM5, TBC1D17, CDKL5, SEMA4D, ODF2, STAT1, NTRK3, TPM1, ARAP3, FUZ, NRG1, CSNK1D, TBC1D2B, BAIAP2, VRK3, SRCIN1, SSH3, PTK2, NFATC4, FMNL3, MKLN1, MAG, DLG1, IFT88, CFDP1, CAPRIN1, TBC1D7, CTNNB1, ITGA7, ADNP, KCTD17, PHLDB2, NGEF, PAFAH1B1
CEACAM1	1	0	0	0	-1	1	1	0	0	1					GOTERM_BP_ALL	GO:0010648~negative regulation of cell communication	0.0920637	ZNF451, NRP1, PGAP2, CTNND1, JADE1, PTPRJ, BICD1, ZFYVE28, MED12, SPRED2, FLCN, PPP2R1A, HYAL2, FAM3D, HIF1AN, ABCC8, PDPK1, HGF, PIH1D1, DYRK1A, ARAP3, NRG1, TSC1, EPS15L1, RPGRIP1L, VRK3, SENP2, RUNX2, DCN, TRDN, SIGIRR, PPM1A, CEACAM1, PSME4, TBC1D7, MMRN2, NDUFS3, ITGA6, PPARG, TRIM59, ADNP, UBA52, CD44, PAFAH1B1, URI1, PSMD12, NDRG4, RNF34, MAPKAP1, NPRL2, NPRL3, FBLN1, SRI, PLA2G6, NDRG2, T…
DENND3	0	0	0	0	0	1	1	0	0	0					GOTERM_BP_ALL	GO:1901698~response to nitrogen compound	0.0920937	SLC27A1, SPARC, INPPL1, ATP2A2, TCIRG1, HNMT, EFTUD2, DGCR8, ATP6V0B, ATP6AP1, ABCC8, PDPK1, RIPK2, PDE4D, PRKCE, METTL3, ATRX, TSC1, SPIDR, PRLR, GABRG2, SIRT2, NCOR2, CEACAM1, CREB1, ASPH, DGKQ, AKAP9, NDUFS4, PIK3C3, PPARG, SRSF6, PLCB1, RAPGEF3, DDC, CHRNA3, PRKDC, CHRNA4, CREM, AKAP6, HDAC9, KALRN, RELA, GNAI2, SOCS2, HSD11B2, HRH1, RBBP4, DROSHA, STAT6, ATP6V1D, LYN, GABRA1, EIF2B3, SRD5A1,…
NBPF14	1	0	0	0	0	0	1	0	0	1					GOTERM_BP_ALL	GO:0031324~negative regulation of cellular metabolic process	0.0922501	EIF4A2, ZNF451, SLC27A1, HDAC10, ZFYVE28, ELK4, EDNRB, CDC23, PPP2R1A, CDC27, CIR1, ACOT8, RBFOX2, KDM2B, USP4, HGF, SERPINF1, APLP2, PRKCE, PIH1D1, USP3, METTL3, SPINK5, DYRK1A, TSC1, LIG3, PRKCA, VRK3, PASK, SRCIN1, RUNX2, SIGIRR, ERN2, MSH2, AKAP9, ATF7, MASP1, SRSF6, LPA, ZFPM1, UBA52, L3MBTL1, ZNF396, URI1, PSMD12, ANAPC15, PRKDC, NPRL2, CREM, NEDD4L, FBLN1, NDRG2, PKMYT1, GLG1, SOCS2, CPAMD…
DTNA	1	1	0	0	0	1	1	1	1	0					GOTERM_BP_ALL	GO:0090263~positive regulation of canonical Wnt signaling pathway	0.0922761	PSMD12, CAV1, DIXDC1, CSNK1D, PSMB5, PSME4, PIN1, VPS35, PSMF1, UBA52, WNT2, WLS, TRPM4
ZCCHC2	0	1	0	0	0	0	1	0	0	0					GOTERM_BP_ALL	GO:0051983~regulation of chromosome segregation	0.0927873	ANAPC15, CDC23, ATRX, CSNK2A2, CDC27, XRCC3, ZNF207, CTNNB1, SIRT2, MAD1L1
STX16	0	0	0	0	0	1	0	0	0	0					GOTERM_BP_ALL	GO:0010224~response to UV-B	0.0933258	MSH2, HYAL2, HYAL3, RELA
FARP1	0	0	0	0	0	1	1	0	0	0					GOTERM_BP_ALL	GO:0090201~negative regulation of release of cytochrome c from mitochondria	0.0933258	PRELID1, HGF, LMNA, BCL2L1
WDR87	0	0	1	0	0	0	0	0	0	0					GOTERM_BP_ALL	GO:0000280~nuclear division	0.0935003	TDRKH, L3MBTL1, TOP2A, BRSK2, CCNK, ANAPC15, AKAP8, NCAPG, KATNB1, BRCC3, PKMYT1, TRIOBP, RNF212, CDC23, PPP2R1A, ASZ1, CDC27, ZNF207, DIS3L2, SH2B1, CENPT, RANBP1, SUN1, HGF, NDE1, XRCC3, ATRX, CSNK2A2, HAUS4, HAUS3, KIF22, SMC1A, SIRT2, RAD51B, STAG1, RAD51, MSH2, FANCD2, REEP4, PPP2R2D, CHMP2A, PIN1, RAD1, PLCB1, MAD1L1, NUP37, PAFAH1B1
ZNHIT3	0	0	0	0	1	1	1	0	1	0					GOTERM_BP_ALL	GO:0030262~apoptotic nuclear changes	0.0936802	TOP2A, ERN2, DFFB, DNASE1L3, KPNA1
PIGG	-1	1	0	1	0	0	0	0	0	0					GOTERM_BP_ALL	GO:0060314~regulation of ryanodine-sensitive calcium-release channel activity	0.0936802	ASPH, PDE4D, AKAP6, SRI, TRDN
SRSF6	1	1	0	1	0	1	1	0	0	0					GOTERM_BP_ALL	GO:0044068~modulation by symbiont of host cellular process	0.0936802	CCNK, BAD, NTRK3, BCL2L1, KPNA1
DDR1	0	0	0	-1	0	0	1	0	-1	0					GOTERM_BP_ALL	GO:0090504~epiboly	0.0936802	DDR1, ACVRL1, CEACAM1, RHOC, PHLDB2
RHOBTB2	-1	0	0	0	1	0	0	-1	0	0					GOTERM_BP_ALL	GO:0051350~negative regulation of lyase activity	0.0936802	EDNRB, GRM7, AKAP9, PRKCA, GNAI2
SLC9B2	0	0	0	0	-1	1	1	0	0	0					GOTERM_BP_ALL	GO:0010644~cell communication by electrical coupling	0.0936802	PDE4D, CAV1, ANK3, SRI, TRDN
PLCB1	0	0	0	0	0	0	1	0	0	0					GOTERM_BP_ALL	GO:0043279~response to alkaloid	0.0937477	DDC, CHRNA3, CHRNA4, BAD, PRKCE, HNMT, KALRN, SPIDR, RELA, EFTUD2, RAD51, CREB1, PPARG, BCL2L1
BBS12	0	0	1	0	0	0	0	0	0	0					GOTERM_BP_ALL	GO:0000209~protein polyubiquitination	0.0942392	PSMD12, RNF34, CDKN2A, NEDD4L, WWP2, UBE2J2, FBXO22, RNF144A, NPEPPS, C18ORF25, CDC23, PSMB5, RNF216, HECTD2, RNF19A, CDC27, PSME4, FBXO3, PSMF1, RBCK1, UNKL, UBA52, RNF165
CFDP1	0	0	0	0	0	1	0	0	0	0					GOTERM_BP_ALL	GO:0035337~fatty-acyl-CoA metabolic process	0.0949908	HACD1, ACOT8, ELOVL5, AGK, ACOT12, ACSM2A, ACSF2
EPS15L1	0	0	0	0	0	0	1	0	0	0					GOTERM_BP_ALL	GO:0010965~regulation of mitotic sister chromatid separation	0.0949908	ANAPC15, CDC23, CSNK2A2, CDC27, XRCC3, ZNF207, MAD1L1
MXD3	1	0	0	0	1	1	1	0	0	1					GOTERM_BP_ALL	GO:0010524~positive regulation of calcium ion transport into cytosol	0.0949908	NPSR1, ASPH, PDPK1, CAV1, AKAP6, SRI, TRDN
DMGDH	0	0	0	1	0	0	0	0	0	0					GOTERM_BP_ALL	GO:0048738~cardiac muscle tissue development	0.0950041	KDM6B, NDRG4, TPM1, NPRL3, AKAP6, NRG1, TSC1, SORBS2, CREB1, SIN3B, DDX39B, SGCB, LMNA, PIN1, DSG2, PDLIM5, WNT2, ZFPM1
CCDC40	0	1	1	1	0	1	1	0	1	0					GOTERM_BP_ALL	GO:0032259~methylation	0.0959585	TDRKH, PRDM2, ECE2, PRDM11, HNMT, PCMTD2, MECP2, ASZ1, WBSCR22, EEF2KMT, METTL8, PCMTD1, METTL17, ICMT, NSUN5, PIH1D1, METTL3, ATRX, AMT, NR1H4, CAMKMT, GATAD2A, MTAP, RRNAD1, TRMT5, KIAA1456, CTNNB1, ZCCHC4, PHF19
RNF19A	0	0	0	1	0	0	0	0	0	0					GOTERM_BP_ALL	GO:0051985~negative regulation of chromosome segregation	0.0964711	ANAPC15, ATRX, CSNK2A2, XRCC3, ZNF207, MAD1L1
ARPC4-TTLL3	0	0	0	0	0	1	1	1	0	0					GOTERM_BP_ALL	GO:0045773~positive regulation of axon extension	0.0964711	NRP1, CDKL5, NTRK3, NRG1, ADNP, PAFAH1B1
ZNF518A	0	0	0	0	1	0	0	0	0	0					GOTERM_BP_ALL	GO:0051281~positive regulation of release of sequestered calcium ion into cytosol	0.0964711	NPSR1, ASPH, PDPK1, AKAP6, SRI, TRDN
SRRM2	0	0	0	0	0	0	0	0	0	1					GOTERM_BP_ALL	GO:0010498~proteasomal protein catabolic process	0.0969186	POMT2, PSMD12, RNF34, ANAPC15, ARAF, NEDD4L, UBE2J2, FBXO22, C18ORF25, CDC23, PSMB5, RNF216, RNF19A, CDC27, PCBP2, PSMF1, UBXN4, RNF175, CAV1, CSNK1D, WWP2, PPP2R5C, RAD23B, SIRT2, CUL4A, RNF144A, NSFL1C, PSME4, CTNNB1, FBXL2, RBCK1, KCTD17, UBA52, RNF165
SGK494	0	0	0	1	0	0	0	0	0	0					GOTERM_BP_ALL	GO:1904062~regulation of cation transmembrane transport	0.0972414	LYN, NPSR1, PDPK1, PRKCE, PDE4D, CAV1, NEDD4L, AKAP6, CACNA1D, WWP2, ANK3, KCNAB2, SRI, PLA2G6, TRDN, DLG1, ASPH, STIM2, WNK2, AKAP9
COIL	0	0	0	0	1	0	0	0	0	0					GOTERM_BP_ALL	GO:1901361~organic cyclic compound catabolic process	0.0977767	EIF4A2, EIF4A1, ALDH1L1, ZCCHC6, RPL3, NUDT1, SMG7, HNMT, RPS17, EXOSC10, PPP2R1A, DROSHA, UPP1, RPL15, DIS3L2, KPNA1, DFFB, CNOT6L, CDKN2A, ENTPD4, PDE4D, DIO2, LSM5, ERN2, MTAP, CNOT7, XRN1, RPL27A, PDE5A, SKIV2L, RPL26, SLIRP, UBA52, DNASE1L3, SKIV2L2, RAPGEF3, ZPR1
DST	-1	0	0	0	0	0	1	0	0	0					GOTERM_BP_ALL	GO:0010948~negative regulation of cell cycle process	0.0984545	CCNK, ANAPC15, CNOT6L, PRKDC, ATRX, CSNK2A2, XRCC3, JADE1, PPP2R5C, FOXN3, SMC1A, MLXIPL, CNOT7, DDX39B, MSH2, GPNMB, CHMP2A, ZNF207, RAD1, ZNF655, UBA52, MAD1L1
DCTD	0	0	0	1	0	1	1	0	-1	0					GOTERM_BP_ALL	GO:0051279~regulation of release of sequestered calcium ion into cytosol	0.0987552	LYN, NPSR1, ASPH, PDPK1, PDE4D, PRKCE, AKAP6, SRI, TRDN
SULT1A1	0	0	0	0	1	0	0	0	0	0					GOTERM_BP_ALL	GO:0060996~dendritic spine development	0.0987552	SLC12A5, CAPRIN1, NRG1, PDLIM5, BAIAP2, SRCIN1, KALRN, NGEF, PAFAH1B1
HDAC9	1	0	1	0	0	0	0	0	1	1					GOTERM_BP_ALL	GO:0023057~negative regulation of signaling	0.0987718	ZNF451, NRP1, PGAP2, CTNND1, JADE1, PTPRJ, BICD1, ZFYVE28, MED12, SPRED2, FLCN, PPP2R1A, HYAL2, FAM3D, HIF1AN, ABCC8, PDPK1, HGF, PIH1D1, DYRK1A, ARAP3, NRG1, TSC1, EPS15L1, RPGRIP1L, VRK3, SENP2, RUNX2, DCN, TRDN, SIGIRR, PPM1A, CEACAM1, PSME4, TBC1D7, MMRN2, NDUFS3, ITGA6, PPARG, TRIM59, ADNP, UBA52, CD44, PAFAH1B1, URI1, PSMD12, NDRG4, RNF34, MAPKAP1, NPRL2, NPRL3, FBLN1, SRI, PLA2G6, NDRG2, T…
GTPBP10	0	0	0	0	0	0	1	0	0	0					GOTERM_BP_ALL	GO:1901565~organonitrogen compound catabolic process	0.0989792	DMGDH, ALDH1L1, NUDT1, HNMT, SAT1, CYP3A5, SGSH, GLS, NPEPPS, ANPEP, HYAL2, HYAL3, UPP1, GGT1, CTBS, ARSB, PHYKPL, ENTPD4, PDE4D, MCCC1, ERAP1, DIO2, AMT, DCN, GALC, QDPR, BCAN, MTAP, PDE5A, CD44, RAPGEF3
HDAC10	0	1	0	0	0	0	0	0	0	0					GOTERM_BP_ALL	GO:0010563~negative regulation of phosphorus metabolic process	0.0994478	URI1, SLC27A1, FKBP15, ELL, PRKDC, NPRL2, AKAP6, FBLN1, PTPRJ, PKMYT1, NDRG2, GNAI2, SOCS2, ZFYVE28, FLCN, SPRED2, EDNRB, GRM7, PPP2R1A, HYAL2, LYN, FARP1, SEMA4D, CDKN2A, PDPK1, HGF, PDE4D, CAV1, NTRK3, PRKCA, PTK6, VRK3, SRCIN1, SIRT2, DCN, TARBP2, MLXIPL, DLG1, CEACAM1, WNK2, AKAP9, TAF7, PIN1, PAFAH1B1
MORN4	0	0	0	0	1	0	0	0	0	0					GOTERM_BP_ALL	GO:0045936~negative regulation of phosphate metabolic process	0.0994478	URI1, SLC27A1, FKBP15, ELL, PRKDC, NPRL2, AKAP6, FBLN1, PTPRJ, PKMYT1, NDRG2, GNAI2, SOCS2, ZFYVE28, FLCN, SPRED2, EDNRB, GRM7, PPP2R1A, HYAL2, LYN, FARP1, SEMA4D, CDKN2A, PDPK1, HGF, PDE4D, CAV1, NTRK3, PRKCA, PTK6, VRK3, SRCIN1, SIRT2, DCN, TARBP2, MLXIPL, DLG1, CEACAM1, WNK2, AKAP9, TAF7, PIN1, PAFAH1B1
IL17D	1	1	1	0	0	0	1	1	1	1					GOTERM_CC_ALL	GO:0005622~intracellular	1.80966e-20	TDRKH, ITSN2, PGAP2, IFT172, ITSN1, ARAF, HTR4, ZFYVE28, LIPE, ENDOV, ISLR, AKT3, WLS, GABARAPL1, ZNF19, STARD5, RBFOX2, CSNK2A2, ZFYVE21, FRS3, MYL5, MTHFD1, DDX39B, RFX7, ETHE1, FEZ1, PSME4, TBPL1, ATF7, RBCK1, NGEF, SKAP2, MTMR1, URI1, HACD1, MTMR3, NPRL2, NPRL3, CDCA7, NCAPG, ABCB8, PLA2G6, OAZ3, SULT1A1, RNF212, HSD11B2, RNF216, PSMF1, GTF2IRD2B, SULT1A4, ZNF266, LYN, ABCA2, CCZ1B, ABCA6, AB…
ANKRD49	0	1	0	0	0	0	0	0	0	0					GOTERM_CC_ALL	GO:0044424~intracellular part	6.67315e-20	TDRKH, ITSN2, PGAP2, IFT172, ITSN1, ARAF, HTR4, ZFYVE28, LIPE, ENDOV, ISLR, AKT3, WLS, GABARAPL1, ZNF19, STARD5, RBFOX2, CSNK2A2, ZFYVE21, MYL5, MTHFD1, DDX39B, RFX7, ETHE1, FEZ1, PSME4, TBPL1, ATF7, RBCK1, NGEF, SKAP2, MTMR1, URI1, HACD1, MTMR3, NPRL2, NPRL3, CDCA7, NCAPG, ABCB8, PLA2G6, OAZ3, SULT1A1, RNF212, HSD11B2, RNF216, PSMF1, GTF2IRD2B, SULT1A4, ZNF266, LYN, ABCA2, CCZ1B, ABCA6, ABCA3, N…
ACOX2	0	0	0	0	1	0	0	0	0	0					GOTERM_CC_ALL	GO:0005737~cytoplasm	1.36941e-18	TDRKH, ITSN2, PGAP2, ITSN1, ARAF, HTR4, ZFYVE28, LIPE, ENDOV, ISLR, AKT3, WLS, GABARAPL1, STARD5, RBFOX2, CSNK2A2, ZFYVE21, MYL5, MTHFD1, DDX39B, ETHE1, FEZ1, PSME4, TBPL1, ATF7, RBCK1, NGEF, SKAP2, MTMR1, URI1, HACD1, MTMR3, NPRL2, NPRL3, CDCA7, NCAPG, ABCB8, PLA2G6, OAZ3, SULT1A1, HSD11B2, RNF216, PSMF1, GTF2IRD2B, SULT1A4, LYN, ABCA2, CCZ1B, ABCA3, CYP4F3, LARP7, LARP6, PBX1, MLLT10, TDP1, FAT…
AKT3	0	0	0	0	0	0	0	0	0	1					GOTERM_CC_ALL	GO:0043229~intracellular organelle	2.23384e-16	TDRKH, ITSN2, PGAP2, IFT172, ITSN1, ARAF, HTR4, ZFYVE28, LIPE, ENDOV, ISLR, AKT3, WLS, GABARAPL1, ZNF19, STARD5, RBFOX2, CSNK2A2, ZFYVE21, MYL5, MTHFD1, DDX39B, RFX7, ETHE1, FEZ1, PSME4, TBPL1, ATF7, SKAP2, URI1, HACD1, MTMR3, NPRL2, NPRL3, CDCA7, NCAPG, ABCB8, PLA2G6, OAZ3, RNF212, HSD11B2, RNF216, PSMF1, GTF2IRD2B, ZNF266, LYN, ABCA2, CCZ1B, ABCA6, ABCA3, NCAPH2, CYP4F3, LARP7, LARP6, PBX1, MLL…
SORBS2	0	1	0	-1	0	0	0	0	0	0					GOTERM_CC_ALL	GO:0044422~organelle part	1.56475e-14	ITSN2, RPL3, PGAP2, IFT172, WDR83, GABPB1, TPGS2, GLS, ZFYVE28, ELK4, ENDOV, ISLR, WDR93, AKT3, LUC7L, RTTN, VPS35, WLS, GABARAPL1, ACOT8, RBFOX2, PIH1D1, CSNK2A2, WDR75, PRKCA, WDR73, CLPX, ATG12, BCAN, MYL5, IFT88, DDX39B, TEP1, FEZ1, ETHE1, PSME4, TBPL1, ATF7, RPL26, UBA52, SKAP2, LIPT1, URI1, HACD1, ANAPC15, MTMR3, PRKDC, MAPKAP1, CDCA7, NCAPG, NEDD4L, ABCB8, WDR62, PLA2G6, GLG1, RNF212, HSD1…
MPP6	0	0	0	0	0	1	1	0	0	0					GOTERM_CC_ALL	GO:0044444~cytoplasmic part	1.79272e-14	TDRKH, CYFIP1, RPL3, CLPB, PGAP2, ITSN1, ARAF, WDR83, HTR4, ENO3, GLS, ZFYVE28, LIPE, ISLR, WDR93, AKT3, VPS35, WLS, GABARAPL1, ACOT8, STARD5, SERPINF1, PRKCE, CSNK2A2, ZFYVE21, PRKCA, WDR73, PASK, CLPX, ATG12, NISCH, BCAN, MYL5, MTAP, IFT88, MTHFD1, FEZ1, ETHE1, PSME4, RPL26, RBCK1, UBA52, NGEF, SKAP2, LIPT1, MTMR1, URI1, HACD1, ANAPC15, MTMR3, PRKDC, MAPKAP1, NPRL2, NPRL3, NCAPG, NEDD4L, ABCB8,…
RNF34	0	0	0	0	0	0	0	0	1	0					GOTERM_CC_ALL	GO:0044446~intracellular organelle part	1.88073e-14	ITSN2, RPL3, PGAP2, IFT172, WDR83, GABPB1, TPGS2, GLS, ZFYVE28, ELK4, ENDOV, ISLR, WDR93, AKT3, LUC7L, RTTN, VPS35, WLS, GABARAPL1, ACOT8, RBFOX2, PIH1D1, CSNK2A2, WDR75, PRKCA, WDR73, CLPX, ATG12, BCAN, MYL5, IFT88, DDX39B, TEP1, FEZ1, ETHE1, PSME4, TBPL1, ATF7, RPL26, UBA52, SKAP2, LIPT1, URI1, HACD1, ANAPC15, MTMR3, PRKDC, MAPKAP1, CDCA7, NCAPG, NEDD4L, ABCB8, WDR62, PLA2G6, GLG1, RNF212, HSD1…
CHRNA4	0	0	0	1	0	1	0	1	1	0					GOTERM_CC_ALL	GO:0043226~organelle	8.73405e-14	TDRKH, ITSN2, PGAP2, IFT172, ITSN1, ARAF, HTR4, ZFYVE28, LIPE, ENDOV, ISLR, AKT3, WLS, GABARAPL1, ZNF19, STARD5, RBFOX2, CSNK2A2, ZFYVE21, MYL5, MTHFD1, DDX39B, RFX7, ETHE1, FEZ1, PSME4, TBPL1, ATF7, SKAP2, URI1, HACD1, MTMR3, NPRL2, NPRL3, CDCA7, NCAPG, ABCB8, PLA2G6, OAZ3, C2, RNF212, HSD11B2, RNF216, PSMF1, GTF2IRD2B, ZNF266, LYN, ABCA2, CCZ1B, ABCA6, ABCA3, NCAPH2, CYP4F3, LARP7, LARP6, PBX1,…
JADE1	0	0	0	-1	0	0	1	0	0	0					GOTERM_CC_ALL	GO:0005829~cytosol	1.35183e-10	EIF4A2, CYFIP1, EIF4A1, RPL3, ITSN1, ARAF, NUDT1, DIXDC1, ZDHHC8, ENO3, GLS, ZFYVE28, LIPE, RPS17, CDC23, PPP2R1A, ANPEP, FTH1, CDC27, FBXO3, VPS35, LGALS8, GABARAPL1, STARD5, PRKCE, MCCC1, CSNK2A2, CSNK1D, PRKCA, ANK3, WDR73, ATG12, NISCH, MYL5, INPP4B, MTAP, KARS, XRN1, MTHFD1, PSME4, CRYZL1, AKAP9, RPL26, RBCK1, UBA52, NGEF, SKAP2, MTMR1, MTMR3, ANAPC15, PRKDC, MAPKAP1, STXBP2, NCAPG, NEDD4L, …
OBSCN	1	0	1	0	0	0	1	0	0	0					GOTERM_CC_ALL	GO:0005856~cytoskeleton	1.73488e-09	ITSN2, IFT172, TPGS2, PPP2R1A, CDC27, RTTN, TNS1, GABARAPL1, PRKCE, CSNK1D, ANK3, WDR73, MYL5, IFT88, KARS, XRN1, FEZ1, AKAP9, CCDC81, LLGL2, TBCEL, INTU, NCAPG, WDR62, BRCC3, PLA2G6, KALRN, RIC8B, PPP4C, NUP85, ABCA2, DNAH10, DNAH14, RASSF7, RMDN1, PTK2, NFATC4, POU6F1, SMTN, PARVG, MYO5C, MKS1, CDK16, CEP89, SPAG16, TOP2A, NRP1, SPEF2, FKBP15, ELL, MYL6B, SMG7, SIPA1L3, TRIOBP, HSPB11, MED12, B…
GABPB1	0	0	0	0	0	0	1	0	0	-1					GOTERM_CC_ALL	GO:0043231~intracellular membrane-bounded organelle	9.12912e-09	TDRKH, PGAP2, ITSN1, ARAF, HTR4, ZFYVE28, ENDOV, ISLR, AKT3, WLS, GABARAPL1, ZNF19, STARD5, RBFOX2, CSNK2A2, ZFYVE21, MTHFD1, DDX39B, RFX7, ETHE1, FEZ1, PSME4, TBPL1, ATF7, SKAP2, URI1, HACD1, MTMR3, NPRL2, NPRL3, CDCA7, NCAPG, ABCB8, PLA2G6, OAZ3, RNF212, HSD11B2, RNF216, PSMF1, GTF2IRD2B, ZNF266, LYN, ABCA2, CCZ1B, ABCA6, ABCA3, NCAPH2, CYP4F3, LARP7, LARP6, PBX1, MLLT10, TDP1, FAT1, C19ORF47, …
SLC24A5	0	0	1	0	0	0	0	0	1	0					GOTERM_CC_ALL	GO:0043232~intracellular non-membrane-bounded organelle	1.13147e-07	TDRKH, ITSN2, RPL3, IFT172, PPAN, TPGS2, LIPE, RPS17, ENDOV, PPP2R1A, CDC27, RTTN, VPS35, TNS1, GABARAPL1, SP110, SCAF11, PIH1D1, PRKCE, WDR75, CSNK1D, ANK3, WDR73, CLPX, THAP2, RUNX2, MYL5, IFT88, CFDP1, KARS, XRN1, TEP1, FEZ1, AKAP9, RPL26, CCDC81, UBA52, LLGL2, L3MBTL1, TBCEL, INTU, PRKDC, NCAPG, NMD3, ABCB8, WDR62, BRCC3, PLA2G6, KALRN, RNF212, RIC8B, PPP4C, NUP85, WBSCR22, LYN, ABCA2, DNAH10…
TRIM59	0	0	0	0	0	0	1	0	0	0					GOTERM_CC_ALL	GO:0043228~non-membrane-bounded organelle	1.13147e-07	TDRKH, ITSN2, RPL3, IFT172, PPAN, TPGS2, LIPE, RPS17, ENDOV, PPP2R1A, CDC27, RTTN, VPS35, TNS1, GABARAPL1, SP110, SCAF11, PIH1D1, PRKCE, WDR75, CSNK1D, ANK3, WDR73, CLPX, THAP2, RUNX2, MYL5, IFT88, CFDP1, KARS, XRN1, TEP1, FEZ1, AKAP9, RPL26, CCDC81, UBA52, LLGL2, L3MBTL1, TBCEL, INTU, PRKDC, NCAPG, NMD3, ABCB8, WDR62, BRCC3, PLA2G6, KALRN, RNF212, RIC8B, PPP4C, NUP85, WBSCR22, LYN, ABCA2, DNAH10…
TPM1	0	1	-1	0	0	0	0	1	0	0					GOTERM_CC_ALL	GO:0032991~macromolecular complex	1.35701e-07	TDRKH, CYFIP1, RPL3, IFT172, WDR83, ENO3, WDR93, LUC7L, VPS35, PIH1D1, CSNK2A2, WDR75, GABRG2, CLPX, ATG12, MYL5, IFT88, DDX39B, TEP1, PSME4, TBPL1, RPL26, RBCK1, UBA52, URI1, ANAPC15, PRKDC, MAPKAP1, NPRL2, NPRL3, NCAPG, ABCB8, PPP4C, RNF216, NUP85, PSMF1, LYN, ABCA2, PRELID1, DNAH10, DNAH14, LARP7, GRIN2B, LARP6, PBX1, NFATC4, MLLT10, MKS1, CEP89, MOCS2, ELL, PIGQ, CHM, SMG7, MED16, HSPB11, MED…
SUV420H1	0	0	1	0	0	0	1	0	0	0					GOTERM_CC_ALL	GO:0043227~membrane-bounded organelle	1.8671e-07	TDRKH, ITSN2, PGAP2, IFT172, ITSN1, ARAF, HTR4, ZFYVE28, ENDOV, ISLR, AKT3, WLS, GABARAPL1, ZNF19, STARD5, RBFOX2, CSNK2A2, ZFYVE21, MTHFD1, DDX39B, RFX7, ETHE1, FEZ1, PSME4, TBPL1, ATF7, SKAP2, URI1, HACD1, MTMR3, NPRL2, NPRL3, CDCA7, NCAPG, ABCB8, PLA2G6, OAZ3, C2, RNF212, HSD11B2, RNF216, PSMF1, GTF2IRD2B, ZNF266, LYN, ABCA2, CCZ1B, ABCA6, ABCA3, NCAPH2, CYP4F3, LARP7, LARP6, PBX1, MLLT10, TDP…
USP7	0	0	0	0	0	0	1	0	0	0					GOTERM_CC_ALL	GO:0070013~intracellular organelle lumen	2.13774e-07	DMGDH, VEZT, CCNK, SPARC, RPL3, HDAC10, PPAN, NUDT1, ACSM5, CCNC, GABPB1, GLS, ELK4, RPS17, ENDOV, CDC23, AKT3, CDC27, FBXO3, LONP2, CCNL2, CCNL1, SRRM2, ACOT8, AQR, EPHA6, RBFOX2, PHYKPL, SP110, SCAF11, PIH1D1, METTL3, MCCC1, CSNK2A2, WDR75, CSNK1D, PRKCA, CLPX, THAP2, RUNX2, BCAN, KARS, DDX39B, TEP1, ETHE1, PSME4, TBPL1, ATF7, ZFPM1, UBA52, CES2, SKAP2, LLGL2, L3MBTL1, LIPT1, URI1, MTMR3, ANAPC…
ECHDC2	0	0	1	1	1	0	1	0	0	0					GOTERM_CC_ALL	GO:0043233~organelle lumen	2.8826e-07	DMGDH, VEZT, CCNK, SPARC, RPL3, HDAC10, PPAN, NUDT1, ACSM5, CCNC, GABPB1, GLS, ELK4, RPS17, ISLR, ENDOV, CDC23, AKT3, CDC27, FBXO3, LONP2, CCNL2, CCNL1, SRRM2, ACOT8, AQR, EPHA6, RBFOX2, PHYKPL, SP110, SCAF11, PIH1D1, METTL3, MCCC1, CSNK2A2, WDR75, CSNK1D, PRKCA, CLPX, THAP2, RUNX2, BCAN, KARS, DDX39B, TEP1, ETHE1, PSME4, TBPL1, ATF7, ZFPM1, UBA52, CES2, SKAP2, LLGL2, L3MBTL1, LIPT1, URI1, MTMR3,…
ZNF414	0	0	0	0	0	0	1	0	0	1					GOTERM_CC_ALL	GO:0031974~membrane-enclosed lumen	2.89517e-07	DMGDH, VEZT, CCNK, SPARC, RPL3, HDAC10, PPAN, NUDT1, ACSM5, CCNC, GABPB1, GLS, ELK4, RPS17, ISLR, ENDOV, CDC23, AKT3, CDC27, FBXO3, LONP2, CCNL2, CCNL1, SRRM2, ACOT8, AQR, EPHA6, RBFOX2, PHYKPL, SP110, SCAF11, PIH1D1, METTL3, MCCC1, CSNK2A2, WDR75, CSNK1D, PRKCA, CLPX, THAP2, RUNX2, BCAN, KARS, DDX39B, TEP1, ETHE1, PSME4, TBPL1, ATF7, ZFPM1, UBA52, CES2, SKAP2, LLGL2, L3MBTL1, LIPT1, URI1, MTMR3,…
RBCK1	1	1	0	0	0	1	1	0	0	0					GOTERM_CC_ALL	GO:0005654~nucleoplasm	3.61745e-07	VEZT, CCNK, RPL3, HDAC10, CCNC, GABPB1, ELK4, RPS17, CDC23, AKT3, CDC27, FBXO3, CCNL2, CCNL1, SRRM2, AQR, EPHA6, RBFOX2, SCAF11, METTL3, CSNK2A2, WDR75, CSNK1D, PRKCA, CLPX, RUNX2, DDX39B, ETHE1, PSME4, TBPL1, ATF7, ZFPM1, UBA52, SKAP2, LLGL2, L3MBTL1, URI1, MTMR3, ANAPC15, ANP32A, PRKDC, MAPKAP1, CDCA7, NEDD4L, NMD3, BRCC3, BRIP1, PPP4C, PCBP2, WBSCR22, PSMF1, GTF2IRD2B, TRPM4, DECR1, PRELID1, N…
KIF22	0	-1	-1	0	-1	-1	-1	1	-1	0					GOTERM_CC_ALL	GO:0044428~nuclear part	9.78184e-07	VEZT, CCNK, SPARC, RPL3, HDAC10, PPAN, NUDT1, WDR83, CCNC, GABPB1, ELK4, RPS17, ENDOV, EDNRB, CDC23, AKT3, CDC27, FBXO3, CCDC97, LUC7L, CCNL2, CCNL1, SRRM2, AQR, EPHA6, RBFOX2, SP110, SCAF11, PIH1D1, METTL3, CSNK2A2, WDR75, CSNK1D, PRKCA, CLPX, THAP2, RUNX2, DDX39B, TEP1, ETHE1, PSME4, TBPL1, ATF7, ZFPM1, UBA52, SKAP2, LLGL2, L3MBTL1, URI1, MTMR3, ANAPC15, ANP32A, PRKDC, MAPKAP1, CDCA7, NEDD4L, N…
ELK4	1	1	0	0	0	0	1	0	0	0					GOTERM_CC_ALL	GO:0015630~microtubule cytoskeleton	1.44902e-06	ITSN2, RIF1, IFT172, JADE1, TPGS2, HID1, PPP2R1A, RNF19A, CDC27, ZNF207, RTTN, CIR1, ZNF322, GABARAPL1, ANXA11, CSNK1D, RPGRIP1L, WDR73, IFT88, KARS, FEZ1, AKAP9, CCDC81, MAD1L1, CEP104, BRSK2, INTU, NCAPG, BRCC3, WDR62, NDRG2, PLA2G6, KLC1, KLC4, KLC3, RIC8B, PPP4C, NUP85, ATP6V1D, ABCA2, DNAH10, ODF2, DNAH14, RASSF7, RMDN1, PTK2, AHI1, DLG1, SYNJ1, HOOK2, HOOK1, REEP4, MKS1, SRPRB, NIT2, CDK16,…
NIN	1	0	0	0	0	1	1	0	0	0					GOTERM_CC_ALL	GO:0044464~cell part	1.79862e-06	TDRKH, ITSN2, PGAP2, IFT172, ITSN1, ARAF, HTR4, ZFYVE28, LIPE, ENDOV, ISLR, AKT3, WLS, GABARAPL1, ZNF19, STARD5, RBFOX2, CSNK2A2, ZFYVE21, FRS3, MYL5, MTHFD1, DDX39B, RFX7, ETHE1, FEZ1, PSME4, TBPL1, ATF7, RBCK1, NGEF, SKAP2, MTMR1, URI1, HACD1, MTMR3, NPRL2, NPRL3, CDCA7, NCAPG, ABCB8, PLA2G6, OAZ3, SULT1A1, RNF212, HSD11B2, RNF216, PSMF1, GTF2IRD2B, SULT1A4, ZNF266, LYN, ABCA2, PRRT2, CCZ1B, AB…
PSMG4	1	1	0	1	0	0	1	0	1	1					GOTERM_CC_ALL	GO:0005815~microtubule organizing center	1.81513e-06	ITSN2, TOP2A, IFT172, USP33, JADE1, PTPN23, TRIOBP, HSPB11, MED12, RNF19A, CDC27, BBS9, RTTN, CIR1, UBXN6, ZNF322, ZNF365, EXOC7, PDE4D, HAUS4, HAUS3, CSNK1D, RPGRIP1L, WDR34, WDR35, SIRT2, IFT88, FEZ1, AKAP9, TBC1D7, EFHC1, MCM3, TRIM59, CCDC81, MAD1L1, PAFAH1B1, CEP104, DCTN5, BRSK2, INTU, NCAPG, KATNB1, WDR62, PLA2G6, NDRG2, GNAI2, RIC8B, PPP4C, PSMB5, ATP6V1D, RANBP1, ABCA2, DYX1C1, ODF2, NDE…
SPHK2	0	0	0	0	0	0	0	1	0	0					GOTERM_CC_ALL	GO:0043234~protein complex	2.94749e-06	EIF4A2, CYFIP1, EIF4A1, CCNK, VIPR1, HDAC10, IFT172, CCNC, ENO3, CDC23, WDR93, PPP2R1A, FTH1, CDC27, VPS35, CCNL2, CCNL1, PIH1D1, METTL3, MCCC1, CSNK2A2, WDR75, COG1, GABRG2, CLPX, RUNX2, ATG12, MYL5, IFT88, CFDP1, KARS, DDX39B, PSME4, AKAP9, TBPL1, KCNQ5, RBCK1, KCTD17, ZFPM1, URI1, ANAPC15, PRKDC, MAPKAP1, NPRL2, STXBP2, NPRL3, NCAPG, KLK3, ABCB8, BRCC3, UBE2J2, SCFD1, APH1B, PPP4C, AP5M1, RNF2…
RAD23B	0	1	0	0	0	0	0	0	0	1					GOTERM_CC_ALL	GO:0005813~centrosome	4.08148e-06	ITSN2, TOP2A, USP33, HSPB11, MED12, RNF19A, CDC27, BBS9, RTTN, ZNF322, ZNF365, EXOC7, PDE4D, HAUS4, HAUS3, CSNK1D, RPGRIP1L, WDR34, WDR35, SIRT2, IFT88, FEZ1, AKAP9, EFHC1, MCM3, TRIM59, CCDC81, MAD1L1, PAFAH1B1, CEP104, DCTN5, BRSK2, NCAPG, KATNB1, WDR62, NDRG2, GNAI2, RIC8B, PSMB5, ATP6V1D, RANBP1, DYX1C1, ODF2, NDE1, SCLT1, PDE4DIP, PLEKHA7, AHI1, NIN, HOOK2, KIAA0586, TCEA2, MKS1, CTNNB1, B9D…
PPIE	1	1	1	0	0	1	1	0	1	0					GOTERM_CC_ALL	GO:0005623~cell	4.1423e-06	TDRKH, ITSN2, PGAP2, IFT172, ITSN1, ARAF, HTR4, ZFYVE28, LIPE, ENDOV, ISLR, AKT3, WLS, GABARAPL1, ZNF19, STARD5, RBFOX2, CSNK2A2, ZFYVE21, FRS3, MYL5, MTHFD1, DDX39B, RFX7, ETHE1, FEZ1, PSME4, TBPL1, ATF7, RBCK1, NGEF, SKAP2, MTMR1, URI1, HACD1, MTMR3, NPRL2, NPRL3, CDCA7, NCAPG, ABCB8, PLA2G6, OAZ3, SULT1A1, RNF212, HSD11B2, RNF216, PSMF1, GTF2IRD2B, SULT1A4, ZNF266, LYN, ABCA2, PRRT2, CCZ1B, AB…
GGT1	0	0	0	0	0	1	1	0	0	0					GOTERM_CC_ALL	GO:0042995~cell projection	4.57607e-06	CYFIP1, IFT172, ITSN1, CTNND1, INPPL1, JADE1, HNMT, ARR3, SCGN, RTTN, WLS, GTF2I, KPNA1, GABARAPL1, CDKL5, SERPINF1, TPM1, TSC1, CSNK1D, RPGRIP1L, ANK3, FRMD4B, SRCIN1, GABRG2, MAG, IFT88, FEZ1, AKAP9, ADNP, NGEF, CEP104, URI1, CHRNA3, NDRG4, INTU, CHRNA4, PCDH15, AK2, NDRG2, KLC1, RASGRP2, ADGRG1, KLC3, NPHP1, CDH23, ATP6V1D, SNX5, RABGAP1L, DNAH10, DTNA, SRD5A1, ODF2, CAV1, PTCH1, OSBPL3, DNAH1…
ST3GAL6	0	0	0	1	0	0	0	0	0	0					GOTERM_CC_ALL	GO:0031981~nuclear lumen	8.01035e-06	VEZT, CCNK, SPARC, RPL3, HDAC10, PPAN, CCNC, GABPB1, ELK4, RPS17, ENDOV, CDC23, AKT3, CDC27, FBXO3, CCNL2, CCNL1, SRRM2, AQR, EPHA6, RBFOX2, SP110, SCAF11, PIH1D1, METTL3, CSNK2A2, WDR75, CSNK1D, PRKCA, CLPX, THAP2, RUNX2, DDX39B, TEP1, ETHE1, PSME4, TBPL1, ATF7, ZFPM1, UBA52, SKAP2, LLGL2, L3MBTL1, URI1, MTMR3, ANAPC15, ANP32A, PRKDC, MAPKAP1, CDCA7, NEDD4L, NMD3, ABCB8, BRCC3, RNF212, BRIP1, PP…
VIPR1	0	0	0	0	0	1	1	-1	0	0					GOTERM_CC_ALL	GO:1902494~catalytic complex	8.45352e-05	CCNK, NDUFA11, HDAC10, FBXO27, JADE1, CCNC, ENO3, CDC23, WDR93, PPP2R1A, RNF19A, RUVBL2, CDC27, PMPCB, CIR1, CCNL2, CCNL1, ABCG5, METTL3, MCCC1, WDR75, LMO7, TBPL1, RBCK1, KCTD17, INO80C, URI1, ANAPC15, UQCRB, ABCB8, BRCC3, UBE2J2, TAF5L, PPP4C, RNF216, NDUFV1, ABCA2, DNAH10, PDHA1, PHF12, DNAH14, INTS2, PHKB, TMEM237, FBXL2, MAP3K13, PHF19, ABCD4, RERE, GPAA1, USP33, CHD6, CHM, ATP2A2, PIK3C2G, …
ZNF66	0	0	0	0	0	0	0	0	0	1					GOTERM_CC_ALL	GO:0044430~cytoskeletal part	8.82133e-05	ITSN2, RIF1, IFT172, JADE1, TPGS2, HID1, RNF19A, CDC27, ZNF207, RTTN, CIR1, ZNF322, GABARAPL1, TPM1, ANXA11, TSC1, CSNK1D, RPGRIP1L, WDR73, MYL5, IFT88, FEZ1, AKAP9, CCDC81, MAD1L1, LLGL2, CEP104, BRSK2, INTU, NCAPG, BRCC3, WDR62, NDRG2, PLA2G6, KLC1, KLC4, KLC3, RIC8B, PPP4C, NUP85, ATP6V1D, ABCA2, DNAH10, ODF2, DNAH14, RASSF7, RMDN1, PTK2, AHI1, DLG1, SYNJ1, HOOK2, HOOK1, REEP4, MYO5C, MKS1, SR…
KATNB1	0	1	0	0	0	0	0	0	0	0					GOTERM_CC_ALL	GO:0031252~cell leading edge	0.000134358	CYFIP1, CTNND1, ITSN1, ASAP3, INPPL1, PTPRJ, RASGRP2, SYNE2, ABLIM3, STX3, STX2, PDLIM7, SNX5, WLS, PLA2G4F, GABARAPL1, CDKL5, DST, ANXA2, TPM1, COBL, ARAP3, NRG1, TSC1, SORBS2, PTK6, FRMD4B, PTPN13, BAIAP2, SRCIN1, GABRG2, PTK2, MKLN1, CCDC88A, ABI2, FAT1, CTNNB1, EVL, AMOTL1, PHLDB2, RAPGEF3, PAFAH1B1
ALB	1	0	0	0	0	0	0	0	0	0					GOTERM_CC_ALL	GO:0005929~cilium	0.000337089	SPAG16, SPEF2, IFT172, JADE1, PTPN23, ARR3, HSPB11, FLCN, HYDIN, BBS9, CFAP46, RTTN, CC2D2A, ELMOD3, RPGRIP1L, WDR34, WDR35, KIF27, IQCG, IFT88, CFAP221, BBS12, TBC1D7, EFHC1, PIK3C3, TRIM59, CFAP54, PAFAH1B1, CCDC40, CEP104, INTU, DNAH7, PCDH15, AK2, USH1C, KLC3, NPHP1, ATP6V1D, RABGAP1L, DNAH10, DYX1C1, ODF2, CAV1, PTCH1, DNAH14, SCLT1, AHI1, NIN, TMEM237, KIAA0586, MKS1, B9D1, SLIRP, CEP89
ATXN7L1	1	0	0	0	0	0	0	0	0	1					GOTERM_CC_ALL	GO:0005746~mitochondrial respiratory chain	0.000373936	NDUFA9, UQCRB, NDUFA11, NDUFB5, NDUFA3, NDUFB2, UQCR10, COX7A2L, NDUFS8, WDR93, NNT, NDUFAB1, NDUFS4, NDUFS3, PMPCB, NDUFV1
SPIDR	1	1	1	0	1	1	1	0	1	0					GOTERM_CC_ALL	GO:0005634~nucleus	0.00051816	RPL3, PGAP2, WDR83, GABPB1, ELK4, ENDOV, AKT3, LUC7L, ZNF169, ZNF19, RBFOX2, PRKCE, PIH1D1, CSNK2A2, WDR75, PRKCA, PASK, CLPX, MTAP, DDX39B, RFX7, TEP1, ETHE1, KIAA1456, PSME4, TBPL1, ATF7, UBA52, SKAP2, ZNF396, URI1, ANAPC15, MTMR3, PRKDC, MAPKAP1, CDCA7, NCAPG, NEDD4L, ABCB8, WDR62, PRDM11, OAZ3, RNF212, PPP4C, RNF216, NUP85, PSMF1, GTF2IRD2B, ZNF266, LYN, PRELID1, DMPK, GTF2IRD2, NCAPH2, LARP7…
CCDC157	0	1	1	0	0	1	1	0	0	0					GOTERM_CC_ALL	GO:0005739~mitochondrion	0.000782472	DMGDH, TDRKH, ALDH1L1, SPARC, NDUFA11, CLPB, ARAF, NUDT1, ACSM5, ZDHHC8, GLS, WDR93, PPP2R1A, FTH1, PMPCB, VPS35, CAPN1, ACOT8, CPT1A, GABARAPL1, STARD5, LIG1, PHYKPL, CMC2, PRKCE, PAM16, MCCC1, LIG3, PRKCA, CPT1B, CLPX, SLC9B2, COX7A2L, KARS, MTHFD1, FEZ1, ETHE1, ISCU, LIPT1, URI1, NDRG4, UQCRB, COX18, AK2, ABCB8, OMA1, PLA2G6, ADH5, BCL2L13, HIVEP1, NDUFV1, ARSB, DECR1, LYN, PRELID1, PDHA1, DMP…
CRYZL1	0	0	0	1	0	0	0	0	0	0					GOTERM_CC_ALL	GO:0005747~mitochondrial respiratory chain complex I	0.000826062	NDUFA9, NDUFS8, NDUFA11, WDR93, NDUFB5, NDUFA3, NDUFAB1, NDUFS4, NDUFS3, NDUFB2, NDUFV1
PKMYT1	1	0	0	0	0	0	0	0	0	0					GOTERM_CC_ALL	GO:0030964~NADH dehydrogenase complex	0.000826062	NDUFA9, NDUFS8, NDUFA11, WDR93, NDUFB5, NDUFA3, NDUFAB1, NDUFS4, NDUFS3, NDUFB2, NDUFV1
THAP2	0	1	0	0	1	0	1	1	0	0					GOTERM_CC_ALL	GO:0045271~respiratory chain complex I	0.000826062	NDUFA9, NDUFS8, NDUFA11, WDR93, NDUFB5, NDUFA3, NDUFAB1, NDUFS4, NDUFS3, NDUFB2, NDUFV1
PLEKHG2	0	0	0	0	0	0	1	0	1	0					GOTERM_CC_ALL	GO:0043190~ATP-binding cassette (ABC) transporter complex	0.000899089	ABCD4, ABCA2, ABCG5, ABCB8, ABCF2
NEDD4L	0	0	0	1	-1	0	-1	-1	0	0					GOTERM_CC_ALL	GO:0070469~respiratory chain	0.000962063	NDUFA9, UQCRB, NDUFA11, NDUFB5, NDUFA3, NDUFB2, UQCR10, COX7A2L, NDUFS8, WDR93, NNT, NDUFAB1, NDUFS4, NDUFS3, PMPCB, NDUFV1
EIF3D	0	1	0	0	0	0	0	0	0	0					GOTERM_CC_ALL	GO:0044451~nucleoplasm part	0.00117753	RERE, ZNF451, DDX46, HDAC10, ELL, CHD6, JADE1, CCNC, MED16, MED17, ING4, COIL, MED12, EFTUD2, ING3, ZMYM2, SIN3B, RUVBL2, CIR1, CCNL2, CCNL1, SRRM2, MLIP, SUPT16H, USP7, METTL3, ATRX, DYRK1A, WDR75, MSL3, PLRG1, SENP2, NCOR2, MED24, DDX39B, MED21, DGKQ, PSME4, TBPL1, GEMIN6, SRSF6, PLCB1, INO80C, SP100, URI1, RNF34, HDAC9, NR2C1, TAF5L, RBBP4, LMNA, SRSF10, SF3B1, MTA3, E2F6, MBD3, SF3A2, PHF12, …
WDR45B	0	1	0	0	0	0	0	0	0	0					GOTERM_CC_ALL	GO:0044463~cell projection part	0.00164432	SPAG16, NRP1, SPEF2, NRSN1, FKBP15, IFT172, CTNND1, JADE1, PTPRJ, PTPN23, SYNE2, HSPB11, GRM7, BOC, HYDIN, BBS9, CFAP46, KIF1B, RTTN, KIF1A, CC2D2A, WLS, GABARAPL1, PLA2G4F, CDKL5, EXOC7, SERPINF1, TPM1, COBL, NRG1, TSC1, RPGRIP1L, ANK3, KCNAB2, WDR34, WDR35, GABRG2, SIRT2, MAG, IFT88, CFAP221, AKAP9, TBC1D7, EFHC1, PIK3C3, CFAP54, NGEF, PAFAH1B1, CCDC40, NAPA, NDRG4, INTU, DNAH7, AK2, KATNB1, SP…
CFAP61	0	0	1	1	0	0	1	0	0	1					GOTERM_CC_ALL	GO:0005925~focal adhesion	0.00177949	CYFIP1, NRP1, FLT1, RPL3, STX16, USP33, ASAP3, DIXDC1, TNC, TRIOBP, ADD1, SYNE2, RPS17, TSPAN9, PCBP2, PPFIA1, CAPN1, TNS3, PDLIM7, TNS1, PDIA3, DST, PDPK1, CAV1, ZFYVE21, SORBS2, LMO7, KIF22, ARHGAP26, SRCIN1, PTK2, GAK, NFASC, PPFIBP1, PARVG, FAT1, CTNNB1, ITGA6, EVL, PHLDB2, CD44
FAM192A	0	0	0	0	0	1	1	0	0	0					GOTERM_CC_ALL	GO:0098803~respiratory chain complex	0.00179112	NDUFA9, UQCRB, NDUFA11, NDUFB5, NDUFA3, NDUFB2, UQCR10, NDUFS8, WDR93, NDUFAB1, NDUFS4, NDUFS3, PMPCB, NDUFV1
MTHFD1	0	0	0	0	0	1	1	0	0	1					GOTERM_CC_ALL	GO:0005924~cell-substrate adherens junction	0.00204499	CYFIP1, NRP1, FLT1, RPL3, STX16, USP33, ASAP3, DIXDC1, TNC, TRIOBP, ADD1, SYNE2, RPS17, TSPAN9, PCBP2, PPFIA1, CAPN1, TNS3, PDLIM7, TNS1, PDIA3, DST, PDPK1, CAV1, ZFYVE21, SORBS2, LMO7, KIF22, ARHGAP26, SRCIN1, PTK2, GAK, NFASC, PPFIBP1, PARVG, FAT1, CTNNB1, ITGA6, EVL, PHLDB2, CD44
PTPN13	0	0	0	0	0	0	1	0	0	0					GOTERM_CC_ALL	GO:0044455~mitochondrial membrane part	0.00211392	UQCRB, NDUFA11, NDUFB5, COX18, NDUFB2, SPG7, UQCR10, PPOX, WDR93, NNT, PMPCB, NDUFV1, NDUFA9, LYN, MON2, CPT1A, DMPK, NDUFA3, PAM16, COX7A2L, NDUFS8, BDH1, NDUFAB1, NDUFS4, NDUFS3
YJEFN3	0	0	0	1	0	0	0	0	0	1					GOTERM_CC_ALL	GO:0030055~cell-substrate junction	0.00256434	CYFIP1, NRP1, FLT1, RPL3, STX16, USP33, ASAP3, DIXDC1, TNC, TRIOBP, ADD1, SYNE2, RPS17, TSPAN9, PCBP2, PPFIA1, CAPN1, TNS3, PDLIM7, TNS1, PDIA3, DST, PDPK1, CAV1, ZFYVE21, SORBS2, LMO7, KIF22, ARHGAP26, SRCIN1, PTK2, GAK, NFASC, PPFIBP1, PARVG, FAT1, CTNNB1, ITGA6, EVL, PHLDB2, CD44
ZCCHC10	1	0	0	0	0	0	0	0	0	0					GOTERM_CC_ALL	GO:0070161~anchoring junction	0.00258931	CYFIP1, VEZT, NRP1, FLT1, RPL3, USP33, CTNND1, TNC, DIXDC1, SYNE2, TRIOBP, RPS17, PPFIA1, CAPN1, TNS3, TNS1, PDIA3, CD96, DST, ANXA2, PDPK1, ZFYVE21, KAZN, LMO7, CSNK1D, EPS15L1, KIF22, SRCIN1, GAK, CEACAM1, EVL, DSG2, ITGA6, PKP3, PHLDB2, CD44, STX16, ASAP3, ADD1, TSPAN9, NPHP1, PCBP2, RPL15, PDLIM5, PDLIM7, SNX5, LYN, RANBP1, STAT1, CAV1, SORBS2, ARHGAP26, BAIAP2, PLEKHA7, PTK2, AHI1, RSL1D1, P…
PPP1R7	0	1	0	0	0	0	0	0	0	0					GOTERM_CC_ALL	GO:0005912~adherens junction	0.0035724	CYFIP1, VEZT, NRP1, FLT1, RPL3, USP33, CTNND1, TNC, DIXDC1, SYNE2, TRIOBP, RPS17, PPFIA1, CAPN1, TNS3, TNS1, PDIA3, CD96, DST, ANXA2, PDPK1, ZFYVE21, LMO7, CSNK1D, EPS15L1, KIF22, SRCIN1, GAK, CEACAM1, EVL, ITGA6, PKP3, PHLDB2, CD44, STX16, ASAP3, ADD1, TSPAN9, NPHP1, PCBP2, RPL15, PDLIM5, PDLIM7, SNX5, LYN, RANBP1, STAT1, CAV1, SORBS2, ARHGAP26, BAIAP2, PLEKHA7, PTK2, AHI1, RSL1D1, PPFIBP1, NFAS…
CCDC108	0	0	1	0	0	0	0	0	0	0					GOTERM_CC_ALL	GO:0030426~growth cone	0.00363003	NRP1, CDKL5, NRSN1, FKBP15, EXOC7, PTCH1, CTNND1, COBL, KATNB1, TSC1, NDRG2, KLC1, SIRT2, BOC, STX3, NGEF, MAP3K12, ZPR1, PAFAH1B1
UNKL	0	0	0	0	0	1	1	0	0	0					GOTERM_CC_ALL	GO:0036064~ciliary basal body	0.00399661	INTU, ODF2, IFT172, JADE1, PTPN23, RPGRIP1L, WDR34, WDR35, AHI1, IFT88, KIAA0586, TBC1D7, MKS1, B9D1, RTTN
WDR13	0	0	0	1	0	0	0	0	0	0					GOTERM_CC_ALL	GO:0031975~envelope	0.00425545	GHDC, ACADVL, AHCTF1, ABCD3, NDUFA11, MRPS14, NUDT1, ECSIT, SYNE2, MRPL33, EDNRB, WDR93, NNT, PMPCB, UBXN4, SLC16A3, KPNA1, CERS5, MLIP, SUN1, CPT1A, DST, SLC11A1, PLA2G4C, PAM16, MCCC1, ANXA11, ATP11B, PRKCA, PLRG1, SENP2, CPT1B, MRPL43, CLPX, SLC9B2, SLC25A16, COX7A2L, NDUFS8, NEMP2, BDH1, NDUFS4, NDUFS3, TERF2IP, SLC25A12, PLCB1, MAD1L1, PAFAH1B1, DGKH, DCTN5, DTYMK, UQCRB, NDUFB5, COX18, AK2,…
HPS4	0	0	0	0	0	1	1	0	0	0					GOTERM_CC_ALL	GO:0030427~site of polarized growth	0.00524297	NRP1, CDKL5, NRSN1, FKBP15, EXOC7, PTCH1, CTNND1, COBL, KATNB1, TSC1, NDRG2, KLC1, SIRT2, BOC, STX3, NGEF, MAP3K12, ZPR1, PAFAH1B1
SLC16A14	1	0	0	-1	0	1	1	0	0	0					GOTERM_CC_ALL	GO:0012505~endomembrane system	0.00539095	VEZT, SPARC, PGAP2, ITSN1, NUDT1, WDR83, ZDHHC8, HTR4, ZDHHC3, ZFYVE28, ISLR, EDNRB, AKT3, VPS35, SLC35A5, WLS, GABARAPL1, ENTPD4, SLC11A1, ENTPD5, PRKCE, COG1, ZFYVE21, CSNK1D, PRKCA, ANK3, PASK, NISCH, BCAN, XRN1, FEZ1, AKAP9, KCTD17, UBA52, CES2, HACD1, NECAB3, ANP32A, MAPKAP1, STXBP2, UBE2J2, GLG1, HSD11B2, BRIP1, SCFD1, APH1B, AP5M1, NUP85, VPS8, DYM, ST3GAL6, PSMF1, HMGCLL1, SEC31B, ARSB, S…
CD163L1	0	1	0	0	0	0	0	0	0	0					GOTERM_CC_ALL	GO:0031967~organelle envelope	0.00543163	GHDC, ACADVL, AHCTF1, ABCD3, NDUFA11, MRPS14, NUDT1, ECSIT, SYNE2, MRPL33, EDNRB, WDR93, NNT, PMPCB, UBXN4, SLC16A3, KPNA1, CERS5, MLIP, SUN1, CPT1A, DST, PLA2G4C, PAM16, MCCC1, ANXA11, ATP11B, PRKCA, PLRG1, SENP2, CPT1B, MRPL43, CLPX, SLC9B2, SLC25A16, COX7A2L, NDUFS8, NEMP2, BDH1, NDUFS4, NDUFS3, TERF2IP, SLC25A12, PLCB1, MAD1L1, PAFAH1B1, DGKH, DCTN5, DTYMK, UQCRB, NDUFB5, COX18, AK2, NDUFB2, …
CCDC101	0	0	0	0	0	0	1	0	0	0					GOTERM_CC_ALL	GO:0000118~histone deacetylase complex	0.00578156	RERE, NCOR2, MBD3, RBBP4, HDAC10, SIN3B, PHF12, CIR1, MTA3, HDAC9, GATAD2A
AGK	0	0	0	0	0	1	1	0	0	0					GOTERM_CC_ALL	GO:0005604~basement membrane	0.00659196	COL28A1, SPARC, LAMB3, ANXA2, DST, SERPINF1, TNC, FBLN1, LAMC1, DLG1, FRAS1, MMRN2, ITGA6, FBN1
SYNJ1	0	0	0	1	0	0	0	0	0	0					GOTERM_CC_ALL	GO:0030027~lamellipodium	0.0068547	CYFIP1, ITSN1, CTNND1, INPPL1, ARAP3, TSC1, SORBS2, PTPN13, SRCIN1, PTK2, SYNE2, CCDC88A, ABLIM3, ABI2, FAT1, CTNNB1, EVL, AMOTL1, STX3, STX2, RAPGEF3
SGK2	0	0	0	1	0	0	0	0	0	0					GOTERM_CC_ALL	GO:1990204~oxidoreductase complex	0.00793919	NDUFA9, PDHA1, UQCRB, NDUFA11, NDUFB5, NDUFA3, NDUFB2, UQCR10, NDUFS8, WDR93, NDUFAB1, NDUFS4, NDUFS3, PMPCB, NDUFV1
PHF14	0	0	1	0	1	0	0	0	1	0					GOTERM_CC_ALL	GO:0044441~ciliary part	0.00824602	SPAG16, SPEF2, INTU, DNAH7, IFT172, AK2, JADE1, PTPN23, HSPB11, KLC3, HYDIN, BBS9, CFAP46, RTTN, CC2D2A, ODF2, PTCH1, SCLT1, RPGRIP1L, WDR34, WDR35, AHI1, IFT88, CFAP221, NIN, TMEM237, KIAA0586, TBC1D7, EFHC1, MKS1, B9D1, PIK3C3, CFAP54, CEP89, CCDC40
F8	0	0	0	-1	0	1	1	0	0	0					GOTERM_CC_ALL	GO:0035869~ciliary transition zone	0.00844808	AHI1, TMEM237, MKS1, BBS9, B9D1, RPGRIP1L, CC2D2A
MOCS2	1	0	0	0	0	0	0	1	0	0					GOTERM_CC_ALL	GO:0098800~inner mitochondrial membrane protein complex	0.00965187	NDUFA9, MON2, UQCRB, NDUFA11, NDUFB5, NDUFA3, PAM16, NDUFB2, UQCR10, SPG7, NDUFS8, WDR93, NDUFAB1, NDUFS4, NDUFS3, PMPCB, NDUFV1
METTL3	0	0	0	1	1	0	0	0	0	0					GOTERM_CC_ALL	GO:0072372~primary cilium	0.00977538	RABGAP1L, DYX1C1, ODF2, IFT172, PTCH1, PCDH15, USH1C, ELMOD3, RPGRIP1L, WDR34, ARR3, WDR35, HSPB11, FLCN, AHI1, IFT88, TMEM237, NPHP1, MKS1, BBS9, B9D1, CC2D2A, CEP89, PAFAH1B1
CALML4	0	1	1	0	0	1	1	0	0	0					GOTERM_CC_ALL	GO:0005871~kinesin complex	0.0099998	KLC4, KIF9, KLC3, NDE1, KIF1B, KIF1A, KIF22, KLC1, KIF27, PAFAH1B1
HEATR5A	0	0	0	0	0	0	1	0	0	0					GOTERM_CC_ALL	GO:0033017~sarcoplasmic reticulum membrane	0.0101714	DMPK, ASPH, ATP2A2, AKAP6, ATP2A1, SRI, SYNE2, TRDN
HID1	0	1	0	0	0	0	1	0	0	0					GOTERM_CC_ALL	GO:0016604~nuclear body	0.0118609	ZNF451, SP100, RNF34, DDX46, ELL, NR2C1, COIL, EFTUD2, ZMYM2, LMNA, CIR1, CCNL2, CCNL1, SRSF10, SF3B1, SRRM2, USP7, MLIP, SF3A2, METTL3, ATRX, DYRK1A, PLRG1, SENP2, GATAD2A, NCOR2, RAD51, DDX39B, DGKQ, PSME4, PIN1, GEMIN6, PLCB1, SRSF6, ZPR1
PDPK1	0	1	0	0	0	0	0	0	0	0					GOTERM_CC_ALL	GO:0071013~catalytic step 2 spliceosome	0.0127809	SRRM2, ZCCHC8, ISY1, AQR, SF3A2, WDR83, PLRG1, EFTUD2, SYNCRIP, PPIE, NRDE2, SF3B1, SKIV2L2
ARSB	0	0	0	0	0	1	1	0	0	0					GOTERM_CC_ALL	GO:0099568~cytoplasmic region	0.0142463	GPSM2, SPG7, RIC8B, GRM7, COL10A1, KIF1B, KIF1A, WLS, RANBP1, GABARAPL1, CDKL5, DST, ANXA2, EXOC7, CAV1, PLA2G4C, SPINK5, COBL, TSC1, PTK2, MKLN1, ASPH, MYO1A, NCL, LANCL2, CTNNB1, PHLDB2, RAPGEF3, LLGL2, PAFAH1B1
CHD2	0	0	0	1	0	0	0	0	0	0					GOTERM_CC_ALL	GO:0030424~axon	0.0151393	NAPA, NRP1, DDC, FKBP15, KATNB1, SPG7, SRI, KLC1, GRM7, BOC, KIF1B, STX3, KIF1A, SRSF10, GABRA2, RANBP1, DTNA, DST, STAT1, PTCH1, SERPINF1, MINK1, COBL, NRG1, KCNAB2, ANK3, SRCIN1, GABRG2, SIRT2, MAG, NFASC, DLG1, CREB1, SYNJ1, FEZ1, ADNP, MAP3K12, ZPR1, PAFAH1B1
PFKFB2	0	0	1	0	1	0	1	0	0	0					GOTERM_CC_ALL	GO:1904949~ATPase complex	0.0154165	ABCD4, ABCA2, ABCG5, ATP2A2, ABCB8, ABCF2
HN1	1	0	0	0	0	1	1	1	0	0					GOTERM_CC_ALL	GO:0098533~ATPase dependent transmembrane transport complex	0.0154165	ABCD4, ABCA2, ABCG5, ATP2A2, ABCB8, ABCF2
CENPI	0	0	0	0	0	0	1	0	0	0					GOTERM_CC_ALL	GO:0016607~nuclear speck	0.0159997	SRRM2, RNF34, SF3A2, ELL, DDX46, METTL3, DYRK1A, PLRG1, GATAD2A, EFTUD2, DDX39B, DGKQ, LMNA, PSME4, PIN1, CIR1, CCNL2, PLCB1, CCNL1, SRSF6, SRSF10, SF3B1
CH507-9B2.3	0	0	0	0	0	0	0	0	1	0					GOTERM_CC_ALL	GO:0048471~perinuclear region of cytoplasm	0.0175466	EIF4A2, CYFIP1, USP33, ATP2A2, LDB3, ATP2A1, BICD1, PLCZ1, HYAL2, HIF1AN, ANXA2, SERPINF1, PRKCE, SPINK5, COBL, CSNK1D, PRKCA, TSC1, SLC39A13, SIRT2, CKAP4, GAK, MCM3, PPARG, PAFAH1B1, BRSK2, ANP32A, STX16, AKAP6, PLD1, NDRG2, DNAJB6, LMNA, PSMF1, ATP9B, HMGCLL1, LYN, SRD5A1, STAT1, OSBPL3, CAV1, PTCH1, XRCC3, SORBS2, MEIS2, TARBP2, DLG1, MYO1B, RAD51, FAT1, TAF8, CTNNB1, PI4KB, SLIRP, ZPR1
MLXIPL	0	1	0	1	1	0	0	0	0	0					GOTERM_CC_ALL	GO:0044429~mitochondrial part	0.0176574	DMGDH, ACADVL, ABCD3, NDUFA11, MRPS14, NUDT1, ACSM2A, ACSM5, ECSIT, ACSM2B, GLS, MRPL33, WDR93, NNT, PMPCB, ME3, CPT1A, PHYKPL, PAM16, MCCC1, AMT, PRKCA, CPT1B, MRPL43, CLPX, SLC9B2, SLC25A16, COX7A2L, CREB1, NDUFS8, KARS, BDH1, ETHE1, NDUFS4, NDUFS3, SLC25A12, ISCU, LIPT1, DTYMK, UQCRB, NDUFB5, COX18, AK2, NDUFB2, ABCB8, OMA1, SPG7, UQCR10, PPOX, BCL2L13, NFS1, MFN1, ABCF2, NDUFV1, DECR1, NDUFA9…
CKAP4	0	0	0	0	1	0	0	0	0	0					GOTERM_CC_ALL	GO:0098858~actin-based cell projection	0.0182468	FARP1, OSBPL3, PCDH15, USH1C, INPPL1, ELMOD3, BAIAP2, SRCIN1, SYNE2, NFASC, MYO1B, ABI2, MYO1A, HYAL2, CDH23, FAT1, CTNNB1, ITGA6, RAPGEF3, PAFAH1B1
UMPS	1	0	0	0	-1	1	0	0	1	1					GOTERM_CC_ALL	GO:0005681~spliceosomal complex	0.0182468	SRRM2, ZCCHC8, ISY1, RBM28, AQR, TXNL4B, SF3A2, WDR83, PLRG1, LSM5, EFTUD2, SYNCRIP, PRPF39, DDX39B, LUC7L, PPIE, ZNF326, NRDE2, SF3B1, SKIV2L2
CREB1	0	0	0	0	0	1	1	0	0	0					GOTERM_CC_ALL	GO:0005635~nuclear envelope	0.018655	GHDC, DCTN5, AHCTF1, MRPS14, NUDT1, AKAP6, SYNE2, AK9, BRIP1, EDNRB, NUP85, LMNA, UBXN4, SLC16A3, KPNA1, RANBP1, CERS5, MLIP, SUN1, DST, DMPK, OSBPL3, PLA2G4C, INTS2, ANXA11, HN1, ATP11B, PLRG1, SENP2, PARP11, NEMP2, DPY19L4, CHMP2A, TERF2IP, PLCB1, MAD1L1, DGKH, BCL2L1, NUP37, PAFAH1B1
NDUFAB1	0	0	0	0	0	0	0	0	1	-1					GOTERM_CC_ALL	GO:0097014~ciliary plasm	0.0188751	SPAG16, DNAH7, IFT172, RPGRIP1L, WDR34, WDR35, CFAP221, HYDIN, EFHC1, CFAP46, PIK3C3, CFAP54, CCDC40
COL28A1	0	1	0	0	0	0	1	0	0	0					GOTERM_CC_ALL	GO:0005930~axoneme	0.0188751	SPAG16, DNAH7, IFT172, RPGRIP1L, WDR34, WDR35, CFAP221, HYDIN, EFHC1, CFAP46, PIK3C3, CFAP54, CCDC40
DCTN5	0	0	0	0	-1	0	1	0	0	0					GOTERM_CC_ALL	GO:0098798~mitochondrial protein complex	0.0194466	NDUFA9, MON2, UQCRB, NDUFA11, NDUFB5, NDUFA3, PAM16, MCCC1, NDUFB2, UQCR10, SPG7, CLPX, NDUFS8, WDR93, NDUFAB1, NDUFS4, NDUFS3, PMPCB, NDUFV1
CXorf36	1	1	1	1	0	1	1	0	0	1					GOTERM_CC_ALL	GO:0097539~ciliary transition fiber	0.0215157	NIN, ODF2, SCLT1, CEP89
USP29	1	0	0	0	0	0	0	0	0	0					GOTERM_CC_ALL	GO:0044294~dendritic growth cone	0.0219149	CDKL5, PTCH1, COBL
INTS2	-1	0	0	0	1	0	0	0	0	0					GOTERM_CC_ALL	GO:0005874~microtubule	0.0232215	DNAH7, KATNB1, KLC1, BICD1, TPGS2, HID1, KLC4, KLC3, CDC27, ZNF207, KIF1B, KIF1A, GABARAPL1, DNAH10, DST, ODF2, NDE1, DNAH14, HAUS4, HAUS3, CSNK1D, KCNAB2, RMDN1, KIF22, SIRT2, KIF27, DLG1, KIF9, NIN, HOOK2, SYNJ1, REEP4, HOOK1, FEZ1, EHHADH, SRPRB, PAFAH1B1
USE1	0	1	0	0	0	1	0	1	0	0					GOTERM_CC_ALL	GO:0005743~mitochondrial inner membrane	0.02343	ACADVL, ABCD3, UQCRB, NDUFA11, NDUFB5, MRPS14, COX18, AK2, NDUFB2, ABCB8, OMA1, SPG7, UQCR10, ECSIT, PPOX, MRPL33, WDR93, NNT, PMPCB, NDUFV1, NDUFA9, LYN, MON2, CPT1A, TIMMDC1, NDUFA3, PAM16, IDH2, MCCC1, MRPL43, CLPX, SLC9B2, SLC25A16, COQ4, COX7A2L, NDUFS8, NDUFAF6, BDH1, NDUFAB1, NDUFS4, NDUFS3, SFXN2, SLC25A12, BCL2L1
DCD	0	0	0	1	0	0	0	0	0	0					GOTERM_CC_ALL	GO:0005694~chromosome	0.0256566	TOP2A, AHCTF1, CALCOCO1, RIF1, ELL, MECP2, ING3, SIN3B, PPP2R1A, RUVBL2, ZNF207, BANF1, TOP3B, DFFB, SUPT16H, USP3, ATRX, PPP2R5C, PLRG1, KIF22, SMC1A, SPIDR, SIRT2, UCHL5, RUNX2, RAD51B, NCOR2, CFDP1, CREB1, MSH2, FANCD2, TEP1, MCM3, TERF2IP, PLCB1, MAD1L1, PAFAH1B1, L3MBTL1, INO80C, DCTN5, SP100, PRKDC, AKAP8, GTPBP10, NCAPG, RELA, RECQL4, RNF212, ORC4, EXOSC10, RBBP4, NUP85, PPP1R7, STAT6, ABC…
ENDOV	1	0	0	0	0	0	0	0	0	0					GOTERM_CC_ALL	GO:0019866~organelle inner membrane	0.0257516	ACADVL, ABCD3, UQCRB, NDUFA11, NDUFB5, MRPS14, COX18, AK2, NDUFB2, ABCB8, OMA1, SPG7, UQCR10, ECSIT, PPOX, MRPL33, WDR93, NNT, PMPCB, NDUFV1, NDUFA9, LYN, MON2, CPT1A, SUN1, TIMMDC1, NDUFA3, PAM16, IDH2, MCCC1, ATP11B, MRPL43, CLPX, SLC9B2, SLC25A16, COQ4, COX7A2L, NDUFS8, NEMP2, NDUFAF6, BDH1, DPY19L4, NDUFAB1, NDUFS4, NDUFS3, SFXN2, SLC25A12, BCL2L1
MAST1	0	0	0	0	0	0	1	0	0	0					GOTERM_CC_ALL	GO:0005759~mitochondrial matrix	0.0295197	DMGDH, LIPT1, ACADVL, DTYMK, MRPS14, NUDT1, ACSM2A, ACSM5, ACSM2B, MRPL33, GLS, NFS1, PMPCB, ME3, DECR1, NDUFA9, PDHA1, PHYKPL, ADHFE1, PAM16, IDH2, MCCC1, AMT, MRPL43, ACSF2, CLPX, RAD51, CREB1, NDUFS8, KARS, BDH1, TRMT5, ETHE1, NDUFAB1, NDUFS3, SSBP1, ISCU, BCL2L1
NISCH	0	0	0	1	0	0	0	0	0	0					GOTERM_CC_ALL	GO:0044420~extracellular matrix component	0.0311773	COL28A1, SPARC, LAMB3, ANXA2, DST, SERPINF1, TNC, FBLN1, LAMC1, DCN, DLG1, FRAS1, MMRN2, ITGA6, FBN1
EDNRB	0	0	0	0	0	0	0	0	0	1					GOTERM_CC_ALL	GO:0098796~membrane protein complex	0.0314834	ABCD4, NDUFA11, GPAA1, ATP2A2, PIK3C2G, ATP2A1, TCIRG1, SPTLC1, AP1G2, WDR93, SGCB, PMPCB, VPS35, ATP6V0B, ABCG5, ATP6AP1, ABCC8, PDE4D, PAM16, EPS15L1, KCNAB2, GABRG2, TRDN, ERN2, CEACAM1, NDUFS8, ASPH, AKAP9, KCNMA1, NDUFS4, NDUFS3, ITGA7, KCNQ5, PIK3C3, ITGA6, TSNARE1, NAPA, VAC14, CHRNA3, UQCRB, STX16, NDUFB5, CHRNA4, STXBP2, NDUFB2, AKAP6, CACNA1D, ABCB8, SPG7, UQCR10, NAPG, GNAI2, SCFD1, AP…
MYO1B	0	0	1	0	0	0	1	0	0	0					GOTERM_CC_ALL	GO:0031090~organelle membrane	0.0329363	SPARC, NDUFA11, PGAP2, NUDT1, WDR83, ZDHHC8, GALNT10, ZDHHC3, HID1, ZFYVE28, SCGN, EDNRB, GNPTAB, WDR93, ANPEP, PMPCB, VPS35, SLC16A3, SLC35A5, WLS, CPT1A, GABARAPL1, ENTPD4, APLP2, SLC11A1, PAM16, MCCC1, COG1, ATP11B, CSNK1D, PRKCA, CPT1B, CLPX, ATG12, SLC9B2, COX7A2L, UBA52, DGKH, SIDT2, UQCRB, COX18, STXBP2, ARL1, AK2, ABCB8, OMA1, PKMYT1, PLD1, GLG1, AK9, BCL2L13, BRIP1, SCFD1, AP5M1, MAN2A2,…
ZNF446	0	0	0	0	1	0	0	0	0	0					GOTERM_CC_ALL	GO:0016529~sarcoplasmic reticulum	0.0340037	DMPK, ASPH, ATP2A2, AKAP6, ATP2A1, ANK3, SRI, SYNE2, TRDN
HSD11B2	0	1	0	0	0	0	0	0	0	0					GOTERM_CC_ALL	GO:0033270~paranode region of axon	0.0358987	MAG, NFASC, ANK3, SIRT2
SPARC	1	1	1	0	0	1	1	0	0	0					GOTERM_CC_ALL	GO:0036038~MKS complex	0.0358987	AHI1, MKS1, B9D1, CC2D2A
UCHL5	0	1	0	1	1	0	0	1	0	0					GOTERM_CC_ALL	GO:0043005~neuron projection	0.0361028	ACVRL1, CYFIP1, NRP1, NRSN1, FKBP15, ITSN1, CTNND1, HNMT, SCGN, GRM7, BOC, KIF1B, KIF1A, WLS, KPNA1, GABARAPL1, CDKL5, DST, ELOVL5, EXOC7, SERPINF1, MINK1, COBL, NRG1, CSNK1D, TSC1, ANK3, KCNAB2, SRCIN1, GABRG2, SIRT2, MAG, CREB1, FEZ1, AKAP9, ADNP, NGEF, PAFAH1B1, NAPA, URI1, DDC, CHRNA3, CHRNA4, KATNB1, SPG7, SRI, NDRG2, KLC1, RASGRP2, GNAI2, KLC3, STX3, PDLIM5, SRSF10, GABRA2, RANBP1, FARP1, R…
POLI	0	0	0	0	0	0	1	0	0	0					GOTERM_CC_ALL	GO:0000793~condensed chromosome	0.0433771	TOP3B, TOP2A, CENPT, L3MBTL1, DCTN5, AHCTF1, NDE1, AKAP8, NCAPG, SMC1A, RNF212, RAD51, CFDP1, FANCD2, NUP85, ZNF207, BANF1, RAD1, MTA3, MAD1L1, NUP37
ZNF322	0	1	1	0	1	0	0	0	0	0					GOTERM_CC_ALL	GO:0070603~SWI/SNF superfamily-type complex	0.0459038	INO80C, MBD3, ING3, ACTL6B, RBBP4, RUVBL2, ATRX, MTA3, UCHL5, GATAD2A
SETD5	0	0	0	0	0	1	1	0	0	0					GOTERM_CC_ALL	GO:0019898~extrinsic component of membrane	0.0460155	VAC14, MTMR3, WDR45B, ATP2A2, PLG, PIK3C2G, GNAI2, HID1, SNX5, LYN, FARP2, FARP1, DTNA, ANXA2, PAM16, PTK6, TYK2, KCNAB2, PTK2, FRMD5, CTNNB1, PIK3C3, MITD1, PTPN4, CDK16
CCDC24	0	0	0	0	0	1	1	0	0	0					GOTERM_CC_ALL	GO:0031965~nuclear membrane	0.0482487	DCTN5, AHCTF1, MRPS14, NUDT1, AKAP6, SYNE2, AK9, BRIP1, EDNRB, NUP85, LMNA, SLC16A3, CERS5, SUN1, DMPK, OSBPL3, INTS2, HN1, ATP11B, PLRG1, SENP2, NEMP2, DPY19L4, PLCB1, DGKH, BCL2L1, PAFAH1B1
DOCK5	0	0	1	0	0	0	1	0	0	-1					GOTERM_CC_ALL	GO:0005875~microtubule associated complex	0.049387	DNAH10, DNAH7, NDE1, DNAH14, HAUS4, HAUS3, KATNB1, KIF22, KLC1, KIF27, KLC4, KIF9, KLC3, KIF1B, KIF1A, PAFAH1B1
ANKRD29	0	1	0	0	1	1	1	1	0	0					GOTERM_CC_ALL	GO:0005814~centriole	0.0528603	TOP2A, CEP104, ODF2, SCLT1, WDR62, WDR34, SIRT2, AHI1, IFT88, NIN, KIAA0586, MKS1, CEP89
MLIP	0	0	0	0	0	0	1	0	0	0					GOTERM_CC_ALL	GO:0005764~lysosome	0.0540521	ABCD4, SLC44A2, STXBP2, TCIRG1, PLD1, USE1, NAPG, SGSH, FLCN, DPP7, AP5M1, DRAM1, ANPEP, HYAL2, FTH1, HYAL3, VPS35, STX3, CAPN1, DIRC2, CTBS, ATP6V1D, ARSB, CTSC, LYN, ABCA2, PLA2G4F, CCZ1B, ANXA2, USP4, SPHK2, STK11IP, SLC11A1, HPS4, CTNS, ANXA11, ANK3, DCN, GALC, BCAN, TM9SF1, SNX14, PIK3C3, UBA52, SIDT2
RPL3	0	1	0	1	0	0	1	0	0	0					GOTERM_CC_ALL	GO:0000323~lytic vacuole	0.0540521	ABCD4, SLC44A2, STXBP2, TCIRG1, PLD1, USE1, NAPG, SGSH, FLCN, DPP7, AP5M1, DRAM1, ANPEP, HYAL2, FTH1, HYAL3, VPS35, STX3, CAPN1, DIRC2, CTBS, ATP6V1D, ARSB, CTSC, LYN, ABCA2, PLA2G4F, CCZ1B, ANXA2, USP4, SPHK2, STK11IP, SLC11A1, HPS4, CTNS, ANXA11, ANK3, DCN, GALC, BCAN, TM9SF1, SNX14, PIK3C3, UBA52, SIDT2
PHKB	0	1	0	1	0	0	0	0	0	0					GOTERM_CC_ALL	GO:0042581~specific granule	0.0540935	STXBP2, ANXA11, STX3, CLCN3
NDUFA9	0	0	0	0	1	0	1	0	0	0					GOTERM_CC_ALL	GO:0005740~mitochondrial envelope	0.0562381	ACADVL, ABCD3, NDUFA11, MRPS14, ECSIT, MRPL33, WDR93, NNT, PMPCB, CPT1A, PAM16, MCCC1, PRKCA, CPT1B, MRPL43, CLPX, SLC9B2, SLC25A16, COX7A2L, NDUFS8, BDH1, NDUFS4, NDUFS3, SLC25A12, DTYMK, UQCRB, NDUFB5, COX18, AK2, NDUFB2, ABCB8, OMA1, SPG7, UQCR10, PPOX, BCL2L13, MFN1, ABCF2, NDUFV1, NDUFA9, LYN, MON2, PRELID1, TIMMDC1, DMPK, BAD, AGK, NDUFA3, IDH2, MYO19, COQ4, NDUFAF6, NDUFAB1, PI4KB, SFXN2, …
SLC25A12	0	0	0	0	0	1	1	0	0	0					GOTERM_CC_ALL	GO:0031201~SNARE complex	0.056571	NAPA, SCFD1, STX16, STXBP2, TSNARE1, STX3, STX2, NAPG
RAD51	0	0	0	0	0	0	1	0	0	0					GOTERM_CC_ALL	GO:0032838~cell projection cytoplasm	0.056571	RANBP1, GABARAPL1, CDKL5, KIF1B, KIF1A, SPG7, WLS, PAFAH1B1
MYO15B	1	0	0	-1	1	1	1	0	0	0					GOTERM_CC_ALL	GO:1902495~transmembrane transporter complex	0.056731	ABCD4, CHRNA3, UQCRB, CHRNA4, ATP2A2, AKAP6, CACNA1D, ATP2A1, ABCB8, UQCR10, PMPCB, ABCF2, TRPM4, GABRA2, ABCA2, GABRA1, ABCG5, ABCC8, PDE4D, KCNAB2, GRIN2B, GABRG2, TRDN, DLG1, ASPH, SESTD1, KCNMA1, AKAP9, KCNQ5
ZNF710	0	1	0	1	0	1	1	0	1	0					GOTERM_CC_ALL	GO:0016528~sarcoplasm	0.0592455	DMPK, ASPH, ATP2A2, AKAP6, ATP2A1, ANK3, SRI, SYNE2, TRDN
PPAPDC1B	1	0	0	0	1	1	1	0	0	0					GOTERM_CC_ALL	GO:0033267~axon part	0.059553	NAPA, RANBP1, SERPINF1, PTCH1, COBL, NRG1, ANK3, KCNAB2, SRI, SPG7, SIRT2, MAG, NFASC, DLG1, SYNJ1, BOC, KIF1B, KIF1A, STX3, SRSF10, PAFAH1B1
NDUFAF6	0	0	1	1	0	0	0	0	0	0					GOTERM_CC_ALL	GO:0097525~spliceosomal snRNP complex	0.0612956	PRPF39, TXNL4B, SF3A2, DDX39B, CCDC97, LUC7L, LSM5, SF3B1
PHKG2	0	1	0	0	0	0	0	0	0	0					GOTERM_CC_ALL	GO:0097458~neuron part	0.0616104	CYFIP1, ITSN1, CTNND1, HNMT, ARR3, SCGN, PPFIA1, VPS35, WLS, GTF2I, KPNA1, GABARAPL1, CDKL5, SERPINF1, TSC1, CSNK1D, ANK3, SRCIN1, GABRG2, MAG, FEZ1, AKAP9, ADNP, NGEF, URI1, CHRNA3, CHRNA4, PCDH15, NDRG2, KLC1, RASGRP2, KALRN, KLC3, CDH23, TRPM4, LYN, DTNA, SRD5A1, PTCH1, GRIN2B, QDPR, DLG1, SLC6A9, SYNJ1, CAPRIN1, PIN1, CDK16, BCL2L1, MAP3K12, ACVRL1, NRP1, NRSN1, FKBP15, GRM7, BOC, KIF1B, KIF1…
ADD1	1	0	0	0	0	0	0	0	0	-1					GOTERM_CC_ALL	GO:0015629~actin cytoskeleton	0.0646225	FKBP15, ELL, ARPC4-TTLL3, NCAPG, TARS, MYL6B, KALRN, SIPA1L3, TRIOBP, ADD1, ORC4, ABLIM3, MYO18A, PDLIM5, SLC16A3, PDLIM7, DST, TPM1, COBL, TSC1, SORBS2, BAIAP2, SRCIN1, MYO19, PTK2, TTC17, POU6F1, MYL5, MYO1B, KIF9, SMTN, MYO15B, MYO1A, MYO5C, LANCL2, PPP1R12B, RAPGEF3, MAD1L1, LLGL2
CCDC186	0	0	0	0	0	1	0	0	0	-1					GOTERM_CC_ALL	GO:0005938~cell cortex	0.0649244	GPSM2, ANXA2, DST, EXOC7, CAV1, PLA2G4C, SPINK5, COBL, TSC1, PTK2, MKLN1, RIC8B, GRM7, ASPH, MYO1A, NCL, LANCL2, COL10A1, CTNNB1, PHLDB2, RAPGEF3, PAFAH1B1, LLGL2
MRPS14	1	1	1	1	0	1	1	0	0	1					GOTERM_CC_ALL	GO:0016592~mediator complex	0.0668421	MED12, MED24, MED21, CCNC, MED16, MED17
DPP7	0	1	0	0	0	0	0	0	0	0					GOTERM_CC_ALL	GO:0030175~filopodium	0.0681333	FARP1, MYO1B, ABI2, OSBPL3, FAT1, INPPL1, ITGA6, BAIAP2, SRCIN1, SYNE2, RAPGEF3
TXNL4B	0	0	0	0	0	0	0	0	1	0					GOTERM_CC_ALL	GO:1990351~transporter complex	0.069282	ABCD4, CHRNA3, UQCRB, CHRNA4, ATP2A2, AKAP6, CACNA1D, ATP2A1, ABCB8, UQCR10, PMPCB, ABCF2, TRPM4, GABRA2, ABCA2, GABRA1, ABCG5, ABCC8, PDE4D, KCNAB2, GRIN2B, GABRG2, TRDN, DLG1, ASPH, SESTD1, KCNMA1, AKAP9, KCNQ5
NDUFB2	1	0	0	0	0	0	0	0	0	0					GOTERM_CC_ALL	GO:0097708~intracellular vesicle	0.0705343	VEZT, NRP1, SERPINA1, SPARC, NRSN1, IFT172, ITSN1, NUDT1, TCIRG1, PTPN23, ZDHHC8, ECE2, PCSK5, BICD1, SPRED2, SCGN, ISLR, AP1G2, HYAL2, HYAL3, KIF1B, CTSC, WLS, PDIA3, ATP6V0B, GABARAPL1, SUN1, DST, ANXA2, ARRDC1, ABCC8, PDPK1, ENTPD4, HGF, SLC11A1, SERPINF1, APLP2, SPINK5, ANXA11, ZFYVE21, SENP2, ATG12, CKAP4, RNF144A, F8, CEACAM1, RABEP1, PACS1, TBC1D7, ERP29, PIK3C3, UBA52, GPRC5C, DDC, MAPKAP…
PFAS	0	1	0	0	0	0	1	0	0	0					GOTERM_CC_ALL	GO:0044450~microtubule organizing center part	0.0712032	TOP2A, CEP104, EXOC7, ODF2, SCLT1, KATNB1, WDR62, WDR34, SIRT2, AHI1, IFT88, NIN, KIAA0586, MKS1, BBS9, CEP89
ANKRD10	0	1	0	0	0	0	0	0	0	0					GOTERM_CC_ALL	GO:0005773~vacuole	0.0730046	ABCD4, ANKRD13B, NRP1, FLT1, FKBP15, SLC44A2, USP33, WDR83, TCIRG1, PTPN23, HTR4, USE1, SGSH, ZFYVE28, FLCN, AP1G2, ANPEP, FTH1, HYAL2, HYAL3, VPS35, ANXA8, FAM21A, CAPN1, DIRC2, CTBS, CTSC, WLS, LHCGR, ATP6V0B, GABARAPL1, PLA2G4F, ATP6AP1, ANXA2, SPHK2, USP4, ENTPD4, SLC11A1, ANXA11, ZFYVE21, ATP11B, ANK3, PRLR, DCN, NISCH, FCHSD1, PTP4A2, BCAN, RABEP1, PIK3C3, UBA52, SIDT2, DGKH, NAPA, VAC14, N…
MITD1	0	0	0	0	1	0	0	0	0	0					GOTERM_CC_ALL	GO:0000922~spindle pole	0.077063	CEP104, GPSM2, ODF2, NDE1, KATNB1, RMDN1, WDR73, BRCC3, WDR62, NIN, CTNNB1, CEP44, MAD1L1, CEP89
KIAA1328	1	0	0	0	0	1	1	0	0	0					GOTERM_CC_ALL	GO:0001726~ruffle	0.0775185	CYFIP1, PLA2G4F, CDKL5, ANXA2, TPM1, ASAP3, COBL, ARAP3, PTPRJ, PTK6, FRMD4B, BAIAP2, RASGRP2, MKLN1, PDLIM7, SNX5
ITSN2	0	0	0	1	0	0	0	0	0	0					GOTERM_CC_ALL	GO:0031966~mitochondrial membrane	0.0809376	ACADVL, ABCD3, NDUFA11, MRPS14, ECSIT, MRPL33, WDR93, NNT, PMPCB, CPT1A, PAM16, MCCC1, PRKCA, CPT1B, MRPL43, CLPX, SLC9B2, SLC25A16, COX7A2L, NDUFS8, BDH1, NDUFS4, NDUFS3, SLC25A12, UQCRB, NDUFB5, COX18, AK2, NDUFB2, ABCB8, OMA1, SPG7, UQCR10, PPOX, BCL2L13, MFN1, NDUFV1, NDUFA9, LYN, MON2, TIMMDC1, DMPK, BAD, AGK, NDUFA3, IDH2, MYO19, COQ4, NDUFAF6, NDUFAB1, PI4KB, SFXN2, BCL2L2, BCL2L1
SCGN	0	0	1	0	1	1	1	0	0	0					GOTERM_CC_ALL	GO:0030667~secretory granule membrane	0.0822265	SUN1, SPARC, ATP8B3, ABCA3, CAV1, SLC11A1, APLP2, STXBP2, STX3, SRI
CDH16	0	0	0	1	0	0	1	0	0	0					GOTERM_CC_ALL	GO:0090576~RNA polymerase III transcription factor complex	0.086432	GTF3C2, BRF1, BDP1
CYP2R1	1	0	0	0	0	0	0	0	0	0					GOTERM_CC_ALL	GO:0031410~cytoplasmic vesicle	0.0877813	VEZT, NRP1, SERPINA1, SPARC, NRSN1, ITSN1, NUDT1, TCIRG1, PTPN23, ZDHHC8, ECE2, PCSK5, BICD1, SPRED2, SCGN, ISLR, AP1G2, HYAL2, HYAL3, KIF1B, CTSC, WLS, PDIA3, ATP6V0B, GABARAPL1, SUN1, DST, ANXA2, ARRDC1, ABCC8, PDPK1, ENTPD4, HGF, SLC11A1, SERPINF1, APLP2, SPINK5, ANXA11, ZFYVE21, SENP2, ATG12, CKAP4, RNF144A, F8, CEACAM1, RABEP1, PACS1, TBC1D7, ERP29, PIK3C3, UBA52, GPRC5C, DDC, MAPKAP1, STXBP…
ZC3H10	0	0	0	0	0	0	1	0	0	0					GOTERM_CC_ALL	GO:0071004~U2-type prespliceosome	0.0879464	PRPF39, SF3A2, LUC7L, SF3B1
GLT8D1	0	0	0	0	0	0	0	0	0	1					GOTERM_CC_ALL	GO:0044427~chromosomal part	0.0895939	AHCTF1, CALCOCO1, RIF1, ELL, MECP2, ING3, SIN3B, PPP2R1A, RUVBL2, ZNF207, DFFB, USP3, ATRX, PPP2R5C, PLRG1, KIF22, SMC1A, SIRT2, UCHL5, RUNX2, RAD51B, NCOR2, CFDP1, CREB1, MSH2, TEP1, MCM3, TERF2IP, PLCB1, MAD1L1, PAFAH1B1, L3MBTL1, INO80C, DCTN5, SP100, PRKDC, NCAPG, RELA, RNF212, ORC4, EXOSC10, RBBP4, NUP85, STAT6, ABCF2, MTA3, CENPT, MBD3, CDKN2A, STAT1, NDE1, PHF12, XRCC3, NR1H4, ESR1, ASXL1,…
LSM5	0	0	0	0	0	0	1	-1	0	0					GOTERM_CC_ALL	GO:0098805~whole membrane	0.0928312	SPARC, ITSN1, WDR83, ZFYVE28, SCGN, LIPE, EDNRB, PPP2R1B, ANPEP, VPS35, WLS, CPT1A, GABARAPL1, ENTPD4, APLP2, SLC11A1, ATP11B, CPT1B, ATG12, UBA52, SIDT2, STXBP2, PLD1, ADGRG1, AP5M1, AP4S1, DECR2, ATP6V1D, SEC31B, SNX5, LYN, ABCA2, MSR1, ATP8B3, CCZ1B, DMPK, STK11IP, ABCA3, CAV1, PTCH1, DLG1, SYNJ1, CHMP2A, PI4KB, BCL2L2, BCL2L1, ABCD4, ABCD3, SLC44A2, TCIRG1, SYNE2, SPRED2, AP1G2, HYAL2, ANXA8,…
ATRNL1	0	1	0	0	0	0	0	0	0	0					GOTERM_MF_ALL	GO:0005524~ATP binding	8.49827e-10	EIF4A2, EIF4A1, DGKE, CLPB, ULK4, ARAF, STK19, ACSM5, RUVBL2, AKT3, LONP2, MAP2K3, TOR3A, ABCG5, EPHA6, CDKL5, LIG1, PRKCE, MCCC1, CSNK2A2, DYRK1A, ACOT12, LIG3, ATP11B, CSNK1D, PRKCA, VRK3, PASK, RUNX2, CLPX, ERN2, SLFN13, OBSCN, MSH2, KARS, MTHFD1, DDX39B, TEP1, DGKQ, SIK3, DGKH, PFKFB2, BRSK2, PRKDC, AK2, TARS, ABCB8, DDX60, PKMYT1, UBE2J2, KALRN, AK7, AK9, STK3, ORC4, BRIP1, LARS, MDN1, TRPM4…
ARHGAP26	1	0	0	0	0	0	1	0	0	0					GOTERM_MF_ALL	GO:0003824~catalytic activity	8.87026e-10	CLPB, ARAF, WDR83, ENO3, GLS, LIPE, ENDOV, WDR93, AKT3, ADGB, ACOT8, PRKCE, CSNK2A2, PRKCA, PASK, GANC, CLPX, ATG12, MTAP, MTHFD1, DDX39B, TEP1, ETHE1, KIAA1456, RBCK1, CFAP61, LIPT1, MTMR1, EXD3, CELA3B, HACD1, MTMR3, PRKDC, MAPKAP1, NPRL2, NEDD4L, ABCB8, PLA2G6, PRDM11, ADH5, C2, SULT1A1, RNF212, HSD11B2, PPP4C, RNF216, ADAMTS19, ST3GAL6, SULT1A4, LYN, CDK18, ABCA2, DNAH10, ICMT, DMPK, RNASE11,…
MTMR10	0	1	0	1	1	1	1	0	0	0					GOTERM_MF_ALL	GO:0032559~adenyl ribonucleotide binding	1.49532e-09	EIF4A2, EIF4A1, DGKE, CLPB, ULK4, ARAF, STK19, ACSM5, RUVBL2, AKT3, LONP2, MAP2K3, TOR3A, ABCG5, EPHA6, CDKL5, LIG1, PRKCE, MCCC1, CSNK2A2, DYRK1A, ACOT12, LIG3, ATP11B, CSNK1D, PRKCA, VRK3, PASK, RUNX2, CLPX, ERN2, SLFN13, OBSCN, MSH2, KARS, MTHFD1, DDX39B, TEP1, DGKQ, SIK3, DGKH, PFKFB2, BRSK2, PRKDC, AK2, TARS, ABCB8, DDX60, PKMYT1, UBE2J2, KALRN, AK7, AK9, STK3, ORC4, BRIP1, LARS, MDN1, TRPM4…
FHAD1	0	0	0	0	0	1	1	0	0	0					GOTERM_MF_ALL	GO:0030554~adenyl nucleotide binding	2.45751e-09	EIF4A2, EIF4A1, DGKE, CLPB, ULK4, ARAF, STK19, ACSM5, RUVBL2, AKT3, LONP2, MAP2K3, TOR3A, ABCG5, EPHA6, CDKL5, LIG1, PRKCE, MCCC1, CSNK2A2, DYRK1A, ACOT12, LIG3, ATP11B, CSNK1D, PRKCA, VRK3, PASK, RUNX2, CLPX, ERN2, SLFN13, OBSCN, MSH2, KARS, MTHFD1, DDX39B, TEP1, DGKQ, SIK3, DGKH, PFKFB2, BRSK2, PRKDC, AK2, TARS, ABCB8, DDX60, PKMYT1, UBE2J2, KALRN, AK7, AK9, STK3, ORC4, BRIP1, LARS, MDN1, TRPM4…
MKLN1	1	1	0	0	0	1	1	0	0	0					GOTERM_MF_ALL	GO:0016887~ATPase activity	1.2626e-07	EIF4A2, ABCD4, TOP2A, EIF4A1, ABCD3, DDX46, CLPB, CHD6, ATP2A2, ATP2A1, TCIRG1, CHD2, RUVBL2, MYO18A, LONP2, KIF1B, KIF1A, ABCC3, TOR3A, ATP6V0B, ABCG5, ATP6AP1, DST, ABCC8, ATRX, ABCC6, DDX54, ATP11B, KIF22, KIF27, CLPX, RAD51B, KIF9, MSH2, DDX39B, SKIV2L2, DNAH7, KATNB1, ABCB8, SPG7, RECQL4, BRIP1, RBBP4, ABCF2, ATP6V1D, ATP9B, MDN1, ABCA2, ATP8B3, DNAH10, ABCA6, ABCA3, XRCC3, DDX31, GTF2H1, MY…
IDH2	0	0	0	1	0	0	1	0	0	0					GOTERM_MF_ALL	GO:0035639~purine ribonucleoside triphosphate binding	9.06636e-07	EIF4A2, EIF4A1, DGKE, CLPB, ULK4, ARAF, STK19, ACSM5, EFTUD2, RUVBL2, AKT3, LONP2, MAP2K3, TOR3A, ABCG5, EPHA6, CDKL5, LIG1, PRKCE, MCCC1, CSNK2A2, DYRK1A, ACOT12, LIG3, ATP11B, CSNK1D, PRKCA, VRK3, PASK, RUNX2, CLPX, ERN2, SLFN13, OBSCN, MSH2, KARS, MTHFD1, DDX39B, TEP1, DGKQ, SIK3, DGKH, PFKFB2, BRSK2, PRKDC, ARL1, AK2, TARS, ABCB8, DDX60, PKMYT1, UBE2J2, KALRN, AK7, AK9, STK3, RHOBTB2, ORC4, B…
ZMYM2	1	0	0	0	0	0	0	0	0	0					GOTERM_MF_ALL	GO:0032555~purine ribonucleotide binding	1.02401e-06	EIF4A2, EIF4A1, DGKE, CLPB, ULK4, ARAF, STK19, ACSM5, EFTUD2, RUVBL2, AKT3, LONP2, MAP2K3, TOR3A, ABCG5, EPHA6, CDKL5, LIG1, PRKCE, MCCC1, CSNK2A2, DYRK1A, ACOT12, LIG3, ATP11B, CSNK1D, PRKCA, VRK3, PASK, RUNX2, CLPX, ERN2, SLFN13, OBSCN, MSH2, KARS, MTHFD1, DDX39B, TEP1, DGKQ, SIK3, DGKH, PFKFB2, BRSK2, PRKDC, ARL1, AK2, TARS, ABCB8, DDX60, PKMYT1, UBE2J2, KALRN, AK7, AK9, STK3, RHOBTB2, ORC4, B…
ITFG3	0	0	1	0	0	0	1	1	0	0					GOTERM_MF_ALL	GO:0000166~nucleotide binding	1.11723e-06	EIF4A2, EIF4A1, CLPB, ULK4, ARAF, ACSM5, AKT3, LONP2, EPHA6, RBFOX2, PRKCE, MCCC1, CSNK2A2, CSNK1D, PRKCA, PASK, CLPX, RUNX2, KARS, DDX39B, MTHFD1, TEP1, CRYZL1, SIK3, PRKDC, ABCB8, UBE2J2, KALRN, HSD11B2, BRIP1, LARS, TRPM4, DECR1, LYN, CDK18, ABCA2, DNAH10, DMPK, ABCA6, ABCA3, DNAH14, XRCC3, LARP7, PTK6, LARP6, PTK2, WNK2, MYO5C, DHX29, CDK16, ACVRL1, DDR1, TOP2A, MOCS2, PFAS, MECP2, SYNCRIP, N…
COX18	0	0	0	1	0	0	0	0	0	0					GOTERM_MF_ALL	GO:0032553~ribonucleotide binding	1.15471e-06	EIF4A2, EIF4A1, DGKE, CLPB, ULK4, ARAF, STK19, ACSM5, EFTUD2, RUVBL2, AKT3, LONP2, MAP2K3, TOR3A, ABCG5, EPHA6, CDKL5, LIG1, PRKCE, MCCC1, CSNK2A2, DYRK1A, ACOT12, LIG3, ATP11B, CSNK1D, PRKCA, VRK3, PASK, RUNX2, CLPX, ERN2, SLFN13, OBSCN, MSH2, KARS, MTHFD1, DDX39B, TEP1, DGKQ, SIK3, DGKH, PFKFB2, BRSK2, PRKDC, ARL1, AK2, TARS, ABCB8, DDX60, PKMYT1, UBE2J2, KALRN, AK7, AK9, STK3, RHOBTB2, ORC4, B…
NGLY1	1	0	0	0	0	0	0	0	0	0					GOTERM_MF_ALL	GO:1901265~nucleoside phosphate binding	1.20134e-06	EIF4A2, EIF4A1, CLPB, ULK4, ARAF, ACSM5, AKT3, LONP2, EPHA6, RBFOX2, PRKCE, MCCC1, CSNK2A2, CSNK1D, PRKCA, PASK, CLPX, RUNX2, KARS, DDX39B, MTHFD1, TEP1, CRYZL1, SIK3, PRKDC, ABCB8, UBE2J2, KALRN, HSD11B2, BRIP1, LARS, TRPM4, DECR1, LYN, CDK18, ABCA2, DNAH10, DMPK, ABCA6, ABCA3, DNAH14, XRCC3, LARP7, PTK6, LARP6, PTK2, WNK2, MYO5C, DHX29, CDK16, ACVRL1, DDR1, TOP2A, MOCS2, PFAS, MECP2, SYNCRIP, N…
PDE4D	0	0	0	0	0	0	1	0	0	0					GOTERM_MF_ALL	GO:0032550~purine ribonucleoside binding	1.29845e-06	EIF4A2, EIF4A1, DGKE, CLPB, ULK4, ARAF, STK19, ACSM5, EFTUD2, RUVBL2, AKT3, LONP2, MAP2K3, TOR3A, ABCG5, EPHA6, CDKL5, LIG1, PRKCE, MCCC1, CSNK2A2, DYRK1A, ACOT12, LIG3, ATP11B, CSNK1D, PRKCA, VRK3, PASK, RUNX2, CLPX, ERN2, SLFN13, OBSCN, MSH2, KARS, MTHFD1, DDX39B, TEP1, DGKQ, SIK3, DGKH, PFKFB2, BRSK2, PRKDC, ARL1, AK2, TARS, ABCB8, DDX60, PKMYT1, UBE2J2, KALRN, AK7, AK9, STK3, RHOBTB2, ORC4, B…
FPGT-TNNI3K	0	1	1	0	0	1	1	0	1	0					GOTERM_MF_ALL	GO:0032549~ribonucleoside binding	1.37395e-06	EIF4A2, EIF4A1, DGKE, CLPB, ULK4, ARAF, STK19, ACSM5, EFTUD2, RUVBL2, AKT3, LONP2, MAP2K3, TOR3A, ABCG5, EPHA6, CDKL5, LIG1, PRKCE, MCCC1, CSNK2A2, DYRK1A, ACOT12, LIG3, ATP11B, CSNK1D, PRKCA, VRK3, PASK, RUNX2, CLPX, ERN2, SLFN13, OBSCN, MSH2, KARS, MTHFD1, DDX39B, TEP1, DGKQ, SIK3, DGKH, PFKFB2, BRSK2, PRKDC, ARL1, AK2, TARS, ABCB8, DDX60, PKMYT1, UBE2J2, KALRN, AK7, AK9, STK3, RHOBTB2, ORC4, B…
SCAF11	1	0	0	0	0	1	1	0	0	0					GOTERM_MF_ALL	GO:0001883~purine nucleoside binding	1.37395e-06	EIF4A2, EIF4A1, DGKE, CLPB, ULK4, ARAF, STK19, ACSM5, EFTUD2, RUVBL2, AKT3, LONP2, MAP2K3, TOR3A, ABCG5, EPHA6, CDKL5, LIG1, PRKCE, MCCC1, CSNK2A2, DYRK1A, ACOT12, LIG3, ATP11B, CSNK1D, PRKCA, VRK3, PASK, RUNX2, CLPX, ERN2, SLFN13, OBSCN, MSH2, KARS, MTHFD1, DDX39B, TEP1, DGKQ, SIK3, DGKH, PFKFB2, BRSK2, PRKDC, ARL1, AK2, TARS, ABCB8, DDX60, PKMYT1, UBE2J2, KALRN, AK7, AK9, STK3, RHOBTB2, ORC4, B…
KARS	0	0	0	0	0	0	1	0	0	0					GOTERM_MF_ALL	GO:0017076~purine nucleotide binding	1.54232e-06	EIF4A2, EIF4A1, DGKE, CLPB, ULK4, ARAF, STK19, ACSM5, EFTUD2, RUVBL2, AKT3, LONP2, MAP2K3, TOR3A, ABCG5, EPHA6, CDKL5, LIG1, PRKCE, MCCC1, CSNK2A2, DYRK1A, ACOT12, LIG3, ATP11B, CSNK1D, PRKCA, VRK3, PASK, RUNX2, CLPX, ERN2, SLFN13, OBSCN, MSH2, KARS, MTHFD1, DDX39B, TEP1, DGKQ, SIK3, DGKH, PFKFB2, BRSK2, PRKDC, ARL1, AK2, TARS, ABCB8, DDX60, PKMYT1, UBE2J2, KALRN, AK7, AK9, STK3, RHOBTB2, ORC4, B…
ZNF19	0	0	0	0	0	0	1	0	0	0					GOTERM_MF_ALL	GO:0001882~nucleoside binding	1.73583e-06	EIF4A2, EIF4A1, DGKE, CLPB, ULK4, ARAF, STK19, ACSM5, EFTUD2, RUVBL2, AKT3, LONP2, MAP2K3, TOR3A, ABCG5, EPHA6, CDKL5, LIG1, PRKCE, MCCC1, CSNK2A2, DYRK1A, ACOT12, LIG3, ATP11B, CSNK1D, PRKCA, VRK3, PASK, RUNX2, CLPX, ERN2, SLFN13, OBSCN, MSH2, KARS, MTHFD1, DDX39B, TEP1, DGKQ, SIK3, DGKH, PFKFB2, BRSK2, PRKDC, ARL1, AK2, TARS, ABCB8, DDX60, PKMYT1, UBE2J2, KALRN, AK7, AK9, STK3, RHOBTB2, ORC4, B…
CXorf40B	0	1	0	0	0	1	1	0	1	0					GOTERM_MF_ALL	GO:0042623~ATPase activity, coupled	1.89911e-06	ABCD4, TOP2A, EIF4A2, EIF4A1, ABCD3, DDX46, CHD6, ATP2A2, KATNB1, ATP2A1, ABCB8, TCIRG1, SPG7, CHD2, RECQL4, BRIP1, RBBP4, RUVBL2, MYO18A, LONP2, ATP9B, ATP6V1D, ABCC3, ABCA2, ATP6V0B, ABCG5, ATP8B3, ATP6AP1, ABCA6, ABCC8, ABCA3, XRCC3, ATRX, ABCC6, DDX31, DDX54, GTF2H1, ATP11B, CLPX, RAD51B, MYO1B, RAD51, DDX39B, SKIV2L, DHX29, SKIV2L2
HAUS3	0	0	0	0	0	1	1	0	0	0					GOTERM_MF_ALL	GO:0097367~carbohydrate derivative binding	8.30023e-06	EIF4A2, EIF4A1, CLPB, ULK4, ARAF, ACSM5, AKT3, LONP2, EPHA6, PRKCE, MCCC1, CSNK2A2, CSNK1D, PRKCA, PASK, CLPX, RUNX2, BCAN, KARS, DDX39B, MTHFD1, TEP1, SIK3, PRKDC, ABCB8, UBE2J2, KALRN, BRIP1, LARS, TRPM4, LYN, CDK18, ABCA2, DNAH10, DMPK, ABCA6, ABCA3, DNAH14, XRCC3, PTK6, PTK2, WNK2, MYO5C, DHX29, CDK16, ACVRL1, DDR1, TOP2A, NRP1, SERPINA1, ECM2, GPAA1, PCSK6, PFAS, HYAL2, KIF1B, RIOK2, KIF1A, …
TNS1	0	0	0	0	0	0	1	0	0	-1					GOTERM_MF_ALL	GO:0036094~small molecule binding	9.42124e-06	EIF4A2, EIF4A1, CLPB, ULK4, ARAF, ACSM5, AKT3, LONP2, EPHA6, STARD5, RBFOX2, PRKCE, MCCC1, CSNK2A2, CSNK1D, PRKCA, PASK, CLPX, RUNX2, KARS, DDX39B, MTHFD1, TEP1, CRYZL1, SIK3, PRKDC, ABCB8, UBE2J2, KALRN, SEC14L2, HSD11B2, BRIP1, LARS, TRPM4, DECR1, LYN, CDK18, ABCA2, DNAH10, DMPK, ABCA6, ABCA3, DNAH14, XRCC3, LARP7, PTK6, LARP6, PTK2, WNK2, MYO5C, DHX29, CDK16, ACVRL1, DDR1, TOP2A, MOCS2, PFAS, …
TSPAN9	0	0	0	0	0	0	1	0	0	0					GOTERM_MF_ALL	GO:0017111~nucleoside-triphosphatase activity	4.60047e-05	EIF4A2, ABCD4, TOP2A, EIF4A1, ABCD3, DDX46, CLPB, MCM9, NUDT1, CHD6, ATP2A2, MYL6B, ATP2A1, TCIRG1, CHD2, EFTUD2, RUVBL2, MYO18A, LONP2, KIF1B, KIF1A, ABCC3, TOR3A, ATP6V0B, ABCG5, ATP6AP1, DST, ABCC8, ATRX, ABCC6, DDX54, ATP11B, KIF22, KIF27, CLPX, RAD51B, KIF9, MSH2, DDX39B, EHHADH, MCM3, SKIV2L2, ATL3, DNAH7, ARL1, GTPBP10, KATNB1, ABCB8, SPG7, DDX60, KLC1, GNAI2, RECQL4, KLC4, BRIP1, KLC3, RB…
STIM2	1	0	0	0	0	0	1	0	0	0					GOTERM_MF_ALL	GO:0016462~pyrophosphatase activity	0.000109024	EIF4A2, ABCD4, TOP2A, EIF4A1, ABCD3, DDX46, CLPB, MCM9, NUDT1, CHD6, ATP2A2, MYL6B, ATP2A1, TCIRG1, CHD2, EFTUD2, RUVBL2, MYO18A, LONP2, KIF1B, KIF1A, ABCC3, TOR3A, ATP6V0B, ABCG5, ATP6AP1, DST, ABCC8, ENTPD4, ENTPD5, ATRX, ABCC6, DDX54, ATP11B, KIF22, KIF27, CLPX, RAD51B, KIF9, MSH2, DDX39B, EHHADH, MCM3, SKIV2L2, ATL3, DNAH7, ARL1, GTPBP10, KATNB1, ABCB8, SPG7, DDX60, KLC1, GNAI2, RECQL4, KLC4,…
SKAP2	0	0	1	0	0	0	0	0	0	0					GOTERM_MF_ALL	GO:0016818~hydrolase activity, acting on acid anhydrides, in phosphorus-containing anhydrides	0.000118291	EIF4A2, ABCD4, TOP2A, EIF4A1, ABCD3, DDX46, CLPB, MCM9, NUDT1, CHD6, ATP2A2, MYL6B, ATP2A1, TCIRG1, CHD2, EFTUD2, RUVBL2, MYO18A, LONP2, KIF1B, KIF1A, ABCC3, TOR3A, ATP6V0B, ABCG5, ATP6AP1, DST, ABCC8, ENTPD4, ENTPD5, ATRX, ABCC6, DDX54, ATP11B, KIF22, KIF27, CLPX, RAD51B, KIF9, MSH2, DDX39B, EHHADH, MCM3, SKIV2L2, ATL3, DNAH7, ARL1, GTPBP10, KATNB1, ABCB8, SPG7, DDX60, KLC1, GNAI2, RECQL4, KLC4,…
CACNA1D	0	0	0	0	0	0	0	1	0	0					GOTERM_MF_ALL	GO:0016817~hydrolase activity, acting on acid anhydrides	0.000128365	EIF4A2, ABCD4, TOP2A, EIF4A1, ABCD3, DDX46, CLPB, MCM9, NUDT1, CHD6, ATP2A2, MYL6B, ATP2A1, TCIRG1, CHD2, EFTUD2, RUVBL2, MYO18A, LONP2, KIF1B, KIF1A, ABCC3, TOR3A, ATP6V0B, ABCG5, ATP6AP1, DST, ABCC8, ENTPD4, ENTPD5, ATRX, ABCC6, DDX54, ATP11B, KIF22, KIF27, CLPX, RAD51B, KIF9, MSH2, DDX39B, EHHADH, MCM3, SKIV2L2, ATL3, DNAH7, ARL1, GTPBP10, KATNB1, ABCB8, SPG7, DDX60, KLC1, GNAI2, RECQL4, KLC4,…
CLPB	0	1	0	0	0	0	0	0	0	0					GOTERM_MF_ALL	GO:0005488~binding	0.000144884	TDRKH, ITSN2, PGAP2, ITSN1, ARAF, ZFYVE28, LIPE, ENDOV, AKT3, WLS, GABARAPL1, ZNF19, STARD5, RBFOX2, CSNK2A2, ZFYVE21, FRS3, SIGIRR, MYL5, MTHFD1, DDX39B, RFX7, ETHE1, FEZ1, PSME4, TBPL1, ATF7, RBCK1, SKAP2, MTMR1, URI1, HACD1, EXD3, MTMR3, NPRL2, NCAPG, ABCB8, PLA2G6, OAZ3, C2, SULT1A1, RNF212, HSD11B2, RNF216, ADAMTS19, PSMF1, GTF2IRD2B, ZNF266, LYN, ABCA2, ABCA6, ABCA3, NCAPH2, CYP4F3, LARP7, …
GYPB	0	0	0	0	0	0	1	0	0	0					GOTERM_MF_ALL	GO:0016787~hydrolase activity	0.000157418	EIF4A2, EIF4A1, CLPB, HDAC10, NUDT1, GLS, LIPE, ENDOV, PPP2R1A, ANPEP, LONP2, ADGB, ACOT8, ENTPD4, ENTPD5, GANC, CLPX, INPP4B, XRN1, DDX39B, MTHFD1, CES2, MTMR1, EXD3, CELA3B, MTMR3, KLK3, ABCB8, OMA1, BRCC3, PLA2G6, C2, BRIP1, APH1B, PPP4C, ADAMTS19, LARS, ARSB, ABCA2, DNAH10, RNASE11, ABCA6, ABCA3, DNAH14, XRCC3, TDP1, MYO5C, DHX29, TOP2A, GPAA1, PTPRJ, MYL6B, PCSK7, SMG7, PCSK6, PCSK5, PRSS21,…
SRI	0	1	0	1	0	0	0	0	0	0					GOTERM_MF_ALL	GO:0016301~kinase activity	0.000435125	DDR1, ACVRL1, NRP1, DGKE, CCNK, FLT1, MAST1, ULK4, ARAF, IL5RA, STK19, PIK3C2G, WDR83, CCNC, ZMYM2, AKT3, SPEG, RIOK2, MAP2K3, MAP4K2, CDKL5, EPHA6, SPHK2, STRADA, PDPK1, RIPK2, PRKCE, CSNK2A2, MINK1, DYRK1A, NRG1, CSNK1D, PRKCA, TYK2, PASK, VRK3, GAK, ERN2, OBSCN, DGKQ, AKAP9, SIK3, PIK3C3, FAM20A, SGK2, DGKH, PFKFB2, DTYMK, BRSK2, PDXK, MVK, PRKDC, MAPKAP1, NPRL2, AK2, AKAP6, PKMYT1, KALRN, AK7…
SPTLC1	0	0	0	0	0	0	1	0	0	0					GOTERM_MF_ALL	GO:0016773~phosphotransferase activity, alcohol group as acceptor	0.000687875	DDR1, ACVRL1, NRP1, DGKE, CCNK, FLT1, MAST1, ULK4, ARAF, IL5RA, STK19, PIK3C2G, CCNC, ZMYM2, AKT3, SPEG, RIOK2, MAP2K3, MAP4K2, CDKL5, EPHA6, SPHK2, STRADA, PDPK1, RIPK2, PRKCE, CSNK2A2, MINK1, DYRK1A, NRG1, CSNK1D, PRKCA, TYK2, PASK, VRK3, GAK, ERN2, OBSCN, DGKQ, SIK3, PIK3C3, FAM20A, SGK2, DGKH, PFKFB2, BRSK2, PDXK, MVK, PRKDC, NPRL2, PKMYT1, KALRN, STK3, MAPK8, PPP4C, SGK494, PHKG2, FPGT-TNNI3…
ACSM2B	1	1	0	0	0	1	1	0	0	0					GOTERM_MF_ALL	GO:0043167~ion binding	0.000739559	ITSN2, SPARC, ITSN1, ARAF, NUDT1, ACSM5, ZDHHC8, CALML4, ENO3, ZDHHC3, ZFYVE28, ENDOV, ANPEP, FTH1, TNS3, ZNF169, ZNF19, STARD5, PHYKPL, SP110, SCAF11, PRKCE, MCCC1, ZFYVE21, PRKCA, CLPX, THAP2, MYL5, KARS, ETHE1, CRYZL1, KIAA1456, SIK3, ATF7, RBCK1, ZNF710, ZFPM1, L3MBTL1, ZNF396, EXD3, MTMR3, NECAB3, MAPKAP1, PCDH15, OMA1, BRCC3, KALRN, ADH5, C2, RNF212, BRIP1, PPP4C, RNF216, ADAMTS19, ZNHIT3, …
WDR26	0	0	1	0	0	0	1	0	0	-1					GOTERM_MF_ALL	GO:1901363~heterocyclic compound binding	0.00075343	TDRKH, RPL3, CLPB, ARAF, GABPB1, ELK4, ENDOV, AKT3, LUC7L, ZNF169, ADGB, ZNF19, RBFOX2, PRKCE, PIH1D1, CSNK2A2, FNDC3B, WDR75, PRKCA, PASK, CLPX, MTHFD1, DDX39B, RFX7, TEP1, KIAA1456, TBPL1, ATF7, RPL26, ZNF396, EXD3, PRKDC, ABCB8, PRDM11, HSD11B2, GTF2IRD2B, ZNF266, LYN, CDK18, ABCA2, DNAH10, DMPK, RNASE11, GTF2IRD2, ABCA6, ABCA3, DNAH14, CYP4F3, LARP7, LARP6, PBX1, POU6F1, NFATC4, MLLT10, TDP1,…
PRLR	0	0	0	0	1	0	0	1	0	0					GOTERM_MF_ALL	GO:0004674~protein serine/threonine kinase activity	0.000761672	ACVRL1, CCNK, MAST1, ULK4, ARAF, STK19, CCNC, AKT3, SPEG, RIOK2, MAP2K3, MAP4K2, CDKL5, PDPK1, RIPK2, PRKCE, CSNK2A2, MINK1, DYRK1A, CSNK1D, PRKCA, PASK, VRK3, GAK, ERN2, OBSCN, SIK3, FAM20A, SGK2, BRSK2, PRKDC, PKMYT1, KALRN, STK3, MAPK8, PPP4C, SGK494, PHKG2, FPGT-TNNI3K, CDK18, DMPK, LIMK2, PHKB, GTF2H1, WNK2, MAP3K13, CDK16, MAP3K12, NEK11
TRIM2	0	0	0	0	0	1	0	0	-1	0					GOTERM_MF_ALL	GO:0004672~protein kinase activity	0.000861166	DDR1, ACVRL1, NRP1, CCNK, FLT1, MAST1, ULK4, ARAF, IL5RA, STK19, CCNC, ZMYM2, AKT3, SPEG, RIOK2, MAP2K3, MAP4K2, CDKL5, EPHA6, STRADA, PDPK1, RIPK2, PRKCE, CSNK2A2, MINK1, DYRK1A, NRG1, CSNK1D, PRKCA, TYK2, PASK, VRK3, GAK, ERN2, OBSCN, SIK3, PIK3C3, FAM20A, SGK2, BRSK2, PRKDC, NPRL2, PKMYT1, KALRN, STK3, MAPK8, PPP4C, SGK494, PHKG2, FPGT-TNNI3K, LYN, CDK18, DMPK, LIMK2, NTRK3, PHKB, GTF2H1, PTK6…
COBL	0	0	0	0	0	1	1	0	0	0					GOTERM_MF_ALL	GO:0016772~transferase activity, transferring phosphorus-containing groups	0.000911458	DGKE, CCNK, ULK4, ARAF, IL5RA, WDR83, CCNC, STK19, GNPTAB, AKT3, MAP2K3, EPHA6, CDKL5, PRKCE, CSNK2A2, DYRK1A, CSNK1D, PRKCA, VRK3, PASK, ERN2, OBSCN, TEP1, DGKQ, AKAP9, SIK3, DGKH, PFKFB2, ZCCHC6, BRSK2, PRKDC, MAPKAP1, NPRL2, AK2, PKMYT1, KALRN, AK7, AK9, STK3, PPP4C, IP6K2, LYN, CDK18, EIF2B3, DMPK, PTK6, PHKB, PTK2, TBCK, DLG1, WNK2, PI4KB, MAP3K13, CDK16, MAP3K12, DDR1, ACVRL1, NRP1, FLT1, M…
GALC	0	0	0	0	0	0	1	0	0	1					GOTERM_MF_ALL	GO:0097159~organic cyclic compound binding	0.00103976	TDRKH, RPL3, CLPB, ARAF, GABPB1, ELK4, ENDOV, AKT3, LUC7L, ZNF169, ADGB, ZNF19, STARD5, RBFOX2, PRKCE, PIH1D1, CSNK2A2, FNDC3B, WDR75, PRKCA, PASK, CLPX, MTHFD1, DDX39B, RFX7, TEP1, KIAA1456, TBPL1, ATF7, RPL26, ZNF396, EXD3, PRKDC, ABCB8, PRDM11, HSD11B2, GTF2IRD2B, ZNF266, LYN, CDK18, ABCA2, DNAH10, DMPK, RNASE11, GTF2IRD2, ABCA6, ABCA3, DNAH14, CYP4F3, LARP7, LARP6, PBX1, POU6F1, NFATC4, MLLT1…
DCN	0	0	0	0	0	0	1	0	0	0					GOTERM_MF_ALL	GO:0005515~protein binding	0.00117916	ITSN2, CYFIP1, RPL3, CLPB, PGAP2, ITSN1, ARAF, WDR83, GABPB1, ENO3, GLS, ZFYVE28, ELK4, LIPE, WDR90, AKT3, LUC7L, VPS35, ZNF169, WLS, GABARAPL1, ACOT8, RBFOX2, SERPINF1, PRKCE, PIH1D1, CSNK2A2, ZFYVE21, PRKCA, ARMC8, PASK, FRS3, GABRG2, CLPX, ATG12, SIGIRR, NISCH, ARMC2, MTAP, IFT88, MTHFD1, DDX39B, TEP1, DAAM2, FEZ1, PSME4, TBPL1, ATF7, RPL26, RBCK1, UBA52, SKAP2, MTMR1, URI1, HACD1, MTMR3, PRKD…
TBPL1	0	0	0	1	0	0	0	0	0	0					GOTERM_MF_ALL	GO:0098772~molecular function regulator	0.00135893	ITSN2, CCNK, ITSN1, FAM13A, IL5RA, CCNC, DOCK10, PPP2R1B, PPP2R1A, CCNL2, CCNL1, ANKRD36C, SERPINF1, APLP2, PRKCE, SPINK5, TBC1D2B, TSC1, FRS3, PRLR, CLPX, OBSCN, STIM2, PSME4, AKAP9, ELMO1, LPA, NGEF, LLGL2, URI1, BRSK2, NPRL2, NPRL3, ARL1, NEDD4L, FBLN1, BRCC3, RASGRP2, KALRN, STK3, OAZ3, SOCS2, BCL2L13, RIC8B, CPAMD8, PSMF1, TBC1D17, WNT2, COL28A1, TBC1D8B, RABGAP1L, EIF2B3, CCZ1B, DMPK, CAV1,…
HECTD4	0	1	0	1	0	0	1	0	0	0					GOTERM_MF_ALL	GO:0043169~cation binding	0.00148754	ITSN2, SPARC, ITSN1, ARAF, NUDT1, ACSM5, ZDHHC8, CALML4, ENO3, ZDHHC3, ZFYVE28, ENDOV, ANPEP, FTH1, TNS3, ZNF169, ZNF19, SP110, SCAF11, PRKCE, MCCC1, ZFYVE21, PRKCA, CLPX, THAP2, MYL5, KARS, ETHE1, CRYZL1, KIAA1456, SIK3, ATF7, RBCK1, ZNF710, ZFPM1, L3MBTL1, ZNF396, EXD3, MTMR3, NECAB3, PCDH15, OMA1, BRCC3, KALRN, ADH5, C2, RNF212, BRIP1, PPP4C, RNF216, ADAMTS19, ZNHIT3, VPS8, HIVEP1, HMGCLL1, AR…
MARS	0	0	0	1	0	0	0	0	0	0					GOTERM_MF_ALL	GO:0016740~transferase activity	0.0017496	CCNK, ULK4, ARAF, ACSM5, WDR83, CCNC, ZDHHC8, ZDHHC3, CDC23, AKT3, FBXO3, CPT1A, EPHA6, PHYKPL, PRKCE, METTL3, CSNK2A2, CSNK1D, PRKCA, PASK, CPT1B, ATG12, MTAP, TEP1, KIAA1456, AKAP9, SIK3, RBCK1, LIPT1, PRKDC, MAPKAP1, NPRL2, NEDD4L, PRDM11, UBE2J2, KALRN, SULT1A1, RNF212, PPP4C, RNF216, WBSCR22, ST3GAL6, SULT1A4, LYN, CDK18, ICMT, DMPK, ST8SIA1, PTK6, PTK2, PARP11, NDUFAF6, WNK2, FBXL2, CDK16, …
CYFIP1	1	-1	0	0	0	0	1	0	0	0					GOTERM_MF_ALL	GO:0046872~metal ion binding	0.00177227	ITSN2, SPARC, ITSN1, ARAF, NUDT1, ACSM5, ZDHHC8, CALML4, ENO3, ZDHHC3, ZFYVE28, ENDOV, ANPEP, FTH1, TNS3, ZNF169, ZNF19, SP110, SCAF11, PRKCE, MCCC1, ZFYVE21, PRKCA, CLPX, THAP2, MYL5, KARS, ETHE1, CRYZL1, KIAA1456, SIK3, ATF7, RBCK1, ZNF710, ZFPM1, L3MBTL1, ZNF396, EXD3, MTMR3, NECAB3, PCDH15, OMA1, BRCC3, KALRN, ADH5, C2, RNF212, BRIP1, PPP4C, RNF216, ADAMTS19, ZNHIT3, VPS8, HIVEP1, HMGCLL1, AR…
RUNX2	0	0	0	1	0	1	0	0	0	0					GOTERM_MF_ALL	GO:0043492~ATPase activity, coupled to movement of substances	0.00198495	ABCD4, ABCC3, ABCA2, ABCG5, ATP6V0B, ABCD3, ATP8B3, ATP6AP1, ABCA6, ABCC8, ABCA3, ABCC6, ATP2A2, ATP11B, ATP2A1, ABCB8, TCIRG1, ATP9B, ATP6V1D
NCL	0	0	0	0	1	0	0	0	0	0					GOTERM_MF_ALL	GO:0035091~phosphatidylinositol binding	0.00278571	RNF34, WDR45B, GPAA1, MAPKAP1, PIK3C2G, PLD1, ZFYVE28, ANXA8, SNX5, ANXA2, PHF12, PLEKHA5, ARAP3, SNX24, PASK, WDR35, NISCH, CCDC88A, MYO1B, SESTD1, SNX14, SYT10, LANCL2, MITD1, PLCB1, ZCCHC2
ABCF2	1	0	0	0	0	0	1	0	0	0					GOTERM_MF_ALL	GO:0050136~NADH dehydrogenase (quinone) activity	0.00368075	NDUFA9, NDUFS8, WDR93, NDUFB5, NDUFA3, NDUFAB1, NDUFS4, NDUFS3, NDUFB2, NDUFV1
LRCH3	0	0	0	1	0	0	0	0	0	-1					GOTERM_MF_ALL	GO:0008137~NADH dehydrogenase (ubiquinone) activity	0.00368075	NDUFA9, NDUFS8, WDR93, NDUFB5, NDUFA3, NDUFAB1, NDUFS4, NDUFS3, NDUFB2, NDUFV1
FRMD5	0	0	0	0	0	1	0	0	0	0					GOTERM_MF_ALL	GO:0003954~NADH dehydrogenase activity	0.00368075	NDUFA9, NDUFS8, WDR93, NDUFB5, NDUFA3, NDUFAB1, NDUFS4, NDUFS3, NDUFB2, NDUFV1
PPARG	0	1	0	0	0	0	0	0	0	0					GOTERM_MF_ALL	GO:0003774~motor activity	0.00417081	DNAH10, DNAH7, DNAH14, MYL6B, KIF22, KLC1, MYO19, KIF27, KLC4, MYO1B, KIF9, KLC3, MYO15B, MYO1A, MYO5C, MYO18A, PIN1, KIF1B, KIF1A
MAD1L1	0	0	1	1	-1	0	0	0	0	0					GOTERM_MF_ALL	GO:0005089~Rho guanyl-nucleotide exchange factor activity	0.00481688	ITSN2, FARP2, FARP1, PLEKHG2, ITSN1, KALRN, ARHGEF9, OBSCN, ALS2CL, PLEKHG4B, ARHGEF3, SOS2, NGEF
RFX7	0	0	0	0	0	0	0	0	0	1					GOTERM_MF_ALL	GO:0008094~DNA-dependent ATPase activity	0.00654918	TOP2A, ATRX, XRCC3, CHD6, GTF2H1, CHD2, RAD51B, RECQL4, BRIP1, RAD51, RBBP4, RUVBL2, MYO18A
ITGA7	0	0	0	0	0	1	1	0	0	0					GOTERM_MF_ALL	GO:0043168~anion binding	0.00676787	CEP104, DDC, PDXK, WDR45B, MAPKAP1, CLCN3, CSAD, ADH5, RELA, NFS1, SPTLC1, GRM7, ANXA8, STX3, HIF1AN, CTSC, STARD5, PHYKPL, MCCC1, PLEKHA5, NR1H4, ARAP3, GRIN2B, KARS, SESTD1, P4HA3, SNX14, ALB, NDUFAB1, PIN1, PPARG
C11orf49	0	0	0	-1	0	1	0	0	0	0					GOTERM_MF_ALL	GO:0016655~oxidoreductase activity, acting on NAD(P)H, quinone or similar compound as acceptor	0.00691851	NDUFA9, NDUFS8, WDR93, NDUFB5, NDUFA3, NDUFAB1, NDUFS4, CRYZL1, NDUFS3, NDUFB2, NDUFV1
FAM178A	0	0	0	0	0	0	0	1	0	0					GOTERM_MF_ALL	GO:0005085~guanyl-nucleotide exchange factor activity	0.00707254	ITSN2, DOCK5, ITSN1, IL5RA, DENND3, RASGRP2, KALRN, DOCK10, FLCN, RIC8B, ALS2CL, PSD4, PLEKHG4B, RALGPS1, FARP2, FARP1, EIF2B3, PLEKHG2, CCZ1B, HPS4, NRG1, FRS3, GRIN2B, PTK2, ARHGEF9, OBSCN, AKAP9, ARHGEF3, ELMO1, RGL3, SOS2, RAPGEF3, NGEF
ANXA2	0	0	0	0	-1	0	1	0	0	-1					GOTERM_MF_ALL	GO:0042626~ATPase activity, coupled to transmembrane movement of substances	0.00781914	ABCD4, ABCC3, ABCA2, ABCG5, ATP6V0B, ABCD3, ATP6AP1, ABCA6, ABCC8, ABCA3, ABCC6, ATP2A2, ATP2A1, ABCB8, TCIRG1, ATP6V1D
BOC	1	0	1	0	0	0	1	0	0	1					GOTERM_MF_ALL	GO:0016820~hydrolase activity, acting on acid anhydrides, catalyzing transmembrane movement of substances	0.00914404	ABCD4, ABCC3, ABCA2, ABCG5, ATP6V0B, ABCD3, ATP6AP1, ABCA6, ABCC8, ABCA3, ABCC6, ATP2A2, ATP2A1, ABCB8, TCIRG1, ATP6V1D
PIN1	0	0	0	0	1	0	0	0	0	0					GOTERM_MF_ALL	GO:0016651~oxidoreductase activity, acting on NAD(P)H	0.010461	NDUFA9, NDUFB5, NDUFA3, TXNL1, NDUFB2, ECSIT, NDUFS8, WDR93, NNT, NDUFAB1, NDUFS4, CRYZL1, NDUFS3, NDUFV1, DECR1
NAPG	0	0	0	0	0	0	1	0	0	0					GOTERM_MF_ALL	GO:0022804~active transmembrane transporter activity	0.010793	ABCD4, ABCD3, ATP2A2, ATP2A1, ABCB8, TCIRG1, CLCN3, SLC37A3, SLC16A3, ATP6V1D, SLC35A5, ABCC3, SLC13A1, ABCA2, SLC13A2, SLC37A2, SLC13A3, ATP6V0B, ABCG5, SLC36A2, SLC12A5, ATP6AP1, ABCA6, ABCC8, SLC6A15, ABCA3, SLC11A1, SLC12A1, ABCC6, SLC4A11, SLC16A14, SLC9B2, SLC25A16, SLC7A7, SLC6A9, SLCO1A2, SLC24A5
NPEPPS	0	0	0	0	0	0	1	0	0	0					GOTERM_MF_ALL	GO:0016504~peptidase activator activity	0.0110261	BCL2L13, BAD, CAV1, PSME4, FBLN1, TANK, CTSC, CLPX
NUPL1	0	0	0	-1	0	1	0	1	-1	0					GOTERM_MF_ALL	GO:0003996~acyl-CoA ligase activity	0.0124237	ACSM2A, ACSM5, ACSM2B, ACSF2
NDUFA11	0	-1	0	0	0	0	0	0	0	1					GOTERM_MF_ALL	GO:0044822~poly(A) RNA binding	0.0136839	DMGDH, EIF4A2, EIF4A1, RPL3, PPAN, MSI2, EFTUD2, RPS17, ZNF207, LUC7L, ZNF326, SLC16A3, TNS1, PDIA3, SRRM2, SUPT16H, AQR, RBFOX2, SCAF11, METTL3, FNDC3B, ANXA11, WDR75, C2ORF15, XRN1, DDX39B, NCL, PPIE, RPL26, SRSF6, ZCCHC8, ZCCHC6, ANP32A, PRKDC, NMD3, PCBP2, WBSCR22, TIA1, KNOP1, LARP7, RPL27A, CAPRIN1, GOLGB1, DHX29, LSM14B, SUGP2, ISY1, TOP2A, RBM28, DDX46, CELF1, MRPS14, CHD2, MECP2, SYNCRIP…
CCNL1	0	1	0	1	0	0	0	0	0	0					GOTERM_MF_ALL	GO:0042809~vitamin D receptor binding	0.0142277	MED12, MED24, TAF7, MED16, MED17
ZNF526	0	0	0	0	1	0	0	0	0	0					GOTERM_MF_ALL	GO:0015399~primary active transmembrane transporter activity	0.0163058	ABCD4, ABCC3, ABCA2, ABCG5, ATP6V0B, ABCD3, ATP6AP1, ABCA6, ABCC8, ABCA3, ABCC6, ATP2A2, ATP2A1, ABCB8, TCIRG1, ATP6V1D
MYO1A	0	1	0	0	0	0	0	0	0	0					GOTERM_MF_ALL	GO:0015405~P-P-bond-hydrolysis-driven transmembrane transporter activity	0.0163058	ABCD4, ABCC3, ABCA2, ABCG5, ATP6V0B, ABCD3, ATP6AP1, ABCA6, ABCC8, ABCA3, ABCC6, ATP2A2, ATP2A1, ABCB8, TCIRG1, ATP6V1D
PTPN14	0	0	0	0	1	0	0	0	0	0					GOTERM_MF_ALL	GO:0044325~ion channel binding	0.0164171	LYN, ABCC8, PDE4D, CAV1, NEDD4L, AKAP6, ANK3, SRI, TRDN, DLG1, ASPH, PACS1, AKAP9, CTNNB1, GRINA
MRPL33	0	0	0	0	0	0	0	0	1	0					GOTERM_MF_ALL	GO:0008047~enzyme activator activity	0.016706	NPRL2, NPRL3, FAM13A, ITSN1, ASAP3, ARL1, MIA2, CHM, FBLN1, TANK, KALRN, SIPA1L3, STK3, BCL2L13, RIC8B, ALS2CL, DNAJB6, TBC1D17, CTSC, GARNL3, TBC1D8B, RANBP1, RABGAP1L, STRADA, PDPK1, BAD, PRKCE, CAV1, ELMOD3, ARAP3, NRG1, TBC1D2B, CFLAR, ARHGAP26, PRLR, CLPX, ARFGAP1, TBCK, RABEP1, PSME4, SGSM2, TBC1D7, FAM20A, PLCB1, PPP1R12B, LLGL2
DNAH10	0	0	0	1	0	0	0	0	0	0					GOTERM_MF_ALL	GO:0005543~phospholipid binding	0.0174313	RNF34, WDR45B, GPAA1, MAPKAP1, PIK3C2G, PLD1, ZFYVE28, SEC14L2, PSD4, ANXA8, SNX5, ANXA2, F10, BAD, PHF12, PLA2G4C, PLEKHA5, ARAP3, SNX24, ANXA11, PASK, ARHGAP26, WDR35, NISCH, CCDC88A, NSFL1C, MYO1B, SESTD1, SNX14, SYT10, LANCL2, MITD1, PLCB1, MCTP2, ZCCHC2
ALDH1L1	0	0	0	1	0	0	0	0	0	0					GOTERM_MF_ALL	GO:0008093~cytoskeletal adaptor activity	0.0180003	ABI2, SORBS2, ANK3, BAIAP2, BICD1
KALRN	1	1	0	-1	0	1	1	0	-1	0					GOTERM_MF_ALL	GO:0003723~RNA binding	0.0183012	DMGDH, TDRKH, EIF4A2, EIF4A1, RPL3, PPAN, NUDT1, MSI2, EFTUD2, RPS17, ENDOV, ZNF207, LUC7L, ZNF326, SLC16A3, TNS1, PDIA3, SRRM2, SUPT16H, AQR, RBFOX2, KHNYN, KDM2B, SCAF11, METTL3, FNDC3B, ANXA11, WDR75, C2ORF15, KARS, XRN1, DDX39B, TEP1, NCL, EIF4E1B, KIAA1456, PPIE, RPL26, SRSF6, SIDT2, ZCCHC8, ZCCHC6, ANP32A, PRKDC, TARS, NMD3, DDX60, PCBP2, WBSCR22, TIA1, EIF2B3, KNOP1, LARP7, LSM5, LARP6, DN…
LHCGR	1	-1	0	0	0	0	0	0	0	0					GOTERM_MF_ALL	GO:0008026~ATP-dependent helicase activity	0.0203925	EIF4A2, EIF4A1, DDX46, CHD6, DDX31, DDX54, CHD2, RECQL4, BRIP1, DDX39B, RUVBL2, SKIV2L, DHX29, SKIV2L2
ANXA8	0	0	0	0	0	0	1	0	0	0					GOTERM_MF_ALL	GO:0070035~purine NTP-dependent helicase activity	0.0203925	EIF4A2, EIF4A1, DDX46, CHD6, DDX31, DDX54, CHD2, RECQL4, BRIP1, DDX39B, RUVBL2, SKIV2L, DHX29, SKIV2L2
GABARAPL1	0	0	0	1	0	0	0	0	0	0					GOTERM_MF_ALL	GO:0030234~enzyme regulator activity	0.0209641	GPSM2, TNFAIP8, CCNK, SERPINA1, FAM13A, ITSN1, MIA2, CHM, CCNC, SIPA1L3, SPRED2, PPP2R1B, GRM7, PPP2R1A, HYAL2, CCNL2, CCNL1, CTSC, GARNL3, ANXA2, STRADA, PDPK1, SERPINF1, PRKCE, APLP2, SPINK5, ARAP3, ELMOD3, NRG1, TBC1D2B, TSC1, PPP2R5C, PRLR, UCHL5, ARFGAP1, CLPX, DCN, RABEP1, PSME4, TBC1D7, FAM20A, LPA, PPP1R12B, PLCB1, LLGL2, URI1, BRSK2, NPRL2, NPRL3, ARL1, ASAP3, FBLN1, BRCC3, TANK, KALRN, …
HAUS4	0	1	0	0	0	0	1	0	0	0					GOTERM_MF_ALL	GO:0046943~carboxylic acid transmembrane transporter activity	0.0216361	ABCC3, SLC13A2, SLC13A3, SLC36A2, SLC6A15, CTNS, SLC16A14, CEACAM1, SLC7A7, SLC6A9, SLCO1A2, SLC38A6, SLC25A12, SLC16A3, SLC38A5
RINT1	0	0	0	1	0	0	0	0	0	0					GOTERM_MF_ALL	GO:0019901~protein kinase binding	0.0238067	PFKFB2, ACVRL1, TOP2A, BRSK2, CCNK, MAPKAP1, CTNND1, LDB3, PTPRJ, PTPN23, PLA2G6, HDAC9, RELA, LIPE, SPRED2, HYAL2, CCNL2, PDLIM5, CCNL1, GTF2I, MAP2K3, MAP4K2, SLC12A5, CDKN2A, STK11IP, PDPK1, BAD, CAV1, PIH1D1, NRG1, SRCIN1, PTPN14, PTK2, CCDC88A, MAG, DLG1, CEACAM1, MSH2, FEZ1, CCNYL1, CTNNB1, PIN1, ATF7, MAP3K13, PPP1R12B, BCL2L1, MAP3K12, ZPR1
VRK3	0	1	1	1	0	1	1	0	0	0					GOTERM_MF_ALL	GO:0001106~RNA polymerase II transcription corepressor activity	0.0253746	RERE, ZNF451, URI1, SIN3B, PHF12, BEND6
C8orf46	0	0	0	0	0	0	0	1	0	0					GOTERM_MF_ALL	GO:0005342~organic acid transmembrane transporter activity	0.0263016	ABCC3, SLC13A2, SLC13A3, SLC36A2, SLC6A15, CTNS, SLC16A14, CEACAM1, SLC7A7, SLC6A9, SLCO1A2, SLC38A6, SLC25A12, SLC16A3, SLC38A5
SLC6A9	0	0	0	0	0	1	1	0	0	1					GOTERM_MF_ALL	GO:0001191~transcriptional repressor activity, RNA polymerase II transcription factor binding	0.0273151	MED12, RERE, ZNF451, URI1, CREB1, SIN3B, PHF12, HYAL2, NR1H4, JADE1, WWP2, BEND6
PDLIM7	0	1	-1	0	0	0	1	0	1	-1					GOTERM_MF_ALL	GO:0016811~hydrolase activity, acting on carbon-nitrogen (but not peptide) bonds, in linear amides	0.0273151	MBD3, RBBP4, HDAC10, SIN3B, AMDHD2, NGLY1, KLK3, MTA3, HDAC9, NIT2, SIRT2, GLS
L3MBTL1	0	0	0	-1	0	0	1	0	0	1					GOTERM_MF_ALL	GO:0046966~thyroid hormone receptor binding	0.0295038	MED12, MED24, ZNHIT3, TAF7, MED16, MED17
PIGQ	0	0	1	0	1	1	0	0	0	0					GOTERM_MF_ALL	GO:0008022~protein C-terminus binding	0.0313234	TOP2A, USP7, CALCOCO1, DST, SCLT1, ATP2A2, PEX10, FBLN1, FOXN3, BAIAP2, COIL, MED12, DLG1, RAD51, MSH2, NCL, EFHC1, CTNNB1, BANF1, FPGT-TNNI3K
GLG1	1	0	0	-1	-1	0	0	0	0	0					GOTERM_MF_ALL	GO:0004143~diacylglycerol kinase activity	0.0315592	DGKE, AGK, DGKQ, DGKH
INO80C	1	0	0	0	0	0	0	0	0	1					GOTERM_MF_ALL	GO:0016406~carnitine O-acyltransferase activity	0.0315592	CPT1A, MBOAT2, CROT, CPT1B
RTTN	0	0	1	0	0	0	0	0	0	0					GOTERM_MF_ALL	GO:0019900~kinase binding	0.0322389	ACVRL1, TOP2A, CCNK, CTNND1, LDB3, PTPRJ, PTPN23, LIPE, SPRED2, HYAL2, CCNL2, CCNL1, GTF2I, MAP2K3, MAP4K2, STRADA, PDPK1, PIH1D1, NRG1, SRCIN1, MAG, CEACAM1, MSH2, FEZ1, DGKQ, ATF7, PPP1R12B, PFKFB2, SP100, BRSK2, MAPKAP1, PLA2G6, HDAC9, RELA, PDLIM5, SLC12A5, CDKN2A, BAD, STK11IP, CAV1, PTPN14, PTK2, CCDC88A, DLG1, ABI2, CCNYL1, PIN1, CTNNB1, MAP3K13, ZPR1, BCL2L1, MAP3K12
FAM65A	0	0	0	-1	0	0	1	0	0	0					GOTERM_MF_ALL	GO:0019213~deacetylase activity	0.0323145	MBD3, RBBP4, HDAC10, SIN3B, AMDHD2, MTA3, HDAC9, SIRT2, CES2
DAAM2	0	0	0	1	0	0	0	0	0	0					GOTERM_MF_ALL	GO:0005319~lipid transporter activity	0.0326699	ABCC3, ABCG5, SLC27A1, PRELID1, ABCD3, ATP8B3, STARD5, ABCA3, ATP11B, PLSCR1, CEACAM1, SLCO1A2, ATP9B, APOL3
NUP37	0	0	0	0	0	0	1	0	0	0					GOTERM_MF_ALL	GO:0004386~helicase activity	0.032987	EIF4A2, EIF4A1, DDX46, MCM9, ATRX, CHD6, DDX31, DDX54, DDX60, CHD2, RECQL4, BRIP1, DDX39B, RUVBL2, MCM3, SKIV2L, DHX29, SKIV2L2
NSUN5	1	0	0	0	0	0	0	0	0	0					GOTERM_MF_ALL	GO:0016491~oxidoreductase activity	0.0329916	DMGDH, ACADVL, KDM5C, ALDH1L1, DHRS11, KIAA1191, PYCRL, CHM, ECSIT, WDR93, NNT, FTH1, CYP2R1, ME3, HIF1AN, KDM6B, PDIA3, KDM2B, DIO1, DIO2, AKR1A1, KCNAB2, SLC9B2, COX7A2L, F8, NDUFS8, MTHFD1, ASPH, BDH1, ACOX2, EHHADH, ETHE1, KIAA1456, CRYZL1, NDUFS4, NDUFS3, PIGF, CFAP61, HPGD, UQCRB, NDUFB5, NDUFB2, UQCR10, PPOX, CYP3A5, ADH5, HSD11B2, DECR2, NDUFV1, DECR1, NDUFA9, PDHA1, SRD5A1, ADHFE1, NDUFA…
BEAN1	1	1	0	0	0	0	1	0	0	1					GOTERM_MF_ALL	GO:0004843~thiol-dependent ubiquitin-specific protease activity	0.0367993	USP7, USP48, USP4, USP33, USP3, USP12, USP45, BRCC3, TANK, USP29, UCHL5
SLC12A1	0	0	0	0	0	1	0	0	0	0					GOTERM_MF_ALL	GO:0003777~microtubule motor activity	0.0367993	KLC4, KIF9, KLC3, DNAH10, DNAH7, DNAH14, KIF1B, KIF1A, KIF22, KLC1, KIF27
UQCR10	0	1	1	0	1	1	1	0	0	0					GOTERM_MF_ALL	GO:0008092~cytoskeletal protein binding	0.037799	CYFIP1, VEZT, FKBP15, GPAA1, INPPL1, DIXDC1, LDB3, BICD1, SYNE2, TRIOBP, MYO18A, ZNF207, KIF1B, ANXA8, KIF1A, TNS1, GABARAPL1, DST, ANXA2, PRKCE, TPM1, DYRK1A, COBL, ANK3, KIF22, SIRT2, KIF27, KIF9, FRMD5, CEACAM1, OBSCN, DAAM2, FEZ1, KCNMA1, EVL, PPARG, ADNP, SAXO2, PAFAH1B1, USH1C, KATNB1, CACNA1D, RELA, ADD1, KLC3, ABLIM3, FPGT-TNNI3K, PDLIM5, SNX5, LYN, FARP2, FARP1, NDE1, SORBS2, BAIAP2, SSH…
DDC	0	0	0	0	0	0	0	0	0	1					GOTERM_MF_ALL	GO:0008289~lipid binding	0.0381738	GPAA1, PIK3C2G, ZFYVE28, PSD4, ANXA8, FAM21A, STARD5, ANXA2, PLA2G4C, ACOT12, ARAP3, ANXA11, PASK, WDR35, NISCH, LANCL2, PPARG, PLCB1, MCTP2, RNF34, WDR45B, MAPKAP1, LPAR2, PLD1, RASGRP2, ADH5, SEC14L2, HSD11B2, DROSHA, STX3, APOL3, SNX5, LYN, ACBD4, F10, BAD, OSBPL3, PHF12, CAV1, PTCH1, PLEKHA5, NR1H4, SNX24, ARHGAP26, ESR1, CCDC88A, NSFL1C, MYO1B, SESTD1, SNX14, BPIFB6, SYT10, ALB, NDUFAB1, MIT…
SF3B1	0	0	0	1	0	0	0	0	0	0					GOTERM_MF_ALL	GO:0019899~enzyme binding	0.0397635	CYFIP1, CCNK, HDAC10, CTNND1, LIPE, RNF19A, CDC27, LONP2, ZNF326, BANF1, CCNL2, CCNL1, GTF2I, MAP2K3, GABARAPL1, USP7, CDKL5, PRKCE, PIH1D1, DIO2, TBC1D2B, PRKCA, VRK3, SRCIN1, MAG, MSH2, TEP1, FANCD2, DAAM2, DGKQ, FEZ1, ATF7, LLGL2, PFKFB2, BRSK2, HACD1, PRKDC, MAPKAP1, UBE2J2, PLA2G6, PCBP2, DYM, TBC1D8B, LYN, RABGAP1L, ODF2, STK11IP, CAV1, HPS4, ESR1, PTK2, CCDC88A, NSFL1C, TBCK, DLG1, PIN1, R…
KPNA1	0	0	0	0	0	0	1	0	0	0					GOTERM_MF_ALL	GO:0010314~phosphatidylinositol-5-phosphate binding	0.0400642	SESTD1, LANCL2, PLEKHA5, SNX24
FBXO27	0	1	0	0	0	0	0	0	0	0					GOTERM_MF_ALL	GO:0008134~transcription factor binding	0.0422601	SP100, THRA, PRKDC, CHD6, AKAP8, CREM, SRI, MED16, HDAC9, RELA, ADD1, MED17, MECP2, MED12, ZNHIT3, RNF19A, HIF1AN, USP7, GABARAPL1, RBFOX2, BRF1, CDKN2A, TSC22D3, PHF12, NR1H4, WWP2, ESR1, MEIS2, SIRT2, RUNX2, PBX1, NFATC4, NCOR2, ASXL1, MLXIPL, MED24, CREB1, NFIA, DGKQ, CTNNB1, TAF7, ATF7, PPARG, BDP1, ZFPM1
ITSN1	0	1	1	1	0	1	1	0	0	1					GOTERM_MF_ALL	GO:0052866~phosphatidylinositol phosphate phosphatase activity	0.0443198	FIG4, INPP4B, MTMR1, MTMR3, SYNJ1, INPPL1
TCIRG1	1	0	1	0	0	0	1	0	0	0					GOTERM_MF_ALL	GO:0001104~RNA polymerase II transcription cofactor activity	0.044634	MED12, RERE, ZNF451, URI1, MED24, SIN3B, PHF12, HYAL2, MED21, JADE1, MED17, BEND6
WDR34	0	1	0	0	1	1	1	0	0	0					GOTERM_MF_ALL	GO:0005088~Ras guanyl-nucleotide exchange factor activity	0.0465101	ITSN2, FARP2, FARP1, PLEKHG2, ITSN1, IL5RA, NRG1, DENND3, FRS3, KALRN, GRIN2B, PTK2, ARHGEF9, OBSCN, ALS2CL, PLEKHG4B, AKAP9, ARHGEF3, RGL3, SOS2, RAPGEF3, RALGPS1, NGEF
BAD	0	0	0	0	1	0	0	0	0	0					GOTERM_MF_ALL	GO:0016788~hydrolase activity, acting on ester bonds	0.0519681	INPPL1, PTPRJ, PTPN23, SMG7, SGSH, LIPE, ENDOV, PLCZ1, ABHD16A, PPP2R1A, DGCR8, ACP1, DIS3L2, PDIA3, DFFB, ACOT8, PLA2G4F, CNOT6L, PDE4D, PLA2G4C, ACOT12, BPGM, TSN, RAD51B, PTP4A2, ERN2, INPP4B, PPM1A, XRN1, PDE5A, PLCB1, DNASE1L3, CES2, PAFAH1B1, PFKFB2, MTMR1, EXD3, MTMR3, PLA2G6, PLD1, PLD3, NT5DC1, EXOSC10, PPP4C, LARS, DROSHA, RPP14, ARSB, NLGN4Y, RNASE11, XRCC3, PTPN13, SULF1, PTPN14, SSH3…
ELOVL5	1	0	0	0	0	1	1	0	0	1					GOTERM_MF_ALL	GO:1901981~phosphatidylinositol phosphate binding	0.0523675	RNF34, ANXA2, WDR45B, MAPKAP1, PLEKHA5, SNX24, ARAP3, ZFYVE28, MYO1B, SESTD1, SYT10, LANCL2, ANXA8, PLCB1
AP4S1	1	0	1	0	0	1	1	0	0	0					GOTERM_MF_ALL	GO:0000217~DNA secondary structure binding	0.052963	RAD51B, RECQL4, RAD51, MSH2, XRCC3
NFASC	1	1	1	0	0	0	1	0	0	0					GOTERM_MF_ALL	GO:0001076~transcription factor activity, RNA polymerase II transcription factor binding	0.0549713	RERE, ZNF451, URI1, PHF12, NR1H4, JADE1, WWP2, MED17, MED12, MED24, CREB1, DMTF1, SIN3B, MED21, HYAL2, BEND6
PRRG2	-1	0	0	1	0	0	0	0	-1	0					GOTERM_MF_ALL	GO:0008307~structural constituent of muscle	0.0555554	MYL5, SMTN, OBSCN, ASPH, TPM1, MYL6B, SORBS2
ACOT8	0	1	1	0	0	0	0	0	0	0					GOTERM_MF_ALL	GO:0032266~phosphatidylinositol-3-phosphate binding	0.0562752	ZFYVE28, SESTD1, WDR45B, LANCL2, PLEKHA5, SNX24
VEZT	0	0	1	0	0	0	0	0	0	0					GOTERM_MF_ALL	GO:0051287~NAD binding	0.0577931	QDPR, HSD11B2, HPGD, NNT, IDH2, ME3, NDUFV1, SIRT2
WLS	0	0	0	0	0	1	1	0	0	0					GOTERM_MF_ALL	GO:0022853~active ion transmembrane transporter activity	0.0581012	SLC13A1, ABCC3, SLC13A2, SLC13A3, ATP6V0B, SLC12A5, ATP6AP1, ABCC8, ABCC6, SLC12A1, ATP2A2, ATP2A1, TCIRG1
ABCA2	0	0	0	1	0	0	0	0	1	0					GOTERM_MF_ALL	GO:0052744~phosphatidylinositol monophosphate phosphatase activity	0.0601268	FIG4, MTMR1, MTMR3, SYNJ1
FAM3D	0	1	0	0	0	0	0	0	0	0					GOTERM_MF_ALL	GO:0004438~phosphatidylinositol-3-phosphatase activity	0.0601268	FIG4, MTMR1, MTMR3, SYNJ1
TTC14	0	0	0	0	-1	0	0	0	0	1					GOTERM_MF_ALL	GO:0000400~four-way junction DNA binding	0.0601268	RAD51B, RAD51, MSH2, XRCC3
MSL3	0	0	0	0	1	0	0	0	0	0					GOTERM_MF_ALL	GO:0016405~CoA-ligase activity	0.0601268	ACSM2A, ACSM5, ACSM2B, ACSF2
DNAJC17	1	0	1	1	0	0	1	0	0	0					GOTERM_MF_ALL	GO:0080025~phosphatidylinositol-3,5-bisphosphate binding	0.0608974	SESTD1, WDR45B, MAPKAP1, SNX14, PLEKHA5
CFAP43	0	0	0	0	0	0	0	0	0	1					GOTERM_MF_ALL	GO:0016409~palmitoyltransferase activity	0.0611279	ZDHHC18, CPT1A, SPTLC1, MBOAT2, ZDHHC8, CPT1B, ZDHHC3
ARFGAP1	0	0	0	0	0	0	1	0	0	0					GOTERM_MF_ALL	GO:0004407~histone deacetylase activity	0.0611279	MBD3, RBBP4, HDAC10, SIN3B, MTA3, HDAC9, SIRT2
MPI	0	0	0	0	1	0	1	0	0	-1					GOTERM_MF_ALL	GO:0047485~protein N-terminus binding	0.0644963	SRRM2, MECP2, NCOR2, SCFD1, FEZ1, CSNK2A2, TSC1, BANF1, PDLIM5, DCN, RELA, TARBP2
ARRDC1	0	0	0	0	1	0	0	0	0	-1					GOTERM_MF_ALL	GO:0004004~ATP-dependent RNA helicase activity	0.0673809	EIF4A2, EIF4A1, DDX46, DDX39B, DDX31, DDX54, SKIV2L, DHX29, SKIV2L2
HACD1	0	0	0	0	0	1	1	0	0	0					GOTERM_MF_ALL	GO:0008270~zinc ion binding	0.0674993	PHF3, RERE, KDM5C, ZCCHC10, THRA, USP33, MPI, JADE1, LDB3, PRDM2, ZDHHC8, ZDHHC3, ADAMTSL1, ING4, NPEPPS, ING3, ZMYM2, TRIM2, ANPEP, RNF19A, ZNF207, PMPCB, ZNF385D, HIF1AN, UNKL, CDADC1, KDM2B, SCAF11, SP110, USP3, USP45, LIG3, LMO7, PRKCA, CGRRF1, SIRT2, RNF144A, DCTD, CRYZL1, PPARG, TRIM59, RBCK1, RNF165, L3MBTL1, ZCCHC8, SP100, ZCCHC6, PDXK, RNF34, AKAP8, SPG7, DTX3, NR2C1, ADH5, MLLT6, RNF212…
GATAD2A	0	0	0	0	0	0	1	0	0	0					GOTERM_MF_ALL	GO:0016874~ligase activity	0.0675367	LIPT1, ZNF451, SLC27A1, RNF34, NEDD4L, ACSM2A, TARS, ACSM5, DTX3, PFAS, ACSM2B, RNF212, C18ORF25, RNF216, HECTD2, LARS, TRIM2, RNF19A, HECTD4, RNF130, UNKL, LIG1, MCCC1, LIG3, WWP2, MARCH7, ACSF2, RNF144A, KARS, MTHFD1, LGSN, TTLL2, MARS, LNX1, RBCK1, RNF165
AK7	0	0	1	0	0	0	1	0	0	0					GOTERM_MF_ALL	GO:0008186~RNA-dependent ATPase activity	0.0723222	EIF4A2, EIF4A1, DDX46, DDX39B, DDX31, DDX54, SKIV2L, DHX29, SKIV2L2
ATP8B3	0	0	0	0	1	0	0	0	0	0					GOTERM_MF_ALL	GO:0004321~fatty-acyl-CoA synthase activity	0.0729557	ACSM2A, ACSM5, ACSM2B
DIO1	0	0	1	0	0	0	0	0	0	0					GOTERM_MF_ALL	GO:0051998~protein carboxyl O-methyltransferase activity	0.0729557	PCMTD2, ICMT, PCMTD1
EXD3	0	1	1	0	1	1	1	0	1	0					GOTERM_MF_ALL	GO:0010340~carboxyl-O-methyltransferase activity	0.0729557	PCMTD2, ICMT, PCMTD1
ADGB	1	0	0	0	0	0	0	0	0	0					GOTERM_MF_ALL	GO:0033558~protein deacetylase activity	0.0732296	MBD3, RBBP4, HDAC10, SIN3B, MTA3, HDAC9, SIRT2
SSH3	0	1	0	0	0	0	0	0	0	0					GOTERM_MF_ALL	GO:0003724~RNA helicase activity	0.0774777	EIF4A2, EIF4A1, DDX46, DDX39B, DDX31, DDX54, SKIV2L, DHX29, SKIV2L2
PCSK5	0	1	1	0	0	0	0	0	0	0					GOTERM_MF_ALL	GO:0016408~C-acyltransferase activity	0.0785247	SPTLC1, ACSM2A, MBOAT2, ACSM5, ACSM2B
VEPH1	0	0	0	0	0	1	1	0	0	0					GOTERM_MF_ALL	GO:0005509~calcium ion binding	0.0799128	ITSN2, FKBP10, SPARC, PCDH11Y, ITSN1, ATP2A2, EFCAB5, MYL6B, ATP2A1, EFCAB6, CALML4, CDH9, SCGN, PLCZ1, GNPTAB, GRM7, ANXA8, ME3, CAPN1, DST, ANXA2, ANXA11, VWDE, EPS15L1, MYL5, PLSCR1, ASPH, STIM2, EFHC1, DSG2, MASP2, MASP1, SLC25A12, PLCB1, MCTP2, CDH16, DNASE1L3, NECAB3, DNAH7, PCDH15, FBLN1, SRI, RASGRP2, PRRG2, PRRG1, CDH23, PCDH1, TBC1D8B, F10, SULF1, NIN, BMP1, SYT10, NDUFAB1, FAT1, SLC24A…
SYNCRIP	1	0	0	-1	0	1	0	0	0	0					GOTERM_MF_ALL	GO:0017016~Ras GTPase binding	0.0800268	CYFIP1, MAPKAP1, USP33, CHM, BICD1, TRIOBP, TBC1D8B, RANBP1, RABGAP1L, CDKL5, ATP6AP1, ANXA2, SPHK2, ODF2, CAV1, HPS4, TBC1D2B, FMNL3, TBCK, ABI2, DAAM2, SGSM2, TBC1D7, RGL3, LLGL2
C1orf106	0	0	0	0	0	0	0	0	1	-1					GOTERM_MF_ALL	GO:0001046~core promoter sequence-specific DNA binding	0.0893623	KDM2B, STAT1, PIH1D1, RUVBL2, USP3, CREM, STAT6, PPARG, CHD2, ESR1, ZFPM1, RUNX2
ZFYVE28	0	0	1	-1	0	0	1	-1	0	-1					GOTERM_MF_ALL	GO:0048037~cofactor binding	0.0901349	ACADVL, DDC, PDXK, HPGD, CSAD, PPOX, HSD11B2, NFS1, SPTLC1, NNT, ME3, HIF1AN, NDUFV1, DECR1, NDUFA9, ACBD4, PHYKPL, SRD5A1, IDH2, SIRT2, QDPR, ACOX2, ALB, CRYZL1, NDUFAB1
NDUFS3	0	0	0	0	1	0	0	0	0	0					GOTERM_MF_ALL	GO:0016763~transferase activity, transferring pentosyl groups	0.0916914	PARP6, PARP11, MTAP, LIG1, UPP1, UMPS, SIRT2, PARP8
RUVBL2	0	1	1	0	0	1	1	0	1	1					GOTERM_MF_ALL	GO:0046914~transition metal ion binding	0.0921799	MPI, JADE1, PRDM2, ZDHHC8, ZDHHC3, NPEPPS, ANPEP, RNF19A, FTH1, ZNF207, PMPCB, KDM2B, SP110, SCAF11, APLP2, USP3, LIG3, LMO7, PRKCA, CGRRF1, DCTD, ETHE1, KIAA1456, CRYZL1, ADNP, RBCK1, ISCU, ZCCHC8, L3MBTL1, ZCCHC6, DTX3, ADH5, RNF212, MAN2A2, ADAMTS19, VPS8, RNF175, DTNA, HBG1, PHF12, CYP4F3, MARCH7, ESR1, GRIN2B, MLLT10, BMP1, P4HA3, ALB, PHF14, ZCCHC4, SP140L, ZNF257, ZCCHC2, PHF19, PHF3, RERE…
CTNS	0	0	0	1	0	0	0	0	0	0					GOTERM_MF_ALL	GO:0000150~recombinase activity	0.093133	RAD51B, RAD51, XRCC3
TMCC1	0	0	0	1	0	0	0	0	0	0					GOTERM_MF_ALL	GO:0015187~glycine transmembrane transporter activity	0.093133	SLC36A2, SLC6A9, SLC38A5
MIA2	1	0	0	0	0	0	0	0	0	0					GOTERM_MF_ALL	GO:0047760~butyrate-CoA ligase activity	0.093133	ACSM2A, ACSM5, ACSM2B
CNOT6L	0	0	0	-1	-1	0	1	0	0	-1					GOTERM_MF_ALL	GO:0016538~cyclin-dependent protein serine/threonine kinase regulator activity	0.0983943	CCNK, CDKN2A, CCNC, CCNL2, CCNL1
CDK2AP2	0	0	0	0	0	1	0	0	0	0					GOTERM_MF_ALL	GO:0034593~phosphatidylinositol bisphosphate phosphatase activity	0.0983943	FIG4, INPP4B, MTMR1, MTMR3, SYNJ1
ZBTB45	0	1	0	0	0	1	0	1	0	0
DGKE	0	0	0	-1	0	0	1	0	0	0
NPSR1	0	0	0	0	0	0	1	0	0	0
TBC1D7	1	0	0	0	0	1	1	0	0	0
SLC13A3	0	1	1	0	0	0	1	0	0	0
MEIS2	0	0	0	0	1	1	1	0	0	0
LCAT	0	1	0	0	1	0	1	1	0	0
FBLN1	0	0	1	1	1	0	1	-1	0	1
HYDIN	0	0	0	0	1	0	1	0	0	1
RAPGEF3	0	0	0	1	1	1	0	0	0	0
EXOSC10	0	0	1	0	0	0	0	0	1	0
GPNMB	1	0	0	-1	0	0	1	0	0	1
ABCB8	0	0	0	1	0	0	0	0	0	0
MON2	0	0	0	0	0	0	1	0	0	0
UQCRB	0	0	1	1	1	1	1	1	0	1
NECAB3	0	1	0	0	1	1	1	0	0	0
TBCEL	0	0	0	0	0	0	1	0	0	0
PYCRL	0	0	0	0	1	0	0	0	0	0
PSME4	0	0	0	0	0	0	1	0	0	0
DNAJC18	0	0	0	0	0	1	1	0	0	0
FAM193B	-1	0	0	1	0	0	0	0	0	0
NUP85	0	0	0	1	0	0	0	0	0	0
MRPL43	1	1	0	0	1	1	0	0	1	0
TMEM19	0	0	0	0	0	0	1	0	0	0
CD44	0	0	0	0	0	1	0	0	0	0
MFN1	1	0	0	0	0	1	1	0	0	0
ETHE1	-1	1	0	1	0	0	0	0	0	0
SOCS2	0	0	0	0	0	0	1	0	0	0
MECP2	1	0	0	0	0	1	1	0	0	0
LGSN	0	0	0	0	0	1	1	0	0	0
DEK	0	0	0	1	0	0	0	0	0	0
ECHDC1	1	1	0	1	0	1	1	0	0	0
PRKCE	0	0	0	0	0	1	1	0	0	0
ZNF655	1	0	1	0	0	1	0	0	0	0
MASP1	0	0	0	1	0	0	0	0	0	0
VWDE	0	1	0	0	0	0	0	0	0	0
SRPRB	0	0	0	0	1	0	0	0	-1	0
EIF4E2	0	1	0	0	0	1	1	0	0	0
EFCAB6	0	0	0	0	0	0	1	0	0	0
GRINA	0	1	0	0	0	0	1	0	0	0
PARVG	1	0	0	0	0	0	0	0	0	0
SESTD1	0	0	0	0	0	1	1	0	0	0
SLIRP	1	0	0	0	0	0	1	1	0	1
RBM28	0	0	0	0	0	0	1	0	0	0
KIAA1191	0	0	0	0	0	0	1	0	0	-1
ABCD3	0	1	0	0	0	0	1	0	0	0
HYAL3	0	0	0	0	1	0	0	0	0	0
STK19	0	1	0	0	0	0	0	0	0	0
S100PBP	0	0	0	0	0	0	1	0	0	0
PGAP2	0	0	0	0	0	0	1	0	0	0
C1GALT1	0	0	0	-1	0	0	1	0	0	0
CIR1	0	0	0	0	0	0	1	0	0	0
WDR75	0	0	0	1	0	0	0	0	0	0
PHF12	0	0	1	1	1	0	0	0	0	0
DYX1C1	0	0	0	0	0	0	0	0	0	1
BTBD7	0	0	0	0	0	0	0	1	0	0
PCDH11Y	1	0	0	0	0	0	0	0	0	0
ZNF326	0	0	0	1	0	0	0	0	0	0
DTYMK	0	0	0	0	0	0	1	0	0	0
MASP2	0	0	0	0	0	0	0	0	1	0
MAP2K3	0	1	0	0	0	0	0	0	0	0
DGKH	0	0	0	-1	0	0	1	0	0	0
PRRT2	1	1	0	1	0	0	0	0	1	0
RASSF7	0	1	1	1	1	1	1	0	0	0
ABLIM3	0	0	0	1	0	0	0	0	0	0
MEF2BNB	1	1	0	0	0	0	0	0	0	0
USP4	0	0	1	1	1	0	1	0	0	0
RNASE11	0	0	0	0	0	0	0	1	0	-1
RALGPS1	0	0	0	1	0	0	0	0	0	0
TARS	0	0	0	0	1	0	0	0	0	0
NEMP2	0	0	1	0	0	0	1	0	0	0
FOXP4	0	0	0	0	1	0	0	0	0	0
ODF2	0	0	0	1	-1	0	0	0	0	-1
TDRKH	0	0	0	0	0	0	1	0	0	0
TNC	1	0	1	0	0	0	1	0	0	0
ICAM5	0	0	0	1	0	0	0	0	0	-1
PPFIA1	1	1	0	0	0	1	1	0	0	0
ATP2A2	1	1	1	0	0	1	1	1	1	1
SLC4A11	0	0	0	0	0	0	1	0	0	0
RIOK2	0	0	0	0	0	1	1	0	0	0
CEP104	1	0	0	0	1	1	1	0	0	0
XRN1	0	0	0	0	0	0	1	0	0	0
MMRN2	0	0	0	0	0	0	1	0	0	-1
ABCG5	0	0	0	1	1	0	0	0	0	0
REEP4	0	0	0	0	1	0	0	0	0	0
LRR1	0	1	0	0	0	0	0	0	0	0
BCL2L13	0	0	0	1	0	0	0	0	0	0
ZNF44	0	0	0	1	0	0	0	0	0	0
ZNF76	0	1	0	0	0	0	1	0	0	0
RPL27A	0	0	0	0	1	0	0	0	0	0
ZFYVE21	0	0	0	0	0	0	1	0	0	0
NDUFS8	0	0	0	0	0	0	1	0	0	0
SNX5	0	1	0	0	0	1	1	0	0	0
WNT2	1	0	0	0	0	0	1	0	0	0
GMNC	1	0	0	0	0	0	0	0	0	0
C19orf47	0	0	1	0	0	0	0	0	0	1
BAIAP2	0	0	0	0	0	1	1	0	0	0
GALNT10	0	1	0	0	0	0	0	0	0	0
FBXL2	1	0	0	0	0	0	0	0	0	0
PCBP2	1	0	0	0	1	1	0	0	0	0
LONP2	0	0	0	-1	0	0	1	0	0	0
SKIV2L2	0	0	0	0	0	1	1	0	0	1
TRDN	0	0	0	1	1	0	0	0	0	1
NDE1	0	0	0	0	0	0	1	0	0	0
LAMB3	0	0	0	1	0	0	0	0	0	0
PSMF1	0	0	0	0	0	1	1	0	0	0
ABCC3	0	1	0	1	1	0	0	0	0	0
ERAP1	1	0	0	0	1	0	0	0	0	0
ANKRD9	0	1	0	0	0	1	1	0	0	0
HYAL2	0	0	0	0	0	0	1	0	-1	0
CSNK2A2	0	0	0	0	1	0	0	0	0	0
CD96	0	0	0	0	0	1	1	0	0	0
CYP3A5	0	1	0	0	0	0	0	0	0	0
TM2D3	-1	1	1	0	-1	0	1	0	0	0
SLC39A3	0	0	0	0	0	0	0	0	1	0
OAZ3	0	0	0	1	0	0	0	0	0	0
CCDC60	0	0	0	0	0	0	1	0	0	0
LARP6	0	1	1	0	0	0	1	1	0	0
SERPINA1	0	-1	0	0	1	-1	0	0	0	-1
SIN3B	0	0	0	0	0	0	1	0	0	-1
RASSF8	0	0	0	0	0	0	1	0	0	1
ABCC8	0	0	0	0	0	0	0	0	1	0
PGM2	0	0	0	0	1	0	0	0	0	0
RNF141	0	0	0	0	0	0	1	0	0	0
ATP6V0B	0	0	0	0	1	0	0	0	0	0
ZNF320	0	0	1	1	0	0	0	0	0	0
STX2	0	1	0	-1	0	0	0	0	0	-1
HBP1	0	1	0	0	0	0	0	0	0	0
NPHP1	1	1	0	0	0	1	1	0	0	0
MED12	0	0	0	1	0	0	1	0	0	0
AKAP8	0	0	0	1	0	0	0	0	0	0
FSHR	0	0	0	0	0	0	1	0	0	0
AQR	0	0	0	0	0	1	1	0	0	0
NAALADL2	0	0	0	1	0	0	0	-1	0	0
CDCA7	0	1	0	0	0	0	0	0	0	0
CHMP2A	0	1	1	0	0	0	1	0	0	-1
PSMB5	0	0	0	0	0	0	0	0	1	0
MYL5	0	0	0	0	1	0	0	0	0	0
ENO3	0	0	0	1	1	0	0	0	0	0
KCNQ5	0	0	0	0	0	0	1	0	0	0
PAFAH1B1	0	0	0	0	0	0	1	0	0	0
GOLGB1	0	0	0	0	0	0	1	0	0	0
NPRL2	0	0	0	0	1	0	0	0	0	0
PSMD12	0	0	1	0	0	1	1	0	0	0
NRDE2	0	0	0	0	-1	0	1	0	0	0
BRD9	0	1	0	0	0	0	0	0	0	0
DCDC1	0	0	0	0	0	0	1	0	0	0
DIS3L2	0	0	0	0	0	0	0	0	0	1
AKR1A1	0	0	0	1	0	0	0	0	0	0
PCSK7	1	0	0	0	1	0	1	0	0	1
DAPL1	0	0	0	0	0	0	1	0	0	0
THRA	0	0	0	1	0	0	0	0	0	0
LRRC28	0	0	0	0	0	0	1	0	0	0
FRS3	0	1	0	0	0	0	0	0	0	0
EMP3	0	0	0	0	0	0	1	0	0	-1
C20orf196	1	0	0	0	0	0	0	0	0	0
ACTL6B	0	1	0	0	-1	0	0	0	1	0
WWP2	0	0	0	0	0	0	1	-1	0	0
SMC1A	0	0	0	0	0	0	1	0	0	0
NCAPH2	0	1	1	0	0	1	1	0	0	0
ASPH	0	0	0	0	1	0	0	1	0	0
PLCZ1	0	0	0	1	0	0	-1	0	0	0
ECM2	1	0	0	0	0	0	0	0	0	0
CPT1A	0	1	0	0	0	0	0	0	0	0
DYM	1	0	0	0	0	1	1	1	0	0
FBXO22	1	0	0	0	0	0	0	0	0	0
ALS2CL	0	0	1	0	0	1	1	0	0	0
HRH1	0	0	0	0	1	0	0	0	0	0
ZNF207	1	0	0	0	0	0	0	0	0	0
ASXL1	1	0	0	0	0	0	1	0	0	0
WDR73	0	0	0	0	0	0	1	0	0	0
PARD6G	1	0	0	0	0	0	0	0	0	0
KDM6B	0	0	1	0	0	0	0	0	-1	0
C2orf15	1	0	0	-1	0	0	0	1	1	0
GHDC	1	0	0	0	0	0	0	0	0	0
ZNF251	0	0	0	0	0	1	1	0	0	0
RPS17	0	1	0	0	0	0	0	0	1	0
ADAMTS19	0	0	1	1	0	0	0	0	0	0
RIC3	0	0	0	1	0	0	0	0	0	0
TTC39C	0	0	0	1	0	0	0	0	0	0
LAMC1	0	0	0	0	1	0	0	0	0	0
MLLT10	1	0	0	-1	0	0	0	0	0	0
ATP6AP1	0	0	0	1	0	0	0	0	0	0
ZNF200	0	0	1	0	0	0	0	0	0	0
ZFPM1	0	1	0	0	0	0	0	0	0	0
WDR6	0	0	0	1	0	0	0	0	0	0
CCDC97	0	0	0	-1	0	0	0	0	0	1
OCEL1	0	1	0	1	1	1	1	0	0	-1
CARD14	0	0	0	0	0	1	1	0	0	0
MAMLD1	0	0	1	0	0	0	0	0	0	0
PARP11	0	0	0	0	0	0	1	0	0	1
NDRG2	0	0	1	0	1	1	1	0	0	0
NOL4L	1	0	0	-1	0	0	1	0	0	0
CCNL2	0	1	0	0	0	1	1	0	0	0
ATG12	0	0	0	0	0	0	1	0	0	0
LIG1	0	0	0	1	0	0	0	0	0	0
SLC39A13	0	0	0	0	1	0	1	0	0	-1
RPP14	1	0	0	0	0	0	0	0	0	0
GRM7	0	0	1	0	0	0	1	0	0	0
MCM3	0	1	1	1	0	1	1	0	0	0
PPM1A	1	0	0	0	0	0	1	0	0	0
PI4KB	0	0	0	1	0	0	0	1	0	0
GTF2H1	0	0	0	0	0	0	1	0	0	0
VPS8	0	0	0	0	0	0	0	0	1	0
LIMK2	0	1	1	0	0	1	1	0	0	0
AK2	0	0	0	0	0	0	1	0	0	0
COL10A1	1	1	1	0	0	0	1	0	1	0
RNF212	0	0	0	1	0	0	0	0	0	0
DTX3	0	0	0	1	0	1	1	0	0	0
IMPG1	0	1	0	0	0	0	0	1	0	0
USP40	0	0	0	1	0	0	1	0	0	0
FRAS1	0	0	0	0	0	0	1	0	0	0
PTPN4	0	0	0	0	0	1	0	0	0	0
CAV1	0	0	0	0	1	0	0	0	0	-1
DEF8	1	0	0	1	0	1	1	0	0	0
NR2C1	1	0	0	0	0	1	1	0	0	0
LARP7	0	0	0	1	0	0	0	0	0	0
TMEM240	0	1	0	0	0	0	0	0	0	0
ZFC3H1	0	0	0	1	0	0	0	0	0	0
ZNF599	1	0	0	-1	0	0	1	0	0	0
ZNF197	0	0	0	0	1	0	0	-1	0	0
ME3	0	0	0	1	0	0	0	0	0	0
U2SURP	0	0	0	0	0	1	1	0	0	0
MTMR3	0	0	0	0	1	0	0	0	0	0
ENTPD4	0	0	0	0	0	0	0	0	0	1
TMEM53	0	0	0	-1	-1	0	-1	0	0	1
TRPM4	0	1	0	0	0	0	0	1	0	0
EIF2B3	0	1	0	0	0	1	0	0	0	0
RPL26	0	0	0	0	0	0	1	0	1	0
MFAP3L	0	0	0	0	0	0	1	0	0	0
FAM134A	1	0	0	0	0	0	1	0	0	0
BDH1	0	0	0	0	0	0	1	0	0	0
THADA	0	0	0	0	0	0	1	0	0	0
MAP4K2	0	1	0	0	0	0	0	0	0	0
ACSM2A	1	1	0	0	0	0	1	0	0	0
NDUFA3	1	0	0	0	0	0	0	0	1	0
TTC17	0	1	0	0	0	0	1	0	0	-1
HIGD1B	0	0	0	0	0	1	0	0	0	0
MORN1	0	1	0	0	0	1	1	0	1	0
HSBP1	0	1	-1	1	0	0	1	0	0	0
TSN	0	0	1	0	0	0	1	0	0	0
NEK11	0	0	0	0	0	0	1	0	0	0
XRRA1	0	0	0	0	0	1	0	0	0	0
ALG11	1	1	1	1	1	0	0	0	1	0
KLF7	0	0	0	0	0	0	1	0	-1	-1
KAZN	1	0	0	-1	0	1	1	0	0	0
CTBS	0	0	1	0	0	0	1	0	0	0
SIGIRR	0	0	1	1	0	0	0	0	0	0
PSD4	0	0	0	0	0	0	1	0	0	0
GPRC5D	0	1	0	0	0	0	0	0	1	0
SPRED2	0	0	0	0	0	1	0	0	0	0
DNAH7	0	0	0	0	0	0	1	0	0	0
LGALS8	0	0	0	0	0	0	1	0	-1	0
NCAPG	1	1	1	0	1	1	1	0	1	0
CDK16	0	1	0	1	0	0	0	0	0	0
DGCR8	0	0	0	0	1	0	0	0	0	0
CLPX	0	0	1	0	0	0	1	0	0	0
PARP6	0	0	0	0	0	0	1	0	0	0
RSRP1	-1	0	0	1	0	0	-1	0	0	0
CELA3B	0	1	0	0	0	0	0	0	0	0
GNAI2	0	0	0	0	0	0	1	0	1	0
SLC44A2	0	0	-1	-1	0	1	1	0	0	0
NAPA	0	1	0	1	0	0	0	0	0	0
CLCN3	0	0	0	0	0	0	0	0	1	0
C15orf43	1	0	0	0	0	0	0	0	0	1
PAM16	1	0	0	0	0	0	0	1	0	0
EIF4E1B	0	0	1	0	0	0	0	0	0	0
KIAA0586	0	0	0	0	0	1	1	0	0	0
RNF130	0	0	1	1	-1	0	-1	0	0	0
XRCC3	0	0	0	-1	0	0	1	0	0	0
RGL3	0	0	0	0	0	1	0	0	0	-1
FCHSD1	0	0	0	0	0	1	0	0	0	0
NRG1	1	0	0	0	0	1	1	0	0	0
KNOP1	0	0	0	0	0	0	1	0	0	0
BANF1	0	1	0	0	0	0	0	0	0	0
ZNF449	0	0	0	1	0	0	0	0	0	0
ANKRD13B	0	1	0	0	0	0	0	0	0	0
RBFOX2	1	1	0	0	-1	1	1	0	0	0
AMY1B	0	0	1	0	0	0	0	0	0	0
CDK18	0	1	0	1	0	0	1	0	0	0
INPPL1	0	0	0	1	0	0	0	0	0	0
FEZ1	0	0	0	0	0	1	1	0	0	0
PTCHD4	0	0	0	0	0	0	1	0	0	0
SH2B1	0	0	0	0	1	1	1	0	0	0
PTPN23	0	0	0	0	0	0	1	0	0	0
TOP3B	0	1	1	0	1	1	1	1	1	0
TMEM248	0	0	0	0	0	0	1	0	0	0
S1PR5	0	1	0	0	0	0	0	0	0	0
STAG1	0	0	0	0	0	0	1	0	0	0
FKBP10	0	0	0	0	0	1	0	0	0	0
C4orf36	1	1	1	0	0	0	1	0	0	0
PHF19	1	1	1	1	1	1	1	0	1	1
DDX31	0	0	0	0	0	0	1	0	0	0
ATP9B	0	0	0	1	0	0	0	0	0	0
HMGCLL1	1	0	0	0	0	0	1	0	0	0
RP11-108O10.8	0	0	0	0	0	0	0	0	1	0
IQCG	0	0	0	1	0	0	0	0	0	0
MAP3K13	0	0	1	0	0	0	1	0	0	-1
DPY19L4	0	0	0	0	0	0	1	0	0	-1
GPR107	0	1	1	0	0	0	0	0	0	0
TOP2A	1	0	0	0	1	0	0	0	0	0
PEX13	0	1	0	0	1	0	1	0	0	0
PLA2G6	0	1	0	0	0	0	0	0	0	0
OSBPL3	0	-1	0	1	0	0	0	0	-1	-1
ZNF451	0	0	0	0	0	0	1	0	0	0
ENTPD5	0	-1	-1	0	-1	0	0	1	0	0
LLGL2	0	0	0	1	0	0	0	0	0	0
HOOK1	0	0	0	0	0	0	1	0	0	0
RBBP4	0	0	0	0	0	1	1	0	0	0
TMEM125	0	1	0	0	0	1	0	0	0	0
RIF1	0	1	0	0	0	0	0	0	0	0
USP3	0	0	0	0	0	0	1	0	0	0
ADRBK2	0	0	1	0	0	0	1	0	0	0
ELMOD3	0	1	0	0	0	0	0	0	0	-1
LYN	0	1	0	0	0	0	0	0	0	0
ANAPC15	1	0	0	0	0	0	0	1	0	1
TMEM237	0	0	0	0	0	0	1	0	0	0
GABRA2	0	1	0	1	0	0	0	0	0	0
CCNDBP1	1	0	0	0	0	1	1	0	0	0
RAD51B	0	1	0	0	0	0	0	0	0	0
POLK	0	0	0	0	0	0	1	0	0	0
EXOC7	0	1	0	0	0	1	1	0	0	0
SEC14L2	0	0	0	0	1	0	0	0	0	0
STK3	0	0	0	0	0	1	0	-1	0	-1
ZNF266	0	0	0	1	0	0	0	0	0	0
CDKN2A	1	0	0	0	0	0	1	0	0	0
EHHADH	0	0	0	0	0	0	1	0	0	0
NHSL1	0	1	0	0	0	0	0	0	0	0
ARL1	0	0	0	0	0	1	1	0	0	-1
MBOAT2	0	0	0	0	0	1	1	0	0	0
FARP2	0	0	1	0	1	1	1	0	0	0
ELL	0	0	0	0	1	0	0	0	0	0
LCA5L	0	0	0	0	0	0	1	0	0	0
KIAA1456	0	0	0	1	0	0	0	0	0	1
ABHD16A	0	0	0	1	0	0	0	0	0	0
KIF9	0	0	0	0	0	0	1	0	0	0
DMTF1	0	0	0	1	0	0	0	0	0	0
STAT6	0	0	0	0	0	0	0	0	1	0
BPGM	0	0	0	0	1	0	0	0	0	0
MINK1	-1	1	0	0	0	0	0	0	0	0
CTSC	0	0	1	1	0	0	1	0	0	0
SPEF2	0	0	0	-1	0	1	1	0	0	0
NR1H4	1	0	0	-1	0	0	0	0	0	0
CDH23	1	1	0	0	0	0	1	0	1	0
TEP1	0	0	1	0	0	0	1	0	0	0
PASK	0	1	0	-1	0	0	1	0	0	0
STARD5	1	0	0	0	0	1	1	0	0	1
PLA2G4C	0	0	0	0	0	0	0	1	0	0
CDKL5	0	1	0	1	0	1	1	1	0	0
SGCB	0	0	0	0	0	0	1	0	0	0
SAT1	-1	0	0	1	0	0	0	0	0	-1
ITPRIP	0	0	0	1	0	0	-1	-1	0	0
PPP1R12B	1	1	0	0	0	0	1	0	0	0
SYT10	0	0	0	0	1	0	0	0	0	0
CCDC25	0	0	0	1	0	0	0	0	0	0
C19orf45	0	0	0	1	0	0	0	0	0	0
CCDC9	1	0	1	0	0	1	1	0	0	0
ZNF365	0	0	0	0	0	1	1	0	0	0
DNAJA4	-1	1	0	0	0	0	0	0	0	-1
PLEKHG4B	0	0	0	0	0	1	1	0	0	1
NSFL1C	1	0	0	0	0	1	1	0	0	0
PALM2-AKAP2	0	0	0	-1	0	0	0	0	1	0
GTF3C2	0	0	0	0	0	0	0	0	0	1
RMDN1	0	0	0	0	0	0	1	0	0	0
C9orf117	1	0	0	0	0	0	0	0	0	0
UGT3A1	0	0	1	0	0	0	0	1	0	0
NDUFB5	0	0	0	0	0	0	1	0	1	0
RASGRP2	0	0	0	0	0	0	1	0	0	0
GABRA1	0	0	0	0	0	1	0	0	0	0
FBXO3	0	0	1	0	1	0	1	0	0	0
APH1B	1	0	1	1	0	1	1	0	0	0
CAMKMT	0	0	0	0	0	0	1	0	0	0
ZNF257	0	1	0	0	0	0	0	0	0	0
BRF1	0	0	0	1	0	0	1	0	1	0
PDE5A	0	0	0	-1	0	1	1	0	0	-1
NDRG4	0	1	0	1	0	1	0	0	0	0
SLC38A6	1	0	0	0	0	0	0	0	0	0
BSDC1	0	0	0	0	1	0	0	0	0	0
TRIOBP	0	0	0	0	1	0	0	0	0	0
SUMF2	0	1	0	1	0	1	1	0	0	0
CCDC88A	0	0	0	-1	1	1	1	0	0	0
DUOXA2	0	0	0	1	0	0	0	0	0	0
LCORL	0	0	0	0	0	1	0	0	0	0
SEMA4D	0	0	1	0	0	0	0	0	1	0
STRADA	0	0	0	0	1	0	0	0	0	0
CCNK	0	0	0	0	0	0	0	0	0	1
ZNF226	0	0	0	-1	-1	0	0	0	0	1
SLC12A5	0	0	0	0	0	0	1	0	0	0
SH3BP2	0	0	0	1	0	0	0	0	0	0
DDX39B	0	0	0	0	1	0	0	0	0	0
PDLIM5	0	0	0	0	0	1	1	-1	0	0
ECE2	1	1	0	0	-1	0	0	1	1	0
NUDT1	0	1	0	0	1	0	1	0	1	0
TMPRSS13	1	1	0	-1	0	0	0	0	0	0
SLC27A1	0	0	0	0	1	0	0	0	0	-1
RPL15	1	0	0	1	0	0	1	0	0	1
IL1RL1	0	1	0	0	0	0	0	0	0	0
TYK2	0	0	0	0	0	0	1	0	0	0
PIK3C2G	0	0	0	1	0	0	0	0	0	0
GRN	0	1	0	0	0	0	0	0	0	0
GABRG2	0	0	0	0	0	0	1	0	0	0
LIG3	0	0	0	0	0	0	1	0	0	0
EFTUD2	0	1	0	0	0	0	0	0	0	0
LZTFL1	0	0	0	0	0	0	1	0	0	0
CPAMD8	0	1	0	0	0	0	0	0	0	0
PPAN	-1	0	0	1	0	0	0	0	0	0
HECTD2	0	0	0	-1	0	0	0	1	0	0
C2orf68	1	0	-1	-1	0	0	0	0	0	0
PLEKHA7	-1	0	0	0	0	0	0	0	0	1
MAPK8	0	0	0	0	0	0	1	0	0	0
SEPT10	0	0	0	0	0	0	0	0	1	0
ERICH3	0	1	0	0	0	0	0	0	0	0
KRBA1	0	0	1	1	0	0	1	0	0	0
QDPR	0	1	0	0	0	0	1	1	0	0
PRRG1	0	1	0	1	1	0	1	0	0	0
SMIM11	1	0	0	0	0	0	0	0	0	0
C12orf29	0	0	0	0	0	0	1	0	0	0
E2F6	0	1	1	0	0	1	1	0	0	0
TAF7	0	0	0	0	0	0	0	0	1	0
NIT2	1	0	0	0	0	0	1	0	0	0
UNK	0	0	0	-1	0	0	1	0	0	-1
TPGS2	0	0	0	0	0	1	1	0	0	0
CCNYL1	0	0	0	0	0	0	1	0	0	0
UMODL1	0	0	0	1	0	0	0	0	0	0
CLEC2D	0	0	0	1	0	1	0	0	0	0
CERS5	0	1	0	1	0	0	0	0	0	0
F10	0	0	0	0	1	0	0	0	0	0
FAM71D	1	0	0	0	0	0	0	0	0	0
CFLAR	0	1	0	1	1	1	1	0	0	0
FOXN3	1	0	0	0	0	0	0	1	0	0
DDX54	0	0	0	0	1	0	0	0	0	0
LMNA	1	0	0	0	1	0	0	0	0	0
ANPEP	0	0	0	1	0	0	0	0	0	0
ANKRD36C	0	0	0	0	0	0	1	0	0	0
RELA	0	1	0	1	0	0	0	0	0	0
SIM2	0	1	0	-1	0	0	1	0	0	0
AMY1A	1	0	1	0	0	0	0	0	0	0
STXBP2	0	1	0	1	0	1	1	0	0	0
DMPK	-1	0	0	1	0	0	0	0	0	0
ASB1	1	1	1	0	0	1	1	0	0	1
CSF3R	0	1	0	0	0	0	0	0	0	0
ISY1	0	0	0	0	0	0	1	0	0	0
MDGA1	1	0	0	0	0	1	1	0	0	0
B9D1	1	0	0	0	0	0	0	1	0	0
RERE	0	1	0	-1	0	0	0	0	1	0
TCEA2	0	1	1	1	0	1	1	0	0	0
EIF4A1	0	0	0	0	1	0	0	0	0	0
ZDHHC3	0	1	0	0	0	1	1	-1	0	0
MAPKAP1	0	1	0	0	0	1	1	0	0	0
SCRN3	0	0	0	0	0	0	1	0	0	0
GRIN2B	0	1	0	0	0	1	1	0	0	0
ZNF396	0	0	0	0	1	1	0	0	0	0
ARMC9	1	0	0	0	0	0	0	1	0	1
XKR6	0	0	0	0	0	0	0	1	0	0
WDR35	0	0	0	-1	0	0	1	0	0	0
MCCC1	0	0	0	1	0	0	0	0	0	0
COG1	0	0	0	1	0	0	0	0	0	0
AMDHD2	0	0	0	0	0	0	0	0	0	1
WDR78	0	1	1	0	0	1	1	0	0	0
PCDH1	0	1	0	0	0	0	1	0	0	0
ST7	0	1	1	1	0	0	0	-1	0	0
FAM96A	1	0	0	0	0	1	1	0	0	1
MTAP	0	0	0	-1	0	1	1	0	0	0
HEATR6	0	0	0	1	0	0	0	0	0	0
CCDC81	0	0	0	1	0	0	0	0	0	0
NFIA	1	1	0	0	0	1	1	0	1	0
ELP3	0	0	0	0	0	1	1	0	0	0
AMT	0	0	0	1	0	0	0	0	0	0
FLCN	0	0	0	0	0	0	1	0	0	0
TNFRSF1A	0	1	0	0	0	0	0	0	0	-1
ZNF169	0	1	0	0	1	0	1	1	1	0
TCF25	0	1	0	0	0	0	0	0	0	-1
SUN1	0	0	0	0	0	0	0	0	0	1
TBC1D8B	0	1	0	0	0	1	1	0	0	0
BMP1	0	0	0	1	1	0	1	0	1	0
CCDC150	0	0	0	0	1	1	1	0	1	0
RNF216	0	1	0	1	0	0	0	0	0	-1
SF3A2	0	1	1	0	0	0	0	0	0	0
SPG7	0	0	0	1	1	0	0	0	0	0
GPRC5C	0	1	0	0	1	0	0	0	0	0
TOR3A	0	0	0	0	1	0	0	0	1	0
SIDT2	0	0	0	-1	0	1	0	0	0	-1
MSH2	1	0	0	0	0	0	0	0	0	0
BBS9	0	1	0	0	0	1	1	0	0	0
TSC22D3	0	0	0	1	0	0	0	0	0	0
SENP2	0	0	0	0	0	0	1	0	0	0
USP12	0	0	0	1	0	0	0	0	0	0
WDR62	1	0	0	0	0	1	1	0	1	0
VPS35	1	0	0	-1	0	1	1	0	0	0
LDB3	0	0	0	0	0	0	0	0	0	1
PHYKPL	0	1	0	0	1	0	0	0	1	0
CCNC	0	0	0	1	1	0	0	0	0	0

## Sheet: ratio > 0.8 tumor
	brca	coad	hnsc	kirc	lihc	luad	lusc	prad	stad	thca					Category	Term	PValue	Genes
UCHL5	0	1	0	1	1	0	0	1	0	0					KEGG_PATHWAY	hsa03010:Ribosome	0.000479682	MRPS17, RPL30, RPS9, RPL3, RPS7, RPL31, RPL11, RPL36A, MRPL17, RPS27L, RPL23A, MRPL23, MRPL12, MRPL35, MRPL11, MRPL4, RPS14, RPL26, RPL15, RPL18, RPS23
ANK3	0	0	0	0	0	1	1	0	0	0					KEGG_PATHWAY	hsa00562:Inositol phosphate metabolism	0.00193486	MIOX, MTMR1, TPI1, ITPK1, PTEN, INPPL1, INPP4B, SYNJ1, PLCZ1, PIK3C3, PI4KB, PLCG1, PLCB1
NOTCH2NL	0	0	0	0	0	0	0	0	0	1					KEGG_PATHWAY	hsa04070:Phosphatidylinositol signaling system	0.00429588	MTMR1, TMEM55B, DGKE, ITPK1, PTEN, INPPL1, INPP4B, SYNJ1, PLCZ1, PIK3C3, PI4KB, PLCG1, CALM1, PLCB1, DGKH
NCOR2	0	1	0	0	0	0	0	0	0	0					KEGG_PATHWAY	hsa03030:DNA replication	0.00768477	RNASEH2C, POLD4, POLA2, RNASEH2B, RFC3, LIG1, MCM3, SSBP1
PIGF	1	0	0	0	0	1	1	1	0	0					KEGG_PATHWAY	hsa05016:Huntington's disease	0.0132875	NDUFA13, DNAH10, DNAH7, UQCRB, NDUFB5, NDUFB4, DNAH14, NDUFC2, SDHD, COX7C, CREB1, NDUFS8, NDUFAB1, NDUFS4, POLR2E, TBPL1, NDUFS2, CYCS, PPARG, PLCB1, DNAI1, RCOR1
ANKDD1A	0	0	0	0	0	1	1	0	0	0					KEGG_PATHWAY	hsa05212:Pancreatic cancer	0.0242941	RALA, MAPK8, RAD51, STAT1, CDKN2A, AKT3, RAC3, BRAF, BCL2L1, VEGFA
SETD5	0	0	0	0	0	1	1	0	0	0					KEGG_PATHWAY	hsa05010:Alzheimer's disease	0.025238	NDUFA13, UQCRB, NDUFB5, NDUFB4, ATP2A2, NDUFC2, ATP2A1, SDHD, COX7C, BACE2, PPP3CB, APH1B, NDUFS8, NDUFAB1, NDUFS4, NDUFS2, CYCS, CALM1, PLCB1
GOLGB1	0	0	0	0	0	0	1	0	0	0					KEGG_PATHWAY	hsa00190:Oxidative phosphorylation	0.0260978	NDUFA13, ATP6V0B, UQCRB, NDUFB5, COX15, NDUFB4, NDUFC2, TCIRG1, SDHD, COX7C, ATP5L, NDUFS8, NDUFAB1, NDUFS4, NDUFS2, ATP6V1D
NDUFC2	0	0	0	1	0	1	1	0	0	1					KEGG_PATHWAY	hsa04022:cGMP-PKG signaling pathway	0.0280996	NPR2, ATP2A2, ATP2B3, NFATC1, ATP2A1, NFATC4, PPP1CC, PPP3CB, CREB1, EDNRB, ADORA3, KCNMA1, AKT3, KCNMB3, GTF2IRD1, PDE5A, CALM1, PLCB1
MED28	1	0	1	0	0	0	1	-1	0	0					KEGG_PATHWAY	hsa03015:mRNA surveillance pathway	0.0338771	NUDT21, PPP1CC, CPSF6, CPSF1, PABPN1, PPP2R1B, DDX39B, PPP2R1A, SAP18, PABPC1L, PPP2R5C, SMG7
PSME1	0	0	0	1	0	0	0	0	0	0					KEGG_PATHWAY	hsa04370:VEGF signaling pathway	0.0433863	PLA2G4F, PPP3CB, AKT3, PLA2G4C, MAPKAPK2, RAC3, PLCG1, PTK2, VEGFA
SLC22A23	0	1	0	-1	0	0	1	0	0	0					KEGG_PATHWAY	hsa04020:Calcium signaling pathway	0.0435564	RYR1, LHCGR, CAMK2D, ATP2A2, ATP2B3, ATP2A1, PHKB, HTR4, PPP3CB, EDNRB, PLCZ1, STIM2, ORAI3, PHKG2, BDKRB1, CD38, PLCG1, CALM1, PLCB1
BPTF	0	0	0	0	0	1	0	0	0	-1					KEGG_PATHWAY	hsa04142:Lysosome	0.0511775	ABCA2, ATP6V0B, ENTPD4, CTNS, TCIRG1, SGSH, GALC, NPC1, AP1G2, GNPTAB, LAMP2, AP1S2, AP4S1, AP1M1
BRD9	0	1	0	0	0	0	0	0	0	0					KEGG_PATHWAY	hsa04750:Inflammatory mediator regulation of TRP channels	0.0535839	MAP2K3, PPP1CC, CAMK2D, PLA2G4F, MAPK8, TRPA1, PLA2G4C, BDKRB1, PLCG1, IGF1, CALM1, PLCB1
CCDC24	0	0	0	0	0	1	1	0	0	0					KEGG_PATHWAY	hsa04152:AMPK signaling pathway	0.0570163	PFKFB2, CPT1A, STRADA, PDPK1, PPP2R5C, IGF1, GYS1, LIPE, CREB1, PPP2R1B, PPP2R1A, FASN, AKT3, PPARG
BRAF	0	0	0	0	0	1	1	0	0	0					KEGG_PATHWAY	hsa03430:Mismatch repair	0.0590573	POLD4, RFC3, MSH2, LIG1, SSBP1
DCDC1	0	0	0	0	0	0	1	0	0	0					KEGG_PATHWAY	hsa05231:Choline metabolism in cancer	0.0639921	PLA2G4F, DGKE, MAPK8, SLC44A1, SLC44A2, PDPK1, AKT3, PLA2G4C, RAC3, PLCG1, PLD1, DGKH
PPP2R1B	1	0	1	0	0	0	1	0	0	0					KEGG_PATHWAY	hsa01100:Metabolic pathways	0.0653119	DMGDH, ST6GALNAC1, NDUFA13, ACADVL, DGKE, B4GALT1, GDA, TUSC3, MPI, TCIRG1, COX7C, GBA2, SGSH, PIGX, GLS, PLCZ1, NNT, NDST4, CYP2R1, CD38, PGM2, ME3, DHRS4L2, NANS, GGT1, HIBCH, CERS5, ATP6V0B, ACOT8, PLA2G4F, ALG9, TPI1, UGT1A1, PLA2G4C, MCCC1, ITPK1, AMT, NDUFC2, ALG11, SDHD, PRODH2, GANC, DCTD, INPP4B, MTAP, NDUFS8, MTHFD1, ACOX2, POLR1C, NDUFS4, PIGK, NDUFS2, PIK3C3, PLCB1, PIGF, PAFAH1B2, DG…
RBPMS	1	1	0	1	0	1	1	0	1	0					KEGG_PATHWAY	hsa04932:Non-alcoholic fatty liver disease (NAFLD)	0.0671653	NDUFA13, UQCRB, NDUFB5, NDUFB4, NDUFC2, SDHD, COX7C, EIF2S1, MLXIPL, MAPK8, NDUFS8, NDUFAB1, AKT3, NDUFS4, NDUFS2, CYCS
KIF1A	0	0	0	1	0	0	0	0	0	0					KEGG_PATHWAY	hsa04919:Thyroid hormone signaling pathway	0.0710229	PFKFB2, PDPK1, STAT1, DIO1, MED16, ESR1, MED12, MED14, KAT2A, PLCZ1, AKT3, PLCG1, PLCB1
GIT2	0	1	0	0	0	0	0	0	0	0					KEGG_PATHWAY	hsa04730:Long-term depression	0.0941361	RYR1, PLA2G4F, PPP2R1B, PPP2R1A, PLA2G4C, BRAF, IGF1, PLCB1
PCNXL4	0	0	0	1	0	0	0	1	0	0					KEGG_PATHWAY	hsa03013:RNA transport	0.0950922	EIF4A2, EIF4A1, CYFIP1, EIF2B3, NMD3, SENP2, EIF2S1, DDX39B, NUP85, EIF4E1B, SAP18, NUP98, SMN1, PABPC1L, EIF3D, RAN, NUP37
BRSK2	0	0	0	0	0	0	1	0	0	1					GOTERM_BP_ALL	GO:0006996~organelle organization	4.30732e-13	TDRKH, CYFIP1, ANKLE2, CCNK, RPL3, IFT172, WIPF3, JMJD1C, ZDHHC8, GABPB1, ELK4, RPS14, PPP2R1A, AKT3, CDC27, RTTN, ARPIN, GABARAPL1, ACOT8, CXADR, CSNK2A1, PIH1D1, HDGFRP3, COG1, CSNK1D, ANK3, ATG12, SYTL2, JMJD6, KATNAL2, IFT81, TEP1, AKAP9, FEZ2, TBPL1, NUP98, KCTD17, OBSL1, LLGL2, L3MBTL1, CDCA3, INTU, MEAF6, PRKDC, PEX11A, MAPKAP1, PCDH15, MRPL17, OMA1, MRPL12, MRPL11, RNF212, EPB41L5, STRIP2…
DIS3L2	0	0	0	0	0	0	0	0	0	1					GOTERM_BP_ALL	GO:0071840~cellular component organization or biogenesis	5.28108e-13	ITSN2, TDRKH, CYFIP1, RPL30, ANKLE2, RPL3, RPL31, IFT172, WIPF3, GABPB1, GLS, ELK4, PSMD9, PSMD5, AKT3, LUC7L, RTTN, ARPIN, GABARAPL1, ACOT8, CXADR, RBFOX2, CSNK2A1, SERPINF1, PIH1D1, HDGFRP3, ATG12, SYTL2, DDX39B, IFT81, TEP1, CLDN7, FEZ2, TBPL1, PIH1D2, RPL26, NUP98, NGEF, URI1, MEAF6, CDCA3, PRKDC, MAPKAP1, MRPL17, MRPL12, MRPL11, C2, RNF212, EPB41L5, NUP85, PPARGC1B, PRELID1, DMPK, H3F3B, BRA…
PCSK7	1	0	0	0	1	0	1	0	0	1					GOTERM_BP_ALL	GO:0016043~cellular component organization	2.17124e-12	ITSN2, TDRKH, CYFIP1, RPL30, ANKLE2, RPL3, RPL31, IFT172, WIPF3, GABPB1, GLS, ELK4, PSMD9, PSMD5, AKT3, LUC7L, RTTN, ARPIN, GABARAPL1, ACOT8, CXADR, RBFOX2, CSNK2A1, SERPINF1, PIH1D1, HDGFRP3, ATG12, SYTL2, DDX39B, IFT81, TEP1, CLDN7, FEZ2, TBPL1, PIH1D2, RPL26, NUP98, NGEF, URI1, MEAF6, CDCA3, PRKDC, MAPKAP1, MRPL17, MRPL12, MRPL11, C2, RNF212, EPB41L5, NUP85, PPARGC1B, PRELID1, DMPK, H3F3B, BRA…
ANKRD29	0	1	0	0	1	1	1	1	0	0					GOTERM_BP_ALL	GO:0044085~cellular component biogenesis	2.60659e-11	CYFIP1, RPL30, RPL3, RPL31, IFT172, WIPF3, GLS, RPS14, PSMD9, PPP2R1B, PSMD5, PPP2R1A, LUC7L, ARPIN, GABARAPL1, CPT1A, SCAF11, PIH1D1, MCCC1, HDGFRP3, CSNK1D, ANK3, ATG12, DDX39B, IFT81, CLDN7, AKAP9, FEZ2, PIH1D2, TBPL1, RPL26, NUP98, KCTD17, OBSL1, INTU, PEX11A, PCDH15, NMD3, MRPL11, RNF212, EPB41L5, SCFD1, APOM, NUP85, ERI3, WBSCR22, GPM6B, H3F3B, BRAF, PTK2, CYLD, CCDC88A, PPP5C, MKS1, RPS23,…
MLIP	0	0	0	0	0	0	1	0	0	0					GOTERM_BP_ALL	GO:1902589~single-organism organelle organization	1.40678e-09	CYFIP1, NDUFA13, MTCH2, IFT172, WIPF3, INPPL1, ESPN, PPP1CC, PPP2R1A, CDC27, ZNF207, KNTC1, RTTN, NEK2, ARPIN, GABARAPL1, CXADR, CSNK2A1, TPM2, TPM1, HDGFRP3, CSNK1D, RPGRIP1L, ANK3, ATG12, SYTL2, FRMD3, FRMD5, OBSCN, KATNAL2, IFT81, AKAP9, TBPL1, TSNARE1, NUP98, KCTD17, OBSL1, PHLDB2, MAD1L1, LLGL2, CUL9, BRSK2, TSG101, INTU, ARL6, MAPKAP1, PCDH15, CLEC16A, PDS5B, OMA1, KLC1, TIMM50, EPB41L5, NU…
KLK15	0	0	0	1	0	0	0	0	0	0					GOTERM_BP_ALL	GO:0022607~cellular component assembly	1.43717e-09	CYFIP1, RPL3, IFT172, WIPF3, GLS, RPS14, PSMD9, PPP2R1B, PSMD5, PPP2R1A, LUC7L, ARPIN, GABARAPL1, CPT1A, SCAF11, PIH1D1, MCCC1, HDGFRP3, CSNK1D, ANK3, ATG12, DDX39B, IFT81, CLDN7, AKAP9, FEZ2, PIH1D2, TBPL1, NUP98, KCTD17, OBSL1, INTU, PCDH15, MRPL11, RNF212, EPB41L5, SCFD1, APOM, NUP85, GPM6B, H3F3B, BRAF, PTK2, CYLD, CCDC88A, PPP5C, MKS1, ACVRL1, SPAG17, AHCTF1, SPEF2, SERPINA1, KCNC4, FMN1, MI…
RPL3	0	1	0	1	0	0	1	0	0	0					GOTERM_BP_ALL	GO:0010927~cellular component assembly involved in morphogenesis	7.6845e-07	SPAG17, SPEF2, INTU, DNAH7, ARL6, IFT172, PCDH15, CBY1, LDB3, RPGR, ABLIM3, BBS9, CFAP46, BBS7, CC2D2A, DNAI1, PIBF1, ATP6V1D, SNAP29, CCDC39, DYX1C1, TPM1, FUZ, CSNK1D, CFLAR, RPGRIP1L, FIG4, IFT20, AHI1, NFASC, OBSCN, IFT81, KIAA0586, TBC1D7, MKS1, TBPL1, B9D1, TRIM59, KCTD17, OBSL1, PHLDB2, CCDC40
CYLD	1	0	0	0	0	0	1	0	0	0					GOTERM_BP_ALL	GO:0030031~cell projection assembly	1.08116e-06	CYFIP1, SPAG17, SPEF2, IFT172, CBY1, INPPL1, ESPN, RPGR, BBS9, CFAP46, RAC3, BBS7, CC2D2A, SNAP29, CCDC39, MINK1, CSNK1D, RPGRIP1L, ARAP1, IFT81, TBC1D7, EVL, ITGA6, TRIM59, KCTD17, CCDC40, RALA, INTU, DNAH7, ARL6, PCDH15, PLD1, ABLIM3, NUP85, TBC1D17, DNAI1, ATP6V1D, PIBF1, SH2B1, DYX1C1, ODF2, CAV1, FUZ, SSH2, IFT20, CYLD, AHI1, CCDC88A, MYO1A, KIAA0586, SGSM3, MKS1, B9D1
ABI2	1	0	0	0	0	1	1	0	0	0					GOTERM_BP_ALL	GO:0042384~cilium assembly	1.1923e-06	SPAG17, SPEF2, INTU, DNAH7, ARL6, IFT172, PCDH15, CBY1, RPGR, ABLIM3, BBS9, CFAP46, BBS7, CC2D2A, DNAI1, PIBF1, ATP6V1D, SNAP29, CCDC39, DYX1C1, FUZ, CSNK1D, RPGRIP1L, IFT20, AHI1, IFT81, KIAA0586, TBC1D7, MKS1, B9D1, TRIM59, KCTD17, CCDC40
CGREF1	0	0	0	1	1	1	0	0	0	0					GOTERM_BP_ALL	GO:0034622~cellular macromolecular complex assembly	1.79761e-06	CYFIP1, NDUFA13, TXNL4B, RPL3, WIPF3, RPS14, PSMD9, PSMD5, RUVBL2, ZNF207, LUC7L, ARPIN, USP4, SCAF11, PIH1D1, HDGFRP3, CSNK1D, PRLR, DDX39B, AKAP9, PIH1D2, NUP98, CHRNA3, UQCRB, COX15, ARL6, MRPL11, SMN1, COA3, H3F3B, HSPA4, ARPC5, PTK2, CNOT7, SYNJ1, TUBGCP3, TUBGCP4, UBE2K, ISY1, AHCTF1, MIA3, FMN1, TCIRG1, ECSIT, BICD1, TRIOBP, SNAP29, METTL17, CCDC39, CNOT6L, ATRX, NDUFC2, NRG1, TIMM21, SPTB…
PHKB	0	1	0	1	0	0	0	0	0	0					GOTERM_BP_ALL	GO:0070925~organelle assembly	1.98064e-06	SPAG17, SPEF2, RPL3, IFT172, CBY1, PTEN, LDB3, BICD1, RPGR, RPS14, SH3PXD2B, ZNF207, BBS9, CFAP46, NEK2, BBS7, CC2D2A, SNAP29, CCDC39, GABARAPL1, CNOT6L, TPM1, HAUS3, CSNK1D, RPGRIP1L, ATG12, OBSCN, IFT81, FEZ2, TBC1D7, TBPL1, PIK3C3, TRIM59, KCTD17, OBSL1, CCDC40, TSG101, INTU, DNAH7, ARL6, STX18, RPL11, PCDH15, RPS27L, RNF4, CENPC, MRPL11, SCFD1, ABLIM3, TBC1D17, DNAI1, ATP6V1D, PIBF1, FARP2, D…
PSG5	0	0	0	1	1	1	0	0	0	0					GOTERM_BP_ALL	GO:0044782~cilium organization	3.65016e-06	SPAG17, SPEF2, INTU, DNAH7, ARL6, IFT172, PCDH15, CBY1, RPGR, ABLIM3, BBS9, CFAP46, RTTN, BBS7, CC2D2A, DNAI1, PIBF1, ATP6V1D, SNAP29, CCDC39, DYX1C1, FUZ, CSNK1D, RPGRIP1L, IFT20, AHI1, IFT81, KIAA0586, TBC1D7, MKS1, B9D1, TRIM59, KCTD17, CCDC40
RNLS	0	0	0	0	0	0	0	1	0	1					GOTERM_BP_ALL	GO:0043623~cellular protein complex assembly	5.91453e-06	CYFIP1, NDUFA13, AHCTF1, WIPF3, MIA3, FMN1, TCIRG1, ECSIT, TRIOBP, PSMD9, PSMD5, ZNF207, SNAP29, ARPIN, METTL17, CCDC39, NDUFC2, HDGFRP3, NRG1, CSNK1D, TIMM21, SPTB, PRLR, SIRT2, FCHSD1, PPM1A, NDUFS8, AKAP9, NDUFS4, NDUFS2, EVL, NUP98, PFDN6, ATPAF1, CCDC40, CHRNA3, UQCRB, DNAH7, ARL6, COX15, NDUFB5, NDUFB4, USH1C, ADD1, CENPC, DNAI1, COA3, RIC3, TIMMDC1, DYX1C1, HSPA4, NDE1, PDE4DIP, ARPC5, BAI…
MFSD6	0	0	0	1	0	0	0	0	0	0					GOTERM_BP_ALL	GO:0007010~cytoskeleton organization	7.57547e-06	CYFIP1, IFT172, WIPF3, INPPL1, ESPN, TUBB6, PPP2R1A, ZNF207, NEK2, ARPIN, CXADR, TPM2, TPM1, HDGFRP3, CSNK1D, ANK3, FRMD3, FRMD5, OBSCN, KATNAL2, AKAP9, ELMO2, OBSL1, PHLDB2, LLGL2, CUL9, BRSK2, MAPKAP1, PCDH15, EPB41L5, STRIP2, NPHP1, PIBF1, GPM6B, PPARGC1B, NEK6, RASSF7, DCLK2, BRAF, ARPC5, ARHGAP26, SSH2, PTK2, CYLD, CCDC88A, DIAPH2, FAT1, FGFR1OP, TUBGCP3, TUBGCP4, NF2, GPSM2, SPAG17, SPEF2, …
AGR3	0	0	0	1	0	0	0	0	0	0					GOTERM_BP_ALL	GO:0060271~cilium morphogenesis	2.22054e-05	SPAG17, SPEF2, INTU, DNAH7, ARL6, IFT172, PCDH15, CBY1, RPGR, ABLIM3, BBS9, CFAP46, BBS7, CC2D2A, DNAI1, PIBF1, ATP6V1D, SNAP29, CCDC39, DYX1C1, FUZ, CSNK1D, RPGRIP1L, IFT20, AHI1, CFAP221, IFT81, KIAA0586, TBC1D7, MKS1, B9D1, TRIM59, KCTD17, CCDC40
SMG7	0	0	1	1	0	0	0	0	0	0					GOTERM_BP_ALL	GO:0030030~cell projection organization	2.7297e-05	ITSN2, CYFIP1, KDM1A, IFT172, TNC, INPPL1, ESPN, RTTN, LZTS1, ARPIN, IL15RA, CDKL5, RBFOX2, SERPINF1, TPM1, HDGFRP3, CSNK1D, RPGRIP1L, ANK3, SRCIN1, IFT81, FEZ2, S100A6, KCTD17, OBSL1, NGEF, BRSK2, CHRNA3, INTU, ARL6, PCDH15, PLD1, AK7, NUP85, NPHP1, TBC1D17, ATP6V1D, PIBF1, ODF2, CAV1, FUZ, BRAF, ARPC5, SSH2, PTK2, NFATC4, IFT20, CYLD, AHI1, CCDC88A, CAPRIN1, MKS1, CDK16, DDR1, RERE, CLIC5, SPAG…
TIMMDC1	0	0	0	0	1	0	0	1	0	0					GOTERM_BP_ALL	GO:0065003~macromolecular complex assembly	3.30229e-05	CYFIP1, ZNF451, NDUFA13, TXNL4B, RPL3, WIPF3, GLS, THG1L, RPS14, PSMD9, PPP2R1B, PSMD5, PPP2R1A, RUVBL2, ZNF207, LUC7L, KNTC1, SBF2, ARPIN, CPT1A, USP4, SCAF11, PIH1D1, MCCC1, HDGFRP3, CSNK1D, PRLR, DDX39B, CLDN7, AKAP9, PIH1D2, NUP98, KCTD17, DGKH, CHRNA3, UQCRB, COX15, ARL6, MRPL11, SCFD1, APOM, SMN1, COA3, CPSF6, H3F3B, HSPA4, CAV1, TMEM120A, BRAF, ARPC5, PTK2, BCL9, PPP5C, CNOT7, SYNJ1, TUBGC…
LRRC28	0	0	0	0	0	0	1	0	0	0					GOTERM_BP_ALL	GO:0030029~actin filament-based process	6.31876e-05	CYFIP1, WIPF3, INPPL1, ATP2A2, LDB3, FMN1, ESPN, SYNE2, TRIOBP, RAC3, ARPIN, CXADR, PDPK1, TPM2, PDE4D, TPM1, MINK1, SHROOM2, RHOF, ARAP1, SPTB, FRMD3, FCHSD1, MYL6, FRMD5, OBSCN, AKAP9, EVL, OBSL1, PHLDB2, RAPGEF3, LLGL2, RALA, CAMK2D, BRSK2, MAPKAP1, SYNPO2, PCDH15, SRI, ADD1, EPB41L5, ABLIM2, DNAJB6, ABLIM3, NPHP1, GPM6B, PPARGC1B, TRPM4, FARP2, NTRK3, CAV1, PDE4DIP, SORBS2, BRAF, GRHL3, CFLAR…
PIGK	0	0	1	0	0	1	1	0	0	0					GOTERM_BP_ALL	GO:0051641~cellular localization	6.52531e-05	RPL30, RPL3, RPL31, WIPF3, ITSN1, ZDHHC8, RPS14, AP1S2, GOLGA7, WLS, CPT1A, PIH1D1, COG1, CSNK1D, ANK3, SYTL2, DDX39B, IFT81, RPL26, NUP98, OBSL1, LLGL2, STXBP2, NMD3, ATP5L, SCFD1, NUP85, PLCG1, GPM6B, SNX5, TRPM4, TBC1D8B, ABCA2, DCLK2, BRAF, IGF1, PTK2, CYLD, POLA2, SLC6A9, GOLGB1, CALM1, C2CD2L, CDK16, RPS23, RYR1, SERPINA1, KCNC4, SNX12, MIA3, SMG7, PPP3CB, PCLO, SH3PXD2B, BBS9, KIF1B, KIF1A…
WDR54	0	0	0	0	0	0	1	0	0	0					GOTERM_BP_ALL	GO:0051345~positive regulation of hydrolase activity	9.46208e-05	ITSN2, MTCH1, NDUFA13, RASGRF2, ITSN1, IL5RA, SIPA1L3, RPGR, DOCK10, DOCK11, PSD4, SBF2, RALGPS1, GARNL3, CDKL5, PLEKHG2, RIPK3, FNBP1, PDPK1, TPM1, NRG1, ARAP1, RHOC, VRK3, SPTB, ARHGEF9, PLSCR1, RABEP1, OBSCN, MSH2, AGAP6, AKAP9, TBC1D7, PSME1, ITGA6, PPARG, PLCB1, RAPGEF3, NGEF, LLGL2, PPP1R15A, CAMK2D, ARL1, RPS27L, AGAP1, AKAP6, FBLN1, DENND3, RASAL2, TANK, DNAJB2, MAPK8, RIC8B, DNAJB6, TBC1…
MROH1	1	1	1	0	0	1	1	0	1	0					GOTERM_BP_ALL	GO:0051179~localization	9.77225e-05	ITSN2, CYFIP1, RPL30, RPL3, PGAP2, RPL31, WIPF3, ITSN1, C14ORF166, GLS, PSMD9, AP1S2, ARPIN, WLS, CXADR, RBFOX2, FNBP1, SERPINF1, PIH1D1, PASK, SYTL2, DDX39B, IFT81, CLDN7, ORAI3, RPL26, NUP98, CFI, AGAP1, GLG1, OAZ3, C2, EPB41L5, T, NUP85, KCNMB3, PLCG1, SLC19A1, ABCA2, PRELID1, DMPK, BRAF, CP, SLC16A14, CYLD, SLC6A7, SLC6A9, FAT1, UNC119, CDK16, SERPINA1, KCNC4, SNX12, SMG7, MECP2, ZNF365, CEP6…
TMPO	0	0	0	-1	0	1	1	0	0	0					GOTERM_BP_ALL	GO:0022613~ribonucleoprotein complex biogenesis	9.9203e-05	ISY1, RPL30, TXNL4B, RPL3, RPL31, PTEN, BICD1, RPS14, RUVBL2, LUC7L, RIOK2, DIS3L2, RPS9, CNOT6L, RPS7, NSUN5, DIMT1, USP4, SCAF11, PIH1D1, CSNK1D, NSA2, DDX39B, RRNAD1, PIH1D2, RPL26, SKIV2L2, RNASEL, RPL11, RPL36A, GTPBP10, RPS27L, NOL8, NMD3, MRPL11, ERI3, WBSCR22, SMN1, RPL15, RPL18, SRSF10, SF3B1, UTP6, CDKN2A, RPL23A, TARBP2, RSL1D1, CNOT7, EIF3K, EIF3D, RAN, RPS23
STAT1	1	0	0	1	0	1	1	0	0	0					GOTERM_BP_ALL	GO:0006396~RNA processing	0.000118119	ISY1, RPL30, TXNL4B, RPL3, KDM1A, RPL31, WDR83, C14ORF166, BICD1, THG1L, EFTUD2, RPS14, SYNCRIP, PPP2R1A, RAVER2, ARL6IP4, LUC7L, RIOK2, CCNL1, DIS3L2, SRRM2, RPS9, CNOT6L, RBFOX2, RPS7, NSUN5, DIMT1, USP4, SCAF11, PIH1D1, DDX54, CSNK1D, PLRG1, JMJD6, NCOR2, ERN2, NSA2, KARS, DDX39B, RRNAD1, PSPC1, SNURF, PIH1D2, PPIE, RPL26, SKIV2L2, TSEN34, ZNF473, RNASEL, RPL11, RPL36A, RBM4B, RPS27L, NOL8, PA…
RAD51	0	0	0	0	0	0	1	0	0	0					GOTERM_BP_ALL	GO:0032990~cell part morphogenesis	0.0001182	DDR1, ITSN2, RERE, CYFIP1, SPAG17, ECM2, SPEF2, KDM1A, IFT172, USP33, CBY1, PTEN, FMN1, RPGR, PPP3CB, BOC, BBS9, CFAP46, BBS7, CC2D2A, SNAP29, ARPIN, EMX1, CCDC39, CDKL5, RBFOX2, METRN, MINK1, NRG1, CSNK1D, RPGRIP1L, ANK3, SPTB, SRCIN1, CFAP221, CREB1, IFT81, FEZ2, TBC1D7, S100A6, EVL, TRIM59, KCTD17, OBSL1, NGEF, CCDC40, BRSK2, INTU, DNAH7, ARL6, PCDH15, ABLIM3, PDLIM5, DNAI1, ATP6V1D, PIBF1, LG…
TIMM50	0	0	0	0	0	0	1	0	0	0					GOTERM_BP_ALL	GO:0048858~cell projection morphogenesis	0.000152719	DDR1, ITSN2, RERE, CYFIP1, SPAG17, ECM2, SPEF2, KDM1A, IFT172, USP33, CBY1, PTEN, FMN1, RPGR, PPP3CB, BOC, BBS9, CFAP46, BBS7, CC2D2A, SNAP29, ARPIN, EMX1, CCDC39, CDKL5, RBFOX2, METRN, MINK1, NRG1, CSNK1D, RPGRIP1L, ANK3, SPTB, SRCIN1, CFAP221, CREB1, IFT81, FEZ2, TBC1D7, S100A6, EVL, TRIM59, KCTD17, OBSL1, NGEF, CCDC40, BRSK2, INTU, DNAH7, ARL6, PCDH15, ABLIM3, PDLIM5, DNAI1, ATP6V1D, PIBF1, LG…
DMKN	0	1	0	0	0	0	0	0	0	-1					GOTERM_BP_ALL	GO:0022402~cell cycle process	0.000162079	TDRKH, ANKLE2, CCNK, PSMD9, PPP1CC, PSMD5, PPP2R1A, CDC27, ZNF207, KNTC1, NEK2, PIM2, LZTS1, LIG1, CSNK2A1, CSNK1D, ANK3, CGRRF1, ERN2, MSH2, DDX39B, FANCD2, MAPKAPK2, AKAP9, PSME1, NUP98, OBSL1, MAD1L1, LLGL2, CUL9, L3MBTL1, RNASEH2B, BRSK2, TSG101, CDCA3, PRKDC, PDS5B, PKMYT1, RNF212, NUP85, TP53BP1, PIBF1, CEP78, CRADD, ODF2, NEK6, IGF1, PBX1, MLXIPL, POLA2, PPP5C, DIAPH2, CNOT7, CNOT3, FGFR1O…
FIG4	0	0	0	0	0	0	1	0	0	0					GOTERM_BP_ALL	GO:0008104~protein localization	0.000297265	RPL30, NDUFA13, MTCH2, RPL3, PGAP2, KDM1A, RPL31, ZDHHC8, RPS14, PSMD9, GNPTAB, RUVBL2, LAMP2, AP1S2, PMPCA, GOLGA7, WLS, RPS9, CPT1A, RPS7, USP4, PIH1D1, AIP, TAP2, COG1, CSNK1D, ANK3, SRCIN1, LZTFL1, SYTL2, OBSCN, IFT81, RPL26, TSNARE1, NUP98, PKP3, OBSL1, PHLDB2, SIDT2, LLGL2, PFKFB2, CUTA, BRSK2, TSG101, NECAB3, ARL6, EIF5A2, STXBP2, ARL1, AGAP1, NMD3, FBLN1, KLC1, CPLX1, SPATA7, TIMM50, EPB4…
PCMTD2	0	0	0	1	0	0	1	0	1	1					GOTERM_BP_ALL	GO:0030036~actin cytoskeleton organization	0.000300365	CYFIP1, WIPF3, INPPL1, LDB3, FMN1, ESPN, TRIOBP, RAC3, ARPIN, CXADR, PDPK1, TPM2, TPM1, MINK1, SHROOM2, RHOF, ARAP1, SPTB, FRMD3, FCHSD1, FRMD5, OBSCN, EVL, OBSL1, PHLDB2, RAPGEF3, LLGL2, RALA, BRSK2, MAPKAP1, SYNPO2, PCDH15, ADD1, EPB41L5, ABLIM2, DNAJB6, ABLIM3, NPHP1, PPARGC1B, FARP2, NTRK3, PDE4DIP, SORBS2, BRAF, CFLAR, ARPC5, ARHGAP26, SSH2, BAIAP2, FMNL3, DIAPH2, MYO1B, ABI2, FAT1, NF2, RAN
MYO15B	1	0	0	-1	1	1	1	0	0	0					GOTERM_BP_ALL	GO:0006119~oxidative phosphorylation	0.000312299	NDUFA13, UQCRB, NDUFB5, COX15, NDUFB4, NDUFC2, SDHD, COX7C, MECP2, MLXIPL, NDUFS8, MSH2, NDUFAB1, NDUFS4, PMPCB, NDUFS2, CYCS, FXN
SMC1A	0	0	0	0	0	0	1	0	0	0					GOTERM_BP_ALL	GO:0016071~mRNA metabolic process	0.000332032	EIF4A2, ISY1, EIF4A1, RPL30, TXNL4B, RPL3, KDM1A, RPL31, WDR83, SMG7, EFTUD2, RPS14, SYNCRIP, PPP2R1A, RAVER2, ARL6IP4, LUC7L, DIS3L2, SRRM2, RPS9, CNOT6L, RBFOX2, RPS7, USP4, SCAF11, PLRG1, JMJD6, ERN2, XRN1, DDX39B, PSPC1, SNURF, PPIE, RPL26, SKIV2L2, TSEN34, ZNF473, RNASEL, RPL11, RPL36A, RBM4B, ZC3HAV1, PABPN1, PCBP2, POLR2E, SAP18, SMN1, RPL15, RPL18, SRSF10, SF3B1, TIA1, CPSF6, RBPMS, CPSF1…
PTCH2	0	0	0	0	0	0	1	0	0	0					GOTERM_BP_ALL	GO:0044093~positive regulation of molecular function	0.000344171	ITSN2, MTCH1, CCNK, NDUFA13, KDM1A, ITSN1, IL5RA, CCNC, DOCK10, DOCK11, PSMD9, PSMD5, CDC27, NEK2, CCNL1, SBF2, MAP2K3, LHCGR, CDKL5, FNBP1, PIH1D1, TPM1, ANK3, VRK3, SRCIN1, PRLR, ERN2, OBSCN, MSH2, STIM2, MAPKAPK2, AKAP9, PSME1, NGEF, LLGL2, PFKFB2, CHRNA3, ARL1, AGAP1, FBLN1, RASAL2, SAV1, EPB41L5, APH1B, RIC8B, PITRM1, PLCG1, TP53BP1, TBC1D17, PIBF1, PPARGC1B, TBC1D8B, PRELID1, EIF2B3, CRADD,…
ELP6	0	0	0	0	0	0	1	0	0	0					GOTERM_BP_ALL	GO:0043933~macromolecular complex subunit organization	0.000383647	CYFIP1, ZNF451, NDUFA13, TXNL4B, RPL3, KDM1A, WIPF3, JMJD1C, GLS, THG1L, ELK4, RPS14, PSMD9, PPP2R1B, PSMD5, PPP2R1A, RUVBL2, ZNF207, LUC7L, KNTC1, SBF2, ARPIN, CPT1A, KDM2B, USP4, SCAF11, PIH1D1, MCCC1, HDGFRP3, CSNK1D, PRLR, JMJD6, DDX39B, CLDN7, AKAP9, PIH1D2, NUP98, KCTD17, DGKH, L3MBTL1, CHRNA3, MEAF6, UQCRB, COX15, ARL6, EIF5A2, MRPL17, PHB, MRPL12, KLC1, MRPL11, SCFD1, APOM, WBSCR22, SMN1,…
KAT2A	-1	0	0	1	0	0	0	0	0	0					GOTERM_BP_ALL	GO:0007049~cell cycle	0.000383769	TDRKH, ANKLE2, CCNK, TXNL4B, BCCIP, CCNC, PSMD9, PPP1CC, PSMD5, PPP2R1A, CDC27, CDK20, ZNF207, KNTC1, NEK2, PIM2, HMCN1, CCNL1, LZTS1, LIG1, CSNK2A1, ANXA11, LIG3, CSNK1D, ANK3, CGRRF1, ERN2, DMTF1, MSH2, DDX39B, FANCD2, MAPKAPK2, ZNF318, AKAP9, PSME1, NUP98, OBSL1, MAD1L1, LLGL2, CUL9, L3MBTL1, RNASEH2B, BRSK2, TSG101, CDCA3, PRKDC, NPR2, PDS5B, PKMYT1, RNF212, NUP85, TP53BP1, PIBF1, CEP78, CRAD…
KLC1	1	1	0	0	0	1	1	1	1	0					GOTERM_BP_ALL	GO:1903047~mitotic cell cycle process	0.000395518	GPSM2, ANKLE2, CCNK, PTEN, TRIOBP, PSMD9, PPP2R1A, PSMD5, CDC27, ZNF207, KNTC1, NEK2, PIM2, LZTS1, DIS3L2, ZNF365, CNOT6L, LIG1, CSNK2A1, ATRX, HAUS3, CSNK1D, PPP2R5C, ANK3, PLRG1, KIF22, SMC1A, SENP2, SIRT2, RAD51B, MSH2, AKAP9, MCM3, PSME1, NUP98, PPP1R12B, PLCB1, MAD1L1, RNASEH2B, CAMK2D, BRSK2, CDCA3, PRKDC, USH1C, KATNB1, RPS27L, PDS5B, PKMYT1, NSL1, CENPC, PSMB5, NUP85, PSMB3, LMNA, MTA3, P…
PABPC1L	1	1	0	-1	0	1	1	0	1	0					GOTERM_BP_ALL	GO:0016072~rRNA metabolic process	0.000427186	RPL30, RNASEL, RPL3, RPL31, RPL11, RPL36A, RPS27L, NOL8, RPS14, ERI3, WBSCR22, RIOK2, RPL15, RPL18, DIS3L2, UTP6, RPS9, RPS7, CDKN2A, NSUN5, DIMT1, PIH1D1, RPL23A, CSNK1D, ERN2, RSL1D1, NSA2, XRN1, RRNAD1, PIH1D2, RPL26, SKIV2L2, RPS23
DOCK10	0	0	0	1	0	0	0	0	0	0					GOTERM_BP_ALL	GO:0043085~positive regulation of catalytic activity	0.000568684	ITSN2, MTCH1, CCNK, NDUFA13, ITSN1, IL5RA, CCNC, DOCK10, DOCK11, PSMD9, PSMD5, CDC27, NEK2, CCNL1, SBF2, MAP2K3, LHCGR, CDKL5, FNBP1, PIH1D1, TPM1, VRK3, SRCIN1, PRLR, ERN2, OBSCN, MSH2, MAPKAPK2, AKAP9, PSME1, NGEF, LLGL2, PFKFB2, CHRNA3, ARL1, AGAP1, FBLN1, RASAL2, APH1B, RIC8B, PITRM1, PLCG1, TBC1D17, PIBF1, PPARGC1B, TBC1D8B, PRELID1, EIF2B3, CRADD, CAV1, ARHGEF39, BRAF, IGF1, ARHGAP26, ESR1,…
MUC12	1	0	0	0	1	0	0	0	-1	0					GOTERM_BP_ALL	GO:0032989~cellular component morphogenesis	0.000613701	ITSN2, CYFIP1, KDM1A, IFT172, WIPF3, LZTS1, ARPIN, SLC39A3, CDKL5, RBFOX2, TPM1, CSNK1D, RPGRIP1L, ANK3, VRK3, SRCIN1, OBSCN, IFT81, FEZ2, S100A6, TBPL1, KCTD17, OBSL1, PHLDB2, NGEF, SIDT2, BRSK2, CHRNA3, INTU, ARL6, PCDH15, FBLN1, EPB41L5, STRIP2, SCFD1, TBC1D17, ATP6V1D, PIBF1, ODF2, FUZ, BRAF, SSH2, PTK2, NFATC4, IFT20, CYLD, AHI1, CAPRIN1, MKS1, BCL2L1, DDR1, ACVRL1, RERE, CLIC5, SPAG17, ECM2…
ZNF710	0	1	0	1	0	1	1	0	1	0					GOTERM_BP_ALL	GO:0010649~regulation of cell communication by electrical coupling	0.00074396	CAMK2D, PDE4D, CAV1, ANK3, SRI, CALM1
PLCZ1	0	0	0	1	0	0	-1	0	0	0					GOTERM_BP_ALL	GO:0048813~dendrite morphogenesis	0.0008346	RERE, FARP1, CDKL5, RBFOX2, KIDINS220, MINK1, PTEN, FMN1, BAIAP2, SRCIN1, NFATC4, KLF7, CAPRIN1, PDLIM5, OBSL1, NGEF
PLEKHA5	1	-1	-1	-1	0	0	0	0	0	-1					GOTERM_BP_ALL	GO:0007017~microtubule-based process	0.00089044	GPSM2, SPAG17, SPEF2, IFT172, USP33, BICD1, RPGR, TUBB6, PPP2R1A, ZNF207, CFAP46, NEK2, KIF1B, KIF21B, KIF1A, CC2D2A, CEP68, CCDC39, DST, HAUS3, HDGFRP3, CSNK1D, KIF22, CFAP221, KATNAL2, IFT81, KIF16B, AKAP9, OBSL1, PHLDB2, LLGL2, CCDC40, CUL9, DNAH7, KATNB1, SPG7, RNF4, KLC1, LMNA, DNAI1, PIBF1, RANBP1, DNAH10, DYX1C1, NEK6, NDE1, DNAH14, RASSF7, DCLK2, ARPC5, PTK2, IFT20, CYLD, NIN, KIAA0101, F…
PRODH2	0	0	0	0	1	0	0	0	0	0					GOTERM_BP_ALL	GO:1903779~regulation of cardiac conduction	0.000942769	RYR1, CAMK2D, DMPK, NPR2, PDE4D, CAV1, ATP2A2, ATP2B3, ATP2A1, SRI, FPGT-TNNI3K, CALM1, TRPM4
PHKG2	0	1	0	0	0	0	0	0	0	0					GOTERM_BP_ALL	GO:0098901~regulation of cardiac muscle cell action potential	0.000982498	CAMK2D, CXADR, CAV1, SLMAP, AKAP9, ATP2A2, ANK3, TRPM4
ADD1	1	0	0	0	0	0	0	0	0	-1					GOTERM_BP_ALL	GO:0000902~cell morphogenesis	0.00101899	ITSN2, CYFIP1, KDM1A, IFT172, WIPF3, LZTS1, ARPIN, SLC39A3, CDKL5, RBFOX2, TPM1, CSNK1D, RPGRIP1L, ANK3, VRK3, SRCIN1, IFT81, FEZ2, S100A6, KCTD17, OBSL1, PHLDB2, NGEF, SIDT2, BRSK2, CHRNA3, INTU, ARL6, PCDH15, FBLN1, EPB41L5, STRIP2, SCFD1, TBC1D17, ATP6V1D, PIBF1, ODF2, FUZ, BRAF, SSH2, PTK2, NFATC4, IFT20, CYLD, AHI1, CAPRIN1, MKS1, DDR1, ACVRL1, RERE, CLIC5, SPAG17, ECM2, SPEF2, USP33, PTEN, …
FNBP1	0	1	0	0	0	0	1	0	0	0					GOTERM_BP_ALL	GO:0006461~protein complex assembly	0.00115074	CYFIP1, ZNF451, NDUFA13, WIPF3, GLS, THG1L, PSMD9, PPP2R1B, PSMD5, PPP2R1A, ZNF207, KNTC1, SBF2, ARPIN, CPT1A, PIH1D1, MCCC1, HDGFRP3, CSNK1D, PRLR, CLDN7, AKAP9, NUP98, KCTD17, DGKH, CHRNA3, UQCRB, COX15, ARL6, SCFD1, COA3, CPSF6, H3F3B, HSPA4, CAV1, TMEM120A, BRAF, ARPC5, PTK2, BCL9, PPP5C, SYNJ1, TUBGCP3, TUBGCP4, UBE2K, ACVRL1, AHCTF1, SERPINA1, KCNC4, MIA3, FMN1, TCIRG1, ECSIT, TRIOBP, UPK1A…
CCDC186	0	0	0	0	0	1	0	0	0	-1					GOTERM_BP_ALL	GO:0006364~rRNA processing	0.00120307	RPL30, RNASEL, RPL3, RPL31, RPL11, RPL36A, RPS27L, NOL8, RPS14, ERI3, WBSCR22, RIOK2, RPL15, RPL18, DIS3L2, UTP6, RPS9, RPS7, CDKN2A, NSUN5, DIMT1, PIH1D1, RPL23A, CSNK1D, RSL1D1, NSA2, RRNAD1, PIH1D2, RPL26, SKIV2L2, RPS23
FTCDNL1	0	0	0	0	0	0	1	0	0	0					GOTERM_BP_ALL	GO:0070271~protein complex biogenesis	0.0012343	CYFIP1, ZNF451, NDUFA13, WIPF3, GLS, THG1L, PSMD9, PPP2R1B, PSMD5, PPP2R1A, ZNF207, KNTC1, SBF2, ARPIN, CPT1A, PIH1D1, MCCC1, HDGFRP3, CSNK1D, PRLR, CLDN7, AKAP9, NUP98, KCTD17, DGKH, CHRNA3, UQCRB, COX15, ARL6, SCFD1, COA3, CPSF6, H3F3B, HSPA4, CAV1, TMEM120A, BRAF, ARPC5, PTK2, BCL9, PPP5C, SYNJ1, TUBGCP3, TUBGCP4, UBE2K, ACVRL1, AHCTF1, SERPINA1, KCNC4, MIA3, FMN1, TCIRG1, ECSIT, TRIOBP, UPK1A…
TMEM177	1	0	0	0	0	0	1	0	0	1					GOTERM_BP_ALL	GO:0000278~mitotic cell cycle	0.00128921	GPSM2, ANKLE2, CCNK, PTEN, TRIOBP, PSMD9, PPP2R1A, PSMD5, CDC27, ZNF207, KNTC1, NEK2, PIM2, LZTS1, DIS3L2, ZNF365, CNOT6L, LIG1, CSNK2A1, ATRX, HAUS3, CSNK1D, PPP2R5C, ANK3, PLRG1, KIF22, SMC1A, SENP2, SIRT2, RAD51B, MSH2, AKAP9, MCM3, PSME1, NUP98, PPP1R12B, PLCB1, OBSL1, MAD1L1, L3MBTL1, CUL9, RNASEH2B, CAMK2D, BRSK2, CDCA3, PRKDC, USH1C, KATNB1, RPS27L, PDS5B, PKMYT1, NSL1, CENPC, PSMB5, NUP85…
DPP7	0	1	0	0	0	0	0	0	0	0					GOTERM_BP_ALL	GO:0042775~mitochondrial ATP synthesis coupled electron transport	0.00129264	NDUFA13, UQCRB, NDUFB5, COX15, NDUFB4, NDUFC2, SDHD, COX7C, MECP2, NDUFS8, NDUFAB1, NDUFS4, PMPCB, NDUFS2, CYCS
NNT	0	0	1	0	0	1	0	0	0	0					GOTERM_BP_ALL	GO:0034067~protein localization to Golgi apparatus	0.00129605	GAK, IFT20, PACS1, VPS13C, ARL1, VPS13A, CSNK1D, ATP9B, OBSL1
ECM2	1	0	0	0	0	0	0	0	0	0					GOTERM_BP_ALL	GO:0055114~oxidation-reduction process	0.00132154	DMGDH, DHRS12, NDUFA13, ACADVL, KDM5C, DHRS11, KDM1A, RFESD, JMJD1C, CROT, ECSIT, COX7C, TXNDC17, MECP2, ALKBH2, GYS1, SDR16C5, PPP1CC, NNT, SH3PXD2B, CYP2R1, PMPCB, PGM2, ME3, DHRS4L2, ME2, HIF1AN, HIBCH, METTL17, EPM2A, MIOX, ACOT8, CPT1A, TPI1, KDM2B, DIO1, NDUFC2, SDHD, PASK, PRODH2, JMJD6, NDUFS8, MTHFD1, ACOX2, ETHE1, CRYZL1, NDUFS4, NDUFS2, PPARG, PIGF, FXN, KDM7A, PFKFB2, CFAP61, HPGD, UQ…
RNASEH2C	1	0	0	0	0	0	0	0	0	1					GOTERM_BP_ALL	GO:0015980~energy derivation by oxidation of organic compounds	0.00134002	NDUFA13, ACADVL, UQCRB, COX15, NDUFB5, NDUFB4, COX7C, MECP2, GYS1, PPP1CC, NNT, PHKG2, PMPCB, PGM2, ME3, METTL17, EPM2A, PRELID1, NDUFC2, PHKB, IGF1, SDHD, PASK, NFATC4, NDUFS8, NDUFAB1, NDUFS4, NDUFS2, CYCS, CALM1, FXN
TXNL4B	0	0	0	0	0	0	0	0	1	0					GOTERM_BP_ALL	GO:0033043~regulation of organelle organization	0.00135694	CYFIP1, ZNF451, KDM1A, WIPF3, ZDHHC8, ESPN, RUVBL2, CDC27, ZNF207, KNTC1, NEK2, ARPIN, USP7, CSNK2A1, PIH1D1, TPM1, HDGFRP3, LIG3, MSH2, FEZ2, KCTD17, OBSL1, PHLDB2, MAD1L1, CUL9, L3MBTL1, TSG101, CLEC16A, OMA1, PKMYT1, SCFD1, DHX36, TBC1D17, GPM6B, TBC1D8B, COA3, PRELID1, H3F3B, ODF2, NEK6, RASSF7, FUZ, BRAF, ARPC5, IGF1, SSH2, PTK2, IFT20, CYLD, CCDC88A, SYNJ1, NF2, BCL2L1, OSCP1, RMND1, FMN1, …
FBXO22	1	0	0	0	0	0	0	0	0	0					GOTERM_BP_ALL	GO:0007507~heart development	0.00138712	ACVRL1, RYR1, TCF25, IFT172, CBY1, PTEN, ECE2, MED12, GYS1, PPP3CB, SH3PXD2B, BBS7, CC2D2A, CCDC39, CXADR, TPM1, NRG1, RPGRIP1L, SENP2, JMJD6, KAT2A, CREB1, MTHFD1, DDX39B, PPARG, CRELD1, OBSL1, CCDC40, DCTN5, CAMK2D, PRKDC, AKAP6, SRI, HDAC9, SAV1, T, LMNA, PDLIM5, DNAI1, MBD3, NTRK3, SORBS2, IGF1, PTK2, NFATC4, VEGFA, IFT20, AHI1, TAB1, FBN1
DYM	1	0	0	0	0	1	1	1	0	0					GOTERM_BP_ALL	GO:1901844~regulation of cell communication by electrical coupling involved in cardiac conduction	0.00140238	CAMK2D, PDE4D, CAV1, SRI, CALM1
CPT1A	0	1	0	0	0	0	0	0	0	0					GOTERM_BP_ALL	GO:0042773~ATP synthesis coupled electron transport	0.00144015	NDUFA13, UQCRB, NDUFB5, COX15, NDUFB4, NDUFC2, SDHD, COX7C, MECP2, NDUFS8, NDUFAB1, NDUFS4, PMPCB, NDUFS2, CYCS
DNASE1L3	0	0	0	0	0	0	1	0	0	0					GOTERM_BP_ALL	GO:0042254~ribosome biogenesis	0.00156176	RPL30, RNASEL, RPL3, RPL31, RPL11, RPL36A, PTEN, GTPBP10, RPS27L, NOL8, NMD3, MRPL11, RPS14, ERI3, WBSCR22, RIOK2, RPL15, RPL18, DIS3L2, UTP6, RPS9, RPS7, CDKN2A, NSUN5, DIMT1, PIH1D1, RPL23A, CSNK1D, RSL1D1, NSA2, RRNAD1, PIH1D2, RPL26, RAN, SKIV2L2, RPS23
MITD1	0	0	0	0	1	0	0	0	0	0					GOTERM_BP_ALL	GO:0044772~mitotic cell cycle phase transition	0.00156471	PTEN, PSMD9, PPP2R1A, PSMD5, CDC27, ZNF207, KNTC1, NEK2, PIM2, LZTS1, CNOT6L, CSNK2A1, HAUS3, CSNK1D, PPP2R5C, PLRG1, SENP2, SIRT2, RAD51B, AKAP9, MCM3, PSME1, PPP1R12B, PLCB1, MAD1L1, RNASEH2B, CAMK2D, BRSK2, PRKDC, USH1C, RPS27L, PKMYT1, PSMB5, PSMB3, MTA3, CEP78, RANBP1, CRADD, CDKN2A, ODF2, NEK6, NDE1, PBX1, CENPF, POLA2, CNOT7, CNOT3, FGFR1OP, CDK10, CALM1
KIAA1328	1	0	0	0	0	1	1	0	0	0					GOTERM_BP_ALL	GO:0033036~macromolecule localization	0.00159287	RPL30, RPL3, PGAP2, RPL31, ZDHHC8, C14ORF166, RPS14, PSMD9, AP1S2, GOLGA7, WLS, CPT1A, PIH1D1, COG1, CSNK1D, ANK3, SYTL2, DDX39B, IFT81, RPL26, NUP98, OBSL1, LLGL2, CUTA, NECAB3, STXBP2, EIF5A2, AGAP1, NMD3, EPB41L5, SCFD1, APOM, AP5M1, NUP85, GPM6B, SNX5, TRPM4, TBC1D8B, ABCA2, PRELID1, STK11IP, DCLK2, BRAF, IGF1, CYLD, PARP11, POLA2, UNC119, C2CD2L, CDK16, RPS23, CLIC5, AHCTF1, SNX12, MIA3, CRO…
LIPE	0	0	0	0	0	0	1	0	0	1					GOTERM_BP_ALL	GO:0010639~negative regulation of organelle organization	0.00180855	ZNF451, KDM1A, CLEC16A, KATNB1, OMA1, ESPN, TRIOBP, ADD1, MECP2, SCFD1, LMNA, ZNF207, NEK2, ARPIN, PRELID1, H3F3B, CSNK2A1, PIH1D1, VPS13C, ATRX, HDGFRP3, LIG3, IGF1, ARAP1, SPTB, CENPF, MSH2, ERCC1, FEZ2, TBC1D7, FXN, PHLDB2, MAD1L1, BCL2L1
ZNF207	1	0	0	0	0	0	0	0	0	0					GOTERM_BP_ALL	GO:0000226~microtubule cytoskeleton organization	0.00191444	CUL9, GPSM2, SPAG17, SPEF2, DNAH7, IFT172, USP33, KATNB1, RNF4, BICD1, PPP2R1A, LMNA, ZNF207, CFAP46, NEK2, CC2D2A, DNAI1, PIBF1, CEP68, RANBP1, CCDC39, DST, DYX1C1, NEK6, NDE1, HAUS3, DCLK2, HDGFRP3, CSNK1D, ARPC5, PTK2, NIN, KIAA0101, KATNAL2, AKAP9, FGFR1OP, AUNIP, TUBGCP3, TUBGCP4, OBSL1, PHLDB2, LLGL2, CCDC40
OSMR	1	0	0	0	0	1	1	0	0	0					GOTERM_BP_ALL	GO:0043043~peptide biosynthetic process	0.00200815	MRPS17, EIF4A2, EIF4A1, RPL30, RPL3, RPL31, RMND1, MRPL37, MRPL35, MRPL4, EFTUD2, RPS14, SYNCRIP, ZNF525, GGT1, METTL17, RPS9, CNOT6L, RPS7, PASK, MRPL43, NCOR2, SLC25A16, KARS, DDX39B, EIF4E1B, ANKRD42, RPL26, EEF1E1, PPP1R15A, EIF5A2, RPL11, RPL36A, MRPL17, RPS27L, MRPL12, MRPL11, UNK, PCBP2, RPL15, RPL18, EEFSEC, COA3, TIA1, EIF2B3, RPL23A, MRPL23, EIF2S1, ESR1, TARBP2, GGCT, RSL1D1, CNOT7, EI…
FAM63A	0	1	0	0	0	0	0	0	1	0					GOTERM_BP_ALL	GO:0034613~cellular protein localization	0.00206623	RPL30, NDUFA13, MTCH2, RPL3, RPL31, ZDHHC8, RPS14, GNPTAB, RUVBL2, AP1S2, PMPCA, GOLGA7, WLS, RPS9, RPS7, USP4, PIH1D1, AIP, TAP2, CSNK1D, ANK3, LZTFL1, SYTL2, OBSCN, RPL26, TSNARE1, NUP98, PKP3, OBSL1, BRSK2, ARL6, ARL1, KLC1, SPATA7, TIMM50, NUP85, ATP6V1D, PIBF1, GPM6B, SNX5, AP1M1, TBC1D8B, TIA1, RBPMS, HSPA4, CAV1, ASPSCR1, DCLK2, BRAF, IGF1, ESR1, IFT20, CYLD, AHI1, POLA2, NF2, RPS23, BCL2L…
ITSN2	0	0	0	1	0	0	0	0	0	0					GOTERM_BP_ALL	GO:0006412~translation	0.00208679	MRPS17, EIF4A2, EIF4A1, RPL30, RPL3, RPL31, RMND1, MRPL37, MRPL35, MRPL4, EFTUD2, RPS14, SYNCRIP, ZNF525, METTL17, RPS9, CNOT6L, RPS7, PASK, MRPL43, NCOR2, SLC25A16, KARS, DDX39B, EIF4E1B, ANKRD42, RPL26, EEF1E1, PPP1R15A, EIF5A2, RPL11, RPL36A, MRPL17, RPS27L, MRPL12, MRPL11, UNK, PCBP2, RPL15, RPL18, EEFSEC, COA3, TIA1, EIF2B3, RPL23A, MRPL23, EIF2S1, ESR1, TARBP2, RSL1D1, CNOT7, EIF3K, MARS, C…
C16orf13	0	1	0	0	1	1	1	0	0	0					GOTERM_BP_ALL	GO:0046034~ATP metabolic process	0.00215994	PFKFB2, NDUFA13, UQCRB, COX15, NDUFB5, NDUFB4, AK2, TCIRG1, COX7C, ATP5L, MECP2, PMPCB, NADK, MON2, TPI1, ENTPD5, CTNS, NDUFC2, IGF1, SDHD, MLXIPL, NDUFS8, MSH2, NDUFAB1, NDUFS4, NDUFS2, CYCS, FXN
NRSN1	0	0	0	1	0	0	0	0	0	0					GOTERM_BP_ALL	GO:0060281~regulation of oocyte development	0.00222381	PPP2R1A, NPR2, PDE5A, IGF1, SIRT2
PAQR9	-1	0	0	1	0	0	0	0	0	0					GOTERM_BP_ALL	GO:0051649~establishment of localization in cell	0.00246949	RPL30, NDUFA13, RPL3, CLEC4M, RPL31, ITSN1, ZDHHC8, FBXO22, RPS14, PPP1CC, GNPTAB, AP1S2, PMPCA, GOLGA7, WLS, RPS9, CPT1A, RPS7, AIP, TAP2, COG1, CSNK1D, ANK3, SYTL2, DDX39B, IFT81, KIF16B, RPL26, TSNARE1, NUP98, LLGL2, BRSK2, CHRNA3, TSG101, ARL6, STXBP2, ARL1, NMD3, KLC1, CPLX1, ATP5L, TIMM50, SCFD1, NUP85, SMN1, PLCG1, TBC1D17, PIBF1, GPM6B, SNX5, TRPM4, AP1M1, TBC1D8B, ABCA2, RBPMS, CPSF1, HS…
SYNE2	0	0	0	1	0	0	0	0	0	1					GOTERM_BP_ALL	GO:0070727~cellular macromolecule localization	0.00280494	RPL30, NDUFA13, MTCH2, RPL3, RPL31, ZDHHC8, RPS14, GNPTAB, RUVBL2, AP1S2, PMPCA, GOLGA7, WLS, RPS9, RPS7, USP4, PIH1D1, AIP, TAP2, CSNK1D, ANK3, LZTFL1, SYTL2, OBSCN, RPL26, TSNARE1, NUP98, PKP3, OBSL1, BRSK2, ARL6, ARL1, KLC1, SPATA7, TIMM50, NUP85, ATP6V1D, PIBF1, GPM6B, SNX5, AP1M1, TBC1D8B, TIA1, RBPMS, HSPA4, CAV1, ASPSCR1, DCLK2, BRAF, IGF1, ESR1, IFT20, CYLD, AHI1, POLA2, NF2, RPS23, BCL2L…
PCDHGA7	0	0	0	0	0	1	0	0	0	0					GOTERM_BP_ALL	GO:0009141~nucleoside triphosphate metabolic process	0.00285417	PFKFB2, NDUFA13, DTYMK, UQCRB, COX15, NDUFB5, NDUFB4, AK2, TCIRG1, COX7C, AK7, ATP5L, MECP2, PMPCB, NADK, MON2, TPI1, ENTPD5, CTNS, NDUFC2, IGF1, SDHD, UCKL1, MLXIPL, NDUFS8, MSH2, NDUFAB1, NDUFS4, TBPL1, NDUFS2, CYCS, FXN
NR1I3	0	0	0	1	1	0	0	0	0	0					GOTERM_BP_ALL	GO:0051129~negative regulation of cellular component organization	0.0029165	ACVRL1, ZNF451, KDM1A, PTEN, ESPN, TRIOBP, MECP2, ZNF207, NEK2, ARPIN, IL15RA, ANXA2, CSNK2A1, VPS13C, PIH1D1, ATRX, HDGFRP3, LIG3, ARAP1, SPTB, SIRT2, LZTFL1, GAK, PPM1A, MSH2, FEZ2, TBC1D7, CLDN7, EVL, FXN, PHLDB2, RAPGEF3, MAD1L1, NGEF, CLEC16A, KATNB1, FBLN1, OMA1, ADD1, DNAJB2, SCFD1, DNAJB6, LMNA, PRELID1, SEMA4D, H3F3B, STAT1, CAV1, FUZ, CFLAR, IGF1, PTK2, NFATC4, CENPF, ERCC1, UNC119, BCL…
TRIM65	1	1	1	0	1	0	1	0	1	0					GOTERM_BP_ALL	GO:0006401~RNA catabolic process	0.00304845	EIF4A2, EIF4A1, RNASEH2C, RNASEH2B, RPL30, RPL3, RPL31, RPL11, RPL36A, ZC3HAV1, SMG7, RPS14, PPP2R1A, RPL15, RPL18, DIS3L2, RPS9, CNOT6L, RPS7, RPL23A, ERN2, CNOT7, XRN1, CNOT3, SKIV2L, RPL26, SKIV2L2, RPS23
EEFSEC	0	0	0	0	0	0	1	0	0	0					GOTERM_BP_ALL	GO:0007005~mitochondrion organization	0.00313079	MRPS17, OSCP1, NDUFA13, MTCH2, RMND1, ATP2A1, MRPL37, ZDHHC8, ECSIT, GABPB1, MRPL35, MRPL4, AKT3, PMPCA, POLG, GABARAPL1, CXADR, VPS13C, AIP, NDUFC2, NRG1, LIG3, TIMM21, ATG12, MRPL43, DCN, KAT2A, NDUFS8, NDUFS4, NDUFS2, FXN, ATPAF1, UQCRB, NDUFB5, NDUFB4, CLEC16A, MRPL17, OMA1, SPG7, PHB, MRPL12, TIMM50, MRPL11, MAPK8, ABLIM3, LMNA, PPARGC1B, COA3, PRELID1, TIMMDC1, CDKN2A, HSPA4, IGF1, MRPL23, …
SLC19A1	1	0	0	0	0	-1	0	0	0	0					GOTERM_BP_ALL	GO:0009117~nucleotide metabolic process	0.00317279	NDUFA13, GDA, CROT, TCIRG1, COX7C, MECP2, EDNRB, GRM7, NNT, PMPCB, PGM2, ME2, SULT4A1, LHCGR, TPI1, ENTPD4, PDE4D, ENTPD5, NDUFC2, SDHD, DCTD, NDUFS8, KARS, MTHFD1, OAS1, MSH2, AKAP9, NDUFS4, TBPL1, NDUFS2, PDE5A, FXN, RAPGEF3, PRTFDC1, PFKFB2, RNASEH2B, DTYMK, UQCRB, COX15, NDUFB5, NPR2, NDUFB4, AK2, AKAP6, AK7, PTHLH, ATP5L, SULT1A1, NT5C, NADK, MON2, CTNS, IGF1, UCKL1, VEGFA, MLXIPL, NDUFAB1, …
CYP2R1	1	0	0	0	0	0	0	0	0	0					GOTERM_BP_ALL	GO:0022900~electron transport chain	0.0032923	NDUFA13, UQCRB, NDUFB5, COX15, NDUFB4, NDUFC2, SDHD, COX7C, MECP2, NDUFS8, NDUFAB1, NDUFS4, PMPCB, NDUFS2, CYCS, CYB561
HDGFRP3	0	0	0	0	0	0	1	0	0	0					GOTERM_BP_ALL	GO:0006810~transport	0.00332955	ITSN2, CYFIP1, RPL30, RPL3, PGAP2, RPL31, SLC35B1, WIPF3, ITSN1, ZDHHC8, ARR3, C14ORF166, GLS, RPS14, PSMD9, EDNRB, NIPAL3, AP1S2, SLC35A5, GOLGA7, WLS, CPT1A, CXADR, FNBP1, SLC6A16, SLC6A15, COG1, CSNK1D, ANK3, PASK, SYTL2, JMJD6, DDX39B, IFT81, KCNQ2, AKAP9, ORAI3, RPL26, NUP98, LLGL2, NECAB3, STXBP2, EIF5A2, CFI, AGAP1, NMD3, C2, ATP5L, OAZ3, SEC14L2, SCFD1, APOM, AP5M1, NUP85, KCNMB3, PLCG1, …
TEX30	1	0	0	0	1	0	0	0	0	0					GOTERM_BP_ALL	GO:0061512~protein localization to cilium	0.00342219	IFT20, ARL6, BBS9, CSNK1D, ATP6V1D, CC2D2A, SPATA7, LZTFL1
GHDC	1	0	0	0	0	0	0	0	0	0					GOTERM_BP_ALL	GO:0006091~generation of precursor metabolites and energy	0.00376635	PFKFB2, NDUFA13, ACADVL, UQCRB, COX15, NDUFB5, NDUFB4, CROT, COX7C, MECP2, GYS1, PPP1CC, NNT, PHKG2, PMPCB, PGM2, ME3, METTL17, EPM2A, PRELID1, TPI1, ENTPD5, NDUFC2, PHKB, IGF1, SDHD, PASK, NFATC4, MLXIPL, NDUFS8, MSH2, NDUFAB1, NDUFS4, NDUFS2, CYCS, CALM1, FXN, CYB561
GLT8D1	0	0	0	0	0	0	0	0	0	1					GOTERM_BP_ALL	GO:0048814~regulation of dendrite morphogenesis	0.00390321	CHRNA3, CDKL5, SEMA4D, CAPRIN1, PTEN, PDLIM5, BAIAP2, OBSL1, SRCIN1, LZTS1, NGEF, NFATC4
ABHD17A	0	0	0	0	0	0	1	0	0	0					GOTERM_BP_ALL	GO:0051234~establishment of localization	0.00391746	ITSN2, CYFIP1, RPL30, RPL3, PGAP2, RPL31, SLC35B1, WIPF3, ITSN1, ZDHHC8, ARR3, C14ORF166, GLS, RPS14, PSMD9, EDNRB, NIPAL3, AP1S2, SLC35A5, GOLGA7, WLS, CPT1A, CXADR, FNBP1, SLC6A16, PIH1D1, SLC6A15, COG1, CSNK1D, ANK3, PASK, SYTL2, JMJD6, DDX39B, IFT81, KCNQ2, AKAP9, ORAI3, RPL26, NUP98, LLGL2, NECAB3, STXBP2, EIF5A2, CFI, AGAP1, NMD3, C2, ATP5L, OAZ3, SEC14L2, SCFD1, APOM, AP5M1, NUP85, KCNMB3,…
MEAF6	0	0	0	0	0	0	1	0	0	1					GOTERM_BP_ALL	GO:0034655~nucleobase-containing compound catabolic process	0.00392767	EIF4A2, EIF4A1, RNASEH2C, RNASEH2B, RPL30, RPL3, GDA, RPL31, RPL11, RPL36A, ZC3HAV1, SMG7, NT5C, RPS14, PPP2R1A, RPL15, RPL18, DIS3L2, RPS9, CNOT6L, RPS7, CDKN2A, ENTPD4, PDE4D, RPL23A, ERN2, MTAP, CNOT7, XRN1, CNOT3, PDE5A, SKIV2L, RPL26, DNASE1L3, SKIV2L2, RAPGEF3, PRTFDC1, RPS23
RNF4	0	0	1	0	0	0	1	0	0	0					GOTERM_BP_ALL	GO:0019637~organophosphate metabolic process	0.00394397	NDUFA13, DGKE, PGAP2, GDA, MPI, INPPL1, PTEN, CROT, TCIRG1, COX7C, PIGX, MECP2, EDNRB, PLCZ1, GRM7, NNT, PMPCB, PGM2, ME2, SULT4A1, LHCGR, PLA2G4F, TPI1, ENTPD4, PDE4D, ENTPD5, PLA2G4C, ITPK1, NDUFC2, NRG1, SDHD, DCTD, INPP4B, PLSCR1, NDUFS8, KARS, MTHFD1, OAS1, MSH2, AKAP9, NDUFS4, PIGK, TBPL1, NDUFS2, PIK3C3, PDE5A, PLCB1, PIGG, PIGF, FXN, RAPGEF3, PRTFDC1, PFKFB2, VAC14, TMEM55B, MTMR1, RNASEH…
LAMP2	1	0	1	0	0	1	1	0	1	1					GOTERM_BP_ALL	GO:0071822~protein complex subunit organization	0.00400555	CYFIP1, ZNF451, NDUFA13, WIPF3, GLS, THG1L, PSMD9, PPP2R1B, PSMD5, PPP2R1A, ZNF207, KNTC1, SBF2, ARPIN, CPT1A, PIH1D1, MCCC1, HDGFRP3, CSNK1D, PRLR, CLDN7, AKAP9, NUP98, KCTD17, DGKH, CHRNA3, UQCRB, COX15, ARL6, EIF5A2, MRPL17, MRPL12, MRPL11, SCFD1, COA3, CPSF6, H3F3B, HSPA4, CAV1, TMEM120A, BRAF, ARPC5, MRPL23, PTK2, BCL9, PPP5C, SYNJ1, TUBGCP3, TUBGCP4, UBE2K, ACVRL1, MRPS17, AHCTF1, SERPINA1,…
UBXN6	0	1	0	0	0	0	0	0	0	0					GOTERM_BP_ALL	GO:0006753~nucleoside phosphate metabolic process	0.00412959	NDUFA13, GDA, CROT, TCIRG1, COX7C, MECP2, EDNRB, GRM7, NNT, PMPCB, PGM2, ME2, SULT4A1, LHCGR, TPI1, ENTPD4, PDE4D, ENTPD5, NDUFC2, SDHD, DCTD, NDUFS8, KARS, MTHFD1, OAS1, MSH2, AKAP9, NDUFS4, TBPL1, NDUFS2, PDE5A, FXN, RAPGEF3, PRTFDC1, PFKFB2, RNASEH2B, DTYMK, UQCRB, COX15, NDUFB5, NPR2, NDUFB4, AK2, AKAP6, AK7, PTHLH, ATP5L, SULT1A1, NT5C, NADK, MON2, CTNS, IGF1, UCKL1, VEGFA, MLXIPL, NDUFAB1, …
ATRNL1	0	1	0	0	0	0	0	0	0	0					GOTERM_BP_ALL	GO:0010823~negative regulation of mitochondrion organization	0.00424131	PRELID1, VPS13C, LMNA, CLEC16A, LIG3, IGF1, OMA1, FXN, BCL2L1
MAT2A	0	1	0	0	0	1	1	0	0	0					GOTERM_BP_ALL	GO:0042158~lipoprotein biosynthetic process	0.00448072	PGAP2, ZDHHC6, LCAT, ZDHHC8, ATG12, PIGX, PPM1A, ZDHHC18, PIGK, PIK3C3, PIGG, PIGF, GOLGA7, RAB3GAP1
SDR39U1	0	0	0	1	1	0	0	0	0	0					GOTERM_BP_ALL	GO:0061024~membrane organization	0.00456265	MTCH1, NDUFA13, RPL30, ANKLE2, MTCH2, SERPINA1, RPL3, RPL31, PTEN, ATP2A2, MIA3, DMKN, SYNE2, RPS14, PPP2R1A, SH3PXD2B, GOLGA7, SNAP29, SUN1, RPS9, ANXA2, RPS7, PDPK1, SSR3, ATP11C, ATP11B, CSNK1D, ANK3, LZTFL1, SYTL2, GAK, PLSCR1, RABEP1, NPC1, PACS1, IGHD, PPARG, PMP2, RPL26, PKP3, TSNARE1, NUP98, VAMP2, NAPA, RALA, RAMP3, TSG101, ARL6, STX18, RPL11, RPL36A, OMA1, TIMM50, SCFD1, MAPK8, SH3TC2, …
DIAPH2	1	0	0	0	0	1	0	0	0	0					GOTERM_BP_ALL	GO:0034660~ncRNA metabolic process	0.00466998	TDRKH, RPL30, CCNK, RPL3, RPL31, ZC3H8, C14ORF166, THG1L, RPS14, RIOK2, DIS3L2, RPS9, RPS7, NSUN5, DIMT1, PIH1D1, CSNK1D, ERN2, NSA2, KARS, XRN1, RRNAD1, NCL, PIH1D2, RPL26, EEF1E1, SKIV2L2, TSEN34, GTF3C2, GTF2A2, RNASEL, RPL11, RPL36A, RPS27L, NOL8, ERI3, WBSCR22, POLR2E, RPL15, RPL18, UTP6, BRF1, CPSF1, CDKN2A, RPL23A, ELP3, TARBP2, RSL1D1, MARS, HNRNPA2B1, TAF8, RPS23
POLD4	1	0	0	0	0	0	0	0	0	1					GOTERM_BP_ALL	GO:0033365~protein localization to organelle	0.0047762	OSCP1, RERE, NDUFA13, RPL30, MTCH2, RPL3, RPL31, ZDHHC8, BICD1, SYNE2, RPS14, PPP3CB, GNPTAB, RUVBL2, BBS9, PMPCA, CC2D2A, CEP68, SUN1, RPS9, RPS7, VPS13C, PIH1D1, ATRX, SSR3, VPS13A, AIP, NRG1, CSNK1D, TIMM21, PLRG1, LZTFL1, GAK, PPM1A, KAT2A, OBSCN, PACS1, RPL26, NUP98, OBSL1, PPP1R15A, ARL6, RPL11, ARL1, RPL36A, AKAP6, SRI, SPATA7, TIMM50, MAPK8, DNAJB6, ABLIM3, NUP85, LMNA, RPL15, RPL18, ATP6…
STK11IP	0	1	0	0	1	1	0	0	0	0					GOTERM_BP_ALL	GO:0032981~mitochondrial respiratory chain complex I assembly	0.00486872	NDUFA13, TIMMDC1, NDUFS8, NDUFB5, NDUFB4, NDUFAB1, NDUFS4, NDUFS2, NDUFC2, TIMM21, ECSIT
BCCIP	0	1	0	1	0	0	0	0	0	1					GOTERM_BP_ALL	GO:0010257~NADH dehydrogenase complex assembly	0.00486872	NDUFA13, TIMMDC1, NDUFS8, NDUFB5, NDUFB4, NDUFAB1, NDUFS4, NDUFS2, NDUFC2, TIMM21, ECSIT
RIC3	0	0	0	1	0	0	0	0	0	0					GOTERM_BP_ALL	GO:0097031~mitochondrial respiratory chain complex I biogenesis	0.00486872	NDUFA13, TIMMDC1, NDUFS8, NDUFB5, NDUFB4, NDUFAB1, NDUFS4, NDUFS2, NDUFC2, TIMM21, ECSIT
ARHGAP26	1	0	0	0	0	0	1	0	0	0					GOTERM_BP_ALL	GO:0043604~amide biosynthetic process	0.00488491	MRPS17, EIF4A2, EIF4A1, ST6GALNAC1, RPL30, RPL3, RPL31, RMND1, MRPL37, MRPL35, MRPL4, EFTUD2, RPS14, SYNCRIP, ZNF525, GGT1, METTL17, CERS5, RPS9, CNOT6L, RPS7, PASK, MRPL43, NCOR2, SLC25A16, KARS, DDX39B, EIF4E1B, ANKRD42, RPL26, EEF1E1, PPP1R15A, EIF5A2, RPL11, RPL36A, MRPL17, RPS27L, MRPL12, MRPL11, UNK, PCBP2, RPL15, RPL18, EEFSEC, COA3, TIA1, EIF2B3, ST8SIA3, RPL23A, MRPL23, EIF2S1, ESR1, TAR…
OBSL1	0	1	1	0	0	1	1	1	1	1					GOTERM_BP_ALL	GO:0006476~protein deacetylation	0.00491457	MBD3, CAMK2D, KDM1A, RIPK3, PHB, HDAC9, SIRT2, VEGFA, ELK4, MAPK8, RBBP4, SAP18, MTA3, RCOR1
TCEAL6	1	0	1	1	0	0	0	0	0	0					GOTERM_BP_ALL	GO:0061049~cell growth involved in cardiac muscle cell development	0.0049336	CAMK2D, DDX39B, AKAP6, SORBS2, IGF1, PDLIM5
SHROOM2	0	0	0	0	0	0	1	0	0	0					GOTERM_BP_ALL	GO:0003298~physiological muscle hypertrophy	0.0049336	CAMK2D, DDX39B, AKAP6, SORBS2, IGF1, PDLIM5
PARP12	0	1	0	1	0	0	0	0	0	1					GOTERM_BP_ALL	GO:0003301~physiological cardiac muscle hypertrophy	0.0049336	CAMK2D, DDX39B, AKAP6, SORBS2, IGF1, PDLIM5
FHAD1	0	0	0	0	0	1	1	0	0	0					GOTERM_BP_ALL	GO:0045333~cellular respiration	0.00524784	NDUFA13, PRELID1, UQCRB, NDUFB5, COX15, NDUFB4, NDUFC2, SDHD, COX7C, NFATC4, MECP2, NDUFS8, NNT, NDUFAB1, NDUFS4, PMPCB, NDUFS2, CYCS, ME3, FXN, METTL17
PEX11A	1	0	0	0	0	0	0	0	0	0					GOTERM_BP_ALL	GO:0007062~sister chromatid cohesion	0.00534492	CENPU, AHCTF1, NDE1, ATRX, PDS5B, KIF22, SMC1A, NSL1, CENPC, PPP1CC, CENPF, PPP2R1A, NUP85, KNTC1, NUP98, MAD1L1, NUP37
NPR2	0	1	0	0	0	0	0	0	0	0					GOTERM_BP_ALL	GO:0044770~cell cycle phase transition	0.0053788	PTEN, PSMD9, PPP2R1A, PSMD5, CDC27, ZNF207, KNTC1, NEK2, PIM2, LZTS1, CNOT6L, CSNK2A1, HAUS3, CSNK1D, PPP2R5C, PLRG1, SENP2, SIRT2, RAD51B, AKAP9, MCM3, PSME1, PPP1R12B, PLCB1, MAD1L1, RNASEH2B, CAMK2D, BRSK2, PRKDC, USH1C, RPS27L, PKMYT1, PSMB5, PSMB3, MTA3, CEP78, RANBP1, CRADD, CDKN2A, ODF2, NEK6, NDE1, PBX1, CENPF, POLA2, CNOT7, CNOT3, FGFR1OP, CDK10, CALM1
FANCD2	0	0	0	1	0	0	0	0	0	0					GOTERM_BP_ALL	GO:0051336~regulation of hydrolase activity	0.00546943	ITSN2, MTCH1, NDUFA13, ITSN1, IL5RA, DOCK10, DOCK11, SBF2, CDKL5, CSNK2A1, FNBP1, TPM2, SERPINF1, PIH1D1, TPM1, SPINK5, AIP, VRK3, SYTL2, OBSCN, MSH2, AKAP9, PSME1, NGEF, LLGL2, URI1, BRSK2, ARL1, AGAP1, FBLN1, RASAL2, PKMYT1, RIC8B, CPAMD8, TBC1D17, PPARGC1B, TBC1D8B, PRELID1, EIF2B3, CRADD, CAV1, ARHGEF39, ARHGAP26, ESR1, EIF2S1, PTK2, CYCS, CALM1, FGFR3, WFDC6, SERPINA1, RASGRF2, SIPA1L3, BICD…
STON1-GTF2A1L	0	1	0	0	0	0	0	0	0	0					GOTERM_BP_ALL	GO:0071826~ribonucleoprotein complex subunit organization	0.00551701	ISY1, RPL3, TXNL4B, RPL11, RPS27L, KLC1, BICD1, MRPL11, RPS14, RUVBL2, LUC7L, SMN1, SRSF10, SF3B1, CNOT6L, USP4, SCAF11, PIH1D1, RPL23A, TARBP2, CNOT7, EIF3K, DDX39B, PIH1D2, EIF3D
NDUFB4	0	1	1	0	1	0	0	0	0	0					GOTERM_BP_ALL	GO:0009199~ribonucleoside triphosphate metabolic process	0.0056164	PFKFB2, NDUFA13, UQCRB, COX15, NDUFB5, NDUFB4, AK2, TCIRG1, COX7C, ATP5L, MECP2, PMPCB, NADK, MON2, TPI1, ENTPD5, CTNS, NDUFC2, IGF1, SDHD, UCKL1, MLXIPL, NDUFS8, MSH2, NDUFAB1, NDUFS4, NDUFS2, CYCS, FXN
EED	0	0	0	0	0	0	0	1	0	0					GOTERM_BP_ALL	GO:0009123~nucleoside monophosphate metabolic process	0.00563079	PFKFB2, NDUFA13, DTYMK, UQCRB, COX15, NDUFB5, NDUFB4, AK2, TCIRG1, COX7C, ATP5L, MECP2, PMPCB, NADK, MON2, TPI1, ENTPD5, CTNS, NDUFC2, IGF1, SDHD, UCKL1, DCTD, MLXIPL, NDUFS8, MSH2, NDUFAB1, NDUFS4, NDUFS2, CYCS, FXN, PRTFDC1
ANXA11	1	0	0	0	0	0	0	0	-1	0					GOTERM_BP_ALL	GO:0006497~protein lipidation	0.00571523	PGAP2, ZDHHC6, ZDHHC8, ATG12, PIGX, PPM1A, ZDHHC18, PIGK, PIK3C3, PIGG, PIGF, GOLGA7, RAB3GAP1
SGSM3	0	1	0	0	1	0	0	0	0	0					GOTERM_BP_ALL	GO:0065009~regulation of molecular function	0.00573756	EIF4A2, ITSN2, ANKLE2, CCNK, ITSN1, CCNC, PSMD9, EDNRB, PSMD5, PPP2R1A, CDC27, CCNL1, CSNK2A1, FNBP1, SERPINF1, PIH1D1, ANK3, SYTL2, SIGIRR, AKAP9, PSME1, NGEF, LLGL2, URI1, AGAP1, ZC3HAV1, OAZ3, EPB41L5, APH1B, RIC8B, PLCG1, NRBF2, TP53BP1, PPARGC1B, TBC1D8B, PRELID1, CRADD, DMPK, BRAF, IGF1, PTK2, PBX1, NFATC4, CYLD, CCDC88A, WNK2, UNC119, CALM1, WFDC6, SERPINA1, ECSIT, MED16, SIPA1L3, LFNG, SH…
ITFG3	0	0	1	0	0	0	1	1	0	0					GOTERM_BP_ALL	GO:0000819~sister chromatid segregation	0.00582987	AHCTF1, KATNB1, PDS5B, NSL1, CENPC, PPP1CC, PPP2R1A, NUP85, CDC27, ZNF207, KNTC1, NEK2, PIBF1, DIS3L2, CENPU, CSNK2A1, NEK6, NDE1, ATRX, KIF22, SMC1A, CENPF, NUP98, MAD1L1, NUP37
BCAM	0	1	1	0	0	1	1	0	1	0					GOTERM_BP_ALL	GO:0006614~SRP-dependent cotranslational protein targeting to membrane	0.00588327	RPL30, RPS9, RPL3, RPS7, RPL31, RPL11, SSR3, RPL36A, RPL23A, RPS14, RPL26, RPL15, RPL18, RPS23
CCDC97	0	0	0	-1	0	0	0	0	0	1					GOTERM_BP_ALL	GO:0022618~ribonucleoprotein complex assembly	0.00590631	ISY1, RPL3, TXNL4B, CNOT6L, USP4, SCAF11, PIH1D1, RPL11, RPS27L, RPL23A, BICD1, TARBP2, MRPL11, RPS14, CNOT7, EIF3K, DDX39B, RUVBL2, LUC7L, PIH1D2, SMN1, SRSF10, EIF3D, SF3B1
OCEL1	0	1	0	1	1	1	1	0	0	-1					GOTERM_BP_ALL	GO:0051128~regulation of cellular component organization	0.0059731	ITSN2, CYFIP1, ZNF451, NDUFA13, KDM1A, WIPF3, ZDHHC8, ESPN, PPP2R1A, RUVBL2, CDC27, ZNF207, KNTC1, NEK2, LZTS1, ARPIN, IL15RA, USP7, CDKL5, CSNK2A1, KDM2B, SERPINF1, PIH1D1, TPM1, HDGFRP3, LIG3, CSNK1D, ANK3, VRK3, STON1-GTF2A1L, SRCIN1, LZTFL1, MSH2, DDX39B, CLDN7, FEZ2, KCTD17, OBSL1, PHLDB2, MAD1L1, NGEF, CUL9, L3MBTL1, URI1, CHRNA3, TSG101, EIF5A2, CLEC16A, FBLN1, OMA1, PHB, PKMYT1, PLD1, C2,…
RPS7	0	0	1	0	1	0	0	0	0	0					GOTERM_BP_ALL	GO:0006413~translational initiation	0.00634433	EIF4A2, PPP1R15A, EIF4A1, RPL30, RPS9, EIF2B3, RPL3, RPS7, RPL31, RPL11, RPL36A, RPL23A, EIF2S1, RPS14, EIF3K, EIF4E1B, PCBP2, RPL26, RPL15, RPL18, EIF3D, RPS23
H3F3B	1	0	0	0	0	1	1	0	0	0					GOTERM_BP_ALL	GO:0042770~signal transduction in response to DNA damage	0.00635713	CNOT6L, CRADD, PGAP2, KDM1A, CDKN2A, PRKDC, ATRX, PPP2R5C, SENP2, SMC1A, ING4, SPRED2, CNOT7, CNOT3, EEF1E1, CD44
DNAI1	0	1	0	0	0	0	0	0	0	0					GOTERM_BP_ALL	GO:0055007~cardiac muscle cell differentiation	0.00642164	CAMK2D, CXADR, CBY1, AKAP6, NRG1, SORBS2, IGF1, VEGFA, IFT20, KAT2A, DDX39B, LMNA, PDLIM5, OBSL1
SHE	0	0	0	0	0	0	0	0	1	0					GOTERM_BP_ALL	GO:0072599~establishment of protein localization to endoplasmic reticulum	0.00643686	RPL30, RPS9, RPL3, RPS7, RPL31, RPL11, SSR3, RPL36A, RPL23A, RPS14, RPL26, RPL15, RPL18, RAB3GAP1, RPS23
ZC3HAV1	1	1	0	0	0	1	0	1	0	0					GOTERM_BP_ALL	GO:0044270~cellular nitrogen compound catabolic process	0.00645354	DMGDH, EIF4A2, EIF4A1, RNASEH2C, RNASEH2B, RPL30, RPL3, GDA, RPL31, RPL11, RPL36A, ZC3HAV1, SMG7, NT5C, RPS14, PPP2R1A, RPL15, RPL18, DIS3L2, RPS9, CNOT6L, UGT1A1, RPS7, CDKN2A, ENTPD4, PDE4D, RPL23A, ERN2, MTAP, CNOT7, XRN1, CNOT3, PDE5A, SKIV2L, RPL26, DNASE1L3, SKIV2L2, RAPGEF3, PRTFDC1, RPS23
KNTC1	0	0	0	1	0	0	0	0	0	0					GOTERM_BP_ALL	GO:0006793~phosphorus metabolic process	0.00656554	ANKLE2, CCNK, PGAP2, ITSN1, WDR83, CCNC, ARR3, PSMD9, LIPE, EDNRB, PSMD5, PPP2R1A, AKT3, CDK20, CCNL1, EPHA6, CSNK2A1, ENTPD4, PIH1D1, ENTPD5, CSNK1D, PASK, SYTL2, INPP4B, KARS, MTHFD1, AKAP9, PSME1, TBPL1, MTMR1, URI1, PRKDC, ATP5L, SULT1A1, PPP4C, PTPMT1, PLCG1, NRBF2, PPARGC1B, DMPK, DCLK2, BRAF, IGF1, PTK2, CCDC88A, PPP5C, WNK2, CDK10, UNC119, CALM1, CDK16, ACVRL1, DDR1, CROT, SMG7, COX7C, PI…
SBF2	1	0	0	0	0	1	1	0	0	0					GOTERM_BP_ALL	GO:1901564~organonitrogen compound metabolic process	0.00658694	DMGDH, EIF4A2, EIF4A1, RPL30, NDUFA13, RPL3, KDM1A, RPL31, GDA, GBA2, GLS, EFTUD2, RPS14, PSMD9, EDNRB, PSMD5, PPP2R1A, NDST4, PMPCB, GGT1, RPS9, CPT1A, LHCGR, RPS7, ENTPD4, ENTPD5, MCCC1, DIO1, SDHD, PASK, DCTD, MTAP, MSH2, KARS, MTHFD1, DDX39B, LGSN, EIF4E1B, ETHE1, AKAP9, ANKRD42, PSME1, TBPL1, RPL26, PFKFB2, UQCRB, COX15, NPR2, EIF5A2, CREM, AK2, MRPL17, MRPL12, ATP5L, OAZ3, MRPL11, SULT1A1, …
HIBCH	0	0	0	0	1	0	1	0	0	0					GOTERM_BP_ALL	GO:0016358~dendrite development	0.00673206	RERE, FARP1, CHRNA3, CDKL5, RBFOX2, SLC12A5, SEMA4D, KIDINS220, MINK1, PTEN, NRG1, FMN1, BAIAP2, SRCIN1, NFATC4, MECP2, KLF7, CAPRIN1, PDLIM5, OBSL1, LZTS1, NGEF
CHRNA5	1	1	1	0	0	0	0	0	1	0					GOTERM_BP_ALL	GO:0044764~multi-organism cellular process	0.0068607	EIF4A2, EIF4A1, RPL30, CCNK, RPL3, CLEC4M, RPL31, C14ORF166, BICD1, RPS14, SYNCRIP, AP1G2, AP1S2, PIM2, ACOT8, RPS9, USP7, CXADR, RPS7, TAP2, KAT2A, PLSCR1, CREB1, NPC1, KARS, OAS1, DDX39B, PACS1, PPIE, RPL26, NUP98, CD46, VAC14, RALA, GTF2A2, URI1, RNASEL, TSG101, RPL11, RPL36A, FBLN1, ZC3HAV1, DDX60, KLC1, PSMB5, PABPN1, NUP85, PSMB3, DHX36, PCBP2, POLR2E, PLCG1, RPL15, RPL18, AP1M1, RANBP1, CE…
DNAJC5G	1	0	0	0	0	0	0	0	0	0					GOTERM_BP_ALL	GO:0006518~peptide metabolic process	0.006956	MRPS17, EIF4A2, CLIC5, EIF4A1, RPL30, RPL3, RPL31, RMND1, MRPL37, PCSK7, ECE2, MRPL35, MRPL4, EFTUD2, RPS14, SYNCRIP, ZNF525, GGT1, METTL17, RPS9, CNOT6L, RPS7, PASK, MRPL43, NCOR2, SLC25A16, BACE2, KARS, DDX39B, EIF4E1B, ETHE1, ANKRD42, RPL26, EEF1E1, PPP1R15A, EIF5A2, RPL11, RPL36A, MRPL17, RPS27L, MRPL12, MRPL11, UNK, PCBP2, RPL15, RPL18, EEFSEC, GSTM3, COA3, TIA1, EIF2B3, ERAP1, CTNS, RPL23A,…
IL11RA	0	1	0	1	1	1	1	0	0	0					GOTERM_BP_ALL	GO:0022904~respiratory electron transport chain	0.00697926	NDUFA13, UQCRB, NDUFB5, COX15, NDUFB4, NDUFC2, SDHD, COX7C, MECP2, NDUFS8, NDUFAB1, NDUFS4, PMPCB, NDUFS2, CYCS
NGLY1	1	0	0	0	0	0	0	0	0	0					GOTERM_BP_ALL	GO:0044003~modification by symbiont of host morphology or physiology	0.00740496	CCNK, PABPN1, CLEC4M, VAPB, NTRK3, ALB, FBLN1, ZC3HAV1, BCL2L1
PDE4D	0	0	0	0	0	0	1	0	0	0					GOTERM_BP_ALL	GO:0035601~protein deacylation	0.00761554	MBD3, CAMK2D, KDM1A, RIPK3, PHB, HDAC9, SIRT2, VEGFA, ELK4, MAPK8, RBBP4, SAP18, MTA3, RCOR1
CALCOCO1	0	1	0	1	1	1	1	0	1	0					GOTERM_BP_ALL	GO:0019048~modulation by virus of host morphology or physiology	0.00773765	CCNK, PABPN1, CLEC4M, VAPB, NTRK3, FBLN1, ZC3HAV1, BCL2L1
FPGT-TNNI3K	0	1	1	0	0	1	1	0	1	0					GOTERM_BP_ALL	GO:0009205~purine ribonucleoside triphosphate metabolic process	0.00776705	PFKFB2, NDUFA13, UQCRB, COX15, NDUFB5, NDUFB4, AK2, TCIRG1, COX7C, ATP5L, MECP2, PMPCB, NADK, MON2, TPI1, ENTPD5, CTNS, NDUFC2, IGF1, SDHD, MLXIPL, NDUFS8, MSH2, NDUFAB1, NDUFS4, NDUFS2, CYCS, FXN
STX18	1	0	0	0	0	0	0	0	0	1					GOTERM_BP_ALL	GO:0007020~microtubule nucleation	0.00779376	NIN, NDE1, AKAP9, TUBGCP3, CSNK1D, TUBGCP4
SCAF11	1	0	0	0	0	1	1	0	0	0					GOTERM_BP_ALL	GO:0033173~calcineurin-NFAT signaling cascade	0.00779376	PPP3CB, AKAP6, NFATC1, NRG1, IGF1, NFATC4
KIAA1217	1	0	0	0	0	1	1	1	1	1					GOTERM_BP_ALL	GO:0035051~cardiocyte differentiation	0.00797487	CAMK2D, CXADR, CBY1, AKAP6, NRG1, SORBS2, ECE2, IGF1, VEGFA, IFT20, KAT2A, T, DDX39B, LMNA, PDLIM5, OBSL1
ZNF19	0	0	0	0	0	0	1	0	0	0					GOTERM_BP_ALL	GO:0007346~regulation of mitotic cell cycle	0.00800849	CUL9, L3MBTL1, RNASEH2B, CAMK2D, PRKDC, PTEN, RPS27L, PKMYT1, PSMD9, PSMB5, PSMD5, PSMB3, CDC27, ZNF207, KNTC1, NEK2, PIM2, MTA3, SH2B1, RANBP1, CNOT6L, CRADD, CSNK2A1, CDKN2A, NEK6, ATRX, PPP2R5C, IGF1, PLRG1, SENP2, SMC1A, SIRT2, PBX1, RAD51B, CYLD, CENPF, CNOT7, MSH2, CNOT3, PSME1, CDK10, PLCB1, OBSL1, MAD1L1, BCL2L1
PARP11	0	0	0	0	0	0	1	0	0	1					GOTERM_BP_ALL	GO:0016311~dephosphorylation	0.00809072	PFKFB2, PPP1R15A, MTMR1, TMEM55B, URI1, ANKLE2, PPM1M, PTEN, INPPL1, AKAP6, NTPCR, PKMYT1, STYXL1, TIMM50, NT5C, PPP1CC, PPP3CB, PPP4C, PPP2R1A, PTPMT1, PPARGC1B, ILKAP, EPM2A, FARP1, SEMA4D, RIPK3, EYA4, ITPK1, SSH2, VRK3, SYTL2, FIG4, INPP4B, PPM1A, PPP5C, SYNJ1, CYCS, TAB1, CALM1, LPIN3
METTL17	0	0	0	1	1	0	0	0	0	0					GOTERM_BP_ALL	GO:0010256~endomembrane system organization	0.00809488	ANKLE2, PTEN, ATP2A2, DMKN, SYNE2, PPP2R1A, GOLGA7, SUN1, ANXA2, PDPK1, COG1, CSNK1D, ANK3, SYTL2, GAK, PLSCR1, CREB1, PACS1, TBPL1, PIK3C3, PKP3, NUP98, OBSL1, VAMP2, RAMP3, TSG101, STX18, ARL1, CLCN3, SH3TC2, NUP85, LMNA, DYM, STX3, STX2, DMPK, NEK6, CAV1, BAIAP2, IFT20, PARP11, NFASC, SYNJ1, VAPB, SLMAP, GOLGB1, RAB3GAP1, NUP37, CRB3, BCL2L1
KARS	0	0	0	0	0	0	1	0	0	0					GOTERM_BP_ALL	GO:0034470~ncRNA processing	0.00811468	TSEN34, RPL30, RNASEL, RPL3, RPL31, RPL11, RPL36A, RPS27L, NOL8, C14ORF166, THG1L, RPS14, ERI3, WBSCR22, RIOK2, RPL15, RPL18, DIS3L2, UTP6, RPS9, CPSF1, RPS7, CDKN2A, NSUN5, DIMT1, PIH1D1, RPL23A, ELP3, CSNK1D, TARBP2, RSL1D1, NSA2, KARS, RRNAD1, HNRNPA2B1, PIH1D2, RPL26, SKIV2L2, RPS23
NDRG2	0	0	1	0	1	1	1	0	0	0					GOTERM_BP_ALL	GO:0046700~heterocycle catabolic process	0.00811468	EIF4A2, EIF4A1, RNASEH2C, RNASEH2B, RPL30, RPL3, GDA, RPL31, RPL11, RPL36A, ZC3HAV1, SMG7, NT5C, RPS14, PPP2R1A, RPL15, RPL18, DIS3L2, RPS9, CNOT6L, UGT1A1, RPS7, CDKN2A, ENTPD4, PDE4D, RPL23A, ERN2, MTAP, CNOT7, XRN1, CNOT3, PDE5A, SKIV2L, RPL26, DNASE1L3, SKIV2L2, RAPGEF3, PRTFDC1, RPS23
GAK	0	0	0	1	0	0	0	0	0	0					GOTERM_BP_ALL	GO:0006796~phosphate-containing compound metabolic process	0.00813757	ANKLE2, CCNK, PGAP2, ITSN1, WDR83, CCNC, ARR3, PSMD9, LIPE, EDNRB, PSMD5, PPP2R1A, AKT3, CDK20, CCNL1, EPHA6, CSNK2A1, ENTPD4, PIH1D1, ENTPD5, CSNK1D, PASK, SYTL2, INPP4B, KARS, MTHFD1, AKAP9, PSME1, TBPL1, MTMR1, URI1, PRKDC, ATP5L, SULT1A1, PPP4C, PTPMT1, PLCG1, NRBF2, PPARGC1B, DMPK, DCLK2, BRAF, IGF1, PTK2, CCDC88A, PPP5C, WNK2, CDK10, UNC119, CALM1, CDK16, ACVRL1, DDR1, CROT, SMG7, COX7C, PI…
SSR3	1	0	0	0	0	1	1	0	0	0					GOTERM_BP_ALL	GO:0016032~viral process	0.00817638	EIF4A2, EIF4A1, RPL30, CCNK, RPL3, CLEC4M, RPL31, C14ORF166, BICD1, RPS14, SYNCRIP, AP1G2, AP1S2, PIM2, ACOT8, RPS9, USP7, CXADR, RPS7, TAP2, KAT2A, PLSCR1, CREB1, NPC1, KARS, OAS1, DDX39B, PACS1, PPIE, RPL26, NUP98, CD46, VAC14, RALA, GTF2A2, URI1, RNASEL, TSG101, RPL11, RPL36A, FBLN1, ZC3HAV1, DDX60, KLC1, PSMB5, PABPN1, NUP85, PSMB3, DHX36, PCBP2, POLR2E, PLCG1, RPL15, RPL18, AP1M1, RANBP1, CE…
AIP	0	1	1	0	0	0	1	0	0	0					GOTERM_BP_ALL	GO:0098732~macromolecule deacylation	0.0082748	MBD3, CAMK2D, KDM1A, RIPK3, PHB, HDAC9, SIRT2, VEGFA, ELK4, MAPK8, RBBP4, SAP18, MTA3, RCOR1
NOL4L	1	0	0	-1	0	0	1	0	0	0					GOTERM_BP_ALL	GO:0000956~nuclear-transcribed mRNA catabolic process	0.00836119	EIF4A2, EIF4A1, RPL30, RPS9, RPL3, CNOT6L, RPS7, RPL31, RPL11, RPL36A, RPL23A, SMG7, RPS14, CNOT7, XRN1, PPP2R1A, CNOT3, SKIV2L, RPL26, RPL15, RPL18, RPS23, DIS3L2
RNF17	0	1	0	0	0	0	0	0	0	0					GOTERM_BP_ALL	GO:0006163~purine nucleotide metabolic process	0.00847155	NDUFA13, GDA, CROT, TCIRG1, COX7C, MECP2, EDNRB, GRM7, PMPCB, SULT4A1, LHCGR, TPI1, PDE4D, ENTPD5, NDUFC2, SDHD, NDUFS8, MTHFD1, OAS1, MSH2, AKAP9, NDUFS4, NDUFS2, PDE5A, FXN, RAPGEF3, PRTFDC1, PFKFB2, UQCRB, COX15, NDUFB5, NPR2, NDUFB4, AK2, AKAP6, PTHLH, ATP5L, SULT1A1, NT5C, NADK, MON2, CTNS, IGF1, VEGFA, MLXIPL, NDUFAB1, CYCS, OSTN, CALM1
CEP68	0	1	1	1	0	1	1	1	1	0					GOTERM_BP_ALL	GO:0044281~small molecule metabolic process	0.00852218	DMGDH, NDUFA13, KDM1A, GDA, MPI, INPPL1, GBA2, SOGA1, GLS, PSMD9, LIPE, EDNRB, PSMD5, PMPCB, GGT1, ACOT8, CPT1A, LHCGR, ENTPD4, ENTPD5, MCCC1, ACOT11, SDHD, PASK, DCTD, INPP4B, MTAP, MSH2, KARS, MTHFD1, LGSN, MAPKAPK2, AKAP9, CRYZL1, PSME1, TBPL1, ISCU, PFKFB2, RNASEH2B, CELA3B, UBIAD1, UQCRB, COX15, NPR2, CREM, AK2, OMA1, AK7, ATP5L, OAZ3, SULT1A1, SEC14L2, MAN2A2, AMDHD2, UGT3A1, PLCG1, PIBF1, …
CXorf40B	0	1	0	0	0	1	1	0	1	0					GOTERM_BP_ALL	GO:0055013~cardiac muscle cell development	0.00857661	CAMK2D, CXADR, DDX39B, LMNA, AKAP6, SORBS2, IGF1, PDLIM5, OBSL1, VEGFA
HIST2H2BF	0	0	1	0	0	1	1	0	0	0					GOTERM_BP_ALL	GO:0000184~nuclear-transcribed mRNA catabolic process, nonsense-mediated decay	0.00858156	RPL30, RPS9, RPL3, RPS7, RPL31, RPL11, RPL36A, RPL23A, SMG7, RPS14, PPP2R1A, SKIV2L, RPL26, RPL15, RPL18, RPS23
SYNJ2BP-COX16	0	1	0	0	0	1	1	0	0	0					GOTERM_BP_ALL	GO:0072521~purine-containing compound metabolic process	0.00868604	NDUFA13, KDM1A, GDA, CROT, TCIRG1, COX7C, MECP2, EDNRB, GRM7, PMPCB, SULT4A1, LHCGR, TPI1, PDE4D, ENTPD5, NDUFC2, SDHD, MTAP, NDUFS8, MTHFD1, OAS1, MSH2, AKAP9, NDUFS4, NDUFS2, PDE5A, FXN, RAPGEF3, PRTFDC1, PFKFB2, UQCRB, COX15, NDUFB5, NPR2, NDUFB4, AK2, AKAP6, PTHLH, ATP5L, SULT1A1, NT5C, NADK, MON2, CTNS, IGF1, VEGFA, MLXIPL, NDUFAB1, CYCS, OSTN, CALM1
SLC38A5	0	1	0	0	0	-1	-1	0	0	0					GOTERM_BP_ALL	GO:0055086~nucleobase-containing small molecule metabolic process	0.00877685	NDUFA13, KDM1A, GDA, CROT, TCIRG1, COX7C, MECP2, EDNRB, GRM7, NNT, PMPCB, PGM2, ME2, SULT4A1, LHCGR, TPI1, ENTPD4, PDE4D, ENTPD5, NDUFC2, SDHD, DCTD, MTAP, NDUFS8, KARS, MTHFD1, OAS1, MSH2, AKAP9, NDUFS4, TBPL1, NDUFS2, PDE5A, FXN, RAPGEF3, PRTFDC1, PFKFB2, RNASEH2B, DTYMK, UQCRB, COX15, NDUFB5, NPR2, NDUFB4, AK2, AKAP6, AK7, PTHLH, ATP5L, SULT1A1, NT5C, NADK, MON2, CTNS, IGF1, UCKL1, VEGFA, MLXI…
ZC3H8	1	0	1	-1	0	1	1	0	0	0					GOTERM_BP_ALL	GO:0044419~interspecies interaction between organisms	0.00898528	EIF4A2, EIF4A1, RPL30, CCNK, RPL3, CLEC4M, RPL31, C14ORF166, BICD1, RPS14, SYNCRIP, AP1G2, AP1S2, PIM2, ACOT8, RPS9, USP7, CXADR, RPS7, TAP2, KAT2A, PLSCR1, CREB1, NPC1, KARS, OAS1, DDX39B, PACS1, PPIE, RPL26, NUP98, CD46, VAC14, RALA, GTF2A2, URI1, RNASEL, TSG101, RPL11, RPL36A, FBLN1, ZC3HAV1, DDX60, KLC1, PSMB5, PABPN1, NUP85, PSMB3, DHX36, PCBP2, POLR2E, PLCG1, RPL15, RPL18, AP1M1, RANBP1, CE…
ATG12	0	0	0	0	0	0	1	0	0	0					GOTERM_BP_ALL	GO:0044403~symbiosis, encompassing mutualism through parasitism	0.00898528	EIF4A2, EIF4A1, RPL30, CCNK, RPL3, CLEC4M, RPL31, C14ORF166, BICD1, RPS14, SYNCRIP, AP1G2, AP1S2, PIM2, ACOT8, RPS9, USP7, CXADR, RPS7, TAP2, KAT2A, PLSCR1, CREB1, NPC1, KARS, OAS1, DDX39B, PACS1, PPIE, RPL26, NUP98, CD46, VAC14, RALA, GTF2A2, URI1, RNASEL, TSG101, RPL11, RPL36A, FBLN1, ZC3HAV1, DDX60, KLC1, PSMB5, PABPN1, NUP85, PSMB3, DHX36, PCBP2, POLR2E, PLCG1, RPL15, RPL18, AP1M1, RANBP1, CE…
HAUS3	0	0	0	0	0	1	1	0	0	0					GOTERM_BP_ALL	GO:0033108~mitochondrial respiratory chain complex assembly	0.00899384	COA3, NDUFA13, TIMMDC1, UQCRB, NDUFB5, NDUFB4, NDUFC2, TIMM21, ECSIT, NDUFS8, NDUFAB1, NDUFS4, NDUFS2
LIG1	0	0	0	1	0	0	0	0	0	0					GOTERM_BP_ALL	GO:0008380~RNA splicing	0.00899738	TSEN34, ISY1, TXNL4B, KDM1A, RBM4B, WDR83, C14ORF166, EFTUD2, SYNCRIP, PABPN1, PPP2R1A, PCBP2, RAVER2, POLR2E, ARL6IP4, LUC7L, SAP18, SMN1, SRSF10, SF3B1, SRRM2, TIA1, RBFOX2, CPSF1, RBPMS, USP4, SCAF11, PLRG1, JMJD6, NUDT21, DDX39B, PSPC1, HNRNPA2B1, SNURF, RBM41, PPIE, SKIV2L2, SUGP2
SLC39A13	0	0	0	0	1	0	1	0	0	-1					GOTERM_BP_ALL	GO:0009161~ribonucleoside monophosphate metabolic process	0.00954629	PFKFB2, NDUFA13, UQCRB, COX15, NDUFB5, NDUFB4, AK2, TCIRG1, COX7C, ATP5L, MECP2, PMPCB, NADK, MON2, TPI1, ENTPD5, CTNS, NDUFC2, IGF1, SDHD, UCKL1, MLXIPL, NDUFS8, MSH2, NDUFAB1, NDUFS4, NDUFS2, CYCS, FXN, PRTFDC1
HIVEP1	0	0	0	1	0	0	0	0	0	0					GOTERM_BP_ALL	GO:0006402~mRNA catabolic process	0.00960825	EIF4A2, EIF4A1, RPL30, RPS9, RPL3, CNOT6L, RPS7, RPL31, RPL11, RPL36A, RPL23A, ZC3HAV1, SMG7, RPS14, CNOT7, XRN1, PPP2R1A, CNOT3, SKIV2L, RPL26, RPL15, RPL18, RPS23, DIS3L2
TSPAN9	0	0	0	0	0	0	1	0	0	0					GOTERM_BP_ALL	GO:0009167~purine ribonucleoside monophosphate metabolic process	0.00989919	PFKFB2, NDUFA13, UQCRB, COX15, NDUFB5, NDUFB4, AK2, TCIRG1, COX7C, ATP5L, MECP2, PMPCB, NADK, MON2, TPI1, ENTPD5, CTNS, NDUFC2, IGF1, SDHD, MLXIPL, NDUFS8, MSH2, NDUFAB1, NDUFS4, NDUFS2, CYCS, FXN, PRTFDC1
STIM2	1	0	0	0	0	0	1	0	0	0					GOTERM_BP_ALL	GO:0044839~cell cycle G2/M phase transition	0.0100221	BRSK2, RNASEH2B, CAMK2D, CDKN2A, ODF2, NDE1, USH1C, HAUS3, CSNK1D, PKMYT1, PBX1, RAD51B, CENPF, PPP2R1A, AKAP9, FGFR1OP, NEK2, CALM1, PLCB1, PPP1R12B, MTA3, CEP78
PCDHGB6	0	0	0	1	0	0	0	0	0	0					GOTERM_BP_ALL	GO:0098909~regulation of cardiac muscle cell action potential involved in regulation of contraction	0.0103168	CAMK2D, CAV1, AKAP9, ATP2A2
FBN1	0	0	0	1	0	0	1	0	0	0					GOTERM_BP_ALL	GO:0009126~purine nucleoside monophosphate metabolic process	0.0103652	PFKFB2, NDUFA13, UQCRB, COX15, NDUFB5, NDUFB4, AK2, TCIRG1, COX7C, ATP5L, MECP2, PMPCB, NADK, MON2, TPI1, ENTPD5, CTNS, NDUFC2, IGF1, SDHD, MLXIPL, NDUFS8, MSH2, NDUFAB1, NDUFS4, NDUFS2, CYCS, FXN, PRTFDC1
GRM7	0	0	1	0	0	0	1	0	0	0					GOTERM_BP_ALL	GO:1901990~regulation of mitotic cell cycle phase transition	0.010384	RNASEH2B, CAMK2D, PRKDC, PTEN, RPS27L, PSMD9, PSMB5, PSMD5, PSMB3, CDC27, ZNF207, KNTC1, MTA3, CNOT6L, CRADD, CSNK2A1, CDKN2A, NEK6, PPP2R5C, PLRG1, SENP2, SIRT2, PBX1, RAD51B, CENPF, CNOT7, CNOT3, PSME1, CDK10, PLCB1, MAD1L1
SRCIN1	0	1	1	1	0	0	0	0	0	0					GOTERM_BP_ALL	GO:0000398~mRNA splicing, via spliceosome	0.0104733	ISY1, TXNL4B, KDM1A, WDR83, EFTUD2, SYNCRIP, PABPN1, PCBP2, RAVER2, POLR2E, LUC7L, SAP18, SMN1, SRSF10, SF3B1, SRRM2, RBFOX2, CPSF1, RBPMS, USP4, SCAF11, PLRG1, NUDT21, DDX39B, PSPC1, HNRNPA2B1, SNURF, RBM41, PPIE, SKIV2L2
PPM1A	1	0	0	0	0	0	1	0	0	0					GOTERM_BP_ALL	GO:0000377~RNA splicing, via transesterification reactions with bulged adenosine as nucleophile	0.0104733	ISY1, TXNL4B, KDM1A, WDR83, EFTUD2, SYNCRIP, PABPN1, PCBP2, RAVER2, POLR2E, LUC7L, SAP18, SMN1, SRSF10, SF3B1, SRRM2, RBFOX2, CPSF1, RBPMS, USP4, SCAF11, PLRG1, NUDT21, DDX39B, PSPC1, HNRNPA2B1, SNURF, RBM41, PPIE, SKIV2L2
ABI3BP	0	0	1	0	0	0	0	0	0	0					GOTERM_BP_ALL	GO:0044091~membrane biogenesis	0.0104917	ANXA2, PEX11A, CAV1, PTEN, ANK3, STX2, DMKN
EIF2S3L	0	1	0	0	0	0	0	0	0	0					GOTERM_BP_ALL	GO:0006613~cotranslational protein targeting to membrane	0.0105248	RPL30, RPS9, RPL3, RPS7, RPL31, RPL11, SSR3, RPL36A, RPL23A, RPS14, RPL26, RPL15, RPL18, RPS23
MCM3	0	1	1	1	0	1	1	0	0	0					GOTERM_BP_ALL	GO:0050790~regulation of catalytic activity	0.0105286	EIF4A2, ITSN2, MTCH1, ANKLE2, CCNK, NDUFA13, ITSN1, BCCIP, IL5RA, CCNC, DOCK10, DOCK11, PSMD9, EDNRB, PSMD5, PPP2R1A, CDC27, NEK2, CCNL1, SBF2, MAP2K3, LHCGR, CDKL5, CSNK2A1, FNBP1, TPM2, SERPINF1, PIH1D1, TPM1, SPINK5, AIP, VRK3, SRCIN1, PRLR, SYTL2, ERN2, OBSCN, MSH2, MAPKAPK2, AKAP9, PSME1, NGEF, LLGL2, PFKFB2, URI1, BRSK2, CHRNA3, TSG101, ARL1, AGAP1, FBLN1, RASAL2, PKMYT1, OAZ3, SOCS2, APH1B…
ILKAP	0	0	0	1	0	0	0	0	0	0					GOTERM_BP_ALL	GO:0010608~posttranscriptional regulation of gene expression	0.0106056	PPP1R15A, EIF4A2, EIF4A1, RNASEL, EIF5A2, RMND1, RBM4B, RPS27L, SMG7, RPS14, EPB41L5, PSMD9, SYNCRIP, UNK, PSMB5, PSMD5, PSMB3, EEFSEC, COA3, TIA1, RPS9, EIF2B3, CNOT6L, CAV1, TNFSF13, PASK, EIF2S1, ESR1, TARBP2, NCOR2, CNOT7, XRN1, EIF3K, DDX39B, EIF4E1B, CAPRIN1, MAPKAPK2, HNRNPA2B1, CNOT3, PSME1, LSM14B, EIF3D, RAN
ZHX3	0	0	0	0	0	1	1	0	0	0					GOTERM_BP_ALL	GO:0009144~purine nucleoside triphosphate metabolic process	0.0107766	PFKFB2, NDUFA13, UQCRB, COX15, NDUFB5, NDUFB4, AK2, TCIRG1, COX7C, ATP5L, MECP2, PMPCB, NADK, MON2, TPI1, ENTPD5, CTNS, NDUFC2, IGF1, SDHD, MLXIPL, NDUFS8, MSH2, NDUFAB1, NDUFS4, NDUFS2, CYCS, FXN
DHRS4L2	0	0	0	0	1	0	0	0	0	0					GOTERM_BP_ALL	GO:0098813~nuclear chromosome segregation	0.0108295	AHCTF1, KATNB1, PDS5B, NSL1, CENPC, RNF212, PPP1CC, PPP2R1A, NUP85, CDC27, ZNF207, KNTC1, NEK2, PIBF1, DIS3L2, CENPU, SUN1, CSNK2A1, NEK6, NDE1, ATRX, KIF22, SMC1A, SIRT2, CENPF, FANCD2, NUP98, MAD1L1, NUP37
GYPB	0	0	0	0	0	0	1	0	0	0					GOTERM_BP_ALL	GO:0046907~intracellular transport	0.0108982	RPL30, NDUFA13, RPL3, CLEC4M, RPL31, ZDHHC8, FBXO22, RPS14, PPP1CC, GNPTAB, AP1S2, PMPCA, GOLGA7, WLS, RPS9, CPT1A, RPS7, AIP, TAP2, COG1, CSNK1D, ANK3, SYTL2, DDX39B, KIF16B, RPL26, TSNARE1, NUP98, BRSK2, TSG101, ARL6, STXBP2, ARL1, NMD3, KLC1, ATP5L, TIMM50, SCFD1, NUP85, SMN1, TBC1D17, SNX5, AP1M1, TBC1D8B, ABCA2, RBPMS, CPSF1, HSPA4, ASPSCR1, IGF1, CYLD, POLA2, GOLGB1, RPS23, OSCP1, RERE, SER…
PI4KB	0	0	0	1	0	0	0	1	0	0					GOTERM_BP_ALL	GO:0055001~muscle cell development	0.0109506	RYR1, CAMK2D, CXADR, KDM1A, TPM1, ATP2A2, AKAP6, LDB3, SORBS2, CFLAR, IGF1, NFATC4, VEGFA, OBSCN, DDX39B, LMNA, PDLIM5, OBSL1
SRI	0	1	0	1	0	0	0	0	0	0					GOTERM_BP_ALL	GO:0045047~protein targeting to ER	0.011372	RPL30, RPS9, RPL3, RPS7, RPL31, RPL11, SSR3, RPL36A, RPL23A, RPS14, RPL26, RPL15, RPL18, RPS23
PAX4	0	1	0	0	0	0	0	0	0	0					GOTERM_BP_ALL	GO:0016575~histone deacetylation	0.0115763	ELK4, MBD3, CAMK2D, KDM1A, RBBP4, SAP18, PHB, MTA3, HDAC9, RCOR1, SIRT2, VEGFA
LIMK2	0	1	1	0	0	1	1	0	0	0					GOTERM_BP_ALL	GO:0055006~cardiac cell development	0.0118586	CAMK2D, CXADR, DDX39B, LMNA, AKAP6, SORBS2, IGF1, PDLIM5, OBSL1, VEGFA
ST6GALNAC1	0	1	0	0	0	0	0	0	0	0					GOTERM_BP_ALL	GO:0000375~RNA splicing, via transesterification reactions	0.0120702	ISY1, TXNL4B, KDM1A, WDR83, EFTUD2, SYNCRIP, PABPN1, PCBP2, RAVER2, POLR2E, LUC7L, SAP18, SMN1, SRSF10, SF3B1, SRRM2, RBFOX2, CPSF1, RBPMS, USP4, SCAF11, PLRG1, NUDT21, DDX39B, PSPC1, HNRNPA2B1, SNURF, RBM41, PPIE, SKIV2L2
FAHD1	1	1	0	0	0	0	1	0	0	0					GOTERM_BP_ALL	GO:0070972~protein localization to endoplasmic reticulum	0.0121851	PPP1R15A, RPL30, RPS9, RPL3, RPS7, RPL31, RPL11, SSR3, RPL36A, RPL23A, RPS14, RPL26, RPL15, RPL18, RAB3GAP1, RPS23
PPARGC1B	0	1	0	0	0	0	-1	0	0	0					GOTERM_BP_ALL	GO:0051783~regulation of nuclear division	0.0123441	CUL9, L3MBTL1, RANBP1, CSNK2A1, NEK6, ATRX, IGF1, PKMYT1, SIRT2, CENPF, MSH2, CDC27, ZNF207, KNTC1, NEK2, PLCB1, OBSL1, MAD1L1, SH2B1
SLC35A5	0	0	0	0	0	1	1	0	0	0					GOTERM_BP_ALL	GO:0007088~regulation of mitotic nuclear division	0.0123515	CUL9, L3MBTL1, RANBP1, CSNK2A1, NEK6, ATRX, IGF1, PKMYT1, SIRT2, CENPF, CDC27, ZNF207, KNTC1, NEK2, OBSL1, MAD1L1, SH2B1
BCL2L1	0	-1	0	0	0	0	1	0	-1	-1					GOTERM_BP_ALL	GO:0007399~nervous system development	0.0124142	ITSN2, CYFIP1, MTCH1, ANKLE2, TMEM41B, KDM1A, GDA, IFT172, CTNND1, TNC, GBA2, PPP1CC, EDNRB, SALL3, LZTS1, SBF2, WLS, EPM2A, IL15RA, CDKL5, SERF1B, RBFOX2, RPS7, KDM2B, SERPINF1, SPINK5, HDGFRP3, CSNK1D, RPGRIP1L, ANK3, SRCIN1, MTHFD1, FANCD2, FEZ2, KCNQ2, MXRA8, S100A6, OBSL1, NGEF, LLGL2, ZNF396, BRSK2, CHRNA3, INTU, ARL6, PRKDC, MAPKAP1, ZC4H2, PCDH15, NDRG2, T, SMN1, GPM6B, BPTF, TFAP2A, GSTM…
ATP5L	0	0	0	0	0	0	0	0	1	0					GOTERM_BP_ALL	GO:0019439~aromatic compound catabolic process	0.0125771	EIF4A2, EIF4A1, RNASEH2C, RNASEH2B, RPL30, RPL3, GDA, RPL31, RPL11, RPL36A, ZC3HAV1, SMG7, NT5C, RPS14, PPP2R1A, RPL15, RPL18, DIS3L2, RPS9, CNOT6L, UGT1A1, RPS7, CDKN2A, ENTPD4, PDE4D, RPL23A, ERN2, MTAP, CNOT7, XRN1, CNOT3, PDE5A, SKIV2L, RPL26, DNASE1L3, SKIV2L2, RAPGEF3, PRTFDC1, RPS23
MTCH2	0	0	1	0	0	1	1	0	0	0					GOTERM_BP_ALL	GO:0009259~ribonucleotide metabolic process	0.0137239	PFKFB2, RNASEH2B, NDUFA13, UQCRB, COX15, NDUFB5, NPR2, NDUFB4, AK2, AKAP6, TCIRG1, CROT, COX7C, PTHLH, ATP5L, SULT1A1, MECP2, EDNRB, GRM7, PMPCB, SULT4A1, NADK, MON2, LHCGR, TPI1, ENTPD4, PDE4D, ENTPD5, CTNS, NDUFC2, IGF1, SDHD, UCKL1, MLXIPL, NDUFS8, MSH2, AKAP9, NDUFAB1, NDUFS4, NDUFS2, CYCS, PDE5A, OSTN, CALM1, FXN, RAPGEF3, PRTFDC1
CXorf40A	1	1	0	0	0	0	1	0	0	0					GOTERM_BP_ALL	GO:0019693~ribose phosphate metabolic process	0.0139372	PFKFB2, RNASEH2B, NDUFA13, UQCRB, COX15, NDUFB5, NPR2, NDUFB4, AK2, AKAP6, TCIRG1, CROT, COX7C, PTHLH, ATP5L, SULT1A1, MECP2, EDNRB, GRM7, PMPCB, PGM2, SULT4A1, NADK, MON2, LHCGR, TPI1, ENTPD4, PDE4D, ENTPD5, CTNS, NDUFC2, IGF1, SDHD, UCKL1, MLXIPL, NDUFS8, MSH2, AKAP9, NDUFAB1, NDUFS4, NDUFS2, CYCS, PDE5A, OSTN, CALM1, FXN, RAPGEF3, PRTFDC1
AK2	0	0	0	0	0	0	1	0	0	0					GOTERM_BP_ALL	GO:0016242~negative regulation of macroautophagy	0.013972	SCFD1, NPC1, VPS13C, FEZ2, CLEC16A, LZTS1
ATRX	0	1	1	0	0	0	1	0	0	0					GOTERM_BP_ALL	GO:0000070~mitotic sister chromatid segregation	0.0140165	CSNK2A1, NEK6, ATRX, KATNB1, PDS5B, KIF22, SMC1A, NSL1, CENPC, CENPF, PPP2R1A, CDC27, ZNF207, NEK2, PIBF1, MAD1L1, DIS3L2
RABEP1	0	0	0	0	0	1	1	0	0	0					GOTERM_BP_ALL	GO:0019058~viral life cycle	0.0146448	RPL30, RNASEL, CCNK, TSG101, RPL3, CLEC4M, RPL31, RPL11, RPL36A, ZC3HAV1, RPS14, NUP85, PCBP2, POLR2E, RPL15, RPL18, RPS9, CXADR, RPS7, CAV1, TAP2, SLC52A1, WWP1, RPL23A, DEK, TARBP2, PLSCR1, NPC1, OAS1, NFIA, DDX39B, VAPB, PPIE, MITD1, NUP98, RPL26, CD46, EIF3D, RAN, RPS23, NUP37
PACS1	0	0	0	0	0	1	0	0	0	0					GOTERM_BP_ALL	GO:0042532~negative regulation of tyrosine phosphorylation of STAT protein	0.0147739	PPP2R1A, CAV1, NF2, PIBF1
PRLR	0	0	0	0	1	0	0	1	0	0					GOTERM_BP_ALL	GO:0035082~axoneme assembly	0.0151031	CCDC39, SPAG17, SPEF2, DNAH7, DYX1C1, CFAP46, CC2D2A, DNAI1, CCDC40
TRIM2	0	0	0	0	0	1	0	0	-1	0					GOTERM_BP_ALL	GO:0019751~polyol metabolic process	0.0153	MIOX, LHCGR, TPI1, ITPK1, PTEN, INPPL1, MECP2, INPP4B, SYNJ1, PLCZ1, CYP2R1, PLCG1, CALM1, PLCB1
RNF212	0	0	0	1	0	0	0	0	0	0					GOTERM_BP_ALL	GO:0048285~organelle fission	0.0153287	TDRKH, ANKLE2, CCNK, TRIOBP, LFNG, PPP2R1A, CDC27, ZNF207, KNTC1, NEK2, PIM2, DIS3L2, ACOT8, SUN1, CSNK2A1, ATRX, HAUS3, KIF22, SMC1A, SIRT2, DCN, RAD51B, MSH2, FANCD2, PLCB1, OBSL1, MAD1L1, L3MBTL1, CUL9, BRSK2, CDCA3, PEX11A, KATNB1, PDS5B, PKMYT1, NSL1, CENPC, RNF212, PIBF1, SH2B1, RANBP1, NEK6, NDE1, IGF1, PPP5C, CENPF, RAD51, CCNG2, ERCC1, TUBGCP3, TUBGCP4, RAN, NUP37
DTX3	0	0	0	1	0	1	1	0	0	0					GOTERM_BP_ALL	GO:0043603~cellular amide metabolic process	0.0154399	MRPS17, EIF4A2, CLIC5, EIF4A1, ST6GALNAC1, RPL30, RPL3, RPL31, RMND1, MRPL37, PCSK7, ECE2, GBA2, MRPL35, MRPL4, EFTUD2, RPS14, SYNCRIP, PPP2R1A, ZNF525, GGT1, METTL17, CERS5, RPS9, CNOT6L, RPS7, PASK, MRPL43, NCOR2, SLC25A16, BACE2, KARS, MTHFD1, DDX39B, EIF4E1B, ETHE1, ANKRD42, RPL26, EEF1E1, PPP1R15A, EIF5A2, RPL11, RPL36A, MRPL17, RBM4B, RPS27L, MRPL12, MRPL11, UNK, PCBP2, RPL15, RPL18, SLC19A…
TIA1	0	0	0	0	0	1	0	0	0	0					GOTERM_BP_ALL	GO:0042692~muscle cell differentiation	0.0157128	RYR1, CAMK2D, DTYMK, KDM1A, CBY1, ATP2A2, AKAP6, LDB3, HDAC9, FBXO22, EDNRB, T, BOC, LMNA, HIF1AN, PDLIM5, CXADR, H3F3B, DMPK, TPM1, NRG1, SORBS2, CFLAR, IGF1, NFATC4, MED28, VEGFA, IFT20, BCL9, KAT2A, OBSCN, DDX39B, PLCB1, OBSL1
EYA4	0	0	0	1	0	0	0	0	0	0					GOTERM_BP_ALL	GO:0006397~mRNA processing	0.0158426	TSEN34, ISY1, ZNF473, RNASEL, TXNL4B, KDM1A, RBM4B, WDR83, EFTUD2, SYNCRIP, PABPN1, PCBP2, RAVER2, POLR2E, ARL6IP4, LUC7L, SAP18, SMN1, SRSF10, SF3B1, SRRM2, TIA1, CNOT6L, CPSF6, RBFOX2, CPSF1, RBPMS, USP4, SCAF11, PLRG1, JMJD6, ERN2, NUDT21, DDX39B, PSPC1, HNRNPA2B1, SNURF, RBM41, PPIE, PABPC1L, SKIV2L2, SUGP2
AKAP6	0	0	0	0	0	0	1	0	0	0					GOTERM_BP_ALL	GO:0016079~synaptic vesicle exocytosis	0.01621	NAPA, PCLO, SYNJ1, ATP2A2, BRAF, STX3, STX2, SNAP29, CPLX1, RAB3GAP1, VAMP2, SYTL2
COA3	0	0	0	1	0	0	0	0	0	1					GOTERM_BP_ALL	GO:0035058~nonmotile primary cilium assembly	0.0163913	PCDH15, MKS1, FUZ, CSNK1D, BBS7, PIBF1, CC2D2A
GALC	0	0	0	0	0	0	1	0	0	1					GOTERM_BP_ALL	GO:0000280~nuclear division	0.0166235	TDRKH, ANKLE2, CCNK, TRIOBP, LFNG, PPP2R1A, CDC27, ZNF207, KNTC1, NEK2, PIM2, DIS3L2, SUN1, CSNK2A1, ATRX, HAUS3, KIF22, SMC1A, SIRT2, RAD51B, MSH2, FANCD2, PLCB1, OBSL1, MAD1L1, L3MBTL1, CUL9, BRSK2, CDCA3, KATNB1, PDS5B, PKMYT1, NSL1, CENPC, RNF212, PIBF1, SH2B1, RANBP1, NEK6, NDE1, IGF1, PPP5C, CENPF, RAD51, CCNG2, ERCC1, TUBGCP3, TUBGCP4, RAN, NUP37
PCDHGA1	0	0	0	0	1	0	0	0	0	0					GOTERM_BP_ALL	GO:0007044~cell-substrate junction assembly	0.0175592	ACVRL1, EPB41L5, LAMB3, DST, PDPK1, PTEN, ITGA6, FMN1, PHLDB2, PTK2, GPM6B, VEGFA
ACADVL	0	1	0	1	0	0	0	0	0	0					GOTERM_BP_ALL	GO:0006942~regulation of striated muscle contraction	0.0175592	CAMK2D, DMPK, PDE4D, CAV1, AKAP9, ATP2A2, ATP2A1, PDE5A, SRI, FPGT-TNNI3K, CALM1, TRPM4
SIPA1L3	0	0	0	0	0	0	0	0	1	0					GOTERM_BP_ALL	GO:0090201~negative regulation of release of cytochrome c from mitochondria	0.017847	PRELID1, LMNA, IGF1, FXN, BCL2L1
HIF1AN	0	0	0	0	0	0	1	0	0	0					GOTERM_BP_ALL	GO:0086004~regulation of cardiac muscle cell contraction	0.0187814	CAMK2D, PDE4D, CAV1, AKAP9, ATP2A2, SRI, TRPM4
EIF2S1	0	0	0	0	0	1	1	0	0	0					GOTERM_BP_ALL	GO:0090342~regulation of cell aging	0.0187814	RSL1D1, CDKN2A, PRKDC, NEK6, LMNA, PTEN, EEF1E1
CFAP46	0	0	0	0	1	0	0	0	0	1					GOTERM_BP_ALL	GO:1901657~glycosyl compound metabolic process	0.0188711	PFKFB2, NDUFA13, UQCRB, COX15, NDUFB5, NDUFB4, AK2, TCIRG1, CROT, COX7C, GBA2, ATP5L, SULT1A1, MECP2, NT5C, PMPCB, SULT4A1, NADK, MON2, TPI1, ENTPD4, ENTPD5, FUCA2, CTNS, NDUFC2, IGF1, SDHD, UCKL1, DCTD, MLXIPL, MTAP, NDUFS8, MSH2, NDUFAB1, NDUFS4, NDUFS2, CYCS, FXN, PRTFDC1
PPP2R1A	0	1	0	0	0	0	0	0	0	0					GOTERM_BP_ALL	GO:0071709~membrane assembly	0.0195382	ANXA2, CAV1, PTEN, ANK3, STX2, DMKN
NDUFS4	0	0	1	0	0	0	1	0	0	0					GOTERM_BP_ALL	GO:0021700~developmental maturation	0.0197672	RYR1, RERE, ACVRL1, FARP2, MTCH1, SEMA4D, KDM1A, NPR2, SPINK5, PTEN, IGF1, SIRT2, NFATC4, VEGFA, MECP2, NFASC, EDNRB, NFIA, PPP2R1A, RAC3, PPARG, PABPC1L, FGFR3, AP1M1
ZNF195	0	0	0	1	0	0	0	0	0	0					GOTERM_BP_ALL	GO:0046128~purine ribonucleoside metabolic process	0.0201821	PFKFB2, NDUFA13, UQCRB, COX15, NDUFB5, NDUFB4, AK2, TCIRG1, CROT, COX7C, ATP5L, SULT1A1, MECP2, PMPCB, SULT4A1, NADK, MON2, TPI1, ENTPD5, CTNS, NDUFC2, IGF1, SDHD, MLXIPL, MTAP, NDUFS8, MSH2, NDUFAB1, NDUFS4, NDUFS2, CYCS, FXN, PRTFDC1
DCN	0	0	0	0	0	0	1	0	0	0					GOTERM_BP_ALL	GO:0016241~regulation of macroautophagy	0.0203408	EPM2A, ATP6V0B, VPS13C, CLEC16A, DCN, IFT20, SCFD1, MAPK8, NPC1, FEZ2, LZTS1, ATP6V1D, RAB3GAP1, PAFAH1B2, SNX5
TBPL1	0	0	0	1	0	0	0	0	0	0					GOTERM_BP_ALL	GO:0051276~chromosome organization	0.0203496	RERE, ZNF451, KDM5C, AHCTF1, KDM1A, JMJD1C, SMG7, CHD2, ING4, ELK4, MECP2, PPP1CC, PPP2R1A, RUVBL2, CDC27, ZNF207, KNTC1, NEK2, DIS3L2, TOP3B, SUN1, USP7, RFC3, LIG1, CSNK2A1, KDM2B, EED, PIH1D1, ATRX, H2AFV, KIF22, SMC1A, HIST2H2BF, RAD23B, SIRT2, JMJD6, ERN2, KAT2A, MSH2, FANCD2, TEP1, MCM3, NUP98, RAPGEF3, MAD1L1, KDM7A, HIST1H2BN, L3MBTL1, CAMK2D, MEAF6, PRKDC, KATNB1, PDS5B, PHB, RNF4, HDAC9…
PLD3	0	0	0	0	0	0	0	1	-1	0					GOTERM_BP_ALL	GO:0001843~neural tube closure	0.0205059	MED12, KAT2A, RALA, KDM2B, RPS7, MTHFD1, T, IFT172, MKS1, FUZ, GRHL3, CC2D2A
WNK2	0	1	0	0	0	0	0	1	1	0					GOTERM_BP_ALL	GO:0046098~guanine metabolic process	0.0209098	KDM1A, GDA, PRTFDC1
USP40	0	0	0	1	0	0	1	0	0	0					GOTERM_BP_ALL	GO:0043547~positive regulation of GTPase activity	0.0212518	ITSN2, RASGRF2, ITSN1, IL5RA, SIPA1L3, RPGR, DOCK10, DOCK11, PSD4, SBF2, RALGPS1, GARNL3, CDKL5, PLEKHG2, FNBP1, NRG1, ARAP1, SPTB, ARHGEF9, RABEP1, OBSCN, AGAP6, AKAP9, TBC1D7, ITGA6, PLCB1, RAPGEF3, NGEF, LLGL2, CAMK2D, AGAP1, DENND3, RASAL2, RIC8B, TBC1D17, TBC1D8B, FARP2, RANBP1, FARP1, GIT2, EIF2B3, RIC1, SEMA4D, ARHGEF39, NTRK3, GRHL3, ARHGAP26, PTK2, SGSM3, SGSM2, CALM1, FGFR3, RAB3GAP1
MARS	0	0	0	1	0	0	0	0	0	0					GOTERM_BP_ALL	GO:0006312~mitotic recombination	0.0214673	RAD51B, POLD4, POLA2, RFC3, RAD51, LIG1, TEP1, ERCC1
SMN1	0	0	0	0	1	0	0	0	0	0					GOTERM_BP_ALL	GO:0098900~regulation of action potential	0.0214673	CAMK2D, CXADR, CAV1, SLMAP, AKAP9, ATP2A2, ANK3, TRPM4
GPS2	0	0	0	0	0	0	0	0	0	1					GOTERM_BP_ALL	GO:0042157~lipoprotein metabolic process	0.0215332	PGAP2, ZDHHC6, LCAT, ZDHHC8, ATG12, PIGX, PPM1A, ZDHHC18, APOM, ALB, PIGK, PIK3C3, PIGG, PIGF, GOLGA7, RAB3GAP1
KIAA1257	0	0	0	1	0	0	0	0	0	0					GOTERM_BP_ALL	GO:1901575~organic substance catabolic process	0.0217036	DMGDH, EIF4A2, EIF4A1, RPL30, NDUFA13, RPL3, RPL31, GDA, GBA2, FBXO22, GLS, RPS14, PSMD9, LIPE, PSMD5, PPP2R1A, CDC27, GGT1, ACOT8, RPS9, CPT1A, USP7, RPS7, CSNK2A1, ENTPD4, USP4, ENTPD5, MCCC1, CSNK1D, ERN2, MTAP, XRN1, KIF16B, PSME1, RPL26, KCTD17, CUL9, PFKFB2, RNASEH2C, RNASEH2B, BRSK2, TSG101, CLEC16A, OMA1, PHB, ZC3HAV1, PLD1, PLD3, OAZ3, AMDHD2, PCBP2, PLCG1, CAV1, CYP4F3, FUCA2, PHKB, IGF…
HECTD4	0	1	0	1	0	0	1	0	0	0					GOTERM_BP_ALL	GO:0009119~ribonucleoside metabolic process	0.0219709	PFKFB2, NDUFA13, UQCRB, COX15, NDUFB5, NDUFB4, AK2, TCIRG1, CROT, COX7C, ATP5L, SULT1A1, MECP2, PMPCB, SULT4A1, NADK, MON2, TPI1, ENTPD4, ENTPD5, CTNS, NDUFC2, IGF1, SDHD, UCKL1, MLXIPL, MTAP, NDUFS8, MSH2, NDUFAB1, NDUFS4, NDUFS2, CYCS, FXN, PRTFDC1
LEPROTL1	0	0	0	0	0	0	0	0	1	0					GOTERM_BP_ALL	GO:0060606~tube closure	0.0221089	MED12, KAT2A, RALA, KDM2B, RPS7, MTHFD1, T, IFT172, MKS1, FUZ, GRHL3, CC2D2A
PPFIBP1	0	0	0	0	0	0	1	0	0	0					GOTERM_BP_ALL	GO:0009116~nucleoside metabolic process	0.0224359	PFKFB2, NDUFA13, UQCRB, COX15, NDUFB5, NDUFB4, AK2, TCIRG1, CROT, COX7C, ATP5L, SULT1A1, MECP2, NT5C, PMPCB, SULT4A1, NADK, MON2, TPI1, ENTPD4, ENTPD5, CTNS, NDUFC2, IGF1, SDHD, UCKL1, DCTD, MLXIPL, MTAP, NDUFS8, MSH2, NDUFAB1, NDUFS4, NDUFS2, CYCS, FXN, PRTFDC1
ECSIT	0	1	0	1	0	0	0	0	0	0					GOTERM_BP_ALL	GO:0007018~microtubule-based movement	0.0225322	SPAG17, CCDC39, DNAH10, DNAH7, DYX1C1, NDE1, DNAH14, KATNB1, KIF22, SPG7, KLC1, BICD1, RPGR, IFT20, CFAP221, IFT81, KIF16B, CFAP46, KIF1B, KIF1A, KIF21B, DNAI1, CCDC40
SSBP1	1	0	0	-1	0	0	1	0	0	0					GOTERM_BP_ALL	GO:0044802~single-organism membrane organization	0.0227003	MTCH1, NDUFA13, RPL30, ANKLE2, MTCH2, RPL3, RPL31, PTEN, ATP2A2, DMKN, SYNE2, RPS14, PPP2R1A, SH3PXD2B, GOLGA7, SNAP29, SUN1, RPS9, ANXA2, RPS7, PDPK1, SSR3, ATP11C, ATP11B, ANK3, LZTFL1, SYTL2, GAK, PLSCR1, NPC1, PACS1, RPL26, PKP3, TSNARE1, NUP98, VAMP2, RAMP3, ARL6, STX18, RPL11, RPL36A, OMA1, TIMM50, MAPK8, SH3TC2, NUP85, LMNA, STX3, RPL15, STX2, RPL18, ATP9B, PRELID1, DMPK, HSPA4, NEK6, CAV1…
ZNF646	0	0	0	0	0	0	0	1	0	-1					GOTERM_BP_ALL	GO:0099003~vesicle mediated transport in synapse	0.022748	NAPA, ITSN1, ATP2A2, BRAF, CPLX1, SYTL2, PCLO, SYNJ1, STX3, STX2, SNAP29, RAB3GAP1, VAMP2
CNOT7	0	0	0	0	0	0	1	0	0	0					GOTERM_BP_ALL	GO:0010644~cell communication by electrical coupling	0.0227967	CAMK2D, PDE4D, CAV1, ANK3, SRI, CALM1
SMIM4	0	1	0	0	0	0	0	0	1	0					GOTERM_BP_ALL	GO:0044699~single-organism process	0.0228427	TDRKH, ITSN2, PGAP2, IFT172, ITSN1, HTR4, ALKBH2, PSMD9, LIPE, PSMD5, AKT3, ARPIN, WLS, GABARAPL1, RBFOX2, CXADR, CSNK2A1, HDGFRP3, SIGIRR, MYL6, MTHFD1, DDX39B, ETHE1, ORAI3, CLDN7, FEZ2, PSME1, TBPL1, NGEF, CFAP61, MTMR1, URI1, CELA3B, MEAF6, CDCA3, AGAP1, MRPL17, SDR39U1, ZC3HAV1, MRPL12, OAZ3, C2, MRPL11, SULT1A1, RNF212, EPB41L5, T, KCNMB3, PPARGC1B, ABCA2, GSTM3, FUCA2, CYP4F3, MRPL23, CP, …
KIAA2012	0	0	0	0	0	0	0	0	1	0					GOTERM_BP_ALL	GO:0042278~purine nucleoside metabolic process	0.0229634	PFKFB2, NDUFA13, UQCRB, COX15, NDUFB5, NDUFB4, AK2, TCIRG1, CROT, COX7C, ATP5L, SULT1A1, MECP2, PMPCB, SULT4A1, NADK, MON2, TPI1, ENTPD5, CTNS, NDUFC2, IGF1, SDHD, MLXIPL, MTAP, NDUFS8, MSH2, NDUFAB1, NDUFS4, NDUFS2, CYCS, FXN, PRTFDC1
PPP2R5C	1	1	0	0	0	1	1	0	0	0					GOTERM_BP_ALL	GO:0043647~inositol phosphate metabolic process	0.0230443	INPP4B, LHCGR, SYNJ1, PLCZ1, ITPK1, PTEN, INPPL1, PLCG1, CALM1, PLCB1
B4GALT1	0	0	0	0	0	1	1	0	0	0					GOTERM_BP_ALL	GO:0071702~organic substance transport	0.0234285	RPL30, NDUFA13, RPL3, CLEC4M, PGAP2, RPL31, SLC35B1, ZDHHC8, C14ORF166, GLS, RPS14, PSMD9, GNPTAB, LAMP2, AP1S2, PMPCA, GOLGA7, SLC35A5, WLS, RPS9, CPT1A, RPS7, SLC6A16, SLC6A15, AIP, TAP2, COG1, ATP11C, ATP11B, ANK3, PASK, SRCIN1, SYTL2, DDX39B, IFT81, RPL26, TSNARE1, NUP98, SIDT2, LLGL2, OSBP2, PFKFB2, BRSK2, CHRNA3, TSG101, NECAB3, ARL6, EIF5A2, STXBP2, AGAP1, NMD3, FBLN1, KLC1, CPLX1, TIMM50,…
NF2	0	0	0	0	-1	0	1	0	0	0					GOTERM_BP_ALL	GO:0048869~cellular developmental process	0.0235266	TDRKH, ITSN2, CYFIP1, IFT172, WIPF3, GBA2, ELK4, RPS14, EDNRB, PPP2R1A, ARPIN, IL15RA, CPT1A, CXADR, RBFOX2, SERPINF1, PIH1D1, HDGFRP3, CSNK1D, ANK3, JMJD6, DDX39B, IFT81, FEZ2, MXRA8, TBPL1, KCTD17, OBSL1, NGEF, LLGL2, L3MBTL1, INTU, PRKDC, PEX11A, PCDH15, GLG1, EPB41L5, STRIP2, SCFD1, T, GPM6B, PPARGC1B, TRPM4, GSTM3, PRELID1, DMPK, H3F3B, DCLK2, BRAF, IGF1, PTK2, PBX1, NFATC4, CYLD, PARP11, CC…
RPS9	0	1	0	0	0	0	0	0	0	0					GOTERM_BP_ALL	GO:0016310~phosphorylation	0.0235776	DGKE, ANKLE2, CCNK, NDUFA13, ITSN1, BCCIP, IL5RA, WDR83, CCNC, ARR3, PSMD9, LIPE, EDNRB, GNPTAB, PSMD5, PPP2R1A, AKT3, CDK20, PMPCB, NEK2, PIM2, CCNL1, MAP2K3, EPHA6, CDKL5, CSNK2A1, ENTPD5, PIH1D1, CSNK1D, SDHD, VRK3, PASK, SRCIN1, PRLR, ERN2, OBSCN, MSH2, MAPKAPK2, AKAP9, PSME1, DGKH, PFKFB2, BRSK2, CHRNA3, TSG101, UQCRB, COX15, PRKDC, NPR2, AK2, FBLN1, PHB, RASAL2, NDRG2, PKMYT1, AK7, SOCS2, N…
TP53AIP1	0	0	0	1	0	0	0	0	0	1					GOTERM_BP_ALL	GO:0055085~transmembrane transport	0.0237902	NDUFA13, TUSC3, SLC35B1, NIPAL3, SLC39A8, CLCC1, SLC39A3, CPT1A, SLC6A16, SLC6A15, TAP2, ATP11C, ATP11B, ANK3, SLC9B2, STIM2, AKAP9, ORAI3, KCNQ2, S100A6, CHRNA3, CHRNA5, UQCRB, COX15, ATP5L, TIMM50, OAZ3, KCNMB3, SLC38A6, PLCG1, SLC15A4, ATP6V1D, SLC38A5, SLC19A1, TRPM4, ABCA2, SLC37A2, SLC35E1, HSPA4, CAV1, SLC4A10, EIF2S1, SLC16A14, SLC6A7, SLC6A9, WNK2, CALM1, MRS2, RYR1, CLIC5, SLC44A1, SLC4…
CYFIP1	1	-1	0	0	0	0	1	0	0	0					GOTERM_BP_ALL	GO:0006661~phosphatidylinositol biosynthetic process	0.02448	MTMR1, VAC14, PGAP2, PTEN, INPPL1, PIGX, FIG4, INPP4B, SYNJ1, PIGK, PIK3C3, PI4KB, PIGG, PIGF, FGFR3
TANGO2	0	0	0	0	0	0	1	0	0	0					GOTERM_BP_ALL	GO:0030518~intracellular steroid hormone receptor signaling pathway	0.02448	CALCOCO1, RBFOX2, DYX1C1, NR1I3, DDX54, PHB, MED16, RNF4, ESR1, ESR2, MED12, PPP5C, MED14, RAN, PPARGC1B
EPB41L5	1	1	0	-1	-1	0	1	0	0	0					GOTERM_BP_ALL	GO:0009792~embryo development ending in birth or egg hatching	0.0245113	ACVRL1, SPEF2, KDM1A, IFT172, MED12, LFNG, NEK2, CC2D2A, SLC39A3, EMX1, RPS7, KDM2B, TPM1, ITPK1, RPGRIP1L, SENP2, RAD51B, KIAA1217, KAT2A, MTHFD1, MSH2, MED21, FXN, RNASEH2B, RALA, INTU, PRKDC, ADD1, EPB41L5, DNAJB6, T, PLCG1, BPTF, TFAP2A, MBD3, CENPU, KIDINS220, FUZ, GRHL3, IGF1, SULF1, PBX1, VEGFA, CNOT3, TAF8, MKS1, B9D1, TAB1, BCL2L1
CREM	0	0	0	0	0	0	1	0	0	0					GOTERM_BP_ALL	GO:0099504~synaptic vesicle cycle	0.0245564	NAPA, ITSN1, PTEN, ATP2A2, BRAF, CPLX1, SYTL2, PCLO, SYNJ1, STX3, STX2, SNAP29, RAB3GAP1, VAMP2
RSL1D1	0	1	0	0	0	0	1	0	0	0					GOTERM_BP_ALL	GO:0045184~establishment of protein localization	0.0249982	RPL30, NDUFA13, RPL3, PGAP2, RPL31, ZDHHC8, RPS14, PSMD9, GNPTAB, RUVBL2, LAMP2, AP1S2, PMPCA, GOLGA7, WLS, RPS9, CPT1A, RPS7, PIH1D1, AIP, TAP2, COG1, ANK3, SRCIN1, SYTL2, IFT81, RPL26, TSNARE1, NUP98, PKP3, PHLDB2, SIDT2, LLGL2, PFKFB2, BRSK2, TSG101, NECAB3, ARL6, EIF5A2, STXBP2, AGAP1, NMD3, FBLN1, KLC1, CPLX1, TIMM50, SCFD1, AP5M1, NUP85, AP4S1, TBC1D17, SLC15A4, ATP6V1D, GPM6B, SNX5, TRPM4,…
LRRC23	0	0	0	0	0	1	1	0	0	0					GOTERM_BP_ALL	GO:0006612~protein targeting to membrane	0.0253607	RPL30, RPS9, RPL3, ANXA2, RPS7, ARL6, RPL31, RPL11, SSR3, RPL36A, RPL23A, ANK3, RPS14, NFASC, PACS1, RPL26, RPL15, RPL18, GOLGA7, RPS23
ATP11B	0	0	0	0	0	1	1	0	0	0					GOTERM_BP_ALL	GO:0032970~regulation of actin filament-based process	0.0254674	CYFIP1, CAMK2D, SYNPO2, WIPF3, ATP2A2, FMN1, SRI, TRIOBP, ADD1, GPM6B, ARPIN, TRPM4, PDE4D, CAV1, NTRK3, TPM1, GRHL3, BRAF, ARPC5, ARAP1, SSH2, BAIAP2, SPTB, FCHSD1, CCDC88A, ABI2, AKAP9, EVL, NF2, PHLDB2, RAPGEF3
SAP18	1	0	1	1	0	1	1	0	0	1					GOTERM_BP_ALL	GO:1901361~organic cyclic compound catabolic process	0.0258639	EIF4A2, EIF4A1, RNASEH2C, RNASEH2B, RPL30, RPL3, GDA, RPL31, RPL11, RPL36A, ZC3HAV1, SMG7, NT5C, RPS14, PPP2R1A, RPL15, RPL18, DIS3L2, RPS9, CNOT6L, UGT1A1, RPS7, CDKN2A, ENTPD4, PDE4D, RPL23A, ERN2, MTAP, CNOT7, XRN1, CNOT3, PDE5A, SKIV2L, RPL26, DNASE1L3, SKIV2L2, RAPGEF3, PRTFDC1, RPS23
NUTM2D	1	0	0	0	0	0	0	0	0	1					GOTERM_BP_ALL	GO:0048646~anatomical structure formation involved in morphogenesis	0.0262469	ACVRL1, SPAG17, CSF3R, SPEF2, B4GALT1, IFT172, CBY1, PTEN, LDB3, FMN1, RPGR, MED12, LFNG, PPP3CB, BBS9, CFAP46, BBS7, CC2D2A, SNAP29, WLS, CCDC39, ANXA2, RPS7, KDM2B, SERPINF1, TPM1, SPINK5, CSNK1D, RPGRIP1L, DCN, JMJD6, KAT2A, CEACAM1, OBSCN, MTHFD1, IFT81, KIF16B, NCL, TBC1D7, TBPL1, ITGA6, TRIM59, KCTD17, OBSL1, PHLDB2, RAPGEF3, CCDC40, RALA, INTU, DNAH7, ARL6, PRKDC, PCDH15, KLK3, HDAC9, EPB4…
NCL	0	0	0	0	1	0	0	0	0	0					GOTERM_BP_ALL	GO:1903429~regulation of cell maturation	0.0263646	EDNRB, PPP2R1A, NPR2, RAC3, SIRT2
LRCH3	0	0	0	1	0	0	0	0	0	-1					GOTERM_BP_ALL	GO:0010922~positive regulation of phosphatase activity	0.026387	PPP1R15A, RIPK3, AKAP6, CALM1, VRK3, PPARGC1B
CCDC142	1	0	1	1	0	0	0	0	0	0					GOTERM_BP_ALL	GO:0043516~regulation of DNA damage response, signal transduction by p53 class mediator	0.026387	SPRED2, KDM1A, CDKN2A, EEF1E1, SENP2, CD44
GBA2	0	1	0	1	0	0	0	0	0	0					GOTERM_BP_ALL	GO:0016577~histone demethylation	0.026387	KDM5C, KDM1A, KDM2B, JMJD1C, KDM7A, JMJD6
CAV1	0	0	0	0	1	0	0	0	0	-1					GOTERM_BP_ALL	GO:1901987~regulation of cell cycle phase transition	0.0263958	RNASEH2B, CAMK2D, PRKDC, PTEN, RPS27L, PSMD9, PSMB5, PSMD5, PSMB3, CDC27, ZNF207, KNTC1, MTA3, CNOT6L, CRADD, CSNK2A1, CDKN2A, NEK6, PPP2R5C, PLRG1, SENP2, SIRT2, PBX1, RAD51B, CENPF, CNOT7, CNOT3, PSME1, CDK10, PLCB1, MAD1L1
FRMD5	0	0	0	0	0	1	0	0	0	0					GOTERM_BP_ALL	GO:0051281~positive regulation of release of sequestered calcium ion into cytosol	0.0273481	NPSR1, PDPK1, BDKRB1, AKAP6, PLCG1, SRI, CALM1
NSA2	0	0	0	1	0	0	0	1	0	0					GOTERM_BP_ALL	GO:0001952~regulation of cell-matrix adhesion	0.0274675	DDR1, ACVRL1, EPB41L5, CDKN2A, MINK1, PTEN, FMN1, NF2, PHLDB2, PTK2, GPM6B, VEGFA
ABCF2	1	0	0	0	0	0	1	0	0	0					GOTERM_BP_ALL	GO:0044248~cellular catabolic process	0.0274698	DMGDH, EIF4A2, EIF4A1, RPL30, RPL3, RPL31, GDA, GBA2, FBXO22, GLS, RPS14, PSMD9, LIPE, PSMD5, PPP2R1A, CDC27, GGT1, ACOT8, RPS9, CPT1A, USP7, RPS7, ENTPD4, USP4, ENTPD5, MCCC1, CSNK1D, ERN2, MTAP, XRN1, KIF16B, PSME1, RPL26, KCTD17, CUL9, RNASEH2C, RNASEH2B, TSG101, CLEC16A, OMA1, ZC3HAV1, AMDHD2, PCBP2, PLCG1, GSTM3, CAV1, CYP4F3, PHKB, IGF1, PTK2, QDPR, CYLD, MLXIPL, CNOT7, CNOT3, ECHDC2, SKIV2…
PCDHGA2	1	1	0	0	0	1	1	0	0	0					GOTERM_BP_ALL	GO:0010810~regulation of cell-substrate adhesion	0.0275963	DDR1, ACVRL1, ECM2, CDKN2A, MINK1, PTEN, BRAF, FMN1, FBLN1, TRIOBP, PTK2, VEGFA, EPB41L5, ABI3BP, RAC3, ITGA6, NF2, PHLDB2, GPM6B
LUC7L	-1	0	0	1	0	0	0	0	0	-1					GOTERM_BP_ALL	GO:0051640~organelle localization	0.0277432	NAPA, GPSM2, SERPINA1, ARL6, ITSN1, PTEN, ATP2A2, KATNB1, ATP2A1, NMD3, BICD1, CPLX1, SYNE2, SCFD1, PCLO, KIF1B, STX3, BBS7, STX2, PIBF1, SNAP29, MAP4K2, NDE1, SHROOM2, BRAF, CSNK1D, KIF22, PTK2, SYTL2, IFT20, KAT2A, CENPF, NIN, SYNJ1, MYO1A, ALB, NUP98, SEC24C, RAN, RAB3GAP1, VAMP2, LLGL2
SLC15A4	0	0	0	1	0	0	0	0	0	0					GOTERM_BP_ALL	GO:0030307~positive regulation of cell growth	0.0279437	ITSN2, LGI1, CDKL5, KDM2B, SEMA4D, H3F3B, CSNK2A1, NTRK3, NOL8, AKAP6, NRG1, IGF1, VEGFA, DDX39B, FGFR1OP, CD38, FXN
C11orf84	0	0	0	0	0	0	0	1	0	-1					GOTERM_BP_ALL	GO:0010524~positive regulation of calcium ion transport into cytosol	0.0294169	NPSR1, PDPK1, CAV1, BDKRB1, AKAP6, PLCG1, SRI, CALM1
PPARG	0	1	0	0	0	0	0	0	0	0					GOTERM_BP_ALL	GO:0030330~DNA damage response, signal transduction by p53 class mediator	0.0296972	CNOT6L, CRADD, KDM1A, CDKN2A, ATRX, PPP2R5C, SENP2, ING4, SPRED2, CNOT7, CNOT3, EEF1E1, CD44
NADK	0	0	0	0	0	0	1	0	0	-1					GOTERM_BP_ALL	GO:0044267~cellular protein metabolic process	0.0300685	EIF4A2, EIF4A1, RPL30, ANKLE2, CCNK, RPL3, PGAP2, RPL31, LRR1, IPP, JMJD1C, ZDHHC6, WDR83, CCNC, ZDHHC8, ARR3, ELK4, RPS14, PSMD9, LIPE, EDNRB, PSMD5, PPP2R1A, AKT3, CDC27, CDK20, FBXO3, CCNL1, GOLGA7, EPHA6, ALG9, CSNK2A1, SERPINF1, PIH1D1, ENTPD5, MED8, CSNK1D, PASK, ATG12, JMJD6, KARS, DDX39B, AKAP9, PSME1, RPL26, NUP98, KCTD17, MTMR1, CDCA3, MEAF6, PRKDC, EIF5A2, MRPL17, KLK3, OMA1, MRPL12, G…
MAD1L1	0	0	1	1	-1	0	0	0	0	0					GOTERM_BP_ALL	GO:0009150~purine ribonucleotide metabolic process	0.0302078	PFKFB2, NDUFA13, UQCRB, COX15, NDUFB5, NPR2, NDUFB4, AK2, AKAP6, TCIRG1, CROT, COX7C, PTHLH, ATP5L, SULT1A1, MECP2, EDNRB, GRM7, PMPCB, SULT4A1, NADK, MON2, LHCGR, TPI1, PDE4D, ENTPD5, CTNS, NDUFC2, IGF1, SDHD, MLXIPL, NDUFS8, MSH2, AKAP9, NDUFAB1, NDUFS4, NDUFS2, CYCS, PDE5A, OSTN, CALM1, FXN, RAPGEF3, PRTFDC1
CLDND1	1	1	0	0	0	0	1	0	0	0					GOTERM_BP_ALL	GO:0043009~chordate embryonic development	0.0304403	ACVRL1, RNASEH2B, RALA, SPEF2, INTU, KDM1A, PRKDC, IFT172, ADD1, MED12, LFNG, EPB41L5, DNAJB6, T, NEK2, PLCG1, CC2D2A, BPTF, SLC39A3, TFAP2A, MBD3, CENPU, EMX1, KDM2B, RPS7, KIDINS220, TPM1, ITPK1, FUZ, GRHL3, IGF1, RPGRIP1L, SENP2, SULF1, PBX1, VEGFA, RAD51B, KIAA1217, KAT2A, MSH2, MTHFD1, MED21, CNOT3, TAF8, MKS1, B9D1, TAB1, BCL2L1
PTEN	0	1	0	0	1	1	1	0	0	0					GOTERM_BP_ALL	GO:1903115~regulation of actin filament-based movement	0.0306949	CAMK2D, PDE4D, CAV1, AKAP9, ATP2A2, SRI, TRPM4
EBPL	0	0	0	0	1	0	0	0	0	0					GOTERM_BP_ALL	GO:0032091~negative regulation of protein binding	0.0309054	DNAJB2, EPB41L5, MAPK8, KDM1A, ANXA2, USP33, RUVBL2, CAV1, MITD1, SENP2, NFATC4
DEF8	1	0	0	1	0	1	1	0	0	0					GOTERM_BP_ALL	GO:0090150~establishment of protein localization to membrane	0.0309727	NDUFA13, RPL30, RAMP3, RPL3, ARL6, RPL31, RPL11, RPL36A, RPS14, MAPK8, RPL15, RPL18, GOLGA7, RPS9, ANXA2, RPS7, HSPA4, PDPK1, SSR3, RPL23A, BRAF, ANK3, GAK, IFT20, NFASC, NPC1, PACS1, RPL26, PKP3, RAB3GAP1, VAMP2, RPS23, BCL2L1
BICD1	0	1	0	0	0	1	1	0	0	0					GOTERM_BP_ALL	GO:0014020~primary neural tube formation	0.0315231	MED12, KAT2A, RALA, KDM2B, RPS7, MTHFD1, T, IFT172, MKS1, FUZ, GRHL3, CC2D2A
NR2C1	1	0	0	0	0	1	1	0	0	0					GOTERM_BP_ALL	GO:1901888~regulation of cell junction assembly	0.0320691	ACVRL1, EPB41L5, CAV1, NPHP1, PTEN, FMN1, PHLDB2, PTK2, GPM6B, VEGFA
LARP7	0	0	0	1	0	0	0	0	0	0					GOTERM_BP_ALL	GO:0090109~regulation of cell-substrate junction assembly	0.0324554	ACVRL1, EPB41L5, PTEN, FMN1, PHLDB2, PTK2, GPM6B, VEGFA
PRTFDC1	0	0	0	0	0	1	0	0	0	0					GOTERM_BP_ALL	GO:0051893~regulation of focal adhesion assembly	0.0324554	ACVRL1, EPB41L5, PTEN, FMN1, PHLDB2, PTK2, GPM6B, VEGFA
PRR14L	0	0	0	0	1	0	0	0	0	0					GOTERM_BP_ALL	GO:0034641~cellular nitrogen compound metabolic process	0.0328337	TDRKH, RPL30, RPL3, RPL31, WDR83, GABPB1, C14ORF166, ELK4, PSMD9, ALKBH2, PSMD5, ZXDC, RAVER2, LUC7L, ZNF19, RBFOX2, CSNK2A1, PIH1D1, MED8, DDX10, PASK, SIGIRR, MTAP, MTHFD1, DDX39B, RFX7, TEP1, ETHE1, PSME1, TBPL1, PIH1D2, RPL26, NUP98, ZNF396, URI1, ZBTB8A, MEAF6, PRKDC, MRPL17, ZC3HAV1, MRPL12, OAZ3, MRPL11, SULT1A1, RNF212, PPP4C, T, NUP85, NRBF2, PPARGC1B, SLC19A1, ABCA2, GSTM3, ZNF263, RNAS…
FFAR4	1	0	0	1	0	0	0	0	0	0					GOTERM_BP_ALL	GO:1903887~motile primary cilium assembly	0.0334368	INTU, MKS1, CC2D2A
LSM14B	0	0	0	0	0	0	1	-1	0	0					GOTERM_BP_ALL	GO:0006417~regulation of translation	0.0335157	PPP1R15A, EIF4A2, EIF4A1, EIF5A2, RMND1, RBM4B, RPS27L, RPS14, SYNCRIP, UNK, EEFSEC, COA3, TIA1, RPS9, EIF2B3, CNOT6L, PASK, EIF2S1, ESR1, TARBP2, NCOR2, CNOT7, EIF3K, DDX39B, EIF4E1B, CAPRIN1, HNRNPA2B1, CNOT3, LSM14B, EIF3D, RAN
DCLK2	0	0	0	1	0	0	0	0	0	0					GOTERM_BP_ALL	GO:0010564~regulation of cell cycle process	0.0335471	CCNK, PTEN, PSMD9, PPP2R1A, PSMD5, CDC27, ZNF207, KNTC1, NEK2, CNOT6L, CSNK2A1, ATRX, PPP2R5C, PLRG1, SMC1A, SENP2, SIRT2, RAD51B, MSH2, DDX39B, PSME1, PIK3C3, PLCB1, OBSL1, MAD1L1, L3MBTL1, CUL9, RNASEH2B, CAMK2D, PRKDC, RPS27L, PKMYT1, RNF4, PSMB5, PSMB3, MTA3, SH2B1, RANBP1, CRADD, CDKN2A, NEK6, IGF1, PBX1, MLXIPL, CENPF, CNOT7, CNOT3, CDK10, CALM1
CUL9	0	0	0	1	0	0	0	0	0	0					GOTERM_BP_ALL	GO:0010565~regulation of cellular ketone metabolic process	0.0343372	ACADVL, CPT1A, UGT1A1, CAV1, OAZ3, NCOR2, FABP1, MLXIPL, PSMD9, CEACAM1, SLC7A7, PSMB5, PSMD5, PSMB3, PSME1, PPARG, PIBF1
C9orf85	0	0	0	1	0	1	1	0	0	0					GOTERM_BP_ALL	GO:0006482~protein demethylation	0.0345994	KDM5C, KDM1A, KDM2B, JMJD1C, KDM7A, JMJD6
SERF1B	1	0	0	0	0	0	1	1	0	0					GOTERM_BP_ALL	GO:0008214~protein dealkylation	0.0345994	KDM5C, KDM1A, KDM2B, JMJD1C, KDM7A, JMJD6
RFX7	0	0	0	0	0	0	0	0	0	1					GOTERM_BP_ALL	GO:0045444~fat cell differentiation	0.0350328	RNASEL, LAMB3, ARL6, PEX11A, TMEM120A, ERAP1, CBY1, SENP2, SIRT2, SAV1, CREB1, SH3PXD2B, FFAR4, BBS9, ITGA6, PPARG, BBS7, PLCB1, METTL8, TRPM4
PIBF1	0	0	0	0	0	0	1	0	0	0					GOTERM_BP_ALL	GO:0044763~single-organism cellular process	0.0355092	TDRKH, ITSN2, PGAP2, IFT172, ITSN1, HTR4, ALKBH2, PSMD9, LIPE, PSMD5, AKT3, ARPIN, WLS, GABARAPL1, RBFOX2, CXADR, CSNK2A1, HDGFRP3, SIGIRR, MYL6, MTHFD1, DDX39B, ETHE1, ORAI3, CLDN7, FEZ2, PSME1, TBPL1, NGEF, MTMR1, URI1, MEAF6, CDCA3, AGAP1, MRPL17, ZC3HAV1, MRPL12, OAZ3, MRPL11, SULT1A1, RNF212, EPB41L5, T, KCNMB3, PPARGC1B, ABCA2, GSTM3, CYP4F3, MRPL23, CP, PBX1, FASN, FAT1, RNF220, KCNC4, MRP…
JMJD1C	0	0	0	1	0	0	0	0	0	0					GOTERM_BP_ALL	GO:0051726~regulation of cell cycle	0.0355495	CCNK, BCCIP, PTEN, CCNC, ING4, PSMD9, PPP2R1A, PSMD5, CDC27, CDK20, ZNF207, KNTC1, NEK2, PIM2, CCNL1, CDKL5, CNOT6L, CSNK2A1, STRADA, ATRX, PPP2R5C, PLRG1, CGRRF1, SMC1A, SENP2, SIRT2, RAD51B, ERN2, PPM1A, MSH2, DDX39B, PSME1, PIK3C3, PLCB1, OBSL1, MAD1L1, L3MBTL1, CUL9, PPP1R15A, RNASEH2B, CAMK2D, TSG101, HPGD, PRKDC, NPR2, RPS27L, PKMYT1, CCNDBP1, RNF4, PSMB5, RBBP4, PSMB3, MTA3, SH2B1, RANBP1,…
SLC7A7	0	0	0	0	0	1	0	0	-1	0					GOTERM_BP_ALL	GO:0006998~nuclear envelope organization	0.0356621	PARP11, ANKLE2, SUN1, DMPK, PPP2R1A, NUP85, NEK6, LMNA, NUP98, SYNE2, NUP37
VPS13A	0	0	0	0	-1	0	0	0	1	0					GOTERM_BP_ALL	GO:0003341~cilium movement	0.0356965	CCDC39, SPAG17, CFAP221, DNAH7, DYX1C1, CFAP46, DNAI1, CCDC40
ZFC3H1	0	0	0	1	0	0	0	0	0	0					GOTERM_BP_ALL	GO:0051306~mitotic sister chromatid separation	0.0356965	CENPF, CSNK2A1, PPP2R1A, NEK6, CDC27, ZNF207, MAD1L1, DIS3L2
C11orf49	0	0	0	-1	0	1	0	0	0	0					GOTERM_BP_ALL	GO:1903362~regulation of cellular protein catabolic process	0.0368463	RIC1, DYX1C1, ANXA2, CDKN2A, CAV1, PTEN, CLEC16A, CSNK1D, FBXO22, RAD23B, UCHL5, PTK2, SIRT2, DNAJB2, RNF144A, PSMD9, PSMB5, PSMD5, PSMB3, CDC27, PSME1, BBS7, UBE2K, RNF166
CLEC4M	0	0	0	0	1	0	0	0	0	0					GOTERM_BP_ALL	GO:0007398~ectoderm development	0.0369462	EPB41L5, ITGA6, GRHL3, NF2, STX2
RPGRIP1L	0	0	0	0	0	1	1	0	0	0					GOTERM_BP_ALL	GO:0006283~transcription-coupled nucleotide-excision repair	0.0373933	ISY1, POLD4, USP7, RFC3, LIG1, ERCC1, POLR2E, PPIE, LIG3, POLK
FAM178A	0	0	0	0	0	0	0	1	0	0					GOTERM_BP_ALL	GO:0055117~regulation of cardiac muscle contraction	0.0373933	CAMK2D, PDE4D, CAV1, AKAP9, ATP2A2, PDE5A, SRI, FPGT-TNNI3K, CALM1, TRPM4
ANXA2	0	0	0	0	-1	0	1	0	0	-1					GOTERM_BP_ALL	GO:0009653~anatomical structure morphogenesis	0.0376316	ITSN2, CYFIP1, CSF3R, KDM1A, IFT172, WIPF3, TNC, INPPL1, PSMD9, PPP2R1B, SALL3, PSMD5, LZTS1, ARPIN, SLC39A3, WLS, CDKL5, RBFOX2, RPS7, LIG1, KDM2B, SERPINF1, TPM1, SPINK5, CSNK1D, RPGRIP1L, ANK3, VRK3, SRCIN1, JMJD6, OBSCN, MTHFD1, IFT81, KIF16B, FANCD2, NCL, FEZ2, PSME1, S100A6, TBPL1, KCTD17, OBSL1, PHLDB2, NGEF, SIDT2, BRSK2, CHRNA3, INTU, ARL6, PRKDC, PCDH15, KLK3, FBLN1, OMA1, GLG1, SAV1, E…
BOC	1	0	1	0	0	0	1	0	0	1					GOTERM_BP_ALL	GO:0050732~negative regulation of peptidyl-tyrosine phosphorylation	0.0381636	SEMA4D, PPP2R1A, CAV1, FGFR1OP, NF2, PIBF1, SRCIN1
PTK2	0	0	0	-1	0	1	1	0	0	0					GOTERM_BP_ALL	GO:0046488~phosphatidylinositol metabolic process	0.0382398	MTMR1, VAC14, TMEM55B, PLA2G4F, PGAP2, PLA2G4C, PTEN, INPPL1, NRG1, PIGX, FIG4, INPP4B, SYNJ1, PIGK, PIK3C3, PI4KB, PLCB1, PIGG, PIGF, FGFR3
VAC14	0	0	0	0	0	0	0	0	1	0					GOTERM_BP_ALL	GO:0031344~regulation of cell projection organization	0.0385316	ITSN2, RALA, CHRNA3, KDM1A, PTEN, USH1C, KATNB1, ESPN, PLD1, PDLIM5, TBC1D17, LZTS1, ARPIN, RANBP1, IL15RA, CDKL5, CAMK1D, SEMA4D, KIDINS220, ODF2, METRN, CAV1, NTRK3, SERPINF1, FUZ, NRG1, BRAF, ARAP1, SSH2, BAIAP2, SRCIN1, PTK2, NFATC4, VEGFA, GAK, FIG4, IFT20, CYLD, CCDC88A, KAT2A, SGSM3, CAPRIN1, TBC1D7, EVL, KCTD17, OBSL1, NGEF
DDX60	0	0	0	1	0	0	0	0	0	0					GOTERM_BP_ALL	GO:0055002~striated muscle cell development	0.0385451	RYR1, CAMK2D, CXADR, TPM1, AKAP6, LDB3, SORBS2, CFLAR, IGF1, VEGFA, OBSCN, DDX39B, LMNA, PDLIM5, OBSL1
CSNK1D	0	0	0	0	0	0	0	0	1	0					GOTERM_BP_ALL	GO:0007059~chromosome segregation	0.039098	AHCTF1, KATNB1, PDS5B, NSL1, CENPC, RNF212, PPP1CC, PPP2R1A, NUP85, CDC27, ZNF207, KNTC1, NEK2, PIBF1, DIS3L2, TOP3B, CENPU, SUN1, CSNK2A1, NEK6, NDE1, ATRX, KIF22, SMC1A, SIRT2, CENPF, FANCD2, NUP98, MAD1L1, NUP37
CLDND2	1	0	0	1	0	1	1	0	1	0					GOTERM_BP_ALL	GO:0046785~microtubule polymerization	0.0391443	NIN, NDE1, AKAP9, ZNF207, HDGFRP3, TUBGCP3, CSNK1D, TUBGCP4
ZNF197	0	0	0	0	1	0	0	-1	0	0					GOTERM_BP_ALL	GO:1903391~regulation of adherens junction organization	0.0391443	ACVRL1, EPB41L5, PTEN, FMN1, PHLDB2, PTK2, GPM6B, VEGFA
SERINC5	0	0	0	0	0	0	0	1	0	0					GOTERM_BP_ALL	GO:0061001~regulation of dendritic spine morphogenesis	0.0392355	CAPRIN1, PTEN, PDLIM5, BAIAP2, SRCIN1, NGEF
PLSCR1	0	0	-1	1	0	0	-1	0	0	0					GOTERM_BP_ALL	GO:0046474~glycerophospholipid biosynthetic process	0.0400204	MTMR1, VAC14, PGAP2, PTEN, INPPL1, PIGX, FIG4, INPP4B, PLSCR1, SYNJ1, PTPMT1, PIGK, PIK3C3, PI4KB, PIGG, PIGF, FGFR3, LPIN3
ME3	0	0	0	1	0	0	0	0	0	0					GOTERM_BP_ALL	GO:0007015~actin filament organization	0.0404683	CYFIP1, SYNPO2, WIPF3, PCDH15, INPPL1, FMN1, ESPN, TRIOBP, ADD1, ARPIN, PPARGC1B, TPM2, TPM1, SHROOM2, SORBS2, BRAF, ARPC5, RHOF, ARAP1, BAIAP2, SPTB, FCHSD1, DIAPH2, MYO1B, ABI2, FAT1, EVL, NF2, PHLDB2, RAPGEF3
CKB	0	0	0	1	0	0	0	0	0	0					GOTERM_BP_ALL	GO:0031329~regulation of cellular catabolic process	0.0411105	PTEN, CLEC16A, ZC3HAV1, FBXO22, DNAJB2, PSMD9, PSMB5, PSMD5, PSMB3, PHKG2, CDC27, BBS7, CPT1A, RIC1, DYX1C1, ANXA2, CDKN2A, CAV1, ENTPD5, CSNK1D, IGF1, RAD23B, SIRT2, UCHL5, PTK2, RNF144A, FABP1, MLXIPL, CNOT7, PSME1, UBE2K, RNF166, RAPGEF3
KIAA0907	0	0	0	1	0	1	0	0	0	0					GOTERM_BP_ALL	GO:0051648~vesicle localization	0.0413674	NAPA, MAP4K2, SERPINA1, ARL6, NDE1, ITSN1, PTEN, SHROOM2, ATP2A2, BRAF, CSNK1D, CPLX1, SYTL2, SCFD1, PCLO, SYNJ1, MYO1A, BBS7, STX3, STX2, SEC24C, SNAP29, RAB3GAP1, VAMP2
ZDHHC18	1	1	1	0	1	1	1	1	0	0					GOTERM_BP_ALL	GO:0051301~cell division	0.0416987	BRSK2, RALA, ANKLE2, CCNK, AHCTF1, TSG101, CDCA3, INTU, KATNB1, PDS5B, TRIOBP, NSL1, CENPC, PPP1CC, CDC27, CDK20, ZNF207, KNTC1, NEK2, HMCN1, DIS3L2, ZNF365, SEPT10, LIG1, CDKN2A, NEK6, NDE1, HAUS3, ANXA11, LIG3, ANK3, RHOC, SMC1A, SIRT2, VEGFA, DIAPH2, CENPF, CCNG2, CDK10, PIK3C3, MITD1, CALM1, RAN, MAD1L1, BCL2L1, LLGL2, NUP37
SPATA3	1	0	0	-1	0	0	0	0	0	0					GOTERM_BP_ALL	GO:0044087~regulation of cellular component biogenesis	0.0417783	ACVRL1, CYFIP1, ZNF451, WIPF3, PTEN, FMN1, ESPN, TRIOBP, MECP2, ARPIN, CNOT6L, PIH1D1, TPM1, ARAP1, SPTB, SPIDR, SIRT2, FCHSD1, PPM1A, CREB1, FEZ2, TBC1D7, CLDN7, EVL, KCTD17, PHLDB2, RAPGEF3, NAPA, RALA, TSG101, SYNPO2, STX18, LCAT, RNF4, PLD1, ADD1, DNAJB2, EPB41L5, SCFD1, DNAJB6, NPHP1, PDLIM5, TBC1D17, GPM6B, FARP2, H3F3B, ODF2, NTRK3, CAV1, BRAF, FUZ, ARPC5, SSH2, BAIAP2, PTK2, VEGFA, IFT20,…
RNASEL	0	1	0	0	0	1	1	0	1	0					GOTERM_BP_ALL	GO:0050773~regulation of dendrite development	0.0418294	CHRNA3, CDKL5, CAMK1D, SEMA4D, PTEN, NRG1, BAIAP2, SRCIN1, NFATC4, CAPRIN1, PDLIM5, OBSL1, LZTS1, NGEF
KIF16B	1	-1	0	-1	0	1	0	0	0	-1					GOTERM_BP_ALL	GO:0036159~inner dynein arm assembly	0.0418542	CCDC39, DNAH7, DYX1C1, CCDC40
TTC23L	0	0	0	0	0	0	1	0	0	0					GOTERM_BP_ALL	GO:0043087~regulation of GTPase activity	0.042632	ITSN2, RASGRF2, ITSN1, IL5RA, SIPA1L3, RPGR, DOCK10, DOCK11, PSD4, SBF2, RALGPS1, GARNL3, CDKL5, PLEKHG2, FNBP1, NRG1, ARAP1, SPTB, ARHGEF9, RABEP1, OBSCN, AGAP6, AKAP9, TBC1D7, ITGA6, PLCB1, RAPGEF3, NGEF, LLGL2, CAMK2D, GPS2, AGAP1, DENND3, RASAL2, RIC8B, TBC1D17, TBC1D8B, FARP2, RANBP1, FARP1, GIT2, EIF2B3, RIC1, SEMA4D, ARHGEF39, NTRK3, GRHL3, ARHGAP26, EIF2S1, PTK2, SGSM3, SGSM2, CALM1, FGFR…
ENTPD4	0	0	0	0	0	0	0	0	0	1					GOTERM_BP_ALL	GO:0006120~mitochondrial electron transport, NADH to ubiquinone	0.0428028	NDUFA13, NDUFS8, NDUFB5, NDUFB4, NDUFAB1, NDUFS4, NDUFS2, NDUFC2
DCBLD1	0	0	1	1	1	0	0	0	1	0					GOTERM_BP_ALL	GO:0003333~amino acid transmembrane transport	0.0428028	SLC6A7, SLC7A7, SLC36A2, SLC6A9, SLC6A16, SLC6A15, SLC38A6, SLC38A5
RPS23	0	1	0	0	0	0	0	0	0	0					GOTERM_BP_ALL	GO:0017156~calcium ion regulated exocytosis	0.0428115	NAPA, ATP2A2, BRAF, CPLX1, SYTL2, PPP3CB, PCLO, SYNJ1, STX3, STX2, SNAP29, RAB3GAP1, VAMP2
CCDC17	0	0	0	0	0	0	1	0	0	0					GOTERM_BP_ALL	GO:0032469~endoplasmic reticulum calcium ion homeostasis	0.0430267	CAMK2D, ATP2A2, ATP2A1, KCTD17, GRINA
CPSF6	1	0	0	-1	0	0	1	0	0	0					GOTERM_BP_ALL	GO:1902578~single-organism localization	0.0436383	CYFIP1, RPL30, RPL3, RPL31, SLC35B1, WIPF3, ITSN1, GLS, RPS14, PSMD9, EDNRB, NIPAL3, SLC35A5, GOLGA7, WLS, CPT1A, CXADR, SLC6A16, SLC6A15, ANK3, PASK, SYTL2, JMJD6, IFT81, KCNQ2, AKAP9, ORAI3, RPL26, NUP98, LLGL2, NECAB3, STXBP2, C2, ATP5L, OAZ3, SCFD1, APOM, NUP85, KCNMB3, PLCG1, GPM6B, SLC19A1, TRPM4, ABCA2, PRELID1, DMPK, SLC35E1, BRAF, IGF1, CP, PTK2, SLC16A14, CYLD, POLA2, SLC6A7, SLC6A9, WN…
KLK3	0	0	0	1	-1	0	0	0	0	0					GOTERM_BP_ALL	GO:1902580~single-organism cellular localization	0.0438724	RERE, GPSM2, NDUFA13, RPL30, RPL3, RPL31, ITSN1, ATP2A2, MIA3, ATP2A1, BICD1, SYNE2, RPS14, PPP3CB, PCLO, SH3PXD2B, KIF1B, KIF1A, BBS7, GOLGA7, SNAP29, RPS9, CPT1A, ANXA2, RPS7, PDPK1, SSR3, TAP2, ANK3, TIMM21, LZTFL1, SYTL2, GAK, PPM1A, NPC1, PACS1, RPL26, PKP3, NUP98, VAMP2, LLGL2, NAPA, RAMP3, ARL6, RPL11, RPL36A, KATNB1, AKAP6, SPG7, SRI, CPLX1, ATP5L, TIMM50, MAPK8, NUP85, LMNA, STX3, RPL15,…
TBCEL	0	0	0	0	0	0	1	0	0	0					GOTERM_BP_ALL	GO:0071407~cellular response to organic cyclic compound	0.0439334	RYR1, URI1, CALCOCO1, RAMP3, KDM1A, NR1I3, TNC, AKAP6, PHB, ZC3HAV1, RNF4, MED16, NR2C1, MED12, MED14, RUVBL2, PPARGC1B, PAQR9, RANBP1, PLA2G4F, RBFOX2, UGT1A1, DYX1C1, STAT1, PDE4D, CAV1, SERPINF1, DDX54, SPIDR, ESR1, SIRT2, TARBP2, ESR2, NCOR2, PPP5C, RAD51, NPC1, AKAP9, HNRNPA2B1, ITGA6, PPARG, RAN, RAPGEF3
TRPM4	0	1	0	0	0	0	0	1	0	0					GOTERM_BP_ALL	GO:0048468~cell development	0.0439667	ITSN2, CYFIP1, MTCH1, KDM1A, TNC, GBA2, FBXO22, EDNRB, SALL3, PPP2R1A, LZTS1, IL15RA, CDKL5, CXADR, RBFOX2, SERPINF1, TPM1, HDGFRP3, CSNK1D, ANK3, SRCIN1, JMJD6, SLC9B2, OBSCN, MAF, MSH2, DDX39B, FEZ2, MXRA8, S100A6, TBPL1, OBSL1, PHLDB2, NGEF, SIDT2, OSBP2, BRSK2, CHRNA3, PRKDC, NPR2, PCDH15, FBLN1, EPB41L5, GSTM3, EIF2B3, H3F3B, ODF2, SLC4A10, DCLK2, FUZ, BRAF, IGF1, SSH2, ESR1, PTK2, PBX1, NFA…
BACE2	0	1	0	0	0	0	0	0	0	0					GOTERM_BP_ALL	GO:0002832~negative regulation of response to biotic stimulus	0.0442316	SIGIRR, CEACAM1, PCBP2, SPINK5, SIRT2, TARBP2
CRELD1	0	1	0	1	0	0	0	0	1	0					GOTERM_BP_ALL	GO:0048016~inositol phosphate-mediated signaling	0.0442316	PPP3CB, AKAP6, NFATC1, NRG1, IGF1, NFATC4
EIF5A2	0	0	0	0	0	0	1	0	0	0					GOTERM_BP_ALL	GO:0035265~organ growth	0.0450708	CAMK2D, PTEN, AKAP6, NRG1, SORBS2, IGF1, PRLR, ESR1, PTK2, SAV1, DDX39B, OSTN, PDLIM5, FGFR3, FXN
N4BP2L1	0	0	0	0	0	0	1	0	0	0					GOTERM_BP_ALL	GO:0044765~single-organism transport	0.0458995	CYFIP1, RPL30, RPL3, RPL31, SLC35B1, WIPF3, ITSN1, GLS, RPS14, PSMD9, EDNRB, NIPAL3, SLC35A5, GOLGA7, WLS, CPT1A, CXADR, SLC6A16, SLC6A15, ANK3, PASK, SYTL2, JMJD6, IFT81, KCNQ2, AKAP9, ORAI3, RPL26, NUP98, LLGL2, NECAB3, STXBP2, C2, ATP5L, OAZ3, SCFD1, APOM, NUP85, KCNMB3, PLCG1, GPM6B, SLC19A1, TRPM4, ABCA2, PRELID1, DMPK, SLC35E1, BRAF, IGF1, CP, PTK2, SLC16A14, CYLD, POLA2, SLC6A7, SLC6A9, WN…
OMA1	0	0	0	0	0	0	0	1	1	0					GOTERM_BP_ALL	GO:1903050~regulation of proteolysis involved in cellular protein catabolic process	0.0459838	DYX1C1, CDKN2A, CAV1, PTEN, CLEC16A, CSNK1D, FBXO22, RAD23B, UCHL5, PTK2, SIRT2, DNAJB2, RNF144A, PSMD9, PSMB5, PSMD5, PSMB3, CDC27, PSME1, BBS7, UBE2K, RNF166
EIF2B3	0	1	0	0	0	1	0	0	0	0					GOTERM_BP_ALL	GO:0032269~negative regulation of cellular protein metabolic process	0.046263	ZNF451, WFDC6, SERPINA1, KDM1A, PTEN, SNX12, MECP2, SPRED2, PSMD9, SYNCRIP, EDNRB, PPP2R1A, PSMD5, CDC27, BDKRB1, CNOT6L, ANXA2, CSNK2A1, PDPK1, USP4, PDE4D, SERPINF1, PIH1D1, SPINK5, VRK3, SENP2, SRCIN1, SIRT2, UCHL5, DCN, NCOR2, CEACAM1, PSME1, CD46, CD44, PPP1R15A, PRKDC, CLEC16A, GPS2, FBLN1, PHB, RNF4, NDRG2, GLG1, SOCS2, DNAJB2, PSMB5, UNK, DNAJB6, PSMB3, CPAMD8, PIBF1, TIA1, EIF2B3, RIC1, …
B4GALNT4	1	1	0	0	0	0	0	0	0	0					GOTERM_BP_ALL	GO:0034394~protein localization to cell surface	0.0466984	RIC3, USP4, LEPROTL1, PIGK, NRG1, STX3, GPM6B
RPL26	0	0	0	0	0	0	1	0	1	0					GOTERM_BP_ALL	GO:0051248~negative regulation of protein metabolic process	0.0471811	ZNF451, WFDC6, SERPINA1, KDM1A, PTEN, SNX12, MECP2, SPRED2, PSMD9, SYNCRIP, EDNRB, PPP2R1A, PSMD5, CDC27, BDKRB1, ACOT8, CNOT6L, ANXA2, CSNK2A1, PDPK1, USP4, PDE4D, SERPINF1, PIH1D1, SPINK5, NRG1, VRK3, SENP2, SRCIN1, SIRT2, UCHL5, DCN, NCOR2, SIGIRR, BACE2, CEACAM1, PSME1, CD46, CD44, PPP1R15A, PRKDC, CLEC16A, GPS2, FBLN1, PHB, RNF4, NDRG2, GLG1, SOCS2, DNAJB2, PSMB5, UNK, DNAJB6, PSMB3, CPAMD8,…
UNC119	0	1	0	0	0	0	0	0	0	0					GOTERM_BP_ALL	GO:0071705~nitrogen compound transport	0.0471977	AHCTF1, SLC44A1, CLEC4M, SLC44A2, SLC35B1, SMG7, C14ORF166, MECP2, PSMD9, PPP3CB, PCLO, CD38, CPT1A, SLC36A2, SLC6A16, ABCC8, SLC6A15, TAP2, ATP11B, PASK, SENP2, SLC7A7, DDX39B, NUP98, RAPGEF3, SIDT2, SLC29A2, PFKFB2, BRSK2, CHRNA3, EIF5A2, SRI, CPLX1, OAZ3, PABPN1, NUP85, SLC38A6, SRSF10, SLC15A4, GPM6B, SLC19A1, SLC38A5, TRPM4, SLC35A2, RANBP1, CPSF1, SLC52A1, CTNS, PARP11, SLC6A7, SLC6A9, HNRN…
EDF1	0	1	0	0	1	0	0	0	1	0					GOTERM_BP_ALL	GO:0019538~protein metabolic process	0.0472835	EIF4A2, EIF4A1, RPL30, ANKLE2, CCNK, RPL3, PGAP2, RPL31, IFT172, LRR1, IPP, JMJD1C, ZDHHC6, WDR83, CCNC, ZDHHC8, ARR3, ELK4, RPS14, PSMD9, LIPE, EDNRB, PSMD5, PPP2R1A, AKT3, CDC27, CDK20, FBXO3, CCNL1, GOLGA7, ADGB, ACOT8, EPHA6, ALG9, CSNK2A1, SERPINF1, PIH1D1, ENTPD5, MED8, CSNK1D, PASK, ATG12, JMJD6, SIGIRR, KARS, DDX39B, AKAP9, PSME1, RPL26, NUP98, KCTD17, MTMR1, CELA3B, NECAB3, CDCA3, MEAF6,…
TTC38	-1	1	0	0	0	0	0	0	0	-1					GOTERM_BP_ALL	GO:0040007~growth	0.0482647	DDR1, ITSN2, ACVRL1, CYFIP1, NDUFA13, KDM1A, TNC, PTEN, FMN1, ING4, MED12, PPP3CB, PPP2R1A, MUC12, CD38, BDKRB1, EMX1, CDKL5, CSNK2A1, KDM2B, PDE4D, ENTPD5, ATRX, NRG1, PRLR, RAD51B, KAT2A, CEACAM1, CREB1, DDX39B, PPARG, PLCB1, FXN, SGK2, URI1, CAMK2D, TSG101, PRKDC, PCDH15, NOL8, AKAP6, PHB, ADD1, SAV1, SOCS2, DNAJB2, EPB41L5, PDLIM5, LGI1, MBD5, SLC12A5, SEMA4D, H3F3B, CDKN2A, NTRK3, SLC4A10, S…
ERN2	0	1	0	0	0	0	0	0	0	0					GOTERM_BP_ALL	GO:0031331~positive regulation of cellular catabolic process	0.0486098	PTEN, ZC3HAV1, FBXO22, DNAJB2, PSMD9, PSMB5, PSMD5, PSMB3, PHKG2, CDC27, BBS7, CPT1A, CAV1, ENTPD5, CSNK1D, IGF1, SIRT2, PTK2, RNF144A, FABP1, MLXIPL, CNOT7, PSME1, RNF166, RAPGEF3
RAMP3	1	0	0	0	0	0	0	0	0	0					GOTERM_BP_ALL	GO:0051017~actin filament bundle assembly	0.0491249	SYNPO2, TPM1, PCDH15, SHROOM2, BRAF, ARAP1, ESPN, BAIAP2, ADD1, MYO1B, EVL, NF2, PHLDB2, RAPGEF3
SLC44A1	1	1	0	0	1	1	1	0	0	1					GOTERM_BP_ALL	GO:0000722~telomere maintenance via recombination	0.0495909	POLD4, POLA2, RFC3, RAD51, LIG1, TEP1
ARAP1	1	0	0	1	0	1	1	0	0	0					GOTERM_BP_ALL	GO:0014742~positive regulation of muscle hypertrophy	0.0496348	CAMK2D, DDX39B, AKAP6, PDE5A, IGF1
FABP1	1	0	0	0	0	0	0	0	0	0					GOTERM_BP_ALL	GO:0010613~positive regulation of cardiac muscle hypertrophy	0.0496348	CAMK2D, DDX39B, AKAP6, PDE5A, IGF1
CCNL1	0	1	0	1	0	0	0	0	0	0					GOTERM_BP_ALL	GO:0019080~viral gene expression	0.0496627	RPL30, RPS9, RPL3, RPS7, RPL31, RPL11, RPL36A, RPL23A, RPS14, NUP85, PCBP2, POLR2E, NUP98, RPL26, RPL15, RPL18, EIF3D, NUP37, RPS23
BCAS4	1	0	1	0	0	0	1	0	0	1					GOTERM_BP_ALL	GO:0018209~peptidyl-serine modification	0.0496998	PPP1R15A, BRSK2, CAMK2D, DMPK, PDPK1, PRKDC, NTRK3, PDE4D, CAV1, NEK6, DCLK2, BRAF, CSNK1D, VRK3, DCN, VEGFA, MLXIPL, MAPK8, MAPKAPK2, AKT3, AKAP9, SGK2, CD44, RAPGEF3
RFC3	0	1	0	0	0	1	1	0	1	0					GOTERM_BP_ALL	GO:0001578~microtubule bundle formation	0.0497816	CCDC39, SPAG17, SPEF2, DNAH7, DYX1C1, ZNF207, CFAP46, CC2D2A, DNAI1, CCDC40
GLS	0	1	1	0	0	1	1	0	1	0					GOTERM_BP_ALL	GO:0048589~developmental growth	0.0501004	DDR1, ITSN2, CYFIP1, CAMK2D, KDM1A, PRKDC, PCDH15, PTEN, TNC, AKAP6, FMN1, ADD1, SAV1, MED12, EPB41L5, PPP3CB, PDLIM5, EMX1, MBD5, CDKL5, SLC12A5, SEMA4D, H3F3B, PDE4D, NTRK3, ATRX, SLC4A10, NRG1, SORBS2, CFLAR, IGF1, PRLR, ESR1, TARBP2, PTK2, VEGFA, RAD51B, BCL9, KAT2A, CREB1, DDX39B, ERCC1, TAF8, OSTN, PLCB1, FGFR3, FXN
RPL31	1	0	0	1	0	0	1	0	0	1					GOTERM_BP_ALL	GO:0018105~peptidyl-serine phosphorylation	0.0505651	PPP1R15A, BRSK2, CAMK2D, DMPK, PDPK1, PRKDC, NTRK3, PDE4D, CAV1, NEK6, DCLK2, BRAF, CSNK1D, VRK3, VEGFA, MLXIPL, MAPK8, MAPKAPK2, AKT3, AKAP9, SGK2, CD44, RAPGEF3
MYO1A	0	1	0	0	0	0	0	0	0	0					GOTERM_BP_ALL	GO:0048146~positive regulation of fibroblast proliferation	0.0507643	RNASEH2B, ANXA2, PRKDC, NDUFS4, S100A6, FBLN1, IGF1, ESR1
CYB561	0	0	0	-1	0	1	1	0	0	0					GOTERM_BP_ALL	GO:0043401~steroid hormone mediated signaling pathway	0.0522289	PAQR9, CALCOCO1, RBFOX2, DYX1C1, NR1I3, DDX54, PHB, MED16, RNF4, NR2C1, ESR1, ESR2, MED12, PPP5C, MED14, PPARG, RAN, PPARGC1B
KIAA0101	1	0	1	0	0	1	1	0	0	0					GOTERM_BP_ALL	GO:0055017~cardiac muscle tissue growth	0.0526949	CAMK2D, DDX39B, PTEN, AKAP6, SORBS2, NRG1, IGF1, PDLIM5, SAV1
FXN	1	0	0	0	0	0	0	0	0	0					GOTERM_BP_ALL	GO:0016192~vesicle-mediated transport	0.0531875	ITSN2, CYFIP1, CLEC4M, ITSN1, WIPF3, INPPL1, ARR3, LAMP2, AP1S2, SCARA3, FNBP1, ANXA11, COG1, CSNK1D, ANK3, STON1-GTF2A1L, SRCIN1, SYTL2, JMJD6, KIF16B, MAPKAPK2, ELMO2, TSNARE1, LLGL2, BRSK2, TSG101, CFI, STXBP2, ARL1, KLC1, CPLX1, C2, SCFD1, PLCG1, TBC1D17, SNX5, AP1M1, TBC1D8B, CAV1, BRAF, TVP23A, ARPC5, IGF1, TMPRSS13, PTK2, AHI1, SYNJ1, GOLGB1, ALB, UNC119, PI4KB, CALM1, CDK16, BCL2L1, SERPI…
FAT1	0	0	0	0	0	0	0	1	0	0					GOTERM_BP_ALL	GO:0015031~protein transport	0.053362	RPL30, NDUFA13, RPL3, PGAP2, RPL31, ZDHHC8, RPS14, PSMD9, GNPTAB, LAMP2, AP1S2, PMPCA, GOLGA7, WLS, RPS9, CPT1A, RPS7, AIP, TAP2, COG1, ANK3, SRCIN1, SYTL2, IFT81, RPL26, TSNARE1, NUP98, SIDT2, LLGL2, PFKFB2, BRSK2, TSG101, NECAB3, ARL6, EIF5A2, STXBP2, AGAP1, NMD3, FBLN1, KLC1, CPLX1, TIMM50, SCFD1, AP5M1, NUP85, AP4S1, TBC1D17, SLC15A4, ATP6V1D, GPM6B, SNX5, TRPM4, AP1M1, TBC1D8B, RBPMS, HSPA4,…
ERCC1	1	0	0	0	0	1	1	0	0	0					GOTERM_BP_ALL	GO:0007368~determination of left/right symmetry	0.0535159	CCDC39, DYX1C1, ARL6, IFT172, RPGRIP1L, AHI1, T, MKS1, RTTN, BBS7, CC2D2A, DNAI1, CCDC40
RAVER2	0	0	0	0	0	1	1	0	1	0					GOTERM_BP_ALL	GO:0001841~neural tube formation	0.0550649	MED12, KAT2A, RALA, KDM2B, RPS7, MTHFD1, T, IFT172, MKS1, FUZ, GRHL3, CC2D2A
AC092835.2	0	0	0	0	0	0	1	0	1	0					GOTERM_BP_ALL	GO:0000245~spliceosomal complex assembly	0.0550725	ISY1, TXNL4B, DDX39B, SCAF11, LUC7L, SMN1, SRSF10, SF3B1
ATP13A3	0	0	0	-1	1	0	0	0	0	0					GOTERM_BP_ALL	GO:0048854~brain morphogenesis	0.0553149	EMX1, SPEF2, FANCD2, PTEN, SLC4A10, UCHL5
RTKN2	0	0	0	0	0	1	1	0	0	0					GOTERM_BP_ALL	GO:0006974~cellular response to DNA damage stimulus	0.0560406	ISY1, CCNK, PGAP2, KDM1A, MPG, BCCIP, CHD2, ING4, SPRED2, ALKBH2, RUVBL2, POLK, POLG, USP7, RFC3, CNOT6L, LIG1, ATRX, LIG3, CSNK1D, PPP2R5C, KIF22, SMC1A, SENP2, SPIDR, RAD23B, UCHL5, RAD51B, MSH2, DDX39B, FANCD2, MAPKAPK2, PPIE, EEF1E1, CD44, PPP1R15A, RNASEH2B, PRKDC, RPS27L, PDS5B, TANK, RECQL4, POLD4, PPP4C, POLR2E, TP53BP1, ZRANB3, EGLN3, CRADD, CDKN2A, NEK6, EYA4, DEK, NFATC4, PPP5C, RAD51,…
DNAH10	0	0	0	1	0	0	0	0	0	0					GOTERM_BP_ALL	GO:0043624~cellular protein complex disassembly	0.0561571	NAPA, MRPS17, EIF5A2, MRPL17, HDGFRP3, KATNB1, NRG1, MRPL37, MRPL23, MRPL12, MRPL35, SPTB, MRPL43, TRIOBP, ADD1, MRPL11, MRPL4, GAK, SYNJ1
ING4	0	0	0	0	0	0	1	0	0	0					GOTERM_BP_ALL	GO:0034330~cell junction organization	0.0563079	ACVRL1, CXADR, LAMB3, DST, PDPK1, CAV1, CTNND1, PTEN, RASSF8, FMN1, RHOC, PLEKHA7, PTK2, VEGFA, EPB41L5, NFASC, NPHP1, ITGA6, NF2, PKP3, PHLDB2, GPM6B, CRB3
INPP4B	0	0	0	0	0	1	0	0	0	0					GOTERM_BP_ALL	GO:0051642~centrosome localization	0.0567673	IFT20, GPSM2, NIN, NDE1, SYNE2
RAB3GAP1	0	0	0	0	0	0	0	0	0	1					GOTERM_BP_ALL	GO:0019054~modulation by virus of host process	0.0567673	CCNK, PABPN1, VAPB, NTRK3, BCL2L1
AHI1	0	0	0	0	0	0	0	1	0	0					GOTERM_BP_ALL	GO:0006297~nucleotide-excision repair, DNA gap filling	0.0567673	POLD4, RFC3, LIG1, LIG3, POLK
KIDINS220	0	1	0	1	1	0	0	1	0	0					GOTERM_BP_ALL	GO:0046856~phosphatidylinositol dephosphorylation	0.0567673	MTMR1, TMEM55B, SYNJ1, PTEN, INPPL1
TMEM196	1	0	0	0	0	0	0	0	0	0					GOTERM_BP_ALL	GO:0007067~mitotic nuclear division	0.0575598	BRSK2, ANKLE2, CCNK, CDCA3, KATNB1, PDS5B, PKMYT1, TRIOBP, NSL1, CENPC, PPP2R1A, CDC27, ZNF207, KNTC1, NEK2, PIBF1, DIS3L2, SH2B1, RANBP1, CSNK2A1, NEK6, NDE1, ATRX, HAUS3, IGF1, KIF22, SMC1A, SIRT2, PPP5C, CENPF, CCNG2, TUBGCP3, TUBGCP4, RAN, MAD1L1, NUP37
CD46	0	1	0	0	0	0	0	0	-1	0					GOTERM_BP_ALL	GO:0044710~single-organism metabolic process	0.057694	DMGDH, PGAP2, RFESD, JMJD1C, WDR83, GBA2, SOGA1, GLS, TXNDC17, PSMD9, ALKBH2, LIPE, EDNRB, PSMD5, PPP2R1A, DHRS4L2, ACOT8, CPT1A, ALG9, ENTPD4, ENTPD5, MCCC1, PASK, GANC, JMJD6, INPP4B, MTAP, KARS, MTHFD1, ETHE1, CRYZL1, AKAP9, PSME1, TBPL1, CFAP61, MTMR1, CELA3B, SDR39U1, OMA1, ATP5L, OAZ3, SULT1A1, SEC14L2, APOM, PTPMT1, PLCG1, NRBF2, SLC19A1, ABCA2, GSTM3, PRELID1, TNFSF13, ST8SIA3, CYP4F3, FU…
NTRK3	0	0	0	0	0	0	0	0	0	1					GOTERM_BP_ALL	GO:0051146~striated muscle cell differentiation	0.0583208	RYR1, CAMK2D, CXADR, DMPK, TPM1, CBY1, AKAP6, NRG1, LDB3, SORBS2, CFLAR, IGF1, HDAC9, FBXO22, VEGFA, IFT20, BCL9, KAT2A, OBSCN, DDX39B, LMNA, PDLIM5, OBSL1
SLC37A3	0	0	0	0	0	0	0	0	1	0					GOTERM_BP_ALL	GO:0001558~regulation of cell growth	0.0583292	DDR1, ACVRL1, ITSN2, NDUFA13, URI1, CAMK2D, TSG101, NOL8, AKAP6, PHB, SOCS2, DNAJB2, PPP2R1A, MUC12, BDKRB1, CD38, LGI1, CDKL5, KDM2B, SEMA4D, H3F3B, CSNK2A1, CDKN2A, NTRK3, NRG1, IGF1, ESR2, VEGFA, CEACAM1, DDX39B, FGFR1OP, PPARG, FXN, SGK2
AP1S2	1	1	0	-1	0	1	1	0	0	0					GOTERM_BP_ALL	GO:0061061~muscle structure development	0.0583577	RYR1, CAMK2D, DTYMK, KDM1A, PTEN, CBY1, ATP2A2, AKAP6, LDB3, SRI, CHD2, HDAC9, FBXO22, SAV1, EDNRB, T, BOC, LMNA, LUC7L, HIF1AN, METTL8, PDLIM5, CXADR, H3F3B, DMPK, CAV1, TPM1, NRG1, SORBS2, CFLAR, IGF1, SIRT2, DCN, NFATC4, MED28, VEGFA, IFT20, BCL9, KAT2A, MYL6, CENPF, SMTN, OBSCN, CREB1, DDX39B, PLCB1, OBSL1
SH3TC2	0	0	1	0	0	0	0	0	0	0					GOTERM_BP_ALL	GO:0072657~protein localization to membrane	0.0590223	NDUFA13, RPL30, RAMP3, RPL3, ARL6, RPL31, RPL11, RPL36A, RPS14, MAPK8, SH3PXD2B, STX3, RPL15, RPL18, GOLGA7, RPS9, ANXA2, RPS7, HSPA4, PDPK1, CAV1, SSR3, RPL23A, BRAF, ANK3, LZTFL1, SYTL2, GAK, IFT20, NFASC, NPC1, PACS1, SLMAP, RPL26, PKP3, RAB3GAP1, VAMP2, CRB3, RPS23, BCL2L1
MAP4K2	0	1	0	0	0	0	0	0	0	0					GOTERM_BP_ALL	GO:0000086~G2/M transition of mitotic cell cycle	0.0592223	BRSK2, ODF2, NDE1, USH1C, HAUS3, CSNK1D, PKMYT1, PBX1, RAD51B, PPP2R1A, AKAP9, FGFR1OP, NEK2, CALM1, PLCB1, PPP1R12B, MTA3, CEP78
NFATC1	0	1	0	0	0	0	0	0	0	0					GOTERM_BP_ALL	GO:0006650~glycerophospholipid metabolic process	0.0595579	MTMR1, VAC14, TMEM55B, PGAP2, PTEN, INPPL1, PIGX, MECP2, PTPMT1, PLA2G4F, PLA2G4C, NRG1, FIG4, INPP4B, PLSCR1, SYNJ1, PIGK, PIK3C3, PI4KB, PLCB1, PIGG, FGFR3, PIGF, LPIN3, SERINC5
CYCS	0	0	0	0	1	0	0	0	0	0					GOTERM_BP_ALL	GO:2001257~regulation of cation channel activity	0.0597217	CAMK2D, AHNAK, STIM2, PDE4D, CAV1, SLMAP, AKAP6, ANK3, SRI, CALM1, VAMP2
PPP5C	1	0	0	0	-1	0	-1	0	0	1					GOTERM_BP_ALL	GO:0009314~response to radiation	0.0601254	SLC24A1, KDM1A, PRKDC, RBM4B, TANK, MECP2, SDR16C5, PPP1CC, MAPK8, XRRA1, RUVBL2, NPHP1, CYP2R1, TP53BP1, POLG, ZRANB3, SCARA3, SLC4A10, CTNS, BRAF, SMC1A, SPIDR, EIF2S1, MEIS2, NFATC4, RAD51B, IFT20, RAD51, CREB1, MSH2, KIAA0101, FANCD2, ERCC1, UNC119, BCL2L1
REEP5	1	0	0	0	0	1	1	0	0	0					GOTERM_BP_ALL	GO:0009057~macromolecule catabolic process	0.0601509	EIF4A2, EIF4A1, NDUFA13, RPL30, RPL3, RPL31, USP33, NGLY1, PTEN, SNX12, TCIRG1, SMG7, FBXO22, SGSH, RPS14, PSMD9, PPP2R1A, PSMD5, CDC27, PGM2, BBS7, DIS3L2, RPS9, USP7, CNOT6L, ANXA2, CSNK2A1, RPS7, USP4, NRG1, CSNK1D, PPP2R5C, RAD23B, SIRT2, UCHL5, DCN, RNF144A, BACE2, ERN2, CEACAM1, XRN1, KIF16B, PSME1, USP40, RPL26, KCTD17, DNASE1L3, RNF166, CD44, SKIV2L2, CUL9, RNASEH2C, RNASEH2B, BRSK2, TSG1…
NT5C	0	0	0	0	1	1	0	0	0	0					GOTERM_BP_ALL	GO:0061572~actin filament bundle organization	0.0601527	SYNPO2, TPM1, PCDH15, SHROOM2, BRAF, ARAP1, ESPN, BAIAP2, ADD1, MYO1B, EVL, NF2, PHLDB2, RAPGEF3
IZUMO4	0	0	0	1	1	0	0	0	0	0					GOTERM_BP_ALL	GO:1900116~extracellular negative regulation of signal transduction	0.060799	CD46, ESR2, IL18BP, FBN1
SERPINF1	1	0	0	1	1	0	0	0	0	0					GOTERM_BP_ALL	GO:1900115~extracellular regulation of signal transduction	0.060799	CD46, ESR2, IL18BP, FBN1
VAMP2	1	1	1	1	1	1	1	0	1	0					GOTERM_BP_ALL	GO:0006122~mitochondrial electron transport, ubiquinol to cytochrome c	0.060799	MECP2, UQCRB, PMPCB, CYCS
SLC35G1	1	0	0	0	-1	0	1	0	0	0					GOTERM_BP_ALL	GO:0006836~neurotransmitter transport	0.0608022	NAPA, CHRNA3, SLC6A16, SLC6A15, KCNC4, ATP2A2, BRAF, CPLX1, SYTL2, SLC6A7, PCLO, SYNJ1, SLC6A9, STX3, STX2, SNAP29, GPM6B, RAB3GAP1, VAMP2
SLC35E1	0	0	1	0	0	0	1	0	0	0					GOTERM_BP_ALL	GO:1901135~carbohydrate derivative metabolic process	0.0615452	ST6GALNAC1, NDUFA13, B4GALT1, PGAP2, TUSC3, NGLY1, MPI, GXYLT2, CROT, TCIRG1, COX7C, GBA2, SGSH, PIGX, ADAMTSL1, MECP2, EDNRB, GNPTAB, GRM7, NDST4, MUC12, PMPCB, PGM2, NANS, SULT4A1, LHCGR, ACOT8, ALG9, TPI1, LIG1, ENTPD4, PDE4D, ENTPD5, NDUFC2, SDHD, SIRT2, DCN, DCTD, BACE2, MTAP, NDUFS8, NPC1, MSH2, AKAP9, NDUFS4, PIGK, TBPL1, NDUFS2, PDE5A, PLCB1, PIGG, PIGF, FXN, RAPGEF3, CD44, PRTFDC1, PFKFB…
TSNARE1	0	0	0	1	0	0	0	0	0	0					GOTERM_BP_ALL	GO:0019079~viral genome replication	0.061558	RNASEL, CCNK, PLSCR1, NFIA, OAS1, CLEC4M, VAPB, PCBP2, PPIE, DEK, ZC3HAV1, TARBP2
FMNL3	0	1	1	-1	0	0	0	0	0	0					GOTERM_BP_ALL	GO:0015931~nucleobase-containing compound transport	0.0621021	SLC35A2, RANBP1, AHCTF1, CPSF1, SLC35B1, EIF5A2, SENP2, SMG7, C14ORF166, PARP11, PABPN1, DDX39B, NUP85, HNRNPA2B1, NUP98, SRSF10, RAN, SLC29A2, NUP37, SIDT2
MXRA7	0	0	0	0	1	0	1	0	0	-1					GOTERM_BP_ALL	GO:0006403~RNA localization	0.0621021	RANBP1, AHCTF1, CPSF1, PIH1D1, EIF5A2, SENP2, SMG7, C14ORF166, BICD1, PARP11, PABPN1, DDX39B, NUP85, RUVBL2, HNRNPA2B1, NUP98, SRSF10, RAN, NUP37, SIDT2
ALG9	1	0	0	0	0	0	0	0	0	0					GOTERM_BP_ALL	GO:0051701~interaction with host	0.0629514	CCNK, CXADR, CLEC4M, NTRK3, CAV1, TAP2, WWP1, SLC52A1, FBLN1, ZC3HAV1, NPC1, PABPN1, VAPB, ALB, CD46, BCL2L1
PHLDB2	0	0	0	0	0	0	1	0	0	0					GOTERM_BP_ALL	GO:0030048~actin filament-based movement	0.0631491	CAMK2D, TPM2, PDE4D, CAV1, TPM1, WIPF3, ATP2A2, SRI, SYNE2, EPB41L5, MYO1B, MYL6, AKAP9, TRPM4
SLC52A1	0	0	1	0	0	0	0	0	0	0					GOTERM_BP_ALL	GO:0090257~regulation of muscle system process	0.0632214	CHRNA3, CAMK2D, DMPK, PDE4D, CAV1, TPM1, ATP2A2, AKAP6, ATP2A1, IGF1, SRI, DDX39B, AKAP9, GTF2IRD1, PDE5A, FPGT-TNNI3K, CALM1, PPP1R12B, TRPM4
RP11-125O5.2	0	1	0	0	0	1	0	0	0	0					GOTERM_BP_ALL	GO:0090075~relaxation of muscle	0.0644181	CAMK2D, PDE4D, ATP2A2, ATP2A1, PDE5A
SGSH	0	0	0	0	0	0	0	0	1	0					GOTERM_BP_ALL	GO:0032846~positive regulation of homeostatic process	0.064471	NPSR1, KDM1A, PDPK1, PIH1D1, CAV1, ATRX, AKAP6, SRI, PPP3CB, EDNRB, NPC1, ERCC1, DHX36, BDKRB1, NEK2, PLCG1, CALM1, PPARGC1B, C2CD2L, TRPM4
RPL36A	0	0	0	0	0	0	0	0	1	0					GOTERM_BP_ALL	GO:0009221~pyrimidine deoxyribonucleotide biosynthetic process	0.0646841	DCTD, DTYMK, TBPL1
SLC4A10	0	1	0	0	0	0	0	0	0	0					GOTERM_BP_ALL	GO:1900193~regulation of oocyte maturation	0.0646841	PPP2R1A, NPR2, SIRT2
LHCGR	1	-1	0	0	0	0	0	0	0	0					GOTERM_BP_ALL	GO:0061051~positive regulation of cell growth involved in cardiac muscle cell development	0.0646841	DDX39B, AKAP6, IGF1
TM9SF1	0	0	0	0	0	1	0	0	0	0					GOTERM_BP_ALL	GO:0035524~proline transmembrane transport	0.0646841	SLC6A7, SLC36A2, SLC6A15
PLA2G4F	0	0	0	1	0	1	1	0	0	1					GOTERM_BP_ALL	GO:0072710~response to hydroxyurea	0.0646841	RAD51, ATRX, SPIDR
MARCH7	0	0	0	0	0	0	1	0	0	0					GOTERM_BP_ALL	GO:0000492~box C/D snoRNP assembly	0.0646841	PIH1D1, RUVBL2, PIH1D2
LMO7	0	-1	0	0	0	0	1	0	-1	0					GOTERM_BP_ALL	GO:0043983~histone H4-K12 acetylation	0.0646841	ING4, KAT2A, MEAF6
UBE2K	1	0	0	1	0	1	1	0	0	0					GOTERM_BP_ALL	GO:0072711~cellular response to hydroxyurea	0.0646841	RAD51, ATRX, SPIDR
KIAA1467	0	0	0	1	0	0	0	0	0	0					GOTERM_BP_ALL	GO:0016049~cell growth	0.065017	DDR1, ACVRL1, ITSN2, CYFIP1, NDUFA13, CAMK2D, KDM1A, NOL8, AKAP6, PHB, DNAJB2, EPB41L5, PPP3CB, PPP2R1A, BDKRB1, CD38, PDLIM5, LGI1, EMX1, CDKL5, KDM2B, SEMA4D, H3F3B, CSNK2A1, CDKN2A, NTRK3, ENTPD5, NRG1, SORBS2, IGF1, ESR2, VEGFA, DDX39B, FGFR1OP, PPARG, FXN
MIA3	1	0	1	1	0	0	1	0	0	1					GOTERM_BP_ALL	GO:0046794~transport of virus	0.0651063	TSG101, CLEC4M, DDX39B, NUP85, CAV1, TAP2, NUP98, RAN, NUP37
CROT	1	1	1	0	0	1	1	0	0	0					GOTERM_BP_ALL	GO:0032844~regulation of homeostatic process	0.0665365	RYR1, NPSR1, BRSK2, CAMK2D, KDM1A, AKAP6, SRI, PPP3CB, EDNRB, DHX36, BDKRB1, CD38, NEK2, PLCG1, PPARGC1B, TRPM4, USP7, RBFOX2, RIPK3, TRPA1, PDPK1, PDE4D, CAV1, PIH1D1, ATRX, ANK3, PASK, DCN, MLXIPL, NPC1, ERCC1, WNK2, CALM1, UBE2K, C2CD2L, CDK16, SIDT2
ELSPBP1	0	0	0	0	0	0	0	1	0	0					GOTERM_BP_ALL	GO:0048666~neuron development	0.0665526	DDR1, ITSN2, RERE, CYFIP1, CLIC5, MTCH1, ECM2, KDM1A, USP33, TNC, PTEN, FMN1, GBA2, MECP2, PPP3CB, EDNRB, SALL3, BOC, RAC3, LZTS1, IL15RA, EMX1, CDKL5, CAMK1D, RBFOX2, METRN, SERPINF1, MINK1, HDGFRP3, NRG1, ANK3, SPTB, SRCIN1, GAK, CREB1, FEZ2, S100A6, EVL, OBSL1, NGEF, BRSK2, CHRNA3, PCDH15, KATNB1, UNK, STX3, NCDN, PDLIM5, LGI1, FARP2, RANBP1, FARP1, SLC12A5, SEMA4D, KIDINS220, NTRK3, SLC4A10, …
BDKRB1	0	0	0	1	0	0	0	0	0	0					GOTERM_BP_ALL	GO:0048738~cardiac muscle tissue development	0.0668353	CAMK2D, CXADR, TPM1, PTEN, CBY1, AKAP6, NRG1, SORBS2, IGF1, SAV1, VEGFA, IFT20, KAT2A, CREB1, DDX39B, LMNA, PDLIM5, OBSL1
GABARAPL1	0	0	0	1	0	0	0	0	0	0					GOTERM_BP_ALL	GO:0035306~positive regulation of dephosphorylation	0.0670616	PPP1R15A, ANKLE2, RIPK3, AKAP6, CALM1, VRK3, PPARGC1B
XRRA1	0	0	0	0	0	1	0	0	0	0					GOTERM_BP_ALL	GO:1901566~organonitrogen compound biosynthetic process	0.0671585	EIF4A2, EIF4A1, RPL30, RPL3, RPL31, GLS, EFTUD2, RPS14, EDNRB, NDST4, GGT1, RPS9, LHCGR, RPS7, PASK, DCTD, MTAP, KARS, MTHFD1, DDX39B, LGSN, EIF4E1B, AKAP9, ANKRD42, TBPL1, RPL26, COX15, NPR2, EIF5A2, AK2, MRPL17, MRPL12, ATP5L, OAZ3, MRPL11, PCBP2, NADK, EEFSEC, COA3, GSTM3, TIA1, EIF2B3, ST8SIA3, MRPL23, ESR1, EIF2S1, UCKL1, GGCT, QDPR, CNOT7, CAPRIN1, CNOT3, OSTN, CALM1, RPS23, MRPS17, ST6GALN…
CBWD1	0	0	0	1	0	0	0	0	0	0					GOTERM_BP_ALL	GO:0031327~negative regulation of cellular biosynthetic process	0.0673283	EIF4A2, TCERG1, ZNF451, NDUFA13, KDM1A, SOGA1, ELK4, RPS14, EDNRB, ACOT8, RBFOX2, KDM2B, LIG3, PASK, SIGIRR, ERN2, MAF, PSPC1, AKAP9, L3MBTL1, ZNF396, URI1, TSG101, CREM, PHB, T, HIVEP1, PIBF1, PPARGC1B, BPTF, TFAP2A, ZRANB3, ZNF263, TIA1, EIF2B3, H3F3B, PHF12, CAV1, ESR1, EIF2S1, ESR2, NFATC4, DRAP1, MLXIPL, CNOT7, CAPRIN1, CNOT3, NF2, RCOR1, ACVRL1, RERE, ACADVL, KDM5C, TCF25, CBY1, ZC3H8, MECP…
ALG11	1	1	1	1	1	0	0	0	1	0					GOTERM_BP_ALL	GO:0071383~cellular response to steroid hormone stimulus	0.0685917	PAQR9, URI1, CALCOCO1, RBFOX2, UGT1A1, DYX1C1, NR1I3, SERPINF1, DDX54, PHB, MED16, RNF4, NR2C1, ESR1, ESR2, MED12, PPP5C, MED14, NPC1, PPARG, RAN, PPARGC1B
ABLIM2	1	0	0	0	1	1	1	0	0	0					GOTERM_BP_ALL	GO:0048667~cell morphogenesis involved in neuron differentiation	0.0687421	RERE, CYFIP1, CLIC5, BRSK2, ECM2, USP33, PCDH15, PTEN, FMN1, PPP3CB, UNK, BOC, PDLIM5, LGI1, FARP1, CDKL5, RBFOX2, SEMA4D, KIDINS220, METRN, NTRK3, MINK1, NRG1, BRAF, ANK3, BAIAP2, SRCIN1, SPTB, PTK2, NFATC4, VEGFA, KLF7, NFASC, CREB1, CAPRIN1, FEZ2, S100A6, EVL, OBSL1, NGEF
PPP3CB	1	1	0	-1	1	1	1	1	1	0					GOTERM_BP_ALL	GO:0019722~calcium-mediated signaling	0.0691919	CAMK2D, DMPK, PDPK1, PDE4D, ATP2A2, AKAP6, NFATC1, NRG1, IGF1, SRI, NFATC4, PPP3CB, PLCG1, CALM1, TRPM4
PLEKHM3	0	0	0	0	0	1	0	0	0	0					GOTERM_BP_ALL	GO:0044723~single-organism carbohydrate metabolic process	0.0692697	ST6GALNAC1, B4GALT1, TUSC3, MPI, INPPL1, PTEN, GXYLT2, SOGA1, ADAMTSL1, MECP2, GYS1, PPP1CC, GNPTAB, MUC12, PGM2, NANS, EPM2A, MIOX, LHCGR, CPT1A, ALG9, TPI1, LIG1, ENTPD5, ALG11, PASK, SIRT2, GANC, KAT2A, NPC1, OAS1, PFKFB2, GLT8D1, CREM, OMA1, TMEM165, MAN2A2, HECTD4, PHKG2, SLC35A2, C1GALT1, FUCA2, ST8SIA3, PHKB, IGF1, MLXIPL, SYNJ1, MAN2B2, DPY19L4, CALM1, FBN1
TAP2	0	0	0	1	0	0	0	0	0	0					GOTERM_BP_ALL	GO:1904427~positive regulation of calcium ion transmembrane transport	0.0693271	NPSR1, PDPK1, STIM2, BDKRB1, AKAP6, PLCG1, SRI, CALM1
KLF7	0	0	0	0	0	0	1	0	-1	-1					GOTERM_BP_ALL	GO:0044033~multi-organism metabolic process	0.0693933	MAP2K3, RPL30, RPS9, RPL3, RPS7, RPL31, RPL11, RPL36A, RPL23A, RPS14, NUP85, PCBP2, POLR2E, NUP98, RPL26, RPL15, RPL18, EIF3D, NUP37, RPS23
VRK3	0	1	1	1	0	1	1	0	0	0					GOTERM_BP_ALL	GO:0097479~synaptic vesicle localization	0.0694358	NAPA, ITSN1, PTEN, ATP2A2, BRAF, CPLX1, SYTL2, PCLO, SYNJ1, STX3, STX2, SNAP29, RAB3GAP1, VAMP2
SEC24C	-1	0	0	1	0	0	0	0	0	0					GOTERM_BP_ALL	GO:0010506~regulation of autophagy	0.0702089	EPM2A, ATP6V0B, VPS13C, USP33, CLEC16A, ZDHHC8, SOGA1, DCN, SIRT2, IFT20, KAT2A, SCFD1, MAPK8, NPC1, FEZ2, PIM2, NRBF2, LZTS1, TRIM65, ATP6V1D, RAB3GAP1, PAFAH1B2, SNX5, BCL2L1
CHRNA3	0	0	0	0	0	0	0	0	1	0					GOTERM_BP_ALL	GO:0046777~protein autophosphorylation	0.0702866	DDR1, CAMK2D, CDKL5, RIPK3, PDPK1, NTRK3, CAV1, NEK6, MINK1, TYK2, PASK, EIF2S1, CLK3, PTK2, VEGFA, WNK2, MAPKAPK2, NEK2, PIM2, CALM1, FGFR3
MAPKAPK2	0	0	0	0	0	0	1	0	0	0					GOTERM_BP_ALL	GO:0051650~establishment of vesicle localization	0.0709685	NAPA, MAP4K2, SERPINA1, ARL6, NDE1, ITSN1, SHROOM2, ATP2A2, BRAF, CSNK1D, CPLX1, SYTL2, SCFD1, PCLO, SYNJ1, BBS7, STX3, STX2, SEC24C, SNAP29, RAB3GAP1, VAMP2
STAMBPL1	0	0	0	0	0	0	0	1	0	0					GOTERM_BP_ALL	GO:0010638~positive regulation of organelle organization	0.0710093	OSCP1, CYFIP1, TSG101, KDM1A, SYNPO2, RMND1, STX18, WIPF3, CLEC16A, KATNB1, FMN1, ZDHHC8, MAPK8, ABLIM3, RUVBL2, DHX36, NEK2, ARPIN, SH2B1, RANBP1, COA3, CNOT6L, ANXA2, EED, PIH1D1, NTRK3, TPM1, ATRX, FUZ, NRG1, BRAF, IGF1, ARPC5, BAIAP2, SIRT2, DCN, VEGFA, KAT2A, SYNJ1, ABI2, ERCC1, EVL, NF2, PLCB1, KCTD17, RAB3GAP1, RAPGEF3
EMX2	0	0	0	1	0	0	0	0	0	0					GOTERM_BP_ALL	GO:0032516~positive regulation of phosphoprotein phosphatase activity	0.0715221	PPP1R15A, AKAP6, CALM1, VRK3
SMCO4	0	-1	0	-1	1	1	1	0	-1	0					GOTERM_BP_ALL	GO:0051127~positive regulation of actin nucleation	0.0715221	CYFIP1, ABI2, WIPF3, FMN1
MRPL12	0	0	0	0	0	0	0	0	1	0					GOTERM_BP_ALL	GO:0055119~relaxation of cardiac muscle	0.0715221	CAMK2D, PDE4D, ATP2A2, PDE5A
SLC6A9	0	0	0	0	0	1	1	0	0	1					GOTERM_BP_ALL	GO:0006470~protein dephosphorylation	0.0716102	EPM2A, PPP1R15A, MTMR1, ANKLE2, PPM1M, EYA4, PTEN, AKAP6, SSH2, VRK3, STYXL1, TIMM50, PPM1A, PPP1CC, PPP5C, PPP3CB, PPP4C, PPP2R1A, PTPMT1, CYCS, TAB1, CALM1, ILKAP
SIGIRR	0	0	1	1	0	0	0	0	0	0					GOTERM_BP_ALL	GO:0006139~nucleobase-containing compound metabolic process	0.0720598	TDRKH, EIF4A2, TCERG1, EIF4A1, RPL30, CCNK, RPL3, RPL31, JMJD1C, WDR83, CCNC, GABPB1, C14ORF166, ELK4, RPS14, PSMD9, ALKBH2, EDNRB, PPP2R1A, ZXDC, RAVER2, ARL6IP4, LUC7L, CCNL1, TMPO, SRRM2, ZNF19, RBFOX2, CSNK2A1, ENTPD4, SCAF11, PIH1D1, ENTPD5, MED8, PTOV1, DDX10, CSNK1D, JMJD6, SIGIRR, MTAP, KARS, XRN1, DDX39B, MTHFD1, RFX7, TEP1, AKAP9, PIH1D2, TBPL1, RPL26, NUP98, ZNF710, L3MBTL1, ZNF396, UR…
FOXK2	0	0	0	0	0	1	1	0	0	0					GOTERM_BP_ALL	GO:0010880~regulation of release of sequestered calcium ion into cytosol by sarcoplasmic reticulum	0.072578	CAMK2D, PDE4D, AKAP6, SRI, CALM1
PSD4	0	0	0	0	0	0	1	0	0	0					GOTERM_BP_ALL	GO:0032148~activation of protein kinase B activity	0.072578	CCDC88A, PDPK1, NTRK3, NRG1, IGF1
REG1B	0	1	0	0	0	0	0	0	0	0					GOTERM_BP_ALL	GO:0044319~wound healing, spreading of cells	0.072578	DDR1, ACVRL1, CEACAM1, RHOC, PHLDB2
PSMB3	0	0	0	0	1	0	0	0	0	0					GOTERM_BP_ALL	GO:0021591~ventricular system development	0.072578	MECP2, CENPF, KDM2B, RPGRIP1L, UCHL5
MED14	0	0	0	1	0	0	1	0	0	0					GOTERM_BP_ALL	GO:0090505~epiboly involved in wound healing	0.072578	DDR1, ACVRL1, CEACAM1, RHOC, PHLDB2
CRB3	0	-1	-1	1	0	0	-1	0	-1	0					GOTERM_BP_ALL	GO:0070076~histone lysine demethylation	0.072578	KDM5C, KDM1A, KDM2B, JMJD1C, KDM7A
GPRC5D	0	1	0	0	0	0	0	0	1	0					GOTERM_BP_ALL	GO:0006271~DNA strand elongation involved in DNA replication	0.072578	POLD4, POLA2, RFC3, LIG1, LIG3
SPRED2	0	0	0	0	0	1	0	0	0	0					GOTERM_BP_ALL	GO:0046434~organophosphate catabolic process	0.0727358	PLA2G4F, ENTPD4, GDA, PDE4D, PLA2G4C, PTEN, NT5C, SYNJ1, PGM2, PDE5A, PLCG1, RAPGEF3, PRTFDC1
TP53BP1	0	0	0	1	0	0	1	0	0	0					GOTERM_BP_ALL	GO:0000075~cell cycle checkpoint	0.0727794	RNASEH2B, CNOT6L, CRADD, CSNK2A1, PRKDC, NEK6, RPS27L, PPP2R5C, SMC1A, CENPF, CNOT7, DDX39B, MSH2, CCNG2, MAPKAPK2, CNOT3, ZNF207, KNTC1, TP53BP1, MAD1L1, BCL2L1
L3MBTL1	0	0	0	-1	0	0	1	0	0	1					GOTERM_BP_ALL	GO:0060419~heart growth	0.0743062	CAMK2D, DDX39B, PTEN, AKAP6, SORBS2, NRG1, IGF1, PDLIM5, SAV1
CFAP221	0	0	1	0	1	1	0	0	0	1					GOTERM_BP_ALL	GO:0003300~cardiac muscle hypertrophy	0.0745246	CAMK2D, DDX39B, ATP2A2, AKAP6, SORBS2, PDE5A, IGF1, PDLIM5
DNAH7	0	0	0	0	0	0	1	0	0	0					GOTERM_BP_ALL	GO:0042176~regulation of protein catabolic process	0.0753971	BRSK2, NDUFA13, PTEN, CLEC16A, SNX12, PHB, FBXO22, OAZ3, DNAJB2, PSMD9, PSMB5, PSMD5, PSMB3, CDC27, BBS7, RIC1, DYX1C1, ANXA2, CSNK2A1, CDKN2A, CAV1, NRG1, CSNK1D, RAD23B, SIRT2, UCHL5, PTK2, RNF144A, PSME1, UBE2K, RNF166
MBD3	0	0	0	0	0	0	0	1	0	0					GOTERM_BP_ALL	GO:0016331~morphogenesis of embryonic epithelium	0.0755255	TFAP2A, RALA, KDM2B, RPS7, IFT172, FUZ, GRHL3, SULF1, MED12, EPB41L5, KAT2A, MTHFD1, T, MKS1, CC2D2A
GNPTAB	0	0	0	0	0	0	0	0	0	1					GOTERM_BP_ALL	GO:0007051~spindle organization	0.0759977	RANBP1, PPP2R1A, NEK6, ZNF207, HAUS3, AUNIP, TUBGCP3, CSNK1D, NEK2, TUBGCP4, RNF4, PIBF1
ESR2	0	-1	1	0	0	0	0	0	0	0					GOTERM_BP_ALL	GO:0046683~response to organophosphorus	0.0761187	RFC3, KDM1A, STAT1, PDE4D, PTEN, CREM, PAX4, AKAP6, BRAF, C12ORF76, NDUFS4, AKAP9, RAPGEF3, PPARGC1B
CDK16	0	1	0	1	0	0	0	0	0	0					GOTERM_BP_ALL	GO:0009056~catabolic process	0.0762136	DMGDH, EIF4A2, EIF4A1, RPL30, NDUFA13, RPL3, RPL31, GDA, GBA2, FBXO22, GLS, RPS14, PSMD9, LIPE, PSMD5, PPP2R1A, CDC27, GGT1, ACOT8, RPS9, CPT1A, USP7, RPS7, CSNK2A1, ENTPD4, USP4, ENTPD5, MCCC1, CSNK1D, ERN2, MTAP, XRN1, KIF16B, PSME1, RPL26, KCTD17, CES2, CUL9, PFKFB2, RNASEH2C, RNASEH2B, BRSK2, TSG101, CLEC16A, OMA1, PHB, ZC3HAV1, PLD1, PLD3, OAZ3, AMDHD2, PCBP2, PLCG1, GSTM3, CAV1, CYP4F3, FUC…
CTNND1	0	1	0	1	0	0	0	0	0	0					GOTERM_BP_ALL	GO:0050657~nucleic acid transport	0.0765029	RANBP1, AHCTF1, CPSF1, EIF5A2, SENP2, SMG7, C14ORF166, PARP11, PABPN1, DDX39B, NUP85, HNRNPA2B1, NUP98, SRSF10, RAN, NUP37, SIDT2
MTA3	1	0	0	0	0	1	1	0	0	0					GOTERM_BP_ALL	GO:0050658~RNA transport	0.0765029	RANBP1, AHCTF1, CPSF1, EIF5A2, SENP2, SMG7, C14ORF166, PARP11, PABPN1, DDX39B, NUP85, HNRNPA2B1, NUP98, SRSF10, RAN, NUP37, SIDT2
CYHR1	0	0	0	1	0	0	0	0	0	-1					GOTERM_BP_ALL	GO:0019318~hexose metabolic process	0.0779428	PFKFB2, SLC35A2, CPT1A, B4GALT1, TPI1, FUCA2, MPI, CREM, INPPL1, OMA1, IGF1, PASK, SOGA1, KAT2A, OAS1, MAN2A2, MAN2B2, HECTD4, PHKG2, PGM2, FBN1
PARP6	0	0	0	0	0	0	1	0	0	0					GOTERM_BP_ALL	GO:0044265~cellular macromolecule catabolic process	0.0784695	EIF4A2, EIF4A1, RPL30, RPL3, RPL31, USP33, NGLY1, PTEN, TCIRG1, SMG7, FBXO22, SGSH, RPS14, PSMD9, PPP2R1A, PSMD5, CDC27, BBS7, DIS3L2, RPS9, USP7, CNOT6L, ANXA2, RPS7, USP4, CSNK1D, PPP2R5C, RAD23B, SIRT2, UCHL5, RNF144A, ERN2, XRN1, PSME1, USP40, RPL26, KCTD17, DNASE1L3, RNF166, SKIV2L2, CUL9, RNASEH2C, RNASEH2B, TSG101, RPL11, RPL36A, CLEC16A, DENND3, OMA1, ZC3HAV1, RNF4, DNAJB2, PSMB5, PSMB3, …
GLG1	1	0	0	-1	-1	0	0	0	0	0					GOTERM_BP_ALL	GO:0071695~anatomical structure maturation	0.078905	RYR1, RERE, ACVRL1, SEMA4D, SPINK5, IGF1, FGFR3
SLC35E2B	0	0	0	0	0	0	0	0	0	1					GOTERM_BP_ALL	GO:0051591~response to cAMP	0.0791233	KDM1A, STAT1, PDE4D, NDUFS4, AKAP9, PAX4, CREM, AKAP6, BRAF, PPARGC1B, RAPGEF3
VAPB	1	0	0	1	0	1	1	1	0	1					GOTERM_BP_ALL	GO:0051279~regulation of release of sequestered calcium ion into cytosol	0.0791856	NPSR1, CAMK2D, PDPK1, PDE4D, BDKRB1, AKAP6, PLCG1, SRI, CALM1
GTF2A2	0	0	0	0	0	0	1	0	0	0					GOTERM_BP_ALL	GO:0032502~developmental process	0.0795678	ITSN2, CYFIP1, ANKLE2, TMEM41B, IFT172, WIPF3, GBA2, RPS14, PSMD9, EDNRB, PPP2R1B, PSMD5, PPP2R1A, CDK20, LUC7L, RTTN, ARPIN, WLS, IL15RA, CPT1A, CXADR, RBFOX2, SERPINF1, PIH1D1, HDGFRP3, CSNK1D, ANK3, JMJD6, KIAA1217, MYL6, DDX39B, MTHFD1, IFT81, KCNQ2, FEZ2, PSME1, MXRA8, TBPL1, KCTD17, OBSL1, NGEF, LLGL2, L3MBTL1, ZNF396, INTU, PRKDC, MAPKAP1, PCDH15, KLK3, OMA1, GLG1, EPB41L5, STRIP2, SCFD1, …
DDX10	0	0	0	1	0	0	0	0	0	0					GOTERM_BP_ALL	GO:0051100~negative regulation of binding	0.0796102	ZNF462, ANXA2, KDM1A, USP33, CAV1, SRI, SENP2, NFATC4, DNAJB2, EPB41L5, MAPK8, RUVBL2, NEK2, MITD1
RIPK3	0	1	0	0	0	1	0	0	0	0					GOTERM_BP_ALL	GO:2000113~negative regulation of cellular macromolecule biosynthetic process	0.079762	RERE, ACVRL1, TCERG1, ZNF451, NDUFA13, KDM5C, KDM1A, TCF25, CBY1, ZC3H8, ING4, ELK4, MECP2, RPS14, SYNCRIP, EDNRB, CD38, HIF1AN, ACOT8, ZHX3, TGIF2, CNOT6L, RBFOX2, KDM2B, EED, ATRX, PAX4, H2AFV, NRG1, LIG3, PASK, SMC1A, SIRT2, NCOR2, ETV7, BACE2, ERN2, PPM1A, CREB1, MAF, PSPC1, PPARG, PLCB1, L3MBTL1, PPP1R15A, ZNF396, URI1, RAMP3, TSG101, NR1I3, CREM, GPS2, PHB, HDAC9, NR2C1, UNK, DNAJB6, T, HIV…
SLC24A1	0	0	0	0	0	0	0	0	0	1					GOTERM_BP_ALL	GO:0065008~regulation of biological quality	0.0799139	CYFIP1, CCNK, WIPF3, JMJD1C, HTR4, RPS14, PSMD9, EDNRB, PSMD5, GOLGA7, ARPIN, CPT1A, CXADR, RBFOX2, SERPINF1, PIH1D1, CSNK1D, ANK3, PASK, SYTL2, JMJD6, XRN1, MTHFD1, TEP1, AKAP9, PSME1, KCTD17, PRKDC, PEX11A, EIF5A2, PCDH15, OMA1, ZC3HAV1, SULT1A1, STRIP2, APOM, DHX36, KCNMB3, PLCG1, GPM6B, PPARGC1B, TRPM4, ABCA2, PRELID1, DMPK, H3F3B, TNFSF13, BRAF, IGF1, CP, PTK2, NFATC4, POLA2, SLC6A9, WNK2, M…
FGFR3	0	0	0	1	0	0	0	0	0	0					GOTERM_BP_ALL	GO:1902017~regulation of cilium assembly	0.0799452	IFT20, CYLD, ODF2, SGSM3, TBC1D7, FUZ, TBC1D17, KCTD17
RRNAD1	0	0	0	0	1	0	0	0	0	-1					GOTERM_BP_ALL	GO:1905039~carboxylic acid transmembrane transport	0.0799452	SLC6A7, SLC7A7, SLC36A2, SLC6A9, SLC6A16, SLC6A15, SLC38A6, SLC38A5
ESPN	0	0	0	0	0	0	1	0	0	1					GOTERM_BP_ALL	GO:0045216~cell-cell junction organization	0.0799882	ACVRL1, CXADR, PDPK1, CAV1, CTNND1, PTEN, RASSF8, FMN1, RHOC, PLEKHA7, PTK2, VEGFA, EPB41L5, NFASC, NPHP1, NF2, PKP3, PHLDB2, GPM6B, CRB3
RTTN	0	0	1	0	0	0	0	0	0	0					GOTERM_BP_ALL	GO:0006886~intracellular protein transport	0.0801292	OSCP1, RERE, NDUFA13, RPL30, RPL3, RPL31, ZDHHC8, RPGR, RPS14, PPP3CB, GNPTAB, AP1G2, AP1S2, PMPCA, GOLGA7, WLS, RPS9, ANXA2, RPS7, STRADA, VPS13C, SSR3, VPS13A, AIP, TAP2, NRG1, ANK3, TIMM21, SYTL2, PPM1A, KAT2A, PACS1, RPL26, TSNARE1, NUP98, RAPGEF3, VAMP2, NAPA, BRSK2, RAMP3, ARL6, STX18, RPL11, RPL36A, KATNB1, AKAP6, SRI, KLC1, TIMM50, ABLIM3, NUP85, LMNA, STX3, RPL15, STX2, RPL18, SNX5, AP1M…
NECAP1	0	1	0	0	0	0	0	0	0	0					GOTERM_BP_ALL	GO:0098662~inorganic cation transmembrane transport	0.0810344	RYR1, KCNC4, ATP2A2, ATP2A1, TCIRG1, COX7C, GRM7, NNT, BDKRB1, SLC39A8, SLC39A3, ATP6V0B, SLC36A2, ABCC8, PDPK1, PDE4D, SHROOM2, SLC39A13, ANK3, SLC9B2, STIM2, AKAP9, KCNMA1, ORAI3, KCNQ2, CNGB3, VAMP2, NPSR1, SLC24A1, CAMK2D, AHNAK, UQCRB, COX15, AKAP6, SRI, ATP5L, KCNMB3, PLCG1, TRPM4, SLC17A4, MON2, SLC12A5, TRPA1, CAV1, SLC4A10, ATP2B3, SLMAP, WNK2, CALM1
CELA3B	0	1	0	0	0	0	0	0	0	0					GOTERM_BP_ALL	GO:0051258~protein polymerization	0.0810347	CYFIP1, ARL6, NDE1, WIPF3, HDGFRP3, FMN1, CSNK1D, ARPC5, BAIAP2, SPTB, TRIOBP, ADD1, FCHSD1, NIN, ABI2, AKAP9, ZNF207, EVL, TUBGCP3, TUBGCP4, UBE2K, ARPIN
FAM65A	0	0	0	-1	0	0	1	0	0	0					GOTERM_BP_ALL	GO:0051125~regulation of actin nucleation	0.0812357	CYFIP1, ABI2, WIPF3, FMN1, ARPIN
SLC6A16	1	0	0	0	0	0	0	0	1	0					GOTERM_BP_ALL	GO:0070286~axonemal dynein complex assembly	0.0812357	CCDC39, DNAH7, DYX1C1, DNAI1, CCDC40
NFATC4	0	0	0	0	1	1	1	0	0	0					GOTERM_BP_ALL	GO:0060314~regulation of ryanodine-sensitive calcium-release channel activity	0.0812357	CAMK2D, PDE4D, AKAP6, SRI, CALM1
SLC44A2	0	0	-1	-1	0	1	1	0	0	0					GOTERM_BP_ALL	GO:0044068~modulation by symbiont of host cellular process	0.0812357	CCNK, PABPN1, VAPB, NTRK3, BCL2L1
NAPA	0	1	0	1	0	0	0	0	0	0					GOTERM_BP_ALL	GO:1901890~positive regulation of cell junction assembly	0.0812357	EPB41L5, CAV1, NPHP1, FMN1, VEGFA
SCARA3	0	1	0	0	0	1	0	0	1	0					GOTERM_BP_ALL	GO:0090504~epiboly	0.0812357	DDR1, ACVRL1, CEACAM1, RHOC, PHLDB2
MED21	0	0	0	0	0	0	0	0	1	0					GOTERM_BP_ALL	GO:1990090~cellular response to nerve growth factor stimulus	0.0818394	KAT2A, CREB1, PDPK1, KIDINS220, CSNK1D, BPTF
CALM1	0	0	0	0	0	1	1	0	0	1					GOTERM_BP_ALL	GO:0006937~regulation of muscle contraction	0.0822245	CHRNA3, CAMK2D, DMPK, PDE4D, CAV1, TPM1, ATP2A2, ATP2A1, SRI, AKAP9, PDE5A, FPGT-TNNI3K, CALM1, PPP1R12B, TRPM4
CLCN3	0	0	0	0	0	0	0	0	1	0					GOTERM_BP_ALL	GO:1902582~single-organism intracellular transport	0.0823574	RERE, NDUFA13, RPL30, RPL3, RPL31, ATP2A2, MIA3, BICD1, SYNE2, RPS14, PPP3CB, KIF1B, KIF1A, GOLGA7, RPS9, CPT1A, ANXA2, RPS7, SSR3, TAP2, ANK3, TIMM21, PPM1A, PACS1, RPL26, NUP98, VAMP2, ARL6, RPL11, RPL36A, AKAP6, SPG7, SRI, ATP5L, TIMM50, NUP85, LMNA, RPL15, RPL18, RANBP1, ABCA2, RBPMS, HSPA4, NDE1, RPL23A, IGF1, CYLD, NFASC, POLA2, CCS, RAN, NUP37, RPS23
CPSF1	0	0	0	0	0	0	0	0	0	1					GOTERM_BP_ALL	GO:1990403~embryonic brain development	0.0828066	MED12, MKS1, CC2D2A
NUP37	0	0	0	0	0	0	1	0	0	0					GOTERM_BP_ALL	GO:0000491~small nucleolar ribonucleoprotein complex assembly	0.0828066	PIH1D1, RUVBL2, PIH1D2
EIF4E1B	0	0	1	0	0	0	0	0	0	0					GOTERM_BP_ALL	GO:0051299~centrosome separation	0.0828066	RANBP1, NDE1, NEK2
NPC1	0	0	0	1	0	0	1	0	0	0					GOTERM_BP_ALL	GO:0015824~proline transport	0.0828066	SLC6A7, SLC36A2, SLC6A15
POLG	0	0	0	1	0	0	0	0	0	0					GOTERM_BP_ALL	GO:0048702~embryonic neurocranium morphogenesis	0.0828066	MED12, SPEF2, MTHFD1
C2CD2L	1	0	0	0	0	1	1	0	0	0					GOTERM_BP_ALL	GO:0006013~mannose metabolic process	0.0828066	MAN2A2, MAN2B2, MPI
NSUN5	1	0	0	0	0	0	0	0	0	0					GOTERM_BP_ALL	GO:0019932~second-messenger-mediated signaling	0.0833455	LHCGR, CAMK2D, DMPK, PDPK1, PDE4D, ATP2A2, AKAP6, NFATC1, NRG1, IGF1, SRI, NFATC4, PPP3CB, PCLO, EDNRB, PPP2R1A, NDUFS4, PLCG1, CALM1, RAPGEF3, TRPM4
WBSCR22	0	0	0	0	0	0	1	0	0	-1					GOTERM_BP_ALL	GO:0034248~regulation of cellular amide metabolic process	0.0835857	PPP1R15A, EIF4A2, EIF4A1, EIF5A2, RMND1, RBM4B, RPS27L, RPS14, SYNCRIP, UNK, EEFSEC, COA3, TIA1, RPS9, EIF2B3, CNOT6L, PASK, EIF2S1, ESR1, TARBP2, NCOR2, CNOT7, EIF3K, DDX39B, EIF4E1B, CAPRIN1, HNRNPA2B1, CNOT3, LSM14B, EIF3D, RAN
KIAA0586	0	0	0	0	0	1	1	0	0	0					GOTERM_BP_ALL	GO:0009855~determination of bilateral symmetry	0.0838227	CCDC39, DYX1C1, ARL6, IFT172, RPGRIP1L, AHI1, T, MKS1, RTTN, BBS7, CC2D2A, DNAI1, CCDC40
KDM7A	0	0	0	1	0	0	0	0	0	0					GOTERM_BP_ALL	GO:0034329~cell junction assembly	0.0839822	ACVRL1, LAMB3, DST, PDPK1, CAV1, PTEN, FMN1, RHOC, PTK2, VEGFA, EPB41L5, NFASC, NPHP1, ITGA6, PKP3, PHLDB2, GPM6B, CRB3
CXADR	0	0	0	-1	0	-1	0	1	0	0					GOTERM_BP_ALL	GO:0030522~intracellular receptor signaling pathway	0.0840295	CALCOCO1, RBFOX2, DYX1C1, NR1I3, CREM, GLMP, DDX54, PHB, ZC3HAV1, MED16, DDX60, RNF4, NR2C1, ESR1, ESR2, MED12, CYLD, PPP5C, MED14, PPARG, TAB1, RAN, PPARGC1B
RNF130	0	0	1	1	-1	0	-1	0	0	0					GOTERM_BP_ALL	GO:0006897~endocytosis	0.0842222	ITSN2, CYFIP1, CLEC4M, USP33, ITSN1, WIPF3, INPPL1, PTEN, ARR3, BICD1, SCARA3, CAMK1D, ANXA2, FNBP1, ANXA11, CSNK1D, EPS15L1, STON1-GTF2A1L, JMJD6, GAK, CEACAM1, RABEP1, NPC1, MAPKAPK2, IGHD, ELMO2, PPARG, CD47, RAMP3, TSG101, CD163L1, CFI, C2, SCFD1, PLCG1, FCGR1A, ATP9B, SNX5, CAV1, ARPC5, BAIAP2, TMPRSS13, PTK2, VEGFA, AHI1, NECAP1, SYNJ1, ALB, UNC119, PI4KB, BCL2L1
PLD1	0	0	0	0	0	0	1	0	0	0					GOTERM_BP_ALL	GO:0044766~multi-organism transport	0.0842513	TSG101, CLEC4M, DDX39B, NUP85, CAV1, TAP2, NUP98, RAN, NUP37
TMEM120A	0	1	1	0	0	0	1	0	1	0					GOTERM_BP_ALL	GO:1902579~multi-organism localization	0.0842513	TSG101, CLEC4M, DDX39B, NUP85, CAV1, TAP2, NUP98, RAN, NUP37
FCHSD1	0	0	0	0	0	1	0	0	0	0					GOTERM_BP_ALL	GO:0006259~DNA metabolic process	0.084526	TDRKH, ACVRL1, ISY1, KDM1A, MCMDC2, MPG, BCCIP, SMG7, ING4, ALKBH2, PPP2R1A, RUVBL2, NEK2, POLK, POLG, TOP3B, USP7, RFC3, LIG1, ATRX, LIG3, CSNK1D, KIF22, SMC1A, SENP2, SPIDR, RAD23B, UCHL5, RAD51B, MSH2, DDX39B, FANCD2, TEP1, MCM3, PPIE, PPARG, NUP98, DNASE1L3, PRKDC, RPS27L, NOL8, PDS5B, PHB, RECQL4, RNF212, POLD4, PPP4C, RBBP4, DHX36, POLR2E, STAT6, TP53BP1, SH2B1, MBD3, ZRANB3, CDKN2A, EYA4, …
NRG1	1	0	0	0	0	1	1	0	0	0					GOTERM_BP_ALL	GO:0007632~visual behavior	0.0852391	IFT20, MECP2, CREB1, NPHP1, CTNS, BRAF, MEIS2
ZNF525	0	1	0	0	0	0	1	0	1	0					GOTERM_BP_ALL	GO:0014897~striated muscle hypertrophy	0.085588	CAMK2D, DDX39B, ATP2A2, AKAP6, SORBS2, PDE5A, IGF1, PDLIM5
TUBGCP3	0	0	0	0	0	0	1	0	0	0					GOTERM_BP_ALL	GO:0008654~phospholipid biosynthetic process	0.0856669	MTMR1, VAC14, DGKE, PGAP2, PTEN, INPPL1, PIGX, FIG4, INPP4B, PLSCR1, SYNJ1, PTPMT1, PIGK, PIK3C3, PI4KB, PIGG, PIGF, FGFR3, LPIN3, SERINC5
ASPSCR1	0	0	0	0	0	0	1	0	0	0					GOTERM_BP_ALL	GO:0014074~response to purine-containing compound	0.085712	RYR1, KDM1A, STAT1, PDE4D, PTEN, CREM, PAX4, AKAP6, BRAF, C12ORF76, NDUFS4, AKAP9, PPARG, RAPGEF3, PPARGC1B
TMEM41B	0	0	0	0	0	0	1	0	0	0					GOTERM_BP_ALL	GO:0051236~establishment of RNA localization	0.0858807	RANBP1, AHCTF1, CPSF1, EIF5A2, SENP2, SMG7, C14ORF166, PARP11, PABPN1, DDX39B, NUP85, HNRNPA2B1, NUP98, SRSF10, RAN, NUP37, SIDT2
CNGB3	0	0	0	0	0	0	1	0	0	0					GOTERM_BP_ALL	GO:0006260~DNA replication	0.0864674	MCMDC2, NOL8, ING4, RECQL4, POLD4, RBBP4, POLK, POLG, ZRANB3, RFC3, LIG1, ATRX, LIG3, IGF1, SENP2, SMC1A, CCDC88A, POLA2, RAD51, NFIA, KIAA0101, MCM3, NUP98, SSBP1, NF2
KNOP1	0	0	0	0	0	0	1	0	0	0					GOTERM_BP_ALL	GO:0006914~autophagy	0.086606	TSG101, CLEC16A, TCIRG1, ZDHHC8, SCFD1, MAPK8, LAMP2, NRBF2, PIM2, TBC1D17, TRIM65, LZTS1, ATP6V1D, SNAP29, SNX5, EPM2A, ATP6V0B, GABARAPL1, CDKN2A, VPS13C, VPS13A, SIRT2, DCN, ATG12, IFT20, TM9SF1, KAT2A, NPC1, SNX14, FEZ2, PIK3C3, RAB3GAP1, PAFAH1B2, BCL2L1
RHOC	0	1	0	0	0	0	1	0	0	0					GOTERM_BP_ALL	GO:0009062~fatty acid catabolic process	0.0866945	FABP1, LIPE, ACADVL, ACOT8, CPT1A, ACOX2, ECHDC2, CROT, HIBCH, LPIN3
ACBD4	0	0	0	0	0	0	0	0	0	1					GOTERM_BP_ALL	GO:0006807~nitrogen compound metabolic process	0.0867398	TDRKH, RPL30, RPL3, RPL31, WDR83, GABPB1, C14ORF166, GLS, ELK4, PSMD9, ALKBH2, PSMD5, NDST4, ZXDC, RAVER2, LUC7L, ZNF19, RBFOX2, CSNK2A1, PIH1D1, MED8, DDX10, PASK, SIGIRR, MTAP, MTHFD1, DDX39B, RFX7, TEP1, ETHE1, PSME1, TBPL1, PIH1D2, RPL26, NUP98, ZNF396, URI1, ZBTB8A, MEAF6, PRKDC, MRPL17, ZC3HAV1, MRPL12, OAZ3, MRPL11, SULT1A1, RNF212, PPP4C, T, NUP85, NRBF2, PPARGC1B, SLC19A1, ABCA2, GSTM3, …
RBM4B	0	1	0	0	0	0	1	0	0	0					GOTERM_BP_ALL	GO:0007269~neurotransmitter secretion	0.0868954	NAPA, CHRNA3, ATP2A2, BRAF, CPLX1, SYTL2, PCLO, SYNJ1, SLC6A9, STX3, STX2, SNAP29, RAB3GAP1, VAMP2
H2AFV	1	1	1	0	1	1	1	0	1	0					GOTERM_BP_ALL	GO:0099643~signal release from synapse	0.0868954	NAPA, CHRNA3, ATP2A2, BRAF, CPLX1, SYTL2, PCLO, SYNJ1, SLC6A9, STX3, STX2, SNAP29, RAB3GAP1, VAMP2
RAC3	0	0	0	0	0	0	1	0	0	0					GOTERM_BP_ALL	GO:0072331~signal transduction by p53 class mediator	0.0876671	CNOT6L, CRADD, PGAP2, KDM1A, CDKN2A, ATRX, RPS27L, PPP2R5C, SENP2, ING4, SPRED2, CNOT7, MSH2, CNOT3, EEF1E1, CD44
ARR3	0	1	0	0	0	0	0	0	0	0					GOTERM_BP_ALL	GO:0009896~positive regulation of catabolic process	0.0876774	NDUFA13, PTEN, ZC3HAV1, FBXO22, OAZ3, DNAJB2, PSMD9, PSMB5, PSMD5, PSMB3, PHKG2, CDC27, BBS7, CPT1A, CSNK2A1, CAV1, ENTPD5, CSNK1D, IGF1, SIRT2, PTK2, RNF144A, FABP1, MLXIPL, CNOT7, PSME1, RNF166, RAPGEF3
RNF144A	0	0	0	0	0	0	0	0	1	0					GOTERM_BP_ALL	GO:0009799~specification of symmetry	0.0877406	CCDC39, DYX1C1, ARL6, IFT172, RPGRIP1L, AHI1, T, MKS1, RTTN, BBS7, CC2D2A, DNAI1, CCDC40
C11orf1	0	0	0	0	0	1	1	0	0	0					GOTERM_BP_ALL	GO:0045727~positive regulation of translation	0.0878576	NCOR2, PPP1R15A, COA3, RPS9, DDX39B, EIF5A2, RMND1, RPS27L, PASK, ESR1, TARBP2
[truncated: 710 more rows]

## Sheet: ratio < 0.4 normal
	brca	coad	hnsc	kirc	lihc	luad	lusc	prad	stad	thca					Category	Term	PValue	Genes
[truncated: 2,195 more rows]

[truncated: 1 more sheets: ratio > 0.8]
